# Supplementary material for: A multi-tissue type genome-scale metabolic network for analysis of whole-body systems physiology
Source: BMC Syst Biol. 2011 Oct 31;5:180. doi: 10.1186/1752-0509-5-180 (PMC3219569; doi:10.1186/1752-0509-5-180)
Supplement: Additional file 2 — Tissue specific models and multi-tissue model XLS (in compressed zip format). Metabolic models for adipocyte, hepatocyte, mycocyte, and multi-tissue network in XLS format [file 1752-0509-5-180-S2.ZIP]

Archive with 4 entries (4 files):
- MyocyteModel.xls
- AdipocyteModel.xls
- HepatocyteModel.xls
- MCmodel.xls
