# Supplementary material for: A multi-tissue type genome-scale metabolic network for analysis of whole-body systems physiology
Source: BMC Syst Biol. 2011 Oct 31;5:180. doi: 10.1186/1752-0509-5-180 (PMC3219569; doi:10.1186/1752-0509-5-180)
Supplement: Additional file 2 — Tissue specific models and multi-tissue model XLS (in compressed zip format). Metabolic models for adipocyte, hepatocyte, mycocyte, and multi-tissue network in XLS format [file 1752-0509-5-180-S2.ZIP › AdipocyteModel.xls]

## Sheet: Sheet1
Rxn name	Rxn description	Formula	Gene-reaction association	Genes	Proteins	Subsystem	Reversible	LB	UB	Objective	Confidence Score	EC Number	Notes	References
Biomass_Hsa_Adp_1GAM	Biomass Demand, Human Adipocyte (biosynthetic GAM)	0.02142 ala-L[c] + 0.01019 arg-L[c] + 0.01146 asn-L[c] + 0.01146 asp-L[c] + 1.0641 atp[c] + 0.2784 chsterol[c] + 9e-006 clpn_Hsa_Adp[c] + 2.3e-005 ctp[c] + 0.004265 cys-L[c] + 0.000244 datp[c] + 0.000163 dctp[c] + 0.000163 dgtp[c] + 0.000244 dttp[c] + 3.2e-005 fa_avg_Hsa_Adp[c] + 0.01407 gln-L[c] + 0.01407 glu-L[c] + 0.03261 gly[c] + 0.000537 glycogen[c] + 2.6e-005 gtp[c] + 0.8183 h2o[c] + 0.0046…					0	0.0139	1000	1
EX_ac(bl)	Acetate exchange	ac[bl] <=>					1	0	1000	0
EX_ala-L(bl)	L-Alanine exchange	ala-L[bl] <=>					1	0	1000	0
EX_arg-L(bl)	L-Arginine exchange	arg-L[bl] <=>					1	0	1000	0
EX_asn-L(bl)	L-Asparagine exchange	asn-L[bl] <=>					1	0	1000	0
EX_asp-L(bl)	L-Aspartate exchange	asp-L[bl] <=>					1	0	1000	0
EX_chol(bl)	Choline exchange	chol[bl] <=>					1	-1000	1000	0
EX_co2(bl)	CO2 exchange	co2[bl] <=>					1	-1000	1000	0
EX_cys-L(bl)	L-Cysteine exchange	cys-L[bl] <=>					1	0	1000	0
EX_dcsea9(bl)	docosenoate (C22:1, n-9) exchange	dcsea9[bl] <=>					1	0	1000	0
EX_dcshea3(bl)	docosahexaenoate (C22:6, n-3) exchange	dcshea3[bl] <=>					1	0	1000	0
EX_dcspea3(bl)	docosapentaenoate (C22:5, n-3) exchange	dcspea3[bl] <=>					1	0	1000	0
EX_ddca(bl)	dodecanoate (C12:0) exchange	ddca[bl] <=>					1	0	1000	0
EX_ecsa(bl)	Eicosanoate (n-C20:0) exchange	ecsa[bl] <=>					1	0	1000	0
EX_ecsea11(bl)	eicosenoate (C20:1, n-11) exchange	ecsea11[bl] <=>					1	0	1000	0
EX_ecsea9(bl)	eicosenoate (C20:1, n-9) exchange	ecsea9[bl] <=>					1	0	1000	0
EX_ecstea6(bl)	eicosatrienoate (C20:3, n-6) exchange	ecstea6[bl] <=>					1	0	1000	0
EX_ecsttea6(bl)	eicosatetraenoate (C20:4, n-6) exchange	ecsttea6[bl] <=>					1	0	1000	0
EX_etoh(bl)	Ethanol exchange	etoh[bl] <=>					1	0	1000	0
EX_fe2(bl)	Fe2+ exchange	fe2[bl] <=>					1	-1000	1000	0
EX_glc-D(bl)	D-Glucose exchange	<=> glc-D[bl]					1	-1	0	0
EX_gln-L(bl)	L-Glutamine exchange	gln-L[bl] <=>					1	0	1000	0
EX_glu-L(bl)	L-Glutamate exchange	glu-L[bl] <=>					1	0	1000	0
EX_gly(bl)	Glycine exchange	gly[bl] <=>					1	0	1000	0
EX_glyc(bl)	Glycerol exchange	glyc[bl] <=>					1	0	1000	0
EX_h(bl)	H+ exchange	h[bl] <=>					1	-1000	1000	0
EX_h2o(bl)	H2O exchange	h2o[bl] <=>					1	-1000	1000	0
EX_hco3(bl)	Bicarbonate exchange	hco3[bl] <=>					1	0	1000	0
EX_hdca(bl)	hexadecanoate (n-C16:0) exchange	hdca[bl] <=>					1	0	1000	0
EX_hdcea7(bl)	hexadecenoate (C16:1, n-7) exchange	hdcea7[bl] <=>					1	0	1000	0
EX_hdcea9(bl)	hexadecenoate (C16:1, n-9) exchange	hdcea9[bl] <=>					1	0	1000	0
EX_his-L(bl)	L-Histidine exchange	<=> his-L[bl]					1	-6.51493e-05	0	0
EX_hpdca(bl)	heptadecanoate (C17:0) exchange	hpdca[bl] <=>					1	0	1000	0
EX_hpdcea8(bl)	heptadecenoate (C17:1, n-8) exchange	hpdcea8[bl] <=>					1	0	1000	0
EX_ile-L(bl)	L-Isoleucine exchange	<=> ile-L[bl]					1	-0.000145533	0	0
EX_lac-L(bl)	L-Lactate exchange	lac-L[bl] <=>					1	0	1000	0
EX_leu-L(bl)	L-Leucine exchange	<=> leu-L[bl]					1	-0.000288564	0	0
EX_lys-L(bl)	L-Lysine exchange	<=> lys-L[bl]					1	-0.000188901	0	0
EX_met-L(bl)	L-Methionine exchange	<=> met-L[bl]					1	-0.000103374	0	0
EX_na1(bl)	Sodium exchange	na1[bl] <=>					1	-1000	1000	0
EX_nh4(bl)	Ammonium exchange	nh4[bl] <=>					1	-1000	1000	0
EX_o2(bl)	O2 exchange	o2[bl] <=>					1	-1000	1000	0
EX_ocdca(bl)	octadecanoate (n-C18:0) exchange	ocdca[bl] <=>					1	0	1000	0
EX_ocdcea5(bl)	octadecenoate (C18:1, n-5) exchange	ocdcea5[bl] <=>					1	0	1000	0
EX_ocdcea7(bl)	octadecenoate (C18:1, n-7) exchange	ocdcea7[bl] <=>					1	0	1000	0
EX_ocdcea9(bl)	octadecenoate (C18:1, n-9) exchange	ocdcea9[bl] <=>					1	0	1000	0
EX_ocdctra3(bl)	octadecatrienoate (C18:3, n-3) exchange	<=> ocdctra3[bl]					1	-0.000361414	0	0
EX_ocddea6(bl)	octadecadienoate (C18:2, n-6) exchange	<=> ocddea6[bl]					1	-0.00686686	0	0
EX_ocsttea6(bl)	ocosatetraenoate (C22:4, n-6) exchange	ocsttea6[bl] <=>					1	0	1000	0
EX_phe-L(bl)	L-Phenylalanine exchange	<=> phe-L[bl]					1	-0.000220649	0	0
EX_pi(bl)	Phosphate exchange	pi[bl] <=>					1	-1000	1000	0
EX_pnto-R(bl)	(R)-Pantothenate exchange	pnto-R[bl] <=>					1	0	1000	0
EX_pro-L(bl)	L-Proline exchange	pro-L[bl] <=>					1	0	1000	0
EX_ptdca(bl)	pentadecanoate (C15:0) exchange	ptdca[bl] <=>					1	0	1000	0
EX_ser-L(bl)	L-Serine exchange	ser-L[bl] <=>					1	0	1000	0
EX_so3(bl)	Sulfite exchange	so3[bl] <=>					1	-1000	1000	0
EX_thr-L(bl)	L-Threonine exchange	<=> thr-L[bl]					1	-0.000162213	0	0
EX_trp-L(bl)	L-Tryptophan exchange	<=> trp-L[bl]					1	-1.87511e-05	0	0
EX_ttdca(bl)	tetradecanoate (C14:0) exchange	ttdca[bl] <=>					1	0	1000	0
EX_ttdcea5(bl)	tetradecenoate (C14:1, n-5) exchange	ttdcea5[bl] <=>					1	0	1000	0
EX_tyr-L(bl)	L-Tyrosine exchange	tyr-L[bl] <=>					1	0	1000	0
EX_val-L(bl)	L-Valine exchange	<=> val-L[bl]					1	-0.000207388	0	0
3DSPHR	3-Dehydrosphinganine reductase	3dsphgn[c] + h[c] + nadph[c] -> nadp[c] + sphgn[c]	NM_002035.1	NM_002035.1		Sphingolipid Metabolism	0	0	1000	0
6PGCter	6-Phospho-D-gluconate transport in/out via proton symport	6pgc[c] <=> 6pgc[r]				Transport, Endoplasmic Reticular	1	-1000	1000	0
AACTOOR	Aminoacetone:oxygen oxidoreductase(deaminating)(flavin-containing)	aact[c] + h2o[c] + o2[c] -> h2o2[c] + mthgxl[c] + nh4[c]	NM_003734.2	NM_003734.2		Glycine, Serine, and Threonine Metabolism	0	0	1000	0
AACTtm	Aminoacetone transport (mitochondrial)	aact[m] -> aact[c]				Transport, Mitochondrial	0	0	1000	0
ACACT10rm	acetyl-CoA C-acetyltransferase, mitochondrial	2maacoa[m] + coa[m] <=> accoa[m] + ppcoa[m]	NM_000019.2	NM_000019.2		Valine, Leucine, and Isoleucine Metabolism	1	-1000	1000	0
ACACT1r	acetyl-CoA C-acetyltransferase	2 accoa[c] <=> aacoa[c] + coa[c]	NM_005891.1	NM_005891.1		Tryptophan metabolism	1	-1000	1000	0
ACACT1rm	acetyl-CoA C-acetyltransferase, mitochondrial	2 accoa[m] <=> aacoa[m] + coa[m]	(NM_000019.2 or (NM_000182.3 and NM_000183.1))	NM_000019.2 NM_000182.3 NM_000183.1		Tryptophan metabolism	1	-1000	1000	0
ACACt2m	acetoacetate transport via proton symport, mitochondrial	acac[c] + h[c] <=> acac[m] + h[m]	NM_003051.3	NM_003051.3		Transport, Mitochondrial	1	-1000	1000	0
ACCOAC	acetyl-CoA carboxylase	accoa[c] + atp[c] + hco3[c] -> adp[c] + h[c] + malcoa[c] + pi[c]	(NM_198839.1 or NM_198836.1 or NM_198837.1 or NM_198838.1 or NM_001093.2 or NM_198834.1)	NM_001093.2 NM_198834.1 NM_198836.1 NM_198837.1 NM_198838.1 NM_198839.1		Citrate Cycle (TCA)	0	0	1000	0
ACOAD1m	acyl-CoA dehydrogenase, mitochondrial	fad[m] + ivcoa[m] <=> 3mb2coa[m] + fadh2[m]	NM_001609.2	NM_001609.2		Valine, Leucine, and Isoleucine Degradation	1	-1000	1000	0
ACOAD2m	acyl-CoA dehydrogenase, mitochondrial	fad[m] + ibcoa[m] <=> 2mp2coa[m] + fadh2[m]	NM_001609.2	NM_001609.2		Valine, Leucine, and Isoleucine Degradation	1	-1000	1000	0
ACOAD3m	acyl-CoA dehydrogenase, mitochondrial	2mbcoa[m] + fad[m] <=> 2mb2coa[m] + fadh2[m]	NM_001609.2	NM_001609.2		Valine, Leucine, and Isoleucine Degradation	1	-1000	1000	0
ACOAH	acetyl-CoA hydrolase	accoa[c] + h2o[c] -> ac[c] + coa[c] + h[c]	NM_130767.2	NM_130767.2		Pyruvate Metabolism	0	0	1000	0
ACOAHm	acetyl-CoA hydrolase, mitochondrial	accoa[m] + h2o[m] -> ac[m] + coa[m] + h[m]				Pyruvate Metabolism	0	0	1000	0
ACONT	aconitase	cit[c] <=> icit[c]	NM_002197.1	NM_002197.1		Citrate Cycle (TCA)	1	-1000	1000	0
ACONTm	Aconitate hydratase	cit[m] <=> icit[m]	NM_001098.2	NM_001098.2		Citrate Cycle (TCA)	1	-1000	1000	0
ACS	acetyl-CoA synthetase	ac[c] + atp[c] + coa[c] -> accoa[c] + amp[c] + ppi[c]	(NM_139274.1 or NM_018677.2 or NM_023928.2)	NM_018677.2 NM_023928.2 NM_139274.1		Pyruvate Metabolism	0	0	1000	0
ACSm	acetyl-CoA synthetase	ac[m] + atp[m] + coa[m] -> accoa[m] + amp[m] + ppi[m]	NM_032501.2	NM_032501.2		Pyruvate Metabolism	0	0	1000	0
ACt2m	acetate mitochondrial transport via proton symport	ac[c] + h[c] <=> ac[m] + h[m]				Transport, Mitochondrial	1	-1000	1000	0
ACt6bl	acetate transport in/out via proton symport	ac[bl] + h[bl] <=> ac[c] + h[c]	(NM_013356.1 or NM_003051.3 or NM_004696.1 or NM_004731.3 or NM_001042423.1 or NM_001042422.1 or NM_004207.1 or NM_004695.2 or NM_004694.2)	NM_001042422.1 NM_001042423.1 NM_003051.3 NM_004207.1 NM_004694.2 NM_004695.2 NM_004696.1 NM_004731.3 NM_013356.1		Transport, Extracellular	1	-1000	1000	0
ADK1	adenylate kinase	amp[c] + atp[c] <=> 2 adp[c]	(NM_012093.2 or NM_000476.1 or NM_152327.1 or NM_174858.1)	NM_000476.1 NM_012093.2 NM_152327.1 NM_174858.1		Nucleotide Metabolism	1	-1000	1000	0
ADK1m	adenylate kinase, mitochondrial	amp[m] + atp[m] <=> 2 adp[m]	(NM_013410.2 or NM_001005353.1 or NM_203464.1 or NM_013411.3 or NM_001625.2)	NM_001005353.1 NM_001625.2 NM_013410.2 NM_013411.3 NM_203464.1		Nucleotide Metabolism	1	-1000	1000	0
ADNCYC	adenylate cyclase	atp[c] -> camp[c] + ppi[c]	(NM_139247.2 or NM_183357.1 or NM_001115.1 or NM_018417.2 or NM_004036.2 or NM_020983.2 or NM_015270.2 or NM_001116.2 or NM_021116.1 or NM_020546.1 or NM_001114.2)	NM_001114.2 NM_001115.1 NM_001116.2 NM_004036.2 NM_015270.2 NM_018417.2 NM_020546.1 NM_020983.2 NM_021116.1 NM_139247.2 NM_183357.1		Nucleotide Metabolism	0	0	1000	0
ADNK1	adenosine kinase	adn[c] + atp[c] -> adp[c] + amp[c] + h[c]	(NM_006721.2 or NM_001123.2)	NM_001123.2 NM_006721.2		Nucleotide Metabolism	0	0	1000	0
ADRNtb	fatty acid transport via diffusion, blood	ocsttea6[bl] <=> ocsttea6[c]				Transport, Extracellular	1	-1000	1000	0
ADSL1r	adenylsuccinate lyase	dcamp[c] <=> amp[c] + fum[c]	NM_000026.1	NM_000026.1		Nucleotide Metabolism	1	-1000	1000	0
ADSL2r	adenylosuccinate lyase	25aics[c] <=> aicar[c] + fum[c]	NM_000026.1	NM_000026.1		Nucleotide Metabolism	1	-1000	1000	0
ADSS	adenylosuccinate synthetase	asp-L[c] + gtp[c] + imp[c] -> dcamp[c] + gdp[c] + 2 h[c] + pi[c]	(NM_152328.3 or NM_199165.1 or NM_001126.2)	NM_001126.2 NM_152328.3 NM_199165.1		Nucleotide Metabolism	0	0	1000	0
AGAT_Hsa_Adp	1-Acyl-glycerol-3-phosphate acyltransferase, adipocyte specific	0.001 1ag3p_Hsa_Adp[c] + 0.007 ddcoa[c] + 0.001 dsecoa9[c] + 0.002 dshcoa3[c] + 0.002 dspcoa3[c] + 0.002 ecsacoa[c] + 0.003 esdcoa6[c] + 0.002 esecoa11[c] + 0.007 esecoa9[c] + 0.003 estcoa6[c] + 0.004 ettcoa6[c] + 0.03 hdcoa7[c] + 0.005 hdcoa9[c] + 0.003 hpdcoa8[c] + 0.159 ocdycacoa6[c] + 0.005 odcoa3[c] + 0.003 odecoa5[c] + 0.018 odecoa7[c] + 0.393 odecoa9[c] + 0.002 osttcoa6[c] + 0.003 pdcoa[c]…	(NM_006411.2 or NM_001037553.1 or NM_020132.4 or NM_001002257.1 or NM_020133.2 or NM_032741.3 or NM_001012727.1 or NM_006412.3 or NM_018361.3 or NM_153613.2 or NM_178819.2 or NM_182551.3)	NM_001002257.1 NM_001012727.1 NM_001037553.1 NM_006411.2 NM_006412.3 NM_018361.3 NM_020132.4 NM_020133.2 NM_032741.3 NM_153613.2 NM_178819.2 NM_182551.3		Phospholipid Metabolism	0	0	1000	0
AHC	adenosylhomocysteinase	ahcys[c] + h2o[c] <=> adn[c] + hcys-L[c]	(NM_006621.3 or NM_015328.1 or NM_000687.1)	NM_000687.1 NM_006621.3 NM_015328.1		Glycine, Serine, and Threonine Metabolism	1	-1000	1000	0
AICART	phosphoribosylaminoimidazolecarboxamide formyltransferase	10fthf[c] + aicar[c] <=> fprica[c] + thf[c]	NM_004044.4	NM_004044.4		Nucleotide Metabolism	1	-1000	1000	0
AIRCr	phosphoribosylaminoimidazole carboxylase	air[c] + co2[c] <=> 5aizc[c] + h[c]	(NM_001079524.1 or NM_006452.3 or NM_001079525.1)	NM_001079524.1 NM_001079525.1 NM_006452.3		Nucleotide Metabolism	1	-1000	1000	0
AKBDHm	alphaketobutyrate dehydrogenase (mitochondrial)	2obut[m] + coa[m] + nad[m] -> co2[m] + nadh[m] + ppcoa[m]				Cysteine Metabolism	0	0	1000	0
AKBtm	alphaketobutyrate transport (mitochondrial)	2obut[m] <=> 2obut[c]				Transport, Mitochondrial	1	-1000	1000	0
AKGDm	2-oxoglutarate dehydrogenase, mitochondrial	akg[m] + coa[m] + nad[m] -> co2[m] + nadh[m] + succoa[m]	((NM_000108.3 and NM_001933.3 and NM_001003941.1) or (NM_000108.3 and NM_001933.3 and NM_002541.2))	NM_000108.3 NM_001003941.1 NM_001933.3 NM_002541.2		Citrate Cycle (TCA)	0	0	1000	0
ALATA_L	L-alanine transaminase	akg[c] + ala-L[c] <=> glu-L[c] + pyr[c]	(NM_005309.1 or NM_133443.1)	NM_005309.1 NM_133443.1		Alanine and Aspartate Metabolism	1	-1000	1000	0
ALAt4rb	Alanine-Sodium symporter, blood	ala-L[bl] + na1[bl] <=> ala-L[c] + na1[c]	(NM_018018.2 or NM_005628.1 or NM_003038.2)	NM_003038.2 NM_005628.1 NM_018018.2		Transport, Extracellular	1	-1000	1000	0
ALCD2if	alcohol dehydrogenase, forward rxn (ethanol -> acetaldehyde)	etoh[c] + nad[c] -> acald[c] + h[c] + nadh[c]	NM_000672.2	NM_000672.2		Glycine, Serine, and Threonine Metabolism	0	0	1000	0
ALCD2yf	alcohol dehydrogenase (ethanol, NADP), forward reaction	etoh[c] + nadp[c] -> acald[c] + h[c] + nadph[c]	(NM_153326.1 or NM_006066.2)	NM_006066.2 NM_153326.1		Cholesterol Metabolism	0	0	1000	0
ALDD2x	aldehyde dehydrogenase (acetaldehyde, NAD)	acald[c] + h2o[c] + nad[c] -> ac[c] + 2 h[c] + nadh[c]	NM_000696.2	NM_000696.2		Cholesterol Metabolism	0	0	1000	0
ALDD4xm	aldehyde dehydrogenase (NAD), mitochondrial	h2o[m] + mmalsa-S[m] + nad[m] -> 2 h[m] + mmal[m] + nadh[m]	(NM_000692.3 or NM_000690.2)	NM_000690.2 NM_000692.3		Valine, Leucine, and Isoleucine Degradation	0	0	1000	0
ALDOX1	aldehyde oxidase	h2o[c] + mmalsa-S[c] + o2[c] -> h[c] + h2o2[c] + mmal[c]	NM_001159.3	NM_001159.3		Valine, Leucine, and Isoleucine Degradation	0	0	1000	0
ALR	Aldose reductase	h2o[c] + mthgxl[c] + nadp[c] -> 2 h[c] + nadph[c] + pyr[c]				Glycolysis/Gluconeogeneis	0	0	1000	0
AOBUTDsm	L-2-amino-3-oxobutanoate decarboxylation, mitochondrial	2aobut[m] + h[m] -> aact[m] + co2[m]				Glycine, Serine, and Threonine Metabolism	0	0	1000	0
ARGSL	argininosuccinate lyase	argsuc[c] <=> arg-L[c] + fum[c]	(NM_001024946.1 or NM_001024943.1 or NM_000048.3 or NM_001024944.1)	NM_000048.3 NM_001024943.1 NM_001024944.1 NM_001024946.1		Urea Cycle	1	-1000	1000	0
ARGSS	argininosuccinate synthase	asp-L[c] + atp[c] + citr-L[c] -> amp[c] + argsuc[c] + h[c] + ppi[c]	(NM_054012.2 or NM_000050.3)	NM_000050.3 NM_054012.2		Urea Cycle	0	0	1000	0
ARGtrb	Arginine transport, blood	arg-L[bl] <=> arg-L[c]	(NM_003486.5 or NM_012244.2 or NM_018018.2 or NM_032803.3 or NM_003045.3 or NM_001048164.1 or NM_003046.2 or NM_001008539.1 or NM_001126106.1 or NM_001126105.1 or NM_182728.1 or NM_003982.3)	NM_001008539.1 NM_001048164.1 NM_001126105.1 NM_001126106.1 NM_003045.3 NM_003046.2 NM_003486.5 NM_003982.3 NM_012244.2 NM_018018.2 NM_032803.3 NM_182728.1		Transport, Extracellular	1	-1000	1000	0
ASNS1	asparagine synthase (glutamine-hydrolysing)	asp-L[c] + atp[c] + gln-L[c] + h2o[c] -> amp[c] + asn-L[c] + glu-L[c] + h[c] + ppi[c]	(NM_001673.2 or NM_133436.1 or NM_183356.1)	NM_001673.2 NM_133436.1 NM_183356.1		Alanine and Aspartate Metabolism	0	0	1000	0
ASNt4rb	L-asparagine transport in via sodium symport, blood	asn-L[bl] + na1[bl] <=> asn-L[c] + na1[c]	(NM_018018.2 or NM_007231.1 or NM_018976.3 or NM_001077484.1 or NM_030674.2)	NM_001077484.1 NM_007231.1 NM_018018.2 NM_018976.3 NM_030674.2		Transport, Extracellular	1	-1000	1000	0
ASPCTr	aspartate carbamoyltransferase (reversible)	asp-L[c] + cbp[c] <=> cbasp[c] + h[c] + pi[c]	NM_004341.3	NM_004341.3		Nucleotide Metabolism	1	-1000	1000	0
ASPTA1	aspartate transaminase	akg[c] + asp-L[c] <=> glu-L[c] + oaa[c]	NM_002079.1	NM_002079.1		Alanine and Aspartate Metabolism	1	-1000	1000	0
ASPTA1m	aspartate transaminase, mitochondrial	akg[m] + asp-L[m] <=> glu-L[m] + oaa[m]	NM_002080.2	NM_002080.2		Amino Acid Metabolism	1	-1000	1000	0
ASPTA3	aspartate transaminase	3sala[c] + akg[c] -> glu-L[c] + spyr[c]	NM_002079.1	NM_002079.1		Asparagine Metabolism	0	0	1000	0
ASPTA4	aspartate transaminase	akg[c] + cys-L[c] <=> glu-L[c] + mercppyr[c]	NM_002079.1	NM_002079.1		Asparagine Metabolism	1	-1000	1000	0
ASPt4rb	L-aspartate transport, blood	asp-L[bl] + na1[bl] <=> asp-L[c] + na1[c]	(NM_004171.2 or NM_005071.1 or NM_004170.4 or NM_004172.3)	NM_004170.4 NM_004171.2 NM_004172.3 NM_005071.1		Transport, Extracellular	1	-1000	1000	0
ATP/ADPtm	ATP/ADP transport, mitochondrial	adp[c] + atp[m] <=> atp[c] + adp[m]	(NM_001151.2 or NM_001636.1 or NM_001152.1)	NM_001151.2 NM_001152.1 NM_001636.1		Transport, Mitochondrial	1	-1000	1000	0
ATP/ADPtp	ATP/ADP transport, peroxisome	adp[c] + atp[x] <=> atp[c] + adp[x]				Transport, Peroxisomal	1	-1000	1000	0
ATPM	ATP maintenance requirment	atp[c] + h2o[c] -> adp[c] + h[c] + pi[c]				Other	0	0	1000	0
ATPS4m	ATP synthase, mitochondrial	4 h[c] + adp[m] + pi[m] -> atp[m] + 3 h[m] + h2o[m]	(((NM_022745.2 or NM_001042546) and NM_145691.3 and MT4509 and MT4508 and NM_001688.4 and (NM_005176.5 or NM_001002031.2) and (NM_001003785.1 or NM_006356.2) and NM_007100.2 and (NM_004889.2 or NM_001039178.1 or NM_001003714.1 or NM_001003713.1) and (NM_001003703.1 or NM_001003696.1 or NM_001003697.1 or NM_001003701.1 or NM_001685.4) and NM_006476.4 and (NM_015684.2 or NM_001003805.1 or NM_001003…	MT4508 MT4509 NM_001001937.1 NM_001001973.1 NM_001001975.1 NM_001001977.1 NM_001002027.1 NM_001002031.2 NM_001003696.... NM_001003696.1 NM_001003697.1 NM_001003701.1 NM_001003703.1 NM_001003713.1 NM_001003714.1 NM_001003785.1 NM_001003803.1 NM_001003805.1 NM_001039178.1 NM_001042546 NM_001685.4 NM_001686.3 NM_001687.4 NM_001688.4 NM_001697.2 NM_004046.4 NM_004889.2 NM_005174.2 NM_005175.2 NM_0051…		Oxidative Phosphorylation	0	0	1000	0
ATPSb	ATPase, cytosolic	atp[c] + h2o[c] -> h[bl] + adp[c] + pi[c]				Other	0	0	1000	0
C14STRer	C-14 sterol reductase, endoplasmic reticulum	44mctr[r] + h[r] + nadph[r] -> 44mzym[r] + nadp[r]	NM_003273.1	NM_003273.1		Cholesterol Biosynthesis	0	0	1000	0
C3STDH1xer	C-3 sterol dehydrogenase NADH, (4-methylzymosterol)	4mzym_int1[r] + nad[r] -> 4mzym_int2[r] + co2[r] + nadh[r]	NM_015922.1	NM_015922.1		Cholesterol Biosynthesis	0	0	1000	0
C3STDH1yer	C-3 sterol dehydrogenase NADPH, (4-methylzymosterol)	4mzym_int1[r] + nadp[r] -> 4mzym_int2[r] + co2[r] + nadph[r]	NM_015922.1	NM_015922.1		Cholesterol Biosynthesis	0	0	1000	0
C3STKR2er	C-3 sterol keto reductase (zymosterol), endoplasmic reticulum	h[r] + nadph[r] + zym_int2[r] -> nadp[r] + zymst[r]	(NM_016371.2 or NM_016142.1 or NM_002153.1 or NM_003725.2)	NM_002153.1 NM_003725.2 NM_016142.1 NM_016371.2		Cholesterol Biosynthesis	0	0	1000	0
C4STMO1er	C-4 sterol methyl oxidase (4,4-dimethylzymosterol), endoplasmic reticulum	44mzym[r] + 2 h[r] + 3 nadph[r] + 3 o2[r] -> 4mzym_int1[r] + 4 h2o[r] + 3 nadp[r]	(NM_001017369.1 or NM_006745.3)	NM_001017369.1 NM_006745.3		Cholesterol Biosynthesis	0	0	1000	0
C4STMO2xer	C-4 methyl sterol oxidase NADH	4mzym_int2[r] + nad[r] + o2[r] -> co2[r] + h[r] + nadh[r] + zym_int2[r]	(NM_006745.3 or NM_001017369.1)	NM_001017369.1 NM_006745.3		Cholesterol Metabolism	0	0	1000	0
C4STMO2yer	C-4 methyl sterol oxidase NADPH	4mzym_int2[r] + nadp[r] + o2[r] -> co2[r] + h[r] + nadph[r] + zym_int2[r]	(NM_006745.3 or NM_001017369.1)	NM_001017369.1 NM_006745.3		Cholesterol Biosynthesis	0	0	1000	0
CAT	catalase	2 h2o2[c] -> 2 h2o[c] + o2[c]				Other	0	0	1000	0
CATm	catalase, mitochondrial	2 h2o2[m] -> 2 h2o[m] + o2[m]				Other	0	0	1000	0
CATp	catalase	2 h2o2[x] -> 2 h2o[x] + o2[x]	NM_001752.2	NM_001752.2		Other	0	0	1000	0
CBPS	carbamoyl-phosphate synthase (glutamine-hydrolysing)	2 atp[c] + gln-L[c] + h2o[c] + hco3[c] -> 2 adp[c] + cbp[c] + glu-L[c] + 2 h[c] + pi[c]	NM_004341.3	NM_004341.3		Nucleotide Metabolism	0	0	1000	0
CBPSAm	carbamoyl-phosphate synthase (ammonia)	2 atp[m] + co2[m] + h2o[m] + nh4[m] -> 2 adp[m] + cbp[m] + 3 h[m] + pi[m]	(NM_001122633.1 or NM_001122634.1 or NM_001875.2)	NM_001122633.1 NM_001122634.1 NM_001875.2		Arginine and Proline Metabolism	0	0	1000	0
CDO	cysteine dioxygenase	cys-L[c] + o2[c] -> 3sala[c]	NM_001801.2	NM_001801.2		Cysteine Metabolism	0	0	1000	0
CDPDGPm_Hsa_Adp	CDP-diacylglycerol--serine O-phosphatidyltransferae, mitochondrial, human adipoctye	0.001 cdpdag_Hsa_Adp[m] + glyc3p[m] <=> cmp[m] + h[m] + 0.001 pgp_Hsa_Adp[m]	NM_024419.3	NM_024419.3		Phospholipid Metabolism	1	-1000	1000	0
CERPT_Hsa_Adp	Ceramide cholinephosphotransferase, adipocyte	cdpchol[c] + 0.001 cer_Hsa_Adp[c] -> cmp[c] + 0.001 sphgmy_Hsa_Adp[c]				Sphingolipid Metabolism	0	0	1000	0
CERS_Hsa_Adp	Ceramide synthase, adipocyte	0.001 facoa_avg_Hsa_Adp[c] + sphgn[c] -> coa[c] + 0.001 dcer_Hsa_Adp[c] + h[c]	(NM_203463.1 or NM_021267.2 or NM_181746.1 or NM_024552.1 or NM_198207.1 or NM_147190.1 or NM_178842.2 or NM_022075.2)	NM_021267.2 NM_022075.2 NM_024552.1 NM_147190.1 NM_178842.2 NM_181746.1 NM_198207.1 NM_203463.1		Sphingolipid Metabolism	0	0	1000	0
CHLPCTD	choline phosphate cytididyltransferase	cholp[c] + ctp[c] + h[c] -> cdpchol[c] + ppi[c]	(NM_004845.3 or NM_005017.2)	NM_004845.3 NM_005017.2		Fatty Acid Synthesis	0	0	1000	0
CHOLK	Choline kinase	atp[c] + chol[c] -> adp[c] + cholp[c] + h[c]	(NM_212469.1 or NM_001277.2 or NM_152253.1 or NM_005198.3)	NM_001277.2 NM_005198.3 NM_152253.1 NM_212469.1		Phospholipid Metabolism	0	0	1000	0
CHOLtb	Choline transport, blood	chol[bl] <=> chol[c]	(NM_080546.2 or NM_020428.2 or NM_025257.1 or NM_152369.2 or NM_001114106.1)	NM_001114106.1 NM_020428.2 NM_025257.1 NM_080546.2 NM_152369.2		Transport, Extracellular	1	-1000	1000	0
CHSTEROLter	Cholesterol transport, endoplasmic reticulum	chsterol[c] <=> chsterol[r]				Transport, Endoplasmic Reticular	1	-1000	1000	0
CHSTNIer	cholestenol delta-isomerase	zymst[r] <=> cholsd[r]	NM_006579.1	NM_006579.1		Cholesterol Biosynthesis	1	-1000	1000	0
CITL2	Citrate lyase (ATP-requiring)	atp[c] + cit[c] + coa[c] -> accoa[c] + adp[c] + oaa[c] + pi[c]	(NM_198830.1 or NM_001096.2)	NM_001096.2 NM_198830.1		Central Metabolism	0	0	1000	0
CITMALtm	citrate transport, mitochondrial	cit[c] + h[c] + mal-L[m] <=> mal-L[c] + cit[m] + h[m]	NM_005984.1	NM_005984.1		Transport, Mitochondrial	1	-1000	1000	0
CLPNtm_Hsa_Adp	cardiolipin reversible transport, mitochondria, adipocyte	clpn_Hsa_Adp[m] <=> clpn_Hsa_Adp[c]				Transport, Mitochondrial	1	-1000	1000	0
CLSm_Hsa_Adp	cardiolipin synthase, mitochondrial adipocyte	0.001 cdpdag_Hsa_Adp[m] + 0.001 pg_Hsa_Adp[m] -> 0.001 clpn_Hsa_Adp[m] + cmp[m] + h[m]				Glycerophospholipid Metabolism	0	0	1000	0
CO2tb	CO2 transport out via diffusion	co2[bl] <=> co2[c]				Transport, Extracellular	1	-1000	1000	0
CO2ter	CO2 transport, endoplasmic reticulum	co2[c] <=> co2[r]				Transport, Endoplasmic Reticular	1	-1000	1000	0
CO2tm	CO2 transport (diffusion), mitochondrial	co2[c] <=> co2[m]				Transport, Mitochondrial	1	-1000	1000	0
CO2tp	CO2 peroxisomal transport	co2[c] <=> co2[x]				Transport, Peroxisomal	1	-1000	1000	0
CRNDDT	carnitine dodecanoyltransferase (C12:0Crn)	crn[c] + ddcoa[c] <=> coa[c] + ddcrn[c]	(NM_152359.1 or NM_152245.1 or NM_001031847.1 or NM_152246.1 or NM_152247.1 or NM_004377.2 or NM_001876.2)	NM_001031847.1 NM_001876.2 NM_004377.2 NM_152245.1 NM_152246.1 NM_152247.1 NM_152359.1		Carnitine Shuttle	1	-1000	1000	0
CRNDDm	carnitine dodecanoyltransferase (C12:0Crn), mitochondria	coa[m] + ddcrn[m] <=> crn[m] + ddcoa[m]	NM_000098.1	NM_000098.1		Carnitine Shuttle	1	-1000	1000	0
CRNDS9	carnitine docosenoyltransferase (C22:1Crn, n9)	crn[c] + dsecoa9[c] <=> coa[c] + dsecrn9[c]	(NM_152247.1 or NM_152245.1 or NM_152246.1 or NM_001876.2 or NM_152359.1 or NM_004377.2 or NM_001031847.1)	NM_001031847.1 NM_001876.2 NM_004377.2 NM_152245.1 NM_152246.1 NM_152247.1 NM_152359.1		Carnitine Shuttle	1	-1000	1000	0
CRNDS9m	carnitine docosenoyltransferase (C22:1Crn, n9), mitochondria	crn[m] + dsecoa9[m] <=> coa[m] + dsecrn9[m]	NM_000098.1	NM_000098.1		Carnitine Shuttle	1	-1000	1000	0
CRNDS9tm	docosenoyl carnitine transport (C22:1Crn, n9)	dsecrn9[c] + crn[m] <=> crn[c] + dsecrn9[m]	(NM_001039355.1 or NM_000387.3)	NM_000387.3 NM_001039355.1		Carnitine Shuttle	1	-1000	1000	0
CRNDSH3	carnitine docosahexaenoyltransferase (C22:6Crn, n3)	crn[c] + dshcoa3[c] <=> coa[c] + dshcrn3[c]	(NM_152246.1 or NM_001876.2 or NM_001031847.1 or NM_004377.2 or NM_152359.1 or NM_152247.1 or NM_152245.1)	NM_001031847.1 NM_001876.2 NM_004377.2 NM_152245.1 NM_152246.1 NM_152247.1 NM_152359.1		Carnitine Shuttle	1	-1000	1000	0
CRNDSH3m	carnitine docosahexaenoyltransferase (C22:6Crn, n3), mitochondrial	crn[m] + dshcoa3[m] <=> coa[m] + dshcrn3[m]	NM_000098.1	NM_000098.1		Carnitine Shuttle	1	-1000	1000	0
CRNDSH3tm	docosahexaenoyl carnitine transport (C22:6Crn, n3)	dshcrn3[c] + crn[m] <=> crn[c] + dshcrn3[m]	(NM_001039355.1 or NM_000387.3)	NM_000387.3 NM_001039355.1		Carnitine Shuttle	1	-1000	1000	0
CRNDSP3	carnitine docosapentaenoyltransferase (C22:5Crn, n3)	crn[c] + dspcoa3[c] <=> coa[c] + dspcrn3[c]	(NM_152247.1 or NM_001876.2 or NM_152246.1 or NM_004377.2 or NM_152245.1 or NM_001031847.1 or NM_152359.1)	NM_001031847.1 NM_001876.2 NM_004377.2 NM_152245.1 NM_152246.1 NM_152247.1 NM_152359.1		Carnitine Shuttle	1	-1000	1000	0
CRNDSP3m	carnitine docosapentaenoyltransferase (C22:5Crn, n3), mitochondrial	crn[m] + dspcoa3[m] <=> coa[m] + dspcrn3[m]	NM_000098.1	NM_000098.1		Carnitine Shuttle	1	-1000	1000	0
CRNDSP3tm	docosapentaenoyl carnitine transport (C22:5Crn, n3)	dspcrn3[c] + crn[m] <=> crn[c] + dspcrn3[m]	(NM_000387.3 or NM_001039355.1)	NM_000387.3 NM_001039355.1		Carnitine Shuttle	1	-1000	1000	0
CRNDTtm	dodecanoyl carnitine transport (C12:0Crn)	ddcrn[c] + crn[m] <=> crn[c] + ddcrn[m]	(NM_000387.3 or NM_001039355.1)	NM_000387.3 NM_001039355.1		Carnitine Shuttle	1	-1000	1000	0
CRNES11	carnitine eicosenoyltransferase (C20:1Crn, n11)	crn[c] + esecoa11[c] <=> coa[c] + esecrn11[c]	(NM_152246.1 or NM_001876.2 or NM_152359.1 or NM_004377.2 or NM_001031847.1 or NM_152247.1 or NM_152245.1)	NM_001031847.1 NM_001876.2 NM_004377.2 NM_152245.1 NM_152246.1 NM_152247.1 NM_152359.1		Carnitine Shuttle	1	-1000	1000	0
CRNES11m	carnitine eicosenoyltransferase (C20:1Crn, n11), mitochondrial	crn[m] + esecoa11[m] <=> coa[m] + esecrn11[m]	NM_000098.1	NM_000098.1		Carnitine Shuttle	1	-1000	1000	0
CRNES11tm	eicosenoyl carnitine transport (C20:1Crn, n11)	esecrn11[c] + crn[m] <=> crn[c] + esecrn11[m]	(NM_000387.3 or NM_001039355.1)	NM_000387.3 NM_001039355.1		Carnitine Shuttle	1	-1000	1000	0
CRNES9	carnitine eicosenoyltransferase (C20:1Crn, n9)	crn[c] + esecoa9[c] <=> coa[c] + esecrn9[c]	(NM_004377.2 or NM_152247.1 or NM_152246.1 or NM_001876.2 or NM_152359.1 or NM_152245.1 or NM_001031847.1)	NM_001031847.1 NM_001876.2 NM_004377.2 NM_152245.1 NM_152246.1 NM_152247.1 NM_152359.1		Carnitine Shuttle	1	-1000	1000	0
CRNES9m	carnitine eicosenoyltransferase (C20:1Crn, n9), mitochondrial	crn[m] + esecoa9[m] <=> coa[m] + esecrn9[m]	NM_000098.1	NM_000098.1		Carnitine Shuttle	1	-1000	1000	0
CRNES9tm	eicosenoyl carnitine transport (C20:1Crn, n9)	esecrn9[c] + crn[m] <=> crn[c] + esecrn9[m]	(NM_001039355.1 or NM_000387.3)	NM_000387.3 NM_001039355.1		Carnitine Shuttle	1	-1000	1000	0
CRNESD6	carnitine eicosadienoyltransferase (C20:2Crn, n6)	crn[c] + esdcoa6[c] <=> coa[c] + esdcrn6[c]	(NM_152246.1 or NM_001876.2 or NM_152359.1 or NM_004377.2 or NM_001031847.1 or NM_152247.1 or NM_152245.1)	NM_001031847.1 NM_001876.2 NM_004377.2 NM_152245.1 NM_152246.1 NM_152247.1 NM_152359.1		Carnitine Shuttle	1	-1000	1000	0
CRNESD6m	carnitine eicosadienoyltransferase (C20:2Crn, n6), mitochondrial	crn[m] + esdcoa6[m] <=> coa[m] + esdcrn6[m]	NM_000098.1	NM_000098.1		Carnitine Shuttle	1	-1000	1000	0
CRNESD6tm	eicosadienoyl carnitine transport (C20:2Crn, n6)	esdcrn6[c] + crn[m] <=> crn[c] + esdcrn6[m]	(NM_001039355.1 or NM_000387.3)	NM_000387.3 NM_001039355.1		Carnitine Shuttle	1	-1000	1000	0
CRNESR6	carnitine eicosatetraenoyltransferase (C20:4Crn, n6)	crn[c] + ettcoa6[c] <=> coa[c] + ettcrn6[c]	(NM_152246.1 or NM_152247.1 or NM_152245.1 or NM_001876.2 or NM_001031847.1 or NM_004377.2 or NM_152359.1)	NM_001031847.1 NM_001876.2 NM_004377.2 NM_152245.1 NM_152246.1 NM_152247.1 NM_152359.1		Carnitine Shuttle	1	-1000	1000	0
CRNESR6m	carnitine eicosatetraenoyltransferase (C20:4Crn, n6), mitochondrial	crn[m] + ettcoa6[m] <=> coa[m] + ettcrn6[m]	NM_000098.1	NM_000098.1		Carnitine Shuttle	1	-1000	1000	0
CRNESR6tm	eicosatetraenoyl carnitine transport (C20:4Crn, n6)	ettcrn6[c] + crn[m] <=> crn[c] + ettcrn6[m]	(NM_001039355.1 or NM_000387.3)	NM_000387.3 NM_001039355.1		Carnitine Shuttle	1	-1000	1000	0
CRNEST6	carnitine eicosatrienoyltransferase (C20:3Crn, n6)	crn[c] + estcoa6[c] <=> coa[c] + estcrn6[c]	(NM_152246.1 or NM_152245.1 or NM_152247.1 or NM_001876.2 or NM_152359.1 or NM_004377.2 or NM_001031847.1)	NM_001031847.1 NM_001876.2 NM_004377.2 NM_152245.1 NM_152246.1 NM_152247.1 NM_152359.1		Carnitine Shuttle	1	-1000	1000	0
CRNEST6m	carnitine eicosatrienoyltransferase (C20:3Crn, n6), mitochondrial	crn[m] + estcoa6[m] <=> coa[m] + estcrn6[m]	NM_000098.1	NM_000098.1		Carnitine Shuttle	1	-1000	1000	0
CRNEST6tm	eicosatrienoyl carnitine transport (C20:3Crn, n6)	estcrn6[c] + crn[m] <=> crn[c] + estcrn6[m]	(NM_000387.3 or NM_001039355.1)	NM_000387.3 NM_001039355.1		Carnitine Shuttle	1	-1000	1000	0
CRNET	carnitine eicosanoyltransferase (C20:0Crn)	crn[c] + ecsacoa[c] <=> coa[c] + ecsacrn[c]	(NM_152359.1 or NM_004377.2 or NM_152246.1 or NM_001031847.1 or NM_152245.1 or NM_001876.2 or NM_152247.1)	NM_001031847.1 NM_001876.2 NM_004377.2 NM_152245.1 NM_152246.1 NM_152247.1 NM_152359.1		Carnitine Shuttle	1	-1000	1000	0
CRNETm	carnitine eicosanoyltransferase (C20:0Crn), mitochondria	coa[m] + ecsacrn[m] <=> crn[m] + ecsacoa[m]	NM_000098.1	NM_000098.1		Carnitine Shuttle	1	-1000	1000	0
CRNETtm	eicosanoyl carnitine transport (C20:0Crn)	ecsacrn[c] + crn[m] <=> crn[c] + ecsacrn[m]	(NM_001039355.1 or NM_000387.3)	NM_000387.3 NM_001039355.1		Carnitine Shuttle	1	-1000	1000	0
CRNHD7	carnitine hexadecenoyltransferase (C16:1Crn, n7)	crn[c] + hdcoa7[c] <=> coa[c] + hdcrn7[c]	(NM_152247.1 or NM_001031847.1 or NM_001876.2 or NM_152245.1 or NM_152246.1 or NM_152359.1 or NM_004377.2)	NM_001031847.1 NM_001876.2 NM_004377.2 NM_152245.1 NM_152246.1 NM_152247.1 NM_152359.1		Carnitine Shuttle	1	-1000	1000	0
CRNHD7m	carnitine hexadecenoyltransferase (C16:1Crn, n7), mitochondrial	crn[m] + hdcoa7[m] <=> coa[m] + hdcrn7[m]	NM_000098.1	NM_000098.1		Carnitine Shuttle	1	-1000	1000	0
CRNHD7tm	hexadecenoyl carnitine transprot (C16:1Crn, n7)	hdcrn7[c] + crn[m] <=> crn[c] + hdcrn7[m]	(NM_000387.3 or NM_001039355.1)	NM_000387.3 NM_001039355.1		Carnitine Shuttle	1	-1000	1000	0
CRNHD9	carnitine hexadecenoyltransferase (C16:1Crn, n9)	crn[c] + hdcoa9[c] <=> coa[c] + hdcrn9[c]	(NM_152247.1 or NM_152245.1 or NM_152246.1 or NM_001876.2 or NM_152359.1 or NM_004377.2 or NM_001031847.1)	NM_001031847.1 NM_001876.2 NM_004377.2 NM_152245.1 NM_152246.1 NM_152247.1 NM_152359.1		Carnitine Shuttle	1	-1000	1000	0
CRNHD9m	carnitine hexadecenoyltransferase (C16:1Crn, n9), mitochondrial	crn[m] + hdcoa9[m] <=> coa[m] + hdcrn9[m]	NM_000098.1	NM_000098.1		Carnitine Shuttle	1	-1000	1000	0
CRNHD9tm	hexadecenoyl carnitinetransport (C16:1Crn, n9)	hdcrn9[c] + crn[m] <=> crn[c] + hdcrn9[m]	(NM_001039355.1 or NM_000387.3)	NM_000387.3 NM_001039355.1		Carnitine Shuttle	1	-1000	1000	0
CRNOD5	carnitine octadecenoyltransferase (C18:1Crn, n5)	crn[c] + odecoa5[c] <=> coa[c] + odecrn5[c]	(NM_152247.1 or NM_152245.1 or NM_152246.1 or NM_001876.2 or NM_152359.1 or NM_004377.2 or NM_001031847.1)	NM_001031847.1 NM_001876.2 NM_004377.2 NM_152245.1 NM_152246.1 NM_152247.1 NM_152359.1		Carnitine Shuttle	1	-1000	1000	0
CRNOD5m	carnitine octadecenoyltransferase (C18:1Crn, n5), mitochondrial	crn[m] + odecoa5[m] <=> coa[m] + odecrn5[m]	NM_000098.1	NM_000098.1		Carnitine Shuttle	1	-1000	1000	0
CRNOD5tm	octadecenoyl carnitine transport (C18:1Crn, n5)	odecrn5[c] + crn[m] <=> crn[c] + odecrn5[m]	(NM_000387.3 or NM_001039355.1)	NM_000387.3 NM_001039355.1		Carnitine Shuttle	1	-1000	1000	0
CRNOD7	carnitine octadecenoyltransferase (C18:1Crn, n7)	crn[c] + odecoa7[c] <=> coa[c] + odecrn7[c]	(NM_152359.1 or NM_152247.1 or NM_152245.1 or NM_152246.1 or NM_001876.2 or NM_004377.2 or NM_001031847.1)	NM_001031847.1 NM_001876.2 NM_004377.2 NM_152245.1 NM_152246.1 NM_152247.1 NM_152359.1		Carnitine Shuttle	1	-1000	1000	0
CRNOD7m	carnitine octadecenoyltransferase (C18:1Crn, n7), mitochondrial	crn[m] + odecoa7[m] <=> coa[m] + odecrn7[m]	NM_000098.1	NM_000098.1		Carnitine Shuttle	1	-1000	1000	0
CRNOD7tm	octadecenoyl carnitine transferase (C18:1Crn, n7)	odecrn7[c] + crn[m] <=> crn[c] + odecrn7[m]	(NM_000387.3 or NM_001039355.1)	NM_000387.3 NM_001039355.1		Carnitine Shuttle	1	-1000	1000	0
CRNOD9	carnitine octadecenoyltransferase (C18:1Crn, n9)	crn[c] + odecoa9[c] <=> coa[c] + odecrn9[c]	(NM_152359.1 or NM_004377.2 or NM_001031847.1 or NM_152247.1 or NM_152245.1 or NM_152246.1 or NM_001876.2)	NM_001031847.1 NM_001876.2 NM_004377.2 NM_152245.1 NM_152246.1 NM_152247.1 NM_152359.1		Carnitine Shuttle	1	-1000	1000	0
CRNOD9m	carnitine octadecenoyltransferase (C18:1Crn, n9), mitochondrial	crn[m] + odecoa9[m] <=> coa[m] + odecrn9[m]	NM_000098.1	NM_000098.1		Carnitine Shuttle	1	-1000	1000	0
CRNOD9tm	octadecenoyl carnitine transport (C18:1Crn, n9)	odecrn9[c] + crn[m] <=> crn[c] + odecrn9[m]	(NM_001039355.1 or NM_000387.3)	NM_000387.3 NM_001039355.1		Carnitine Shuttle	1	-1000	1000	0
CRNODD6	carnitine octadecadienoyltransferase (C18:2Crn, n6)	crn[c] + ocdycacoa6[c] <=> coa[c] + ocdycacrn6[c]	(NM_001031847.1 or NM_001876.2 or NM_152359.1 or NM_152247.1 or NM_004377.2 or NM_152245.1 or NM_152246.1)	NM_001031847.1 NM_001876.2 NM_004377.2 NM_152245.1 NM_152246.1 NM_152247.1 NM_152359.1		Carnitine Shuttle	1	-1000	1000	0
CRNODD6m	carnitine octadecadienoyltransferase (C18:2Crn, n6), mitochondrial	crn[m] + ocdycacoa6[m] <=> coa[m] + ocdycacrn6[m]	NM_000098.1	NM_000098.1		Carnitine Shuttle	1	-1000	1000	0
CRNODD6tm	octadecadienoyl carnitine transferase (C18:2Crn, n6)	ocdycacrn6[c] + crn[m] <=> crn[c] + ocdycacrn6[m]	(NM_001039355.1 or NM_000387.3)	NM_000387.3 NM_001039355.1		Carnitine Shuttle	1	-1000	1000	0
CRNODT3	carnitine octadecatrienoyltransferase (C18:3Crn, n3)	crn[c] + odcoa3[c] <=> coa[c] + odcrn3[c]	(NM_152245.1 or NM_152246.1 or NM_152247.1 or NM_152359.1 or NM_001876.2 or NM_001031847.1 or NM_004377.2)	NM_001031847.1 NM_001876.2 NM_004377.2 NM_152245.1 NM_152246.1 NM_152247.1 NM_152359.1		Carnitine Shuttle	1	-1000	1000	0
CRNODT3m	carnitine octadecatrienoyltransferase (C18:3Crn, n3), mitochondrial	crn[m] + odcoa3[m] <=> coa[m] + odcrn3[m]	NM_000098.1	NM_000098.1		Carnitine Shuttle	1	-1000	1000	0
CRNODT3tm	octadecatrienoyl carnitine transferase (C18:3Crn, n3)	odcrn3[c] + crn[m] <=> crn[c] + odcrn3[m]	(NM_000387.3 or NM_001039355.1)	NM_000387.3 NM_001039355.1		Carnitine Shuttle	1	-1000	1000	0
CRNOSR9	carnitine ocosatetraenoyltransferase (C22:4Crn, n6)	crn[c] + osttcoa6[c] <=> coa[c] + osttcrn6[c]	(NM_152245.1 or NM_152247.1 or NM_001876.2 or NM_152246.1 or NM_004377.2 or NM_001031847.1 or NM_152359.1)	NM_001031847.1 NM_001876.2 NM_004377.2 NM_152245.1 NM_152246.1 NM_152247.1 NM_152359.1		Carnitine Shuttle	1	-1000	1000	0
CRNOSR9m	carnitine ocosatetraenoyltransferase (C22:4Crn, n6), mitochondrial	crn[m] + osttcoa6[m] <=> coa[m] + osttcrn6[m]	NM_000098.1	NM_000098.1		Carnitine Shuttle	1	-1000	1000	0
CRNOSR9tm	ocosatetraenoyl carnitine transport (C22:4Crn, n6)	osttcrn6[c] + crn[m] <=> crn[c] + osttcrn6[m]	(NM_001039355.1 or NM_000387.3)	NM_000387.3 NM_001039355.1		Carnitine Shuttle	1	-1000	1000	0
CRNOT	carnitine octadecanoyltransferase (C18:0Crn)	crn[c] + strcoa[c] <=> coa[c] + strcrn[c]	(NM_152246.1 or NM_001031847.1 or NM_152245.1 or NM_004377.2 or NM_001876.2 or NM_152247.1 or NM_152359.1)	NM_001031847.1 NM_001876.2 NM_004377.2 NM_152245.1 NM_152246.1 NM_152247.1 NM_152359.1		Carnitine Shuttle	1	-1000	1000	0
CRNOTm	carnitine octadecanoyltransferase (C18:0Crn), mitochondria	coa[m] + strcrn[m] <=> crn[m] + strcoa[m]	NM_000098.1	NM_000098.1		Carnitine Shuttle	1	-1000	1000	0
CRNOTtm	octadecanoyl carnitine transport (C18:0Crn)	strcrn[c] + crn[m] <=> crn[c] + strcrn[m]	(NM_001039355.1 or NM_000387.3)	NM_000387.3 NM_001039355.1		Carnitine Shuttle	1	-1000	1000	0
CRNPDT	carnitine pentadecanoyltransferase (C15:0Crn)	crn[c] + pdcoa[c] <=> coa[c] + pdcrn[c]	(NM_152359.1 or NM_152245.1 or NM_001031847.1 or NM_152247.1 or NM_001876.2 or NM_004377.2 or NM_152246.1)	NM_001031847.1 NM_001876.2 NM_004377.2 NM_152245.1 NM_152246.1 NM_152247.1 NM_152359.1		Carnitine Shuttle	1	-1000	1000	0
CRNPDTm	carnitine pentadecanoyltransferase (C15:0Crn), mitochondria	coa[m] + pdcrn[m] <=> crn[m] + pdcoa[m]	NM_000098.1	NM_000098.1		Carnitine Shuttle	1	-1000	1000	0
CRNPDTtm	pentadecanoyl carnitine transport (C15:0Crn)	pdcrn[c] + crn[m] <=> crn[c] + pdcrn[m]	(NM_001039355.1 or NM_000387.3)	NM_000387.3 NM_001039355.1		Carnitine Shuttle	1	-1000	1000	0
CRNPPT	carnitine propionyltransferase	crn[c] + ppcoa[c] <=> coa[c] + pcrn[c]				Transport, Mitochondrial	1	-1000	1000	0
CRNPPTtm	carnitine propionyltransferase	pcrn[c] + crn[m] <=> crn[c] + pcrn[m]				Transport, Mitochondrial	1	-1000	1000	0
CRNPT	carnitine O-palmitoyltransferase (C16:0Crn)	crn[c] + pmtcoa[c] <=> coa[c] + pmtcrn[c]	(NM_152245.1 or NM_001031847.1 or NM_152359.1 or NM_152246.1 or NM_004377.2 or NM_001876.2 or NM_152247.1)	NM_001031847.1 NM_001876.2 NM_004377.2 NM_152245.1 NM_152246.1 NM_152247.1 NM_152359.1		Carnitine Shuttle	1	-1000	1000	0
CRNPTm	carnitine palmitoyltransferase (C16:0Crn), mitochondrial	coa[m] + pmtcrn[m] <=> crn[m] + pmtcoa[m]	NM_000098.1	NM_000098.1		Carnitine Shuttle	1	-1000	1000	0
CRNPTtm	Palmitoylcarnitine shuttle (C16:0Crn), mitochondrial	pmtcrn[c] + crn[m] <=> crn[c] + pmtcrn[m]	(NM_001039355.1 or NM_000387.3)	NM_000387.3 NM_001039355.1		Carnitine Shuttle	1	-1000	1000	0
CRNTD5	carnitine tetradecenoyltransferase (C14:1Crn, n5)	crn[c] + tdecoa5[c] <=> coa[c] + tdecrn5[c]	(NM_152359.1 or NM_004377.2 or NM_001031847.1 or NM_152247.1 or NM_152245.1 or NM_152246.1 or NM_001876.2)	NM_001031847.1 NM_001876.2 NM_004377.2 NM_152245.1 NM_152246.1 NM_152247.1 NM_152359.1		Carnitine Shuttle	1	-1000	1000	0
CRNTD5m	carnitine tetradecenoyltransferase (C14:1Crn, n5), mitochondrial	crn[m] + tdecoa5[m] <=> coa[m] + tdecrn5[m]	NM_000098.1	NM_000098.1		Carnitine Shuttle	1	-1000	1000	0
CRNTD5tm	tetradecenoyl carnitine transport (C14:1Crn, n5)	tdecrn5[c] + crn[m] <=> crn[c] + tdecrn5[m]	(NM_000387.3 or NM_001039355.1)	NM_000387.3 NM_001039355.1		Carnitine Shuttle	1	-1000	1000	0
CRNTDT	carnitine tetradecanoyltransferase (C14:0Crn)	crn[c] + tdcoa[c] <=> coa[c] + tdcrn[c]	(NM_001876.2 or NM_152245.1 or NM_001031847.1 or NM_152247.1 or NM_004377.2 or NM_152246.1 or NM_152359.1)	NM_001031847.1 NM_001876.2 NM_004377.2 NM_152245.1 NM_152246.1 NM_152247.1 NM_152359.1		Carnitine Shuttle	1	-1000	1000	0
CRNTDm	carnitine tetradecanoyltransferase (C14:0Crn, mitochondria	coa[m] + tdcrn[m] <=> crn[m] + tdcoa[m]	NM_000098.1	NM_000098.1		Carnitine Shuttle	1	-1000	1000	0
CRNTTtm	tetradecanoyl carnitine transport (C14:0Crn)	tdcrn[c] + crn[m] <=> crn[c] + tdcrn[m]	(NM_001039355.1 or NM_000387.3)	NM_000387.3 NM_001039355.1		Carnitine Shuttle	1	-1000	1000	0
CSNAT2m	carnitine O-aceyltransferase, mitochondrial	coa[m] + pcrn[m] <=> crn[m] + ppcoa[m]				Carnitine Shuttle	1	-1000	1000	0
CSNATm	carnitine O-aceyltransferase, mitochondrial	acrn[m] + coa[m] <=> accoa[m] + crn[m]				Carnitine Shuttle	1	-1000	1000	0
CSNATr	carnitine O-acetyltransferase	accoa[c] + crn[c] <=> acrn[c] + coa[c]				Carnitine Shuttle	1	-1000	1000	0
CSNATtm	carnitine O-acetyltransferase	acrn[c] + crn[c] <=> acrn[m] + crn[m]				Transport, Mitochondrial	1	-1000	1000	0
CSm	citrate synthase	accoa[m] + h2o[m] + oaa[m] -> cit[m] + coa[m] + h[m]	(NM_198324.1 or NM_004077.2)	NM_004077.2 NM_198324.1		Citrate Cycle (TCA)	0	0	1000	0
CTPS1	CTP synthase (NH3)	atp[c] + nh4[c] + utp[c] -> adp[c] + ctp[c] + 2 h[c] + pi[c]	NM_001905.1	NM_001905.1		Nucleotide Metabolism	0	0	1000	0
CTPS2	CTP synthase (glutamine)	atp[c] + gln-L[c] + h2o[c] + utp[c] -> adp[c] + ctp[c] + glu-L[c] + 2 h[c] + pi[c]	(NM_019857.3 or NM_175859.1)	NM_019857.3 NM_175859.1		Pyrimidine Biosynthesis	0	0	1000	0
CYOO4m	cytochrome c oxidase (mitochondrial 4 protons/4 cyto)	4 focytcc[m] + 8 h[m] + o2[m] -> 4 h[c] + 4 ficytcc[m] + 2 h2o[m]	(MT4512 and MT4513 and MT4514 and NM_001303.2 and (NM_004376.3 or NM_078470.2) and NM_005694.1 and (NM_001861.2 or NM_032609.2) and NM_004255.2 and NM_001862.2 and (NM_005205.2 or NM_004373.2) and (NM_144613.4 or NM_001863.3) and NM_004374.2 and (NM_001865.2 or NM_001864.2) and (NM_001866.2 or NM_130902.1) and NM_001867.2 and (NM_004074.2 or NM_182971.1))	MT4512 MT4513 MT4514 NM_001303.2 NM_001861.2 NM_001862.2 NM_001863.3 NM_001864.2 NM_001865.2 NM_001866.2 NM_001867.2 NM_004074.2 NM_004255.2 NM_004373.2 NM_004374.2 NM_004376.3 NM_005205.2 NM_005694.1 NM_032609.2 NM_078470.2 NM_130902.1 NM_144613.4 NM_182971.1		Oxidative Phosphorylation	0	0	1000	0
CYOR4m-ubq10	ubiquinol-6 cytochrome c reductase, Complex III	2 ficytcc[m] + 2 h[m] + q10h2[m] -> 4 h[c] + 2 focytcc[m] + ubq10[m]	((NM_013387.3 and NM_001916.2 and MT4519 and NM_006830.2 and NM_006294.2 and NM_003365.2 and NM_003366.2 and NM_006003.1 and NM_006004.2 and NM_014402.3) or (NM_001003684.1 and NM_001916.2 and MT4519 and NM_006830.2 and NM_006294.2 and NM_003365.2 and NM_003366.2 and NM_006003.1 and NM_006004.2 and NM_014402.3))	MT4519 NM_001003684.1 NM_001916.2 NM_003365.2 NM_003366.2 NM_006003.1 NM_006004.2 NM_006294.2 NM_006830.2 NM_013387.3 NM_014402.3		Oxidative Phosphorylation	0	0	1000	0
CYSTGL	cystathionine g-lyase	cysth-L[c] + h2o[c] -> 2obut[c] + cys-L[c] + nh4[c]	(NM_001902.4 or NM_153742.3)	NM_001902.4 NM_153742.3		Cysteine Metabolism	0	0	1000	0
CYSTS	cystathionine b-synthase	hcys-L[c] + ser-L[c] -> cysth-L[c] + h2o[c]	NM_000071.1	NM_000071.1		Cysteine Metabolism	0	0	1000	0
CYSt4rb	L-cysteine reversible transport via sodium symport, reversible, blood	cys-L[bl] + na1[bl] <=> cys-L[c] + na1[c]	(NM_005628.1 or NM_003038.2 or NM_018018.2 or NM_007231.1)	NM_003038.2 NM_005628.1 NM_007231.1 NM_018018.2		Transport, Extracellular	1	-1000	1000	0
CYTK1	cytidylate kinase (CMP)	atp[c] + cmp[c] <=> adp[c] + cdp[c]	NM_016308.1	NM_016308.1		Nucleotide Metabolism	1	-1000	1000	0
CYTK1m	cytidylate kinase (CMP), mitochondrial	atp[m] + cmp[m] <=> adp[m] + cdp[m]	NM_207315.1	NM_207315.1		Nucleotide Metabolism	1	-1000	1000	0
CYTK3	cytidylate kinase (CMP)(GTP)	cmp[c] + gtp[c] <=> cdp[c] + gdp[c]				Nucleotide Metabolism	1	-1000	1000	0
DAGCPT_Hsa_Adp	diacylglycerol cholinephosphotransferase, human adipocyte	0.001 12dgr_Hsa_Adp[c] + cdpchol[c] -> cmp[c] + h[c] + 0.001 pc_Hsa_Adp[c]	(NM_020244.2 or NM_006090.3 or NM_001007794.1)	NM_001007794.1 NM_006090.3 NM_020244.2		Phospholipid Metabolism	0	0	1000	0
DAGH_Hsa_Adp	diacylglycerol hydrolase, human adipocyte	0.001 12dgr_Hsa_Adp[c] + h2o[c] -> 0.001 fa_avg_Hsa_Adp[c] + h[c] + 0.001 mglyc_Hsa_Adp[c]	(NM_006133.1 or NM_139179.1)	NM_006133.1 NM_139179.1		Triglycerol Degradation	0	0	1000	0
DAGPYP_Hsa_Adp	diacylglycerol pyrophosphate phosphatase, human adipocyte	h2o[c] + 0.001 pa_Hsa_Adp[c] -> 0.001 12dgr_Hsa_Adp[c] + pi[c]	(NM_177414.1 or NM_177526.1 or NM_003713.3 or NM_176895.1 or NM_003712.2 or NM_003711.2 or NM_177543.1)	NM_003711.2 NM_003712.2 NM_003713.3 NM_176895.1 NM_177414.1 NM_177526.1 NM_177543.1		Phospholipid Metabolism	0	0	1000	0
DASYN_Hsa_Adp	CDP-Diacylglycerol synthetase, human adipocyte	ctp[c] + h[c] + 0.001 pa_Hsa_Adp[c] <=> 0.001 cdpdag_Hsa_Adp[c] + ppi[c]	NM_001263.2	NM_001263.2		Phospholipid Metabolism	1	-1000	1000	0
DASYNm_Hsa_Adp	CDP-Diacylglycerol synthetase, mitochondrial, human adipocyte	ctp[m] + h[m] + 0.001 pa_Hsa_Adp[m] <=> 0.001 cdpdag_Hsa_Adp[m] + ppi[m]	NM_003818.2	NM_003818.2		Phospholipid Metabolism	1	-1000	1000	0
DCERDS_Hsa_Adp	Dihydroceramide desaturase, adipocyte	0.001 dcer_Hsa_Adp[c] + h[c] + nadph[c] + o2[c] -> 0.001 cer_Hsa_Adp[c] + 2 h2o[c] + nadp[c]	(NM_003676.2 or NM_144780.1 or NM_206918.1)	NM_003676.2 NM_144780.1 NM_206918.1		Phospholipid Metabolism	0	0	1000	0
DCMPDA2ir	dCMP deaminase	dcmp[c] + h[c] + h2o[c] -> dump[c] + nh4[c]	(NM_001921.2 or NM_001012732.1)	NM_001012732.1 NM_001921.2		Nucleotide Metabolism	0	0	1000	0
DCSEA9tb	docosenoate (C22:1, n-9) transport	dcsea9[c] <=> dcsea9[bl]				Transport, Extracellular	1	-1000	1000	0
DCSHEA3tb	docosahexaenoate (C22:6, n-3) transport	dcshea3[bl] <=> dcshea3[c]				Transport, Extracellular	1	-1000	1000	0
DCSPEA3tb	Docosapentaenoate (C22:5, n-3)	dcspea3[bl] <=> dcspea3[c]				Transport, Extracellular	1	-1000	1000	0
DDCAtb	dodecanoate (C12:0) mammalian cell transport	ddca[c] <=> ddca[bl]				Transport, Extracellular	1	-1000	1000	0
DESAT141n5	Myristicoyl-CoA desaturase (n-C14:0CoA -> C14:1CoA, n-5)	h[c] + nadph[c] + o2[c] + tdcoa[c] -> 2 h2o[c] + nadp[c] + tdecoa5[c]	(NM_001037582.1 or NM_024906.1 or NM_005063.4)	NM_001037582.1 NM_005063.4 NM_024906.1		Fatty Acid Desaturation	0	0	1000	0
DESAT161n7	Palmitoyl-CoA desaturase (n-C16:0CoA -> C16:1CoA, n-7)	h[c] + nadph[c] + o2[c] + pmtcoa[c] -> 2 h2o[c] + hdcoa7[c] + nadp[c]	(NM_005063.4 or NM_001037582.1 or NM_024906.1)	NM_001037582.1 NM_005063.4 NM_024906.1		Fatty Acid Desaturation	0	0	1000	0
DESAT161n9	Palmitoyl-CoA desaturase (n-C16:0CoA -> C16:1CoA, n-9)	h[c] + nadph[c] + o2[c] + pmtcoa[c] -> 2 h2o[c] + hdcoa9[c] + nadp[c]				Fatty Acid Desaturation	0	0	1000	0
DESAT171n8	Palmitoyl-CoA desaturase (n-C17:0CoA -> C17:1CoA, n-8)	h[c] + hpdcoa[c] + nadph[c] + o2[c] -> 2 h2o[c] + hpdcoa8[c] + nadp[c]	(NM_005063.4 or NM_024906.1 or NM_001037582.1)	NM_001037582.1 NM_005063.4 NM_024906.1		Fatty Acid Desaturation	0	0	1000	0
DESAT181n5	stearoyl-CoA desaturase (n-C18:0CoA -> C18:1CoA, n-5)	h[c] + nadph[c] + o2[c] + strcoa[c] -> 2 h2o[c] + nadp[c] + odecoa5[c]				Fatty Acid Desaturation	0	0	1000	0
DESAT181n7	stearoyl-CoA desaturase (n-C18:0CoA -> C18:1CoA, n-7)	h[c] + nadph[c] + o2[c] + strcoa[c] -> 2 h2o[c] + nadp[c] + odecoa7[c]				Fatty Acid Desaturation	0	0	1000	0
DESAT181n9	stearoyl-CoA desaturase (n-C18:0CoA -> C18:1CoA, n-9), adipocyte	h[c] + nadph[c] + o2[c] + strcoa[c] -> 2 h2o[c] + nadp[c] + odecoa9[c]	(NM_005063.4 or NM_001037582.1 or NM_024906.1)	NM_001037582.1 NM_005063.4 NM_024906.1		Fatty Acid Desaturation	0	0	1000	0
DESAT183n6	Oleoyl-CoA desaturase (C18:2CoA, n6 -> C18:3CoA, n6)	h[c] + nadph[c] + o2[c] + ocdycacoa6[c] -> 2 h2o[c] + nadp[c] + odcoa6[c]	(NM_004265.2 or NM_021727.3)	NM_004265.2 NM_021727.3		Fatty Acid Synthesis	0	0	1000	0
DESAT184n3	stearoyl-CoA desaturase (C18:3CoA, n3 -> C18:4CoA, n3)	h[c] + nadph[c] + o2[c] + odcoa3[c] -> 2 h2o[c] + nadp[c] + strdnccoa3[c]	(NM_004265.2 or NM_021727.3)	NM_004265.2 NM_021727.3		Fatty Acid Synthesis	0	0	1000	0
DESAT201n11	stearoyl-CoA desaturase (n-C20:0CoA -> C20:1CoA, n-11)	ecsacoa[c] + h[c] + nadph[c] + o2[c] -> esecoa11[c] + 2 h2o[c] + nadp[c]	(NM_005063.4 or NM_024906.1 or NM_001037582.1)	NM_001037582.1 NM_005063.4 NM_024906.1		Fatty Acid Desaturation	0	0	1000	0
DESAT201n9	stearoyl-CoA desaturase (n-C20:0CoA -> C20:1CoA, n-9)	ecsacoa[c] + h[c] + nadph[c] + o2[c] -> esecoa9[c] + 2 h2o[c] + nadp[c]				Fatty Acid Synthesis	0	0	1000	0
DESAT204n6	fatty acyl-CoA desaturase (C20:3CoA, n6 -> C20:4CoA, n6)	estcoa6[c] + h[c] + nadh[c] + o2[c] -> ettcoa6[c] + 2 h2o[c] + nad[c]	NM_013402.3	NM_013402.3		Fatty Acid Synthesis	0	0	1000	0
DESAT205n3	fatty acyl-CoA desaturase (C20:4CoA, n3 -> C20:5CoA, n3)	ettcoa3[c] + h[c] + nadh[c] + o2[c] -> espcoa3[c] + 2 h2o[c] + nad[c]	NM_013402.3	NM_013402.3		Fatty Acid Synthesis	0	0	1000	0
DESAT221n9	stearoyl-CoA desaturase (n-C22:0CoA -> C22:1CoA, n-9)	dcsacoa[c] + h[c] + nadph[c] + o2[c] -> dsecoa9[c] + 2 h2o[c] + nadp[c]				Fatty Acid Desaturation	0	0	1000	0
DESAT226n3	fatty acyl-CoA desaturase (C22:5CoA, n3 -> C22:6CoA, n3)	dspcoa3[c] + h[c] + nadph[c] + o2[c] -> dshcoa3[c] + 2 h2o[c] + nadp[c]				Fatty Acid Synthesis	0	0	1000	0
DHCR71er	7-dehydrocholesterol reductase	ddsmsterol[r] + h[r] + nadph[r] -> dsmsterol[r] + nadp[r]	NM_001360.1	NM_001360.1		Cholesterol Metabolism	0	0	1000	0
DHCR72er	7-dehydrocholesterol reductase	7dhchsterol[r] + h[r] + nadph[r] -> chsterol[r] + nadp[r]	NM_001360.1	NM_001360.1		Cholesterol Metabolism	0	0	1000	0
DHFR	dihydrofolate reductase	dhf[c] + h[c] + nadph[c] <=> nadp[c] + thf[c]	NM_000791.3	NM_000791.3		Folate Metabolism	1	-1000	1000	0
DHORD3m-ubq10	dihydroorotate dehydrogenase (mitochondrial)	dhor-S[c] + ubq10[m] <=> orot[c] + q10h2[m]	NM_001025193.1	NM_001025193.1		Nucleotide Metabolism	1	-1000	1000	0
DHORTS	dihydroorotase	dhor-S[c] + h2o[c] <=> cbasp[c] + h[c]	NM_004341.3	NM_004341.3		Nucleotide Metabolism	1	-1000	1000	0
DHPRx	dihydropteridine reductase	dhbpt[c] + h[c] + nadh[c] <=> nad[c] + thbpt[c]	NM_000320.1	NM_000320.1		Tyrosine metabolism	1	-1000	1000	0
DMATT	dimethylallyltranstransferase	dmpp[c] + ipdp[c] -> grdp[c] + ppi[c]	NM_002004.2	NM_002004.2		Cholesterol Biosynthesis	0	0	1000	0
DMPPtp	dimethylallyl diphosphate transport, peroxisome	dmpp[x] <=> dmpp[c]				Transport, Peroxisomal	1	-1000	1000	0
DPCOAK	dephospho-CoA kinase	atp[c] + dpcoa[c] -> adp[c] + coa[c] + h[c]	(NM_025233.4 or NM_001042531.1 or NM_001042530.1 or NM_001042529.1 or NM_001042532.1)	NM_001042529.1 NM_001042530.1 NM_001042531.1 NM_001042532.1 NM_025233.4		Histidine Metabolism	0	0	1000	0
DPMVDp	diphosphomevalonate decarboxylase	5dpmev[x] + atp[x] -> adp[x] + co2[x] + ipdp[x] + pi[x]				Cholesterol Metabolism	0	0	1000	0
DTMPK	dTMP kinase	atp[c] + dtmp[c] <=> adp[c] + dtdp[c]	NM_012145.2	NM_012145.2		Nucleotide Metabolism	1	-1000	1000	0
EBP2rer	3-beta-hydroxysteroid-delta(8),delta(7)-isomerase	zymstnl[r] <=> lathost[r]	NM_006579.1	NM_006579.1		Cholesterol Metabolism	1	-1000	1000	0
ECOAH2m	enoyl-CoA hydratase, mitochondrial	2mp2coa[m] + h2o[m] <=> hibcoa[m]				Valine, Leucine, and Isoleucine Degradation	1	-1000	1000	0
ECOAH3m	enoyl-CoA hydratase, mitochondrial	2mb2coa[m] + h2o[m] <=> 3hmbcoa[m]	((NM_000182.3 and NM_000183.1) or NM_004092.2)	NM_000182.3 NM_000183.1 NM_004092.2		Valine, Leucine, and Isoleucine Metabolism	1	-1000	1000	0
ECSEA11tb	eicosenoate (C20:1, n-11) transport	ecsea11[c] <=> ecsea11[bl]				Transport, Extracellular	1	-1000	1000	0
ECSEA9tb	eicosenoate (C20:1, n-9) transport	ecsea9[c] <=> ecsea9[bl]				Transport, Extracellular	1	-1000	1000	0
ECSFAtb	eicosanoate transport (n-C20:0), cytosol to blood	ecsa[bl] <=> ecsa[c]				Transport, Extracellular	1	-1000	1000	0
ECSTEA6tb	Eicosatrienoate (C20:3, n-6) transport	ecstea6[bl] <=> ecstea6[c]				Transport, Extracellular	1	-1000	1000	0
ECSTTEA6tb	Eicosatetraenoate (C20:4, n-6) transport	ecsttea6[bl] <=> ecsttea6[c]				Transport, Extracellular	1	-1000	1000	0
ENO	enolase	2pg[c] <=> h2o[c] + pep[c]	(NM_001975.2 or NM_001976.2 or NM_053013.1 or NM_001428.2)	NM_001428.2 NM_001975.2 NM_001976.2 NM_053013.1		Glycolysis/Gluconeogenesis	1	-1000	1000	0
ETOHtb	ethanol transport in/out via diffusion	etoh[c] <=> etoh[bl]				Transport, Extracellular	1	-1000	1000	0
FACOAL120	fatty-acid--CoA ligase (dodecanoate, C12:0)	atp[c] + coa[c] + ddca[c] <=> amp[c] + ddcoa[c] + ppi[c]	(NM_001995.2 or NM_016234.3 or NM_004457.3 or NM_203372.1 or NM_004458.1 or NM_203379.1 or NM_203380.1 or NM_001009185.1 or NM_015256.2 or NM_022977.1)	NM_001009185.1 NM_001995.2 NM_004457.3 NM_004458.1 NM_015256.2 NM_016234.3 NM_022977.1 NM_203372.1 NM_203379.1 NM_203380.1		Fatty acid activation	1	-1000	1000	0
FACOAL140	fatty-acid--CoA ligase (tetradecanoate)	atp[c] + coa[c] + ttdca[c] <=> amp[c] + ppi[c] + tdcoa[c]	(NM_022977.1 or NM_004457.3 or NM_001995.2 or NM_203379.1 or NM_015256.2 or NM_203372.1 or NM_203380.1 or NM_016234.3 or NM_001009185.1 or NM_004458.1)	NM_001009185.1 NM_001995.2 NM_004457.3 NM_004458.1 NM_015256.2 NM_016234.3 NM_022977.1 NM_203372.1 NM_203379.1 NM_203380.1		Fatty acid activation	1	-1000	1000	0
FACOAL141n5	fatty-acid--CoA ligase (tetradecenoate, C14:1 n-5)	atp[c] + coa[c] + ttdcea5[c] <=> amp[c] + ppi[c] + tdecoa5[c]	(NM_004458.1 or NM_203380.1 or NM_001995.2 or NM_004457.3 or NM_022977.1 or NM_016234.3 or NM_203372.1 or NM_203379.1)	NM_001995.2 NM_004457.3 NM_004458.1 NM_016234.3 NM_022977.1 NM_203372.1 NM_203379.1 NM_203380.1		Fatty acid activation	1	-1000	1000	0
FACOAL150	fatty-acid--CoA ligase (heptadecanoate, C15:0)	atp[c] + coa[c] + ptdca[c] <=> amp[c] + pdcoa[c] + ppi[c]	(NM_001995.2 or NM_203372.1 or NM_203379.1 or NM_015256.2 or NM_004457.3 or NM_004458.1 or NM_022977.1 or NM_203380.1 or NM_016234.3 or NM_001009185.1)	NM_001009185.1 NM_001995.2 NM_004457.3 NM_004458.1 NM_015256.2 NM_016234.3 NM_022977.1 NM_203372.1 NM_203379.1 NM_203380.1		Fatty Acid Synthesis	1	-1000	1000	0
FACOAL160	fatty-acid--CoA ligase (hexadecanoate)	atp[c] + coa[c] + hdca[c] <=> amp[c] + pmtcoa[c] + ppi[c]	(NM_022977.1 or NM_001995.2 or NM_004458.1 or NM_004457.3 or NM_203372.1 or NM_016234.3 or NM_001009185.1 or NM_203379.1 or NM_203380.1 or NM_015256.2)	NM_001009185.1 NM_001995.2 NM_004457.3 NM_004458.1 NM_015256.2 NM_016234.3 NM_022977.1 NM_203372.1 NM_203379.1 NM_203380.1		Fatty acid activation	1	-1000	1000	0
FACOAL161n7	fatty-acid--CoA ligase (hexadecenoate, C16:1 n-7)	atp[c] + coa[c] + hdcea7[c] <=> amp[c] + hdcoa7[c] + ppi[c]	(NM_203372.1 or NM_203379.1 or NM_001009185.1 or NM_004457.3 or NM_203380.1 or NM_016234.3 or NM_015256.2 or NM_001995.2 or NM_004458.1 or NM_022977.1)	NM_001009185.1 NM_001995.2 NM_004457.3 NM_004458.1 NM_015256.2 NM_016234.3 NM_022977.1 NM_203372.1 NM_203379.1 NM_203380.1		Fatty acid activation	1	-1000	1000	0
FACOAL161n9	fatty-acid--CoA ligase (hexadecenoate, C16:1 n-9)	atp[c] + coa[c] + hdcea9[c] <=> amp[c] + hdcoa9[c] + ppi[c]	(NM_203372.1 or NM_203380.1 or NM_004458.1 or NM_016234.3 or NM_001995.2 or NM_004457.3 or NM_022977.1 or NM_203379.1)	NM_001995.2 NM_004457.3 NM_004458.1 NM_016234.3 NM_022977.1 NM_203372.1 NM_203379.1 NM_203380.1		Fatty acid activation	1	-1000	1000	0
FACOAL170(n)r	fatty-acid--CoA ligase (heptadecanoate, C17:0)	atp[c] + coa[c] + hpdca[c] <=> amp[c] + hpdcoa[c] + ppi[c]	(NM_203379.1 or NM_001009185.1 or NM_203380.1 or NM_016234.3 or NM_015256.2 or NM_001995.2 or NM_004458.1 or NM_022977.1 or NM_004457.3 or NM_203372.1)	NM_001009185.1 NM_001995.2 NM_004457.3 NM_004458.1 NM_015256.2 NM_016234.3 NM_022977.1 NM_203372.1 NM_203379.1 NM_203380.1		Fatty acid activation	1	-1000	1000	0
FACOAL171_8	fatty-acid--CoA ligase (heptadecenoate, C17:1 n-8)	atp[c] + coa[c] + hpdcea8[c] <=> amp[c] + hpdcoa8[c] + ppi[c]	(NM_004458.1 or NM_203380.1 or NM_001995.2 or NM_004457.3 or NM_022977.1 or NM_016234.3 or NM_203372.1 or NM_203379.1)	NM_001995.2 NM_004457.3 NM_004458.1 NM_016234.3 NM_022977.1 NM_203372.1 NM_203379.1 NM_203380.1		Fatty acid activation	1	-1000	1000	0
FACOAL180	fatty-acid--CoA ligase (octadecanoate)	atp[c] + coa[c] + ocdca[c] <=> amp[c] + ppi[c] + strcoa[c]	(NM_022977.1 or NM_001995.2 or NM_004457.3 or NM_203380.1 or NM_203372.1 or NM_203379.1 or NM_016234.3 or NM_001009185.1 or NM_015256.2 or NM_004458.1)	NM_001009185.1 NM_001995.2 NM_004457.3 NM_004458.1 NM_015256.2 NM_016234.3 NM_022977.1 NM_203372.1 NM_203379.1 NM_203380.1		Fatty acid activation	1	-1000	1000	0
FACOAL181n5	fatty-acid--CoA ligase (octadecenoate, C18:1 n-5)	atp[c] + coa[c] + ocdcea5[c] <=> amp[c] + odecoa5[c] + ppi[c]	(NM_203380.1 or NM_004457.3 or NM_022977.1 or NM_001995.2 or NM_203372.1 or NM_001995.2 or NM_016234.3 or NM_004458.1 or NM_203379.1)	NM_001995.2 NM_004457.3 NM_004458.1 NM_016234.3 NM_022977.1 NM_203372.1 NM_203379.1 NM_203380.1		Fatty acid activation	1	-1000	1000	0
FACOAL181n7	fatty-acid--CoA ligase (octadecenoate, C18:1 n-7)	atp[c] + coa[c] + ocdcea7[c] <=> amp[c] + odecoa7[c] + ppi[c]	(NM_022977.1 or NM_203380.1 or NM_001995.2 or NM_004457.3 or NM_203372.1 or NM_016234.3 or NM_004458.1 or NM_203379.1)	NM_001995.2 NM_004457.3 NM_004458.1 NM_016234.3 NM_022977.1 NM_203372.1 NM_203379.1 NM_203380.1		Fatty acid activation	1	-1000	1000	0
FACOAL181n9	fatty-acid--CoA ligase (octadecenoate, C18:1 n-9)	atp[c] + coa[c] + ocdcea9[c] <=> amp[c] + odecoa9[c] + ppi[c]	(NM_203372.1 or NM_001995.2 or NM_004457.3 or NM_004458.1 or NM_203380.1 or NM_015256.2 or NM_022977.1 or NM_203379.1 or NM_016234.3 or NM_001009185.1)	NM_001009185.1 NM_001995.2 NM_004457.3 NM_004458.1 NM_015256.2 NM_016234.3 NM_022977.1 NM_203372.1 NM_203379.1 NM_203380.1		Fatty acid activation	1	-1000	1000	0
FACOAL182n6	fatty-acid--CoA ligase (octadecadienoate, C18:2 n-6)	atp[c] + coa[c] + ocddea6[c] <=> amp[c] + ocdycacoa6[c] + ppi[c]	(NM_001995.2 or NM_004457.3 or NM_203372.1 or NM_203379.1 or NM_004458.1 or NM_015256.2 or NM_022977.1 or NM_203380.1 or NM_016234.3 or NM_001009185.1)	NM_001009185.1 NM_001995.2 NM_004457.3 NM_004458.1 NM_015256.2 NM_016234.3 NM_022977.1 NM_203372.1 NM_203379.1 NM_203380.1		Fatty acid activation	1	-1000	1000	0
FACOAL183n3	fatty-acid--CoA ligase (octadecadienoate, C18:3 n-3), hepatocyte	atp[c] + coa[c] + ocdctra3[c] <=> amp[c] + odcoa3[c] + ppi[c]	(NM_001995.2 or NM_004457.3 or NM_203372.1 or NM_203379.1 or NM_001009185.1 or NM_004458.1 or NM_022977.1 or NM_203380.1 or NM_016234.3 or NM_015256.2)	NM_001009185.1 NM_001995.2 NM_004457.3 NM_004458.1 NM_015256.2 NM_016234.3 NM_022977.1 NM_203372.1 NM_203379.1 NM_203380.1		Fatty Acid Synthesis	1	-1000	1000	0
FACOAL200	fatty-acid--CoA ligase (eicosanoate, C20:0)	atp[c] + coa[c] + ecsa[c] <=> amp[c] + ecsacoa[c] + ppi[c]	(NM_001995.2 or NM_203372.1 or NM_016234.3 or NM_001009185.1 or NM_004457.3 or NM_004458.1 or NM_022977.1 or NM_203379.1 or NM_203380.1 or NM_015256.2)	NM_001009185.1 NM_001995.2 NM_004457.3 NM_004458.1 NM_015256.2 NM_016234.3 NM_022977.1 NM_203372.1 NM_203379.1 NM_203380.1		Fatty acid activation	1	-1000	1000	0
FACOAL201n11	fatty-acid--CoA ligase (eicosenoate, C20:1 n-11)	atp[c] + coa[c] + ecsea11[c] <=> amp[c] + esecoa11[c] + ppi[c]	(NM_203372.1 or NM_203379.1 or NM_001995.2 or NM_004458.1 or NM_203380.1 or NM_004457.3 or NM_022977.1 or NM_016234.3)	NM_001995.2 NM_004457.3 NM_004458.1 NM_016234.3 NM_022977.1 NM_203372.1 NM_203379.1 NM_203380.1		Fatty acid activation	1	-1000	1000	0
FACOAL201n9	fatty-acid--CoA ligase (eicosenoate, C20:1 n-9)	atp[c] + coa[c] + ecsea9[c] <=> amp[c] + esecoa9[c] + ppi[c]	(NM_004458.1 or NM_203380.1 or NM_015256.2 or NM_004457.3 or NM_203372.1 or NM_022977.1 or NM_203379.1 or NM_016234.3 or NM_001009185.1 or NM_001995.2)	NM_001009185.1 NM_001995.2 NM_004457.3 NM_004458.1 NM_015256.2 NM_016234.3 NM_022977.1 NM_203372.1 NM_203379.1 NM_203380.1		Fatty acid activation	1	-1000	1000	0
FACOAL202_6	fatty-acid--CoA ligase (eicosadienoate, C20:2 n-6), hepatocyte	atp[c] + coa[c] + ecsdea6[c] <=> amp[c] + esdcoa6[c] + ppi[c]	(NM_001995.2 or NM_203372.1 or NM_203379.1 or NM_004458.1 or NM_203380.1 or NM_004457.3 or NM_022977.1 or NM_016234.3)	NM_001995.2 NM_004457.3 NM_004458.1 NM_016234.3 NM_022977.1 NM_203372.1 NM_203379.1 NM_203380.1		Fatty Acid Synthesis	1	-1000	1000	0
FACOAL203n6	fatty-acid--CoA ligase (eicosatrienoate, C20:3 n-6), hepatocyte	atp[c] + coa[c] + ecstea6[c] <=> amp[c] + estcoa6[c] + ppi[c]	(NM_001995.2 or NM_203372.1 or NM_203380.1 or NM_004457.3 or NM_004458.1 or NM_022977.1 or NM_203379.1 or NM_001009185.1 or NM_015256.2 or NM_016234.3)	NM_001009185.1 NM_001995.2 NM_004457.3 NM_004458.1 NM_015256.2 NM_016234.3 NM_022977.1 NM_203372.1 NM_203379.1 NM_203380.1		Fatty Acid Synthesis	1	-1000	1000	0
FACOAL204n6	fatty-acid--CoA ligase (eicosatetraenoate, C20:4 n-6)	atp[c] + coa[c] + ecsttea6[c] <=> amp[c] + ettcoa6[c] + ppi[c]	(NM_001995.2 or NM_004457.3 or NM_001009185.1 or NM_016234.3 or NM_203372.1 or NM_203379.1 or NM_203380.1 or NM_015256.2 or NM_004458.1 or NM_022977.1)	NM_001009185.1 NM_001995.2 NM_004457.3 NM_004458.1 NM_015256.2 NM_016234.3 NM_022977.1 NM_203372.1 NM_203379.1 NM_203380.1		Fatty Acid Synthesis	1	-1000	1000	0
FACOAL220	fatty-acid--CoA ligase (docosanoate, C22:0)	atp[c] + coa[c] + dcsa[c] <=> amp[c] + dcsacoa[c] + ppi[c]	(NM_203372.1 or NM_004458.1 or NM_203379.1 or NM_001009185.1 or NM_001995.2 or NM_004457.3 or NM_203380.1 or NM_016234.3 or NM_015256.2 or NM_022977.1)	NM_001009185.1 NM_001995.2 NM_004457.3 NM_004458.1 NM_015256.2 NM_016234.3 NM_022977.1 NM_203372.1 NM_203379.1 NM_203380.1		Fatty Acid Metabolism	1	-1000	1000	0
FACOAL221n9	fatty-acid--CoA ligase (docosenoate, C22:1 n-9)	atp[c] + coa[c] + dcsea9[c] <=> amp[c] + dsecoa9[c] + ppi[c]	(NM_004458.1 or NM_203380.1 or NM_001995.2 or NM_004457.3 or NM_022977.1 or NM_016234.3 or NM_203372.1 or NM_203379.1)	NM_001995.2 NM_004457.3 NM_004458.1 NM_016234.3 NM_022977.1 NM_203372.1 NM_203379.1 NM_203380.1		Fatty Acid Synthesis	1	-1000	1000	0
FACOAL224n6	fatty-acid--CoA ligase (ocosatetraenoate, C22:4 n-6)	atp[c] + coa[c] + ocsttea6[c] <=> amp[c] + osttcoa6[c] + ppi[c]	(NM_001995.2 or NM_004457.3 or NM_203379.1 or NM_001009185.1 or NM_203372.1 or NM_004458.1 or NM_022977.1 or NM_203380.1 or NM_016234.3 or NM_015256.2)	NM_001009185.1 NM_001995.2 NM_004457.3 NM_004458.1 NM_015256.2 NM_016234.3 NM_022977.1 NM_203372.1 NM_203379.1 NM_203380.1		Fatty Acid Synthesis	1	-1000	1000	0
FACOAL225n3	fatty-acid--CoA ligase (docosapentaenoate, C22:5 n-3)	atp[c] + coa[c] + dcspea3[c] <=> amp[c] + dspcoa3[c] + ppi[c]	(NM_001995.2 or NM_203372.1 or NM_203380.1 or NM_015256.2 or NM_004457.3 or NM_004458.1 or NM_022977.1 or NM_203379.1 or NM_016234.3 or NM_001009185.1)	NM_001009185.1 NM_001995.2 NM_004457.3 NM_004458.1 NM_015256.2 NM_016234.3 NM_022977.1 NM_203372.1 NM_203379.1 NM_203380.1		Fatty Acid Synthesis	1	-1000	1000	0
FACOAL226n3	fatty-acid--CoA ligase (docosahexaenoate, C22:6 n-3)	atp[c] + coa[c] + dcshea3[c] <=> amp[c] + dshcoa3[c] + ppi[c]	(NM_001995.2 or NM_203380.1 or NM_015256.2 or NM_004457.3 or NM_203372.1 or NM_203379.1 or NM_016234.3 or NM_001009185.1 or NM_004458.1 or NM_022977.1)	NM_001009185.1 NM_001995.2 NM_004457.3 NM_004458.1 NM_015256.2 NM_016234.3 NM_022977.1 NM_203372.1 NM_203379.1 NM_203380.1		Fatty acid activation	1	-1000	1000	0
FACOAavg_Hsa_Adp	Average fatty acyl-coa, human adipocyte	atp[c] + coa[c] + 0.001 dcsea9[c] + 0.002 dcshea3[c] + 0.002 dcspea3[c] + 0.007 ddca[c] + 0.002 ecsa[c] + 0.003 ecsdea6[c] + 0.002 ecsea11[c] + 0.007 ecsea9[c] + 0.003 ecstea6[c] + 0.004 ecsttea6[c] + 0.243 hdca[c] + 0.03 hdcea7[c] + 0.005 hdcea9[c] + 0.003 hpdcea8[c] + 0.064 ocdca[c] + 0.003 ocdcea5[c] + 0.018 ocdcea7[c] + 0.393 ocdcea9[c] + 0.005 ocdctra3[c] + 0.159 ocddea6[c] + 0.002 ocsttea6[…	(NM_004457.3 or NM_203379.1 or NM_203372.1 or NM_203380.1 or NM_001995.2 or NM_004458.1 or NM_022977.1 or NM_016234.3)	NM_001995.2 NM_004457.3 NM_004458.1 NM_016234.3 NM_022977.1 NM_203372.1 NM_203379.1 NM_203380.1		Fatty Acid Biosynthesis	1	-1000	1000	0
FAEL202n6	fatty-acyl-CoA elongation (n-C20:2CoA, n6)	5 h[c] + malcoa[c] + 4 nadph[c] + o2[c] + ocdycacoa6[c] -> co2[c] + coa[c] + esdcoa6[c] + 3 h2o[c] + 4 nadp[c]	NM_021814.3	NM_021814.3		Fatty acid elongation	0	0	1000	0
FAEL203n6	fatty-acyl-CoA elongation (n-C20:3CoA, n6)	5 h[c] + malcoa[c] + 4 nadph[c] + o2[c] + odcoa6[c] -> co2[c] + coa[c] + estcoa6[c] + 3 h2o[c] + 4 nadp[c]				Fatty Acid Synthesis	0	0	1000	0
FAEL204n3	fatty-acyl-CoA elongation (C20:4CoA, n3)	5 h[c] + malcoa[c] + 4 nadph[c] + o2[c] + strdnccoa3[c] -> co2[c] + coa[c] + ettcoa3[c] + 3 h2o[c] + 4 nadp[c]				Fatty Acid Synthesis	0	0	1000	0
FAEL224n6	fatty-acyl-CoA elongation (C22:4CoA, n6)	ettcoa6[c] + 5 h[c] + malcoa[c] + 4 nadph[c] + o2[c] -> co2[c] + coa[c] + 3 h2o[c] + 4 nadp[c] + osttcoa6[c]				Fatty Acid Synthesis	0	0	1000	0
FAEL225n3	fatty-acyl-CoA elongation (C22:5CoA, n3)	espcoa3[c] + 5 h[c] + malcoa[c] + 4 nadph[c] + o2[c] -> co2[c] + coa[c] + dspcoa3[c] + 3 h2o[c] + 4 nadp[c]				Fatty Acid Synthesis	0	0	1000	0
FALDtp	formaldehyde transport, peroxisomal	fald[c] <=> fald[x]				Glycine and Serine Metabolism	1	-1000	1000	0
FAOXC100m	Beta oxidation of fatty acid	coa[m] + dccoa[m] + fad[m] + h2o[m] + nad[m] -> accoa[m] + fadh2[m] + h[m] + nadh[m] + occoa[m]	((NM_001608.2 and (NM_000182.3 and NM_000183.1)) or (NM_000016.2 and (NM_000182.3 and NM_000183.1)) or (NM_006111.1 and NM_001608.2 and NM_004092.2 and NM_001037811.2) or (NM_006111.1 and NM_001608.2 and NM_004092.2 and NM_004493.2) or (NM_006111.1 and NM_000016.2 and NM_004092.2 and NM_001037811.2) or (NM_006111.1 and NM_001608.2 and NM_004092.2 and NM_005327.2) or (NM_006111.1 and NM_000016.2 a…	NM_000016.2 NM_000182.3 NM_000183.1 NM_001037811.2 NM_001127328.1 NM_001608.2 NM_004092.2 NM_004493.2 NM_005327.2 NM_006111.1		Fatty acid oxidation	0	0	1000	0
FAOXC110m	Beta oxidation of odd chain fatty acid	coa[m] + edcoa[m] + fad[m] + h2o[m] + nad[m] -> accoa[m] + fadh2[m] + h[m] + nadh[m] + nncoa[m]	((NM_000016.2 and (NM_000182.3 and NM_000183.1)) or (NM_006111.1 and NM_001608.2 and NM_004092.2 and NM_005327.2) or (NM_006111.1 and NM_000016.2 and NM_004092.2 and NM_004493.2) or (NM_006111.1 and NM_000016.2 and NM_004092.2 and NM_005327.2) or (NM_006111.1 and NM_001127328.1 and NM_004092.2 and NM_004493.2) or (NM_001127328.1 and (NM_000182.3 and NM_000183.1)) or (NM_001608.2 and (NM_000182.3 …	NM_000016.2 NM_000182.3 NM_000183.1 NM_001037811.2 NM_001127328.1 NM_001608.2 NM_004092.2 NM_004493.2 NM_005327.2 NM_006111.1		Fatty acid oxidation	0	0	1000	0
FAOXC120m	Beta oxidation of fatty acid	coa[m] + ddcoa[m] + fad[m] + h2o[m] + nad[m] -> accoa[m] + dccoa[m] + fadh2[m] + h[m] + nadh[m]	((NM_006111.1 and NM_001608.2 and NM_004092.2 and NM_001037811.2) or (NM_006111.1 and NM_001608.2 and NM_004092.2 and NM_004493.2) or (NM_006111.1 and NM_000016.2 and NM_004092.2 and NM_001037811.2) or (NM_006111.1 and NM_000016.2 and NM_004092.2 and NM_004493.2) or (NM_006111.1 and NM_001127328.1 and NM_004092.2 and NM_004493.2) or (NM_000016.2 and (NM_000182.3 and NM_000183.1)) or (NM_006111.1 …	NM_000016.2 NM_000182.3 NM_000183.1 NM_001037811.2 NM_001127328.1 NM_001608.2 NM_004092.2 NM_004493.2 NM_005327.2 NM_006111.1		Fatty acid oxidation	0	0	1000	0
FAOXC130m	Beta oxidation of odd chain fatty acid	coa[m] + fad[m] + h2o[m] + nad[m] + trdcoa[m] -> accoa[m] + edcoa[m] + fadh2[m] + h[m] + nadh[m]	((NM_006111.1 and NM_001608.2 and NM_004092.2 and NM_001037811.2) or (NM_006111.1 and NM_000016.2 and NM_004092.2 and NM_004493.2) or (NM_006111.1 and NM_001127328.1 and NM_004092.2 and NM_005327.2) or (NM_006111.1 and NM_001608.2 and NM_004092.2 and NM_005327.2) or (NM_006111.1 and NM_000016.2 and NM_004092.2 and NM_001037811.2) or (NM_006111.1 and NM_001127328.1 and NM_004092.2 and NM_004493.2)…	NM_000016.2 NM_000182.3 NM_000183.1 NM_001037811.2 NM_001127328.1 NM_001608.2 NM_004092.2 NM_004493.2 NM_005327.2 NM_006111.1		Fatty acid oxidation	0	0	1000	0
FAOXC140m	Beta oxidation of long chain fatty acid	coa[m] + fad[m] + h2o[m] + nad[m] + tdcoa[m] -> accoa[m] + ddcoa[m] + fadh2[m] + h[m] + nadh[m]	((NM_006111.1 and NM_001127328.1 and NM_004092.2 and NM_001037811.2) or (NM_006111.1 and NM_001608.2 and NM_004092.2 and NM_004493.2) or (NM_006111.1 and NM_001608.2 and NM_004092.2 and NM_005327.2) or (NM_000016.2 and (NM_000182.3 and NM_000183.1)) or (NM_006111.1 and NM_000016.2 and NM_004092.2 and NM_004493.2) or (NM_006111.1 and NM_000016.2 and NM_004092.2 and NM_005327.2) or (NM_006111.1 and…	NM_000016.2 NM_000182.3 NM_000183.1 NM_001037811.2 NM_001127328.1 NM_001608.2 NM_004092... NM_004092.2 NM_004493.2 NM_005327.2 NM_006111.1 NM_014049.3		Fatty acid oxidation	0	0	1000	0
FAOXC141n5m	Beta oxidation of fatty acid	6 coa[m] + 5 fad[m] + 6 h2o[m] + 6 nad[m] + tdecoa5[m] -> 7 accoa[m] + 5 fadh2[m] + 6 h[m] + 6 nadh[m]	((NM_006111.1 and NM_000016.2 and NM_001919.2 and NM_004092.2 and NM_001037811.2) or (NM_006111.1 and NM_001608.2 and NM_001919.2 and NM_004092.2 and NM_001037811.2) or (NM_006111.1 and NM_014049.3 and NM_001919.2 and NM_004092.2 and NM_004493.2) or (NM_006111.1 and NM_014049.3 and NM_001919.2 and NM_004092.2 and NM_005327.2) or (NM_001608.2 and NM_001919.2 and (NM_000182.3 and NM_000183.1)) or (…	... NM_000016.2 NM_000182.3 NM_000183.1 NM_001037811.2 NM_001127328.1 NM_001608.2 NM_001919.2 NM_004092.2 NM_004493.2 NM_005327.2 NM_006111.1 NM_014049.3		Fatty acid oxidation	0	0	1000	0
FAOXC150m	Beta oxidation of odd chain fatty acid	coa[m] + fad[m] + h2o[m] + nad[m] + pdcoa[m] -> accoa[m] + fadh2[m] + h[m] + nadh[m] + trdcoa[m]	((NM_006111.1 and NM_001608.2 and NM_004092.2 and NM_005327.2) or (NM_006111.1 and NM_014049.3 and NM_004092.2 and NM_004493.2) or (NM_006111.1 and NM_014049.3 and NM_004092.2 and NM_005327.2) or (NM_000016.2 and (NM_000182.3 and NM_000183.1)) or (NM_014049.3 and (NM_000182.3 and NM_000183.1)) or (NM_006111.1 and NM_000016.2 and NM_004092.2 and NM_001037811.2) or (NM_006111.1 and NM_001127328.1 a…	NM... NM_000016.2 NM_000182.3 NM_000183.1 NM_001037811.2 NM_001127328.1 NM_001608.2 NM_004092.2 NM_004493.2 NM_005327.2 NM_006111.1 NM_014049.3		Fatty acid oxidation	0	0	1000	0
FAOXC160m	Beta oxidation of long chain fatty acid	coa[m] + fad[m] + h2o[m] + nad[m] + pmtcoa[m] -> accoa[m] + fadh2[m] + h[m] + nadh[m] + tdcoa[m]	((NM_006111.1 and NM_001127328.1 and NM_004092.2 and NM_005327.2) or (NM_006111.1 and NM_000016.2 and NM_004092.2 and NM_004493.2) or (NM_006111.1 and NM_000016.2 and NM_004092.2 and NM_005327.2) or (NM_006111.1 and NM_001608.2 and NM_004092.2 and NM_001037811.2) or (NM_006111.1 and NM_014049.3 and NM_004092.2 and NM_004493.2) or (NM_006111.1 and NM_000018.2 and NM_004092.2 and NM_001037811.2) or…	NM_000016.2 NM_000018.2 NM_000182.3 NM_000183.1 NM_0010338... NM_001037811.2 NM_001127328.1 NM_001608.2 NM_004092.2 NM_004493.2 NM_005327.2 NM_006111.1 NM_014049.3		Fatty acid oxidation	0	0	1000	0
FAOXC161n7m	Beta oxidation of fatty acid	7 coa[m] + 6 fad[m] + 7 h2o[m] + hdcoa7[m] + 7 nad[m] -> 8 accoa[m] + 6 fadh2[m] + 7 h[m] + 7 nadh[m]	((NM_006111.1 and NM_000016.2 and NM_001919.2 and NM_004092.2 and NM_001037811.2) or (NM_006111.1 and NM_000016.2 and NM_001919.2 and NM_004092.2 and NM_005327.2) or (NM_006111.1 and NM_001127328.1 and NM_001919.2 and NM_004092.2 and NM_001037811.2) or (NM_006111.1 and NM_001127328.1 and NM_001919.2 and NM_004092.2 and NM_004493.2) or (NM_006111.1 and NM_001608.2 and NM_001919.2 and NM_004092.2 a…	NM_000016.2 NM_000018.2 NM_001033859.1 NM_001037811.2 NM_001127328.1 NM_001608.2 NM_001919... NM_001919.2 NM_004092.2 NM_004493.2 NM_005327.2 NM_006111.1 NM_014049.3		Fatty acid oxidation	0	0	1000	0
FAOXC161n9m	Beta oxidation of fatty acid	7 coa[m] + 6 fad[m] + 7 h2o[m] + hdcoa9[m] + 7 nad[m] -> 8 accoa[m] + 6 fadh2[m] + 7 h[m] + 7 nadh[m]	((NM_006111.1 and NM_000016.2 and NM_001919.2 and NM_004092.2 and NM_001037811.2) or (NM_006111.1 and NM_001127328.1 and NM_001919.2 and NM_004092.2 and NM_004493.2) or (NM_006111.1 and NM_001127328.1 and NM_001919.2 and NM_004092.2 and NM_005327.2) or (NM_006111.1 and NM_001608.2 and NM_001919.2 and NM_004092.2 and NM_005327.2) or (NM_006111.1 and NM_014049.3 and NM_001919.2 and NM_004092.2 and …	NM_000016.2 NM_000018.2 NM_000182.3 NM_000183.1 NM_001033859.1 NM_001037811.2 NM_001127328.1 NM_001608.2 NM_001919.2 NM_00409... NM_004092.2 NM_004493.2 NM_005327.2 NM_006111.1 NM_014049.3		Fatty acid oxidation	0	0	1000	0
FAOXC180m	Beta oxidation of long chain fatty acid	coa[m] + fad[m] + h2o[m] + nad[m] + strcoa[m] -> accoa[m] + fadh2[m] + h[m] + nadh[m] + pmtcoa[m]	((NM_006111.1 and NM_001608.2 and NM_004092.2 and NM_001037811.2) or (NM_006111.1 and NM_001608.2 and NM_004092.2 and NM_004493.2) or (NM_006111.1 and NM_014049.3 and NM_004092.2 and NM_004493.2) or (NM_006111.1 and NM_014049.3 and NM_004092.2 and NM_005327.2) or (NM_006111.1 and NM_001033859.1 and NM_004092.2 and NM_004493.2) or (NM_006111.1 and NM_000018.2 and NM_004092.2 and NM_004493.2) or (N…	NM_000018.2 NM_000018.2... NM_000182.3 NM_000183.1 NM_001033859.1 NM_001037811.2 NM_001608.2 NM_004092.2 NM_004493.2 NM_005327.2 NM_006111.1 NM_014049.3		Fatty acid oxidation	0	0	1000	0
FAOXC181n5m	Beta oxidation of fatty acid	8 coa[m] + 7 fad[m] + 8 h2o[m] + 8 nad[m] + odecoa5[m] -> 9 accoa[m] + 7 fadh2[m] + 8 h[m] + 8 nadh[m]	((NM_006111.1 and NM_001608.2 and NM_001919.2 and NM_004092.2 and NM_005327.2) or (NM_006111.1 and NM_001033859.1 and NM_001919.2 and NM_004092.2 and NM_001037811.2) or (NM_006111.1 and NM_000018.2 and NM_001919.2 and NM_004092.2 and NM_004493.2) or (NM_014049.3 and NM_001919.2 and (NM_000182.3 and NM_000183.1)) or (NM_001033859.1 and NM_001919.2 and (NM_000182.3 and NM_000183.1)) or (NM_006111.1…	... NM_000018.2 NM_000182.3 NM_000183.1 NM_001033859.1 NM_001037811.2 NM_001608.2 NM_001919.2 NM_004092.2 NM_004493.2 NM_005327.2 NM_006111.1 NM_014049.3		Fatty acid oxidation	0	0	1000	0
FAOXC181n7m	Beta oxidation of fatty acid	8 coa[m] + 7 fad[m] + 8 h2o[m] + 8 nad[m] + odecoa7[m] -> 9 accoa[m] + 7 fadh2[m] + 8 h[m] + 8 nadh[m]	((NM_006111.1 and NM_001608.2 and NM_001919.2 and NM_004092.2 and NM_005327.2) or (NM_006111.1 and NM_014049.3 and NM_001919.2 and NM_004092.2 and NM_001037811.2) or (NM_006111.1 and NM_001033859.1 and NM_001919.2 and NM_004092.2 and NM_001037811.2) or (NM_006111.1 and NM_001033859.1 and NM_001919.2 and NM_004092.2 and NM_004493.2) or (NM_014049.3 and NM_001919.2 and (NM_000182.3 and NM_000183.1)…	NM_... NM_000018.2 NM_000182.3 NM_000183.1 NM_001033859.1 NM_001037811.2 NM_001608.2 NM_001919.2 NM_004092.2 NM_004493.2 NM_005327.2 NM_006111.1 NM_014049.3		Fatty acid oxidation	0	0	1000	0
FAOXC181n9m	Beta oxidation of fatty acid	8 coa[m] + 7 fad[m] + 8 h2o[m] + 8 nad[m] + odecoa9[m] -> 9 accoa[m] + 7 fadh2[m] + 8 h[m] + 8 nadh[m]	((NM_006111.1 and NM_001608.2 and NM_001919.2 and NM_004092.2 and NM_001037811.2) or (NM_006111.1 and NM_001608.2 and NM_001919.2 and NM_004092.2 and NM_004493.2) or (NM_006111.1 and NM_001608.2 and NM_001919.2 and NM_004092.2 and NM_005327.2) or (NM_006111.1 and NM_014049.3 and NM_001919.2 and NM_004092.2 and NM_005327.2) or (NM_006111.1 and NM_001033859.1 and NM_001919.2 and NM_004092.2 and NM_…	NM_000018.2 NM_001033859.1 NM_001037811.2 NM_001608.2 NM_001919.2 NM_001919.2... NM_004092.2 NM_004493.2 NM_005327.2 NM_006111.1 NM_014049.3		Fatty acid oxidation	0	0	1000	0
FAOXC182n6m	Beta oxidation of fatty acid	8 coa[m] + 6 fad[m] + 8 h2o[m] + 8 nad[m] + ocdycacoa6[m] -> 9 accoa[m] + 6 fadh2[m] + 8 h[m] + 8 nadh[m]	((NM_006111.1 and NM_001608.2 and NM_001359.1 and NM_001919.2 and NM_004092.2 and NM_001037811.2) or (NM_006111.1 and NM_001608.2 and NM_001359.1 and NM_001919.2 and NM_004092.2 and NM_005327.2) or (NM_006111.1 and NM_014049.3 and NM_001359.1 and NM_001919.2 and NM_004092.2 and NM_001037811.2) or (NM_006111.1 and NM_014049.3 and NM_001359.1 and NM_001919.2 and NM_004092.2 and NM_004493.2) or (NM_…	... NM_000018.2 NM_001033859.1 NM_001037811.2 NM_001359.1 NM_001608.2 NM_001919.2 NM_004092.2 NM_004493.2 NM_005327.2 NM_006111.1 NM_014049.3		Fatty acid oxidation	0	0	1000	0
FAOXC183n3m	Beta oxidation of fatty acid	8 coa[m] + 5 fad[m] + 8 h2o[m] + 8 nad[m] + odcoa3[m] -> 9 accoa[m] + 5 fadh2[m] + 8 h[m] + 8 nadh[m]	((NM_006111.1 and NM_001608.2 and NM_001359.1 and NM_001919.2 and NM_004092.2 and NM_004493.2) or (NM_006111.1 and NM_001608.2 and NM_001359.1 and NM_001919.2 and NM_004092.2 and NM_005327.2) or (NM_006111.1 and NM_014049.3 and NM_001359.1 and NM_001919.2 and NM_004092.2 and NM_001037811.2) or (NM_006111.1 and NM_014049.3 and NM_001359.1 and NM_001919.2 and NM_004092.2 and NM_005327.2) or (NM_006…	NM_... NM_000018.2 NM_001033859.1 NM_001037811.2 NM_001359.1 NM_001608.2 NM_001919.2 NM_004092.2 NM_004493.2 NM_005327.2 NM_006111.1 NM_014049.3		Fatty acid oxidation	0	0	1000	0
FAOXC200m	Beta oxidation of long chain fatty acid	coa[m] + ecsacoa[m] + fad[m] + h2o[m] + nad[m] -> accoa[m] + fadh2[m] + h[m] + nadh[m] + strcoa[m]	((NM_006111.1 and NM_014049.3 and NM_004092.2 and NM_004493.2) or (NM_006111.1 and NM_001033859.1 and NM_004092.2 and NM_005327.2) or (NM_006111.1 and NM_000018.2 and NM_004092.2 and NM_001037811.2) or (NM_014049.3 and (NM_000182.3 and NM_000183.1)) or (NM_006111.1 and NM_014049.3 and NM_004092.2 and NM_001037811.2) or (NM_006111.1 and NM_001033859.1 and NM_004092.2 and NM_004493.2) or (NM_006111…	NM_000018.2 NM_000182.3 NM_000183.1 NM_001033859.1 NM_001037811.2 NM_004092.2 NM_004493.2 NM_005327.2 NM_006111.1 NM_014049.3		Fatty acid oxidation	0	0	1000	0
FAOXC201n11m	Beta oxidation of fatty acid	9 coa[m] + esecoa11[m] + 8 fad[m] + 9 h2o[m] + 9 nad[m] -> 10 accoa[m] + 8 fadh2[m] + 9 h[m] + 9 nadh[m]	((NM_006111.1 and NM_014049.3 and NM_001919.2 and NM_004092.2 and NM_001037811.2) or (NM_006111.1 and NM_001033859.1 and NM_001919.2 and NM_004092.2 and NM_001037811.2) or (NM_006111.1 and NM_001033859.1 and NM_001919.2 and NM_004092.2 and NM_004493.2) or (NM_006111.1 and NM_000018.2 and NM_001919.2 and NM_004092.2 and NM_004493.2) or (NM_006111.1 and NM_000018.2 and NM_001919.2 and NM_004092.2 a…	NM_000018.2 NM_000182.3 NM_000183.1 NM_0010... NM_001033859.1 NM_001037811.2 NM_001919.2 NM_004092.2 NM_004493.2 NM_005327.2 NM_006111.1 NM_014049.3		Fatty acid oxidation	0	0	1000	0
FAOXC201n9m	Beta oxidation of fatty acid	9 coa[m] + esecoa9[m] + 8 fad[m] + 9 h2o[m] + 9 nad[m] -> 10 accoa[m] + 8 fadh2[m] + 9 h[m] + 9 nadh[m]	((NM_006111.1 and NM_014049.3 and NM_001919.2 and NM_004092.2 and NM_001037811.2) or (NM_006111.1 and NM_014049.3 and NM_001919.2 and NM_004092.2 and NM_004493.2) or (NM_006111.1 and NM_001033859.1 and NM_001919.2 and NM_004092.2 and NM_004493.2) or (NM_006111.1 and NM_001033859.1 and NM_001919.2 and NM_004092.2 and NM_005327.2) or (NM_006111.1 and NM_014049.3 and NM_001919.2 and NM_004092.2 and …	NM_000... NM_000018.2 NM_000182.3 NM_000183.1 NM_001033859.1 NM_001037811.2 NM_001919.2 NM_004092.2 NM_004493.2 NM_005327.2 NM_006111.1 NM_014049.3		Fatty acid oxidation	0	0	1000	0
FAOXC202n6m	Beta oxidation of fatty acid	9 coa[m] + esdcoa6[m] + 7 fad[m] + 9 h2o[m] + 9 nad[m] -> 10 accoa[m] + 7 fadh2[m] + 9 h[m] + 9 nadh[m]	((NM_006111.1 and NM_014049.3 and NM_001359.1 and NM_001919.2 and NM_004092.2 and NM_005327.2) or (NM_006111.1 and NM_001033859.1 and NM_001359.1 and NM_001919.2 and NM_004092.2 and NM_001037811.2) or (NM_006111.1 and NM_000018.2 and NM_001359.1 and NM_001919.2 and NM_004092.2 and NM_004493.2) or (NM_001033859.1 and NM_001359.1 and NM_001919.2 and (NM_000182.3 and NM_000183.1)) or (NM_000018.2 an…	NM_000018.2 NM_000182.3 NM_000183.1 NM_001033859.1 NM_001037811.2 NM_001359.1 NM_001919.2 NM_004092.2 NM_004493.2 NM_005327.2 NM_006111.... NM_006111.1 NM_014049.3		Fatty acid oxidation	0	0	1000	0
FAOXC203n6m	Beta oxidation of fatty acid	9 coa[m] + estcoa6[m] + 6 fad[m] + 9 h2o[m] + 9 nad[m] -> 10 accoa[m] + 6 fadh2[m] + 9 h[m] + 9 nadh[m]	((NM_006111.1 and NM_014049.3 and NM_001359.1 and NM_001919.2 and NM_004092.2 and NM_005327.2) or (NM_006111.1 and NM_001033859.1 and NM_001359.1 and NM_001919.2 and NM_004092.2 and NM_001037811.2) or (NM_006111.1 and NM_000018.2 and NM_001359.1 and NM_001919.2 and NM_004092.2 and NM_005327.2) or (NM_006111.1 and NM_014049.3 and NM_001359.1 and NM_001919.2 and NM_004092.2 and NM_001037811.2) or (…	NM_000018.2 NM_000182.3 NM_000183.1 NM_001033859.1 NM_001037811.2 NM_001359.1 NM_001919.2 NM_004092.2 NM_004493.2 NM_005327.2 NM_006111.1 NM_014049.3 or...		Fatty acid oxidation	0	0	1000	0
FAOXC204n6m	Beta oxidation of fatty acid	9 coa[m] + ettcoa6[m] + 5 fad[m] + 9 h2o[m] + 9 nad[m] -> 10 accoa[m] + 5 fadh2[m] + 9 h[m] + 9 nadh[m]	((NM_006111.1 and NM_001033859.1 and NM_001359.1 and NM_001919.2 and NM_004092.2 and NM_001037811.2) or (NM_006111.1 and NM_001033859.1 and NM_001359.1 and NM_001919.2 and NM_004092.2 and NM_004493.2) or (NM_014049.3 and NM_001359.1 and NM_001919.2 and (NM_000182.3 and NM_000183.1)) or (NM_001033859.1 and NM_001359.1 and NM_001919.2 and (NM_000182.3 and NM_000183.1)) or (NM_006111.1 and NM_014049…	NM_0... NM_000018.2 NM_000182.3 NM_000183.1 NM_001033859.1 NM_001037811.2 NM_001359.1 NM_001919.2 NM_004092.2 NM_004493.2 NM_005327.2 NM_006111.1 NM_014049.3		Fatty acid oxidation	0	0	1000	0
FAOXC221n9m	Beta oxidation of fatty acid	10 coa[m] + dsecoa9[m] + 9 fad[m] + 10 h2o[m] + 10 nad[m] -> 11 accoa[m] + 9 fadh2[m] + 10 h[m] + 10 nadh[m]	((NM_006111.1 and NM_000018.2 and NM_001919.2 and NM_004092.2 and NM_001037811.2) or (NM_000018.2 and NM_001919.2 and (NM_000182.3 and NM_000183.1)) or (NM_006111.1 and NM_001033859.1 and NM_001919.2 and NM_004092.2 and NM_001037811.2) or (NM_006111.1 and NM_001033859.1 and NM_001919.2 and NM_004092.2 and NM_004493.2) or (NM_006111.1 and NM_000018.2 and NM_001919.2 and NM_004092.2 and NM_004493.2…	NM_000018.2 NM_000182.3 NM_000183.1 NM_001033859.1 NM_001037811.2 NM_001919.2 NM_004092.2 NM_004493.2 NM_005327.2 NM_006111.1		Fatty acid oxidation	0	0	1000	0
FAOXC224n6m	Beta oxidation of fatty acid	10 coa[m] + 6 fad[m] + 10 h2o[m] + 10 nad[m] + osttcoa6[m] -> 11 accoa[m] + 6 fadh2[m] + 10 h[m] + 10 nadh[m]	((NM_006111.1 and NM_000018.2 and NM_001359.1 and NM_001919.2 and NM_004092.2 and NM_001037811.2) or (NM_006111.1 and NM_000018.2 and NM_001359.1 and NM_001919.2 and NM_004092.2 and NM_004493.2) or (NM_006111.1 and NM_000018.2 and NM_001359.1 and NM_001919.2 and NM_004092.2 and NM_005327.2) or (NM_006111.1 and NM_001033859.1 and NM_001359.1 and NM_001919.2 and NM_004092.2 and NM_001037811.2) or (…	NM_000018.2 NM_000182.3 NM_000183.1 NM_001033859.1 NM_001037811.2 NM_001359.1 NM_001919.2 NM_004092.2 NM_004493.2 NM_005327.2 NM_006111.1		Fatty acid oxidation	0	0	1000	0
FAOXC225n3m	Beta oxidation of fatty acid	10 coa[m] + dspcoa3[m] + 5 fad[m] + 10 h2o[m] + 10 nad[m] -> 11 accoa[m] + 5 fadh2[m] + 10 h[m] + 10 nadh[m]	((NM_006111.1 and NM_000018.2 and NM_001359.1 and NM_001919.2 and NM_004092.2 and NM_001037811.2) or (NM_006111.1 and NM_000018.2 and NM_001359.1 and NM_001919.2 and NM_004092.2 and NM_004493.2) or (NM_006111.1 and NM_001033859.1 and NM_001359.1 and NM_001919.2 and NM_004092.2 and NM_001037811.2) or (NM_006111.1 and NM_001033859.1 and NM_001359.1 and NM_001919.2 and NM_004092.2 and NM_004493.2) o…	NM_000018.2 NM_000182.3 NM_000183.1 NM_001033859.1 NM_001037811.2 NM_001359.1 NM_001919.2 NM_004092.2 NM_004493.2 NM_005327.2 NM_006111.1		Fatty acid oxidation	0	0	1000	0
FAOXC226n3m	Beta oxidation of fatty acid	10 coa[m] + dshcoa3[m] + 4 fad[m] + 10 h2o[m] + 10 nad[m] -> 11 accoa[m] + 4 fadh2[m] + 10 h[m] + 10 nadh[m]	((NM_006111.1 and NM_001033859.1 and NM_001359.1 and NM_001919.2 and NM_004092.2 and NM_001037811.2) or (NM_006111.1 and NM_001033859.1 and NM_001359.1 and NM_001919.2 and NM_004092.2 and NM_004493.2) or (NM_001033859.1 and NM_001359.1 and NM_001919.2 and (NM_000182.3 and NM_000183.1)) or (NM_006111.1 and NM_000018.2 and NM_001359.1 and NM_001919.2 and NM_004092.2 and NM_004493.2) or (NM_006111.1…	NM_000018.2 NM_000182.3 NM_000183.1 NM_001033859.1 NM_001037811.2 NM_001359.1 NM_001919.2 NM_004092.2 NM_004493.2 NM_005327.2 NM_006111.1		Fatty acid oxidation	0	0	1000	0
FAOXC40m	Beta oxidation of fatty acid	btcoa[m] + coa[m] + fad[m] + h2o[m] + nad[m] -> 2 accoa[m] + fadh2[m] + h[m] + nadh[m]	((NM_000017.2 and (NM_000182.3 and NM_000183.1)) or (NM_001127328.1 and (NM_000182.3 and NM_000183.1)) or (NM_000016.2 and (NM_000182.3 and NM_000183.1)) or (NM_006111.1 and NM_000017.2 and NM_004092.2 and NM_001037811.2) or (NM_006111.1 and NM_000017.2 and NM_004092.2 and NM_004493.2) or (NM_006111.1 and NM_000017.2 and NM_004092.2 and NM_005327.2) or (NM_006111.1 and NM_000016.2 and NM_004092.2…	NM_000016.2 NM_000017.2 NM_000182.3 NM_000183.1 NM_001037811.2 NM_001127328.1 NM_004092.2 NM_004493.2 NM_005327.2 NM_006111.1		Fatty acid oxidation	0	0	1000	0
FAOXC50m	Beta oxidation of odd chain fatty acid	coa[m] + fad[m] + h2o[m] + nad[m] + ptcoa[m] -> accoa[m] + fadh2[m] + h[m] + nadh[m] + ppcoa[m]	((NM_006111.1 and NM_000017.2 and NM_004092.2 and NM_005327.2) or (NM_006111.1 and NM_000016.2 and NM_004092.2 and NM_001037811.2) or (NM_006111.1 and NM_001127328.1 and NM_004092.2 and NM_004493.2) or (NM_001127328.1 and (NM_000182.3 and NM_000183.1)) or (NM_006111.1 and NM_000017.2 and NM_004092.2 and NM_004493.2) or (NM_006111.1 and NM_000016.2 and NM_004092.2 and NM_005327.2) or (NM_006111.1 …	NM_000016.2 NM_000017.2 NM_000182.3 NM_000183.1 NM_001037811.2 NM_001127328.1 NM_004092.2 NM_004493.2 NM_005327.2 NM_006111.1		Fatty acid oxidation	0	0	1000	0
FAOXC60m	Beta oxidation of fatty acid	coa[m] + fad[m] + h2o[m] + hxcoa[m] + nad[m] -> accoa[m] + btcoa[m] + fadh2[m] + h[m] + nadh[m]	((NM_006111.1 and NM_000016.2 and NM_004092.2 and NM_001037811.2) or (NM_006111.1 and NM_001127328.1 and NM_004092.2 and NM_004493.2) or (NM_006111.1 and NM_001127328.1 and NM_004092.2 and NM_005327.2) or (NM_000017.2 and (NM_000182.3 and NM_000183.1)) or (NM_006111.1 and NM_000017.2 and NM_004092.2 and NM_004493.2) or (NM_006111.1 and NM_000017.2 and NM_004092.2 and NM_005327.2) or (NM_006111.1 …	NM_000016.2 NM_000017.2 NM_000182.3 NM_000183.1 NM_001037811.2 NM_001127328.1 NM_001608.2 NM_004... NM_004092.2 NM_004493.2 NM_005327.2 NM_006111.1		Fatty acid oxidation	0	0	1000	0
FAOXC70m	Beta oxidation of odd chain fatty acid	coa[m] + fad[m] + h2o[m] + hpcoa[m] + nad[m] -> accoa[m] + fadh2[m] + h[m] + nadh[m] + ptcoa[m]	((NM_006111.1 and NM_000016.2 and NM_004092.2 and NM_001037811.2) or (NM_006111.1 and NM_000016.2 and NM_004092.2 and NM_004493.2) or (NM_006111.1 and NM_001127328.1 and NM_004092.2 and NM_005327.2) or (NM_000016.2 and (NM_000182.3 and NM_000183.1)) or (NM_001127328.1 and (NM_000182.3 and NM_000183.1)) or (NM_006111.1 and NM_001608.2 and NM_004092.2 and NM_004493.2) or (NM_006111.1 and NM_001608.…	NM_000016.2 NM_000182.3 NM_000183.1 NM_001037811.2 NM_001127328.1 NM_001608.2 NM_004092.2 NM_004493.2 NM_005327.2 NM_006111.1		Fatty acid oxidation	0	0	1000	0
FAOXC80m	Beta oxidation of fatty acid	coa[m] + fad[m] + h2o[m] + nad[m] + occoa[m] -> accoa[m] + fadh2[m] + h[m] + hxcoa[m] + nadh[m]	((NM_006111.1 and NM_000016.2 and NM_004092.2 and NM_004493.2) or (NM_001608.2 and (NM_000182.3 and NM_000183.1)) or (NM_006111.1 and NM_001608.2 and NM_004092.2 and NM_005327.2) or (NM_006111.1 and NM_000016.2 and NM_004092.2 and NM_001037811.2) or (NM_006111.1 and NM_001127328.1 and NM_004092.2 and NM_004493.2) or (NM_006111.1 and NM_001127328.1 and NM_004092.2 and NM_005327.2) or (NM_001127328…	NM_000016.2 NM_000182.3 NM_000183.1 NM_001037811.2 NM_001127328.1 NM_001608.2 NM_004092.2 NM_004493.2 NM_005327.2 NM_006111.1		Fatty acid oxidation	0	0	1000	0
FAOXC90m	Beta oxidation of odd chain fatty acid	coa[m] + fad[m] + h2o[m] + nad[m] + nncoa[m] -> accoa[m] + fadh2[m] + h[m] + hpcoa[m] + nadh[m]	((NM_001127328.1 and (NM_000182.3 and NM_000183.1)) or (NM_000016.2 and (NM_000182.3 and NM_000183.1)) or (NM_001608.2 and (NM_000182.3 and NM_000183.1)) or (NM_006111.1 and NM_001608.2 and NM_004092.2 and NM_001037811.2) or (NM_006111.1 and NM_001608.2 and NM_004092.2 and NM_004493.2) or (NM_006111.1 and NM_001608.2 and NM_004092.2 and NM_005327.2) or (NM_006111.1 and NM_000016.2 and NM_004092.2…	NM_000016.2 NM_000182.3 NM_000183.1 NM_001037811.2 NM_001127328.1 NM_001608.2 NM_004092.2 NM_004493.2 NM_005327.2 NM_006111.1		Fatty acid oxidation	0	0	1000	0
FAS100	fatty acid synthase (n-C10:0)	3 h[c] + malcoa[c] + 2 nadph[c] + octa[c] -> co2[c] + coa[c] + dca[c] + h2o[c] + 2 nadp[c]	NM_004104.4	NM_004104.4		Fatty acid activation	0	0	1000	0
FAS120	fatty acid synthase (n-C12:0)	dca[c] + 3 h[c] + malcoa[c] + 2 nadph[c] -> co2[c] + coa[c] + ddca[c] + h2o[c] + 2 nadp[c]	NM_004104.4	NM_004104.4		Fatty Acid Biosynthesis	0	0	1000	0
FAS140	fatty acid synthase (n-C14:0)	ddca[c] + 3 h[c] + malcoa[c] + 2 nadph[c] -> co2[c] + coa[c] + h2o[c] + 2 nadp[c] + ttdca[c]	NM_004104.4	NM_004104.4		Fatty Acid Biosynthesis	0	0	1000	0
FAS150	fatty acid synthase (C15:0), cytosol	17 h[c] + 6 malcoa[c] + 12 nadph[c] + ppcoa[c] -> 6 co2[c] + 7 coa[c] + 5 h2o[c] + 12 nadp[c] + ptdca[c]	NM_004104.4	NM_004104.4		Fatty acid activation	0	0	1000	0
FAS160	fatty acid synthase (n-C16:0)	3 h[c] + malcoa[c] + 2 nadph[c] + ttdca[c] -> co2[c] + coa[c] + h2o[c] + hdca[c] + 2 nadp[c]	NM_004104.4	NM_004104.4		Fatty Acid Biosynthesis	0	0	1000	0
FAS170	fatty acid synthase (C17:0), cytosol	3 h[c] + malcoa[c] + 2 nadph[c] + ptdca[c] -> co2[c] + coa[c] + h2o[c] + hpdca[c] + 2 nadp[c]	NM_004104.4	NM_004104.4		Fatty acid activation	0	0	1000	0
FAS180	fatty acid synthase (n-C18:0)	3 h[c] + hdca[c] + malcoa[c] + 2 nadph[c] -> co2[c] + coa[c] + h2o[c] + 2 nadp[c] + ocdca[c]	NM_004104.4	NM_004104.4		Fatty acid elongation	0	0	1000	0
FAS200	fatty acid synthase (n-C20:0)	3 h[c] + malcoa[c] + 2 nadph[c] + ocdca[c] -> co2[c] + coa[c] + ecsa[c] + h2o[c] + 2 nadp[c]	NM_004104.4	NM_004104.4		Fatty acid activation	0	0	1000	0
FAS220	fatty acid synthase (n-C22:0)	ecsa[c] + 3 h[c] + malcoa[c] + 2 nadph[c] -> co2[c] + coa[c] + dcsa[c] + h2o[c] + 2 nadp[c]	NM_004104.4	NM_004104.4		Fatty acid elongation	0	0	1000	0
FAS40	fatty acid synthase (n-C6:0)	accoa[c] + 2 h[c] + malcoa[c] + 2 nadph[c] -> but[c] + co2[c] + 2 coa[c] + 2 nadp[c]	NM_004104.4	NM_004104.4		Fatty acid elongation	0	0	1000	0
FAS60	fatty acid synthase (n-C6:0)	but[c] + 3 h[c] + malcoa[c] + 2 nadph[c] -> co2[c] + coa[c] + h2o[c] + hxa[c] + 2 nadp[c]	NM_004104.4	NM_004104.4		Fatty acid elongation	0	0	1000	0
FAS80	fatty acid synthase (n-C8:0)	3 h[c] + hxa[c] + malcoa[c] + 2 nadph[c] -> co2[c] + coa[c] + h2o[c] + 2 nadp[c] + octa[c]	NM_004104.4	NM_004104.4		Fatty acid elongation	0	0	1000	0
FAVGPA_Hsa_Adp	Average fatty acid pseudoabstractase	0.001 fa_avg_Hsa_Adp[c] -> 0.001 dcsea9[c] + 0.002 dcshea3[c] + 0.002 dcspea3[c] + 0.007 ddca[c] + 0.002 ecsa[c] + 0.003 ecsdea6[c] + 0.002 ecsea11[c] + 0.007 ecsea9[c] + 0.003 ecstea6[c] + 0.004 ecsttea6[c] + 0.243 hdca[c] + 0.03 hdcea7[c] + 0.005 hdcea9[c] + 0.003 hpdcea8[c] + 0.064 ocdca[c] + 0.003 ocdcea5[c] + 0.018 ocdcea7[c] + 0.393 ocdcea9[c] + 0.005 ocdctra3[c] + 0.159 ocddea6[c] + 0.002 …				Triglycerol Degradation	0	0	1000	0
FBA	fructose-bisphosphate aldolase	fdp[c] <=> dhap[c] + g3p[c]	(NM_184041.1 or NM_005165.2 or NM_184043.1 or NM_000034.2 or NM_000035.2)	NM_000034.2 NM_000035.2 NM_005165.2 NM_184041.1 NM_184043.1		Glycolysis/Gluconeogenesis	1	-1000	1000	0
FBP	fructose-bisphosphatase	fdp[c] + h2o[c] -> f6p[c] + pi[c]	(NM_000507.2 or NM_003837.2)	NM_000507.2 NM_003837.2		Glycolysis/Gluconeogenesis	0	0	1000	0
FBP26	Fructose-2,6-bisphosphate 2-phosphatase	f26bp[c] + h2o[c] -> f6p[c] + pi[c]	(NM_004566.2 or NM_006212.2 or NM_003837.2 or NM_000507.2 or NM_004567.2 or NM_001018053.1 or NM_002625.1)	NM_000507.2 NM_001018053.1 NM_002625.1 NM_003837.2 NM_004566.2 NM_004567.2 NM_006212.2		Fructose and Mannose Metabolism	0	0	1000	0
FE2tb	iron (II) transport, blood	fe2[bl] + h[c] <=> h[bl] + fe2[c]				Transport, Extracellular	1	-1000	1000	0
FE2trm	iron (II) transport	fe2[c] <=> fe2[m]				Transport, Mitochondrial	1	-1000	1000	0
FGLUTH	S-Formylglutathione hydrolase	fglut-S[c] + h2o[c] -> for[c] + gthrd[c] + h[c]	NM_001984.1	NM_001984.1		Tyrosine metabolism	0	0	1000	0
FMETDH	formyltetrahydrofolate dehydrogenase	10fthf[c] + h2o[c] + nadp[c] -> co2[c] + h[c] + nadph[c] + thf[c]	NM_012190.2	NM_012190.2		Folate Metabolism	0	0	1000	0
FORTHFC	formimidoyltetrahydrofolate cyclodeaminase	5fthf[c] + 2 h[c] <=> methf[c] + nh4[c]	(NM_006657.2 or NM_206965.1)	NM_006657.2 NM_206965.1		Histidine Degradation	1	-1000	1000	0
FORter	formate transport via diffusion	for[c] <=> for[r]				Transport, Endoplasmic Reticular	1	-1000	1000	0
FRDPter	Farnesyl diphosphate transport	frdp[c] <=> frdp[r]				Cholesterol Biosynthesis	1	-1000	1000	0
FTHFLm	formate-tetrahydrofolate ligase, mitochondrial	atp[m] + for[m] + thf[m] <=> 10fthf[m] + adp[m] + pi[m]	(NM_005956.2 or NM_015440.3)	NM_005956.2 NM_015440.3		Vitamins & Cofactor Biosynthesis	1	-1000	1000	0
FTHFLr	formate-tetrahydrofolate ligase	atp[c] + for[c] + thf[c] <=> 10fthf[c] + adp[c] + pi[c]				Folate Metabolism	1	-1000	1000	0
FUM	fumarase	fum[c] + h2o[c] <=> mal-L[c]	NM_000143.2	NM_000143.2		Citrate Cycle (TCA)	1	-1000	1000	0
FUMACA	fumarylacetoacetase	4fumacac[c] + h2o[c] -> acac[c] + fum[c] + h[c]	NM_000137.1	NM_000137.1		Tyrosine metabolism	0	0	1000	0
FUMm	fumarase, mitochondrial	fum[m] + h2o[m] <=> mal-L[m]	NM_000143.2	NM_000143.2		Citrate Cycle (TCA)	1	-1000	1000	0
FUMtm	fumarate transport, mitochondrial	fum[c] + pi[m] <=> pi[c] + fum[m]	NM_012140.3	NM_012140.3		Transport, Mitochondrial	1	-1000	1000	0
FldAct	Formaldehyde activation (spontaneous)	fald[c] + thf[c] -> h2o[c] + mlthf[c]				Vitamins & Cofactor Biosynthesis	0	0	1000	0
G3PD1	glycerol-3-phosphate dehydrogenase (NAD)	glyc3p[c] + nad[c] <=> dhap[c] + h[c] + nadh[c]	NM_005276.2	NM_005276.2		Glycerophospholipid Metabolism	1	-1000	1000	0
G3PDcm	glycerol-3-phosphate dehydrogenase (FAD), mitochondrial	glyc3p[c] + fad[m] -> dhap[c] + fadh2[m]	(NM_000408.2 or NM_001083112.1)	NM_000408.2 NM_001083112.1		Glycerophospholipid Metabolism	0	0	1000	0
G5SADs	L-glutamate 5-semialdehyde dehydratase (spontaneous)	glu5sa[c] <=> 1pyr5c[c] + h[c] + h2o[c]				Proline Metabolism	1	-1000	1000	0
G5SADsm	L-glutamate 5-semialdehyde dehydratase (spontaneous) mitochondrial	glu5sa[m] <=> 1pyr5c[m] + h[m] + h2o[m]				Proline Biosynthesis	1	-1000	1000	0
G5SDm	glutamate-5-semialdehyde dehydrogenase, mitochondrial	glu5p[m] + h[m] + nadph[m] -> glu5sa[m] + nadp[m] + pi[m]	(NM_002860.3 or NM_001017423.1)	NM_001017423.1 NM_002860.3		Arginine and Proline Metabolism	0	0	1000	0
G6PASEer	glucose-6-phosphatase	g6p[r] + h2o[r] -> glc-D[r] + pi[r]				Pentose Phosphate Pathway	0	0	1000	0
G6PDH2er	glucose 6-phosphate dehydrogenase, endoplasmic reticulum	g6p[r] + nadp[r] -> 6pgl[r] + h[r] + nadph[r]	NM_004285.3	NM_004285.3		Pentose Phosphate Pathway	0	0	1000	0
G6PDHy	glucose 6-phosphate dehydrogenase	g6p[c] + nadp[c] <=> 6pgl[c] + h[c] + nadph[c]	(NM_001042351.1 or NM_000402.2)	NM_000402.2 NM_001042351.1		Pentose Phosphate Pathway	1	-1000	1000	0
G6Pter	glucose 6-phosphate endoplasmic reticular transport via diffusion	g6p[c] <=> g6p[r]	NM_001467.3	NM_001467.3		Transport, Endoplasmic Reticular	1	-1000	1000	0
GACm	glutamate aspartate carrier, cytosolic/mitochondrial	glu-L[c] + h[c] + asp-L[m] -> asp-L[c] + glu-L[m] + h[m]	(NM_014251.2 or NM_003705.2)	NM_003705.2 NM_014251.2		Transport, Mitochondrial	0	0	1000	0
GALU	UTP-glucose-1-phosphate uridylyltransferase	g1p[c] + h[c] + utp[c] <=> ppi[c] + udpg[c]	(NM_006759.3 or NM_001001521.1)	NM_001001521.1 NM_006759.3		Glycogen Metabolism	1	-1000	1000	0
GAPD	glyceraldehyde-3-phosphate dehydrogenase (NAD)	g3p[c] + nad[c] + pi[c] <=> 13dpg[c] + h[c] + nadh[c]	(NM_014364.3 or NM_002046.3)	NM_002046.3 NM_014364.3		Glycolysis/Gluconeogenesis	1	-1000	1000	0
GARFTi	phosphoribosylglycinamide formyltransferase, irreversible	10fthf[c] + gar[c] -> fgam[c] + h[c] + thf[c]	(NM_175085.1 or NM_000819.3)	NM_000819.3 NM_175085.1		Nucleotide Metabolism	0	0	1000	0
GAT_Hsa_Adp	glycerol 3-phosphate acyltransferase, adipocyte specific	0.007 ddcoa[c] + 0.001 dsecoa9[c] + 0.002 dshcoa3[c] + 0.002 dspcoa3[c] + 0.002 ecsacoa[c] + 0.003 esdcoa6[c] + 0.002 esecoa11[c] + 0.007 esecoa9[c] + 0.003 estcoa6[c] + 0.004 ettcoa6[c] + glyc3p[c] + 0.03 hdcoa7[c] + 0.005 hdcoa9[c] + 0.003 hpdcoa8[c] + 0.159 ocdycacoa6[c] + 0.005 odcoa3[c] + 0.003 odecoa5[c] + 0.018 odecoa7[c] + 0.393 odecoa9[c] + 0.002 osttcoa6[c] + 0.003 pdcoa[c] + 0.243 pmtc…	(NM_032717.3 or NM_020918.2)	NM_020918.2 NM_032717.3		Phospholipid Metabolism	0	0	1000	0
GHMT	glycine hydroxymethyltransferase	ser-L[c] + thf[c] <=> gly[c] + h2o[c] + mlthf[c]	(NM_004169.3 or NM_148918.1)	NM_004169.3 NM_148918.1		Serine metabolism	1	-1000	1000	0
GK1	guanylate kinase (GMP:ATP)	atp[c] + gmp[c] <=> adp[c] + gdp[c]	NM_000858.4	NM_000858.4		Nucleotide Metabolism	1	-1000	1000	0
GL3Ptrm	glycerol-3-phosphate transport, mitochondrial	glyc3p[c] <=> glyc3p[m]				Transport, Mitochondrial	1	-1000	1000	0
GLCP	glycogen phosphorylase	glycogen[c] + pi[c] -> g1p[c]	(NM_002863.3 or NM_002862.3 or NM_005609.1)	NM_002862.3 NM_002863.3 NM_005609.1		Glycogen Metabolism	0	0	1000	0
GLCt1b	glucose transport (uniport: facilitated diffusion)	glc-D[bl] <=> glc-D[c]	(NM_207420.1 or NM_020041.2 or NM_001024938.1 or NM_001024939.1 or NM_030807.2 or NM_145176.2 or NM_000340.1 or NM_006931.1 or NM_006516.1 or NM_017585.2 or NM_001042.2 or NM_030777.3 or NM_014580.3 or NM_153449.2 or NM_001001290.1)	NM_000340.1 NM_001001290.1 NM_001024938.1 NM_001024939.1 NM_001042.2 NM_006516.1 NM_006931.1 NM_014580.3 NM_017585.2 NM_020041.2 NM_030777.3 NM_030807.2 NM_145176.2 NM_153449.2 NM_207420.1		Transport, Extracellular	1	-1000	1000	0
GLCter	glucose transport, endoplasmic reticulum	glc-D[c] <=> glc-D[r]				Transport, Endoplasmic Reticular	1	-1000	1000	0
GLNS	glutamine synthetase	atp[c] + glu-L[c] + nh4[c] -> adp[c] + gln-L[c] + h[c] + pi[c]	(NM_001033056.1 or NM_002065.4 or NM_001033044.1)	NM_001033044.1 NM_001033056.1 NM_002065.4		Glutamine Metabolism	0	0	1000	0
GLNt4rb	L-glutamine reversible transport via sodium symport, blood	gln-L[bl] + na1[bl] <=> gln-L[c] + na1[c]	(NM_005628.1 or NM_018018.2)	NM_005628.1 NM_018018.2		Transport, Extracellular	1	-1000	1000	0
GLNtrm	Glutamine transport, proton coupled, mitochondria	gln-L[c] + h[c] <=> gln-L[m] + h[m]				Transport, Mitochondrial	1	-1000	1000	0
GLU5Km	glutamate 5-kinase, mitochondrial	atp[m] + glu-L[m] -> adp[m] + glu5p[m]	(NM_002860.3 or NM_001017423.1)	NM_001017423.1 NM_002860.3		Arginine and Proline Metabolism	0	0	1000	0
GLUDxm	glutamate dehydrogenase (NAD), mitochondrial	glu-L[m] + h2o[m] + nad[m] <=> akg[m] + h[m] + nadh[m] + nh4[m]	(NM_005271.1 or NM_012084.3)	NM_005271.1 NM_012084.3		Glutamate Metabolism	1	-1000	1000	0
GLUDym	glutamate dehydrogenase (NADP), mitochondrial	glu-L[m] + h2o[m] + nadp[m] <=> akg[m] + h[m] + nadph[m] + nh4[m]	(NM_005271.1 or NM_012084.3)	NM_005271.1 NM_012084.3		Glutamate Metabolism	1	-1000	1000	0
GLUNm	glutaminase, mitochondrial	gln-L[m] + h2o[m] -> glu-L[m] + nh4[m]	(NM_014905.2 or NM_013267.2)	NM_013267.2 NM_014905.2		Glutamate Metabolism	0	0	1000	0
GLUPRT	glutamine phosphoribosyldiphosphate amidotransferase	gln-L[c] + h2o[c] + prpp[c] -> glu-L[c] + ppi[c] + pram[c]	NM_002703.3	NM_002703.3		Purine and Pyrimidine Biosynthesis	0	0	1000	0
GLUSAtm	L-Glutamate 5-semialdehyde transport, mitochondrial	glu5sa[c] <=> glu5sa[m]				Proline Biosynthesis	1	-1000	1000	0
GLUt2m	L-glutamate reversible transport via proton symport, mitochondrial	glu-L[c] + h[c] <=> glu-L[m] + h[m]	(NM_031481.1 or NM_024698.4)	NM_024698.4 NM_031481.1		Transport, Mitochondrial	1	-1000	1000	0
GLUt4b	L-glutamate:Na+ symporter, blood	glu-L[bl] + na1[bl] <=> glu-L[c] + na1[c]	(NM_004170.4 or NM_005071.1 or NM_004172.3 or NM_004171.2 or NM_006671.3)	NM_004170.4 NM_004171.2 NM_004172.3 NM_005071.1 NM_006671.3		Transport, Extracellular	1	-1000	1000	0
GLYATm	glycine C-acetyltransferase, mitochondrial	accoa[m] + gly[m] <=> 2aobut[m] + coa[m]	NM_014291.2	NM_014291.2		Glycine, Serine, and Threonine Metabolism	1	-1000	1000	0
GLYCLm	glycine cleavage system, mitochondrial	gly[m] + nad[m] + thf[m] -> co2[m] + mlthf[m] + nadh[m] + nh4[m]	(NM_000481.2 and NM_000108.3 and NM_004483.3 and NM_000170.1)	NM_000108.3 NM_000170.1 NM_000481.2 NM_004483.3		Glycine, Serine, and Threonine Metabolism	0	0	1000	0
GLYCt5b	glycerol transport in/out via diffusion reversible	glyc[c] <=> glyc[bl]	(NM_004925.3 or NM_001170.1)	NM_001170.1 NM_004925.3		Transport, Extracellular	1	-1000	1000	0
GLYGS	glycogen synthase (UDPGlc)	udpg[c] -> glycogen[c] + h[c] + udp[c]	((NM_004130.2 and NM_002103.3) or (NM_004130.2 and NM_021957.2) or (NM_001079855.1 and NM_002103.3) or (NM_003918.1 and NM_002103.3) or (NM_001079855.1 and NM_021957.2) or (NM_003918.1 and NM_021957.2))	NM_001079855.1 NM_002103.3 NM_003918.1 NM_004130.2 NM_021957.2		Glycogen Metabolism	0	0	1000	0
GLYK	glycerol kinase	atp[c] + glyc[c] -> adp[c] + glyc3p[c] + h[c]	(NM_203391.1 or NM_000167.3 or NM_033214.2)	NM_000167.3 NM_033214.2 NM_203391.1		Glycerophospholipid Metabolism	0	0	1000	0
GLYt4rb	glycine reversible transport via sodium symport, blood	gly[bl] + na1[bl] <=> gly[c] + na1[c]	(NM_001077484.1 or NM_007231.1 or NM_018018.2 or NM_030674.2 or NM_018976.3)	NM_001077484.1 NM_007231.1 NM_018018.2 NM_018976.3 NM_030674.2		Transport, Extracellular	1	-1000	1000	0
GLYtm	glycine passive transport to mitochondria	gly[c] <=> gly[m]				Transport, Mitochondrial	1	-1000	1000	0
GLYtp	glycine transport, peroxisomal	gly[c] <=> gly[x]				Glycine and Serine Metabolism	1	-1000	1000	0
GMPS2	GMP synthase (glutamine-hydrolysing)	atp[c] + gln-L[c] + h2o[c] + xmp[c] -> amp[c] + glu-L[c] + gmp[c] + 2 h[c] + ppi[c]	NM_003875.2	NM_003875.2		Nucleotide Metabolism	0	0	1000	0
GMTR	glycine N-methyltransferase	amet[c] + gly[c] -> ahcys[c] + h[c] + sarcs[c]	NM_018960.4	NM_018960.4		Glycine, Serine, and Threonine Metabolism	0	0	1000	0
GRTT	geranyltranstransferase	grdp[c] + ipdp[c] -> frdp[c] + ppi[c]	NM_002004.2	NM_002004.2		Cholesterol Biosynthesis	0	0	1000	0
GTHO	glutathione oxidoreductase	gthox[c] + h[c] + nadph[c] -> 2 gthrd[c] + nadp[c]	NM_000637.2	NM_000637.2		Cysteine Metabolism	0	0	1000	0
GTHP	glutathione peridoxase	2 gthrd[c] + h2o2[c] <=> gthox[c] + 2 h2o[c]	(NM_000581.2 or NM_001039848.1 or NM_002085.3 or NM_002574.2 or NM_201397.1 or NM_002083.2 or NM_001039847.1 or NM_181738.1 or NM_181696.1 or NM_181697.1 or NM_005809.4)	NM_000581.2 NM_001039847.1 NM_001039848.1 NM_002083.2 NM_002085.3 NM_002574.2 NM_005809.4 NM_181696.1 NM_181697.1 NM_181738.1 NM_201397.1		Glutathione Metabolism	1	-1000	1000	0
GTPCI	GTP cyclohydrolase I	gtp[c] + h2o[c] -> ahdt[c] + for[c] + h[c]	(NM_000161.2 or NM_001024024.1)	NM_000161.2 NM_001024024.1		Tetrahydrobiopterin	0	0	1000	0
GUACYC	guanylate cyclase	gtp[c] -> cgmp[c] + ppi[c]	(NM_000906.2 or NM_003995.3 or NM_000180.1 or (NM_000856.2 and NM_000857.1) or (NM_000855.1 and NM_000857.1) or NM_004963.1 or NM_001522.1)	NM_000180.1 NM_000855.1 NM_000856.2 NM_000857.1 NM_000906.2 NM_001522.1 NM_003995.3 NM_004963.1		Nucleotide Metabolism	0	0	1000	0
H2O2tm	hydrogen peroxide mitochondrial transport	h2o2[c] <=> h2o2[m]				Transport, Mitochondrial	1	-1000	1000	0
H2O2tp	H2O2 transport, peroxisomal	h2o2[c] <=> h2o2[x]				Transport, Peroxisomal	1	-1000	1000	0
H2Ot5b	H2O transport via diffusion	h2o[bl] <=> h2o[c]	(NM_000486.3 or NM_001650.4 or NM_001651.1 or NM_001170.1 or NM_080429.2 or NM_004028.3 or NM_001652.3 or NM_004925.3 or NM_001169.2 or NM_198098.1)	NM_000486.3 NM_001169.2 NM_001170.1 NM_001650.4 NM_001651.1 NM_001652.3 NM_004028.3 NM_004925.3 NM_080429.2 NM_198098.1		Transport, Extracellular	1	-1000	1000	0
H2Oter	H2O endoplasmic reticulum transport	h2o[c] <=> h2o[r]				Transport, Endoplasmic Reticular	1	-1000	1000	0
H2Otm	H2O transport, mitochondrial	h2o[c] <=> h2o[m]	NM_001169.2	NM_001169.2		Cholesterol Metabolism	1	-1000	1000	0
H2Otp	H2O transport, peroxisomal	h2o[c] <=> h2o[x]				Transport, Peroxisomal	1	-1000	1000	0
HACD8m	3-hydroxyacyl-CoA dehydrogenase (2-Methylacetoacetyl-CoA), mitochondrial	3hmbcoa[m] + nad[m] <=> 2maacoa[m] + h[m] + nadh[m]	(NM_001037811.2 or NM_004493.2)	NM_001037811.2 NM_004493.2		Amino Acid Metabolism	1	-1000	1000	0
HCO3E	carbonate dehydratase (HCO3 equilibration reaction)	co2[c] + h2o[c] <=> h[c] + hco3[c]	(NM_005181.2 or NM_001216.1 or NM_005182.2 or NM_001014435.1 or NM_012113.1 or NM_000067.1 or NM_000717.2 or NM_001738.1 or NM_198584.1 or NM_206925.1 or NM_001218.3)	NM_000067.1 NM_000717.2 NM_001014435.1 NM_001216.1 NM_001218.3 NM_001738.1 NM_005181.2 NM_005182.2 NM_012113.1 NM_198584.1 NM_206925.1		Other	1	-1000	1000	0
HCO3Em	HCO3 equilibration reaction, mitochondrial	co2[m] + h2o[m] <=> h[m] + hco3[m]	(NM_001739.1 or NM_007220.2)	NM_001739.1 NM_007220.2		Central Metabolism	1	-1000	1000	0
HCO3_NAtb	bicarbonate transport (Na/HCO3 cotransport), blood	hco3[bl] + na1[bl] <=> hco3[c] + na1[c]				Transport, Extracellular	1	-1000	1000	0
HDCAtb	hexadecanoate (C16:0) transport	hdca[c] <=> hdca[bl]				Transport, Extracellular	1	-1000	1000	0
HDCEA7tb	hexadecenoate (C16:1, n-7) transport	hdcea7[c] <=> hdcea7[bl]				Transport, Extracellular	1	-1000	1000	0
HDCEA9tb	hexadecenoate (C16:1, n-9) transport	hdcea9[c] <=> hdcea9[bl]				Transport, Extracellular	1	-1000	1000	0
HEX1	hexokinase (D-glucose:ATP)	atp[c] + glc-D[c] -> adp[c] + g6p[c] + h[c]	(NM_033508.1 or NM_002115.1 or NM_033500.1 or NM_033507.1 or NM_025130.2 or NM_033497.1 or NM_000188.1 or NM_000189.4 or NM_000162.2 or NM_033496.1 or NM_033498.1)	NM_000162.2 NM_000188.1 NM_000189.4 NM_002115.1 NM_025130.2 NM_033496.1 NM_033497.1 NM_033498.1 NM_033500.1 NM_033507.1 NM_033508.1		Glycolysis/Gluconeogenesis	0	0	1000	0
HGENDO	homogentisate 1,2-dioxygenase	hgentis[c] + o2[c] -> 4mlacac[c] + h[c]	NM_000187.2	NM_000187.2		Tyrosine metabolism	0	0	1000	0
HIBDm	3-hydroxyisobutyrate dehydrogenase, mitochondrial	3hmp[m] + nad[m] <=> h[m] + mmalsa-S[m] + nadh[m]	NM_152740.2	NM_152740.2		Valine, Leucine, and Isoleucine Degradation	1	-1000	1000	0
HIBHm	3-hydroxyisobutyryl-CoA hydrolase, mitochondrial	h2o[m] + hibcoa[m] -> 3hmp[m] + coa[m] + h[m]	(NM_014362.2 or NM_198047.1)	NM_014362.2 NM_198047.1		Valine, Leucine, and Isoleucine Degradation	0	0	1000	0
HISt4b	L-histidine transport in via sodium symport, blood	his-L[bl] + na1[bl] <=> his-L[c] + na1[c]	(NM_018018.2 or NM_007231.1 or NM_018976.3)	NM_007231.1 NM_018018.2 NM_018976.3		Transport, Extracellular	1	-1000	1000	0
HMGCOAR	Hydroxymethylglutaryl CoA reductase	coa[c] + mev-R[c] + 2 nadp[c] <=> 2 h[c] + hmgcoa[c] + 2 nadph[c]	NM_000859.1	NM_000859.1		Cholesterol Biosynthesis	1	-1000	1000	0
HMGCOASi	Hydroxymethylglutaryl CoA synthase	aacoa[c] + accoa[c] + h2o[c] -> coa[c] + h[c] + hmgcoa[c]	(NM_001098272.1 or NM_002130.4)	NM_001098272.1 NM_002130.4		Cholesterol Metabolism	0	0	1000	0
HMGCOASim	Hydroxymethylglutaryl CoA synthase (ir)	aacoa[m] + accoa[m] + h2o[m] -> coa[m] + h[m] + hmgcoa[m]	NM_005518.2	NM_005518.2		Cholesterol Metabolism	0	0	1000	0
HMGCOAtm	Hydroxymethylglutaryl-CoA reversible mitochondrial transport	hmgcoa[c] <=> hmgcoa[m]				Transport, Mitochondrial	1	-1000	1000	0
HMGDxr	S-(hydroxymethyl)glutathione dehydrogenase	hmglut-S[c] + nad[c] <=> fglut-S[c] + h[c] + nadh[c]	NM_000671.3	NM_000671.3		Tyrosine metabolism	1	-1000	1000	0
HMGLm	hydroxymethylglutaryl-CoA lyase, mitochondrial	hmgcoa[m] -> acac[m] + accoa[m]	(NM_019036.1 or NM_001042406.1 or NM_000191.2)	NM_000191.2 NM_001042406.1 NM_019036.1		Cholesterol Metabolism	0	0	1000	0
HMGSs	S-(hydroxymethyl)glutathione synthase	fald[c] + gthrd[c] <=> hmglut-S[c]				Tyrosine metabolism	1	-1000	1000	0
HPDCAtb	fatty acid transport via diffusion, blood	hpdca[bl] <=> hpdca[c]				Transport, Extracellular	1	-1000	1000	0
HPDCEA8tb	heptadecenoate (C17:1, n-8) transport	hpdcea8[c] <=> hpdcea8[bl]				Transport, Extracellular	1	-1000	1000	0
HPPDO1	4-hydroxyphenylpyruvate dioxygenase	34hpp[c] + o2[c] -> co2[c] + hgentis[c]	NM_002150.2	NM_002150.2		Tyrosine metabolism	0	0	1000	0
ICDHxm	Isocitrate dehydrogenase (NAD+)	icit[m] + nad[m] -> akg[m] + co2[m] + nadh[m]	((NM_005530.2 and NM_174855.1 and NM_174869.1) or (NM_004135.2 and NM_005530.2 and NM_174855.1) or (NM_004135.2 and NM_005530.2 and NM_174856.1) or (NM_004135.2 and NM_005530.2 and NM_006899.2) or (NM_005530.2 and NM_174856.1 and NM_174869.1) or (NM_005530.2 and NM_006899.2 and NM_174869.1))	NM_004135.2 NM_005530.2 NM_006899.2 NM_174855.1 NM_174856.1 NM_174869.1		Citrate Cycle (TCA)	0	0	1000	0
ICDHy	isocitrate dehydrogenase (NADP)	icit[c] + nadp[c] <=> akg[c] + co2[c] + nadph[c]	NM_005896.2	NM_005896.2		Citrate Cycle (TCA)	1	-1000	1000	0
ICDHym	Isocitrate dehydrogenase (NADP+)	icit[m] + nadp[m] -> akg[m] + co2[m] + nadph[m]	NM_002168.2	NM_002168.2		Citrate Cycle (TCA)	0	0	1000	0
ILETAm	isoleucine transaminase, mitochondrial	akg[m] + ile-L[m] <=> 3mop[m] + glu-L[m]	NM_001190.2	NM_001190.2		Valine, Leucine, and Isoleucine Metabolism	1	-1000	1000	0
ILEt5b	L-isoleucine transport via diffusion, blood	ile-L[bl] <=> ile-L[c]	NM_003627.4	NM_003627.4		Transport, Extracellular	1	-1000	1000	0
ILEt5m	Isoleucine mitochondrial transport	ile-L[c] <=> ile-L[m]				Transport, Mitochondrial	1	-1000	1000	0
IMPC	IMP cyclohydrolase	h2o[c] + imp[c] <=> fprica[c]	NM_004044.4	NM_004044.4		Nucleotide Metabolism	1	-1000	1000	0
IMPD	IMP dehydrogenase	h2o[c] + imp[c] + nad[c] -> h[c] + nadh[c] + xmp[c]	(NM_183243.1 or NM_000883.2 or NM_001102605.1 or NM_000884.2)	NM_000883.2 NM_000884.2 NM_001102605.1 NM_183243.1		Nucleotide Metabolism	0	0	1000	0
IPDDIp	isopentenyl-diphosphate D-isomerase, peroxisomal	ipdp[x] <=> dmpp[x]	(NM_004508.2 or NM_033261.2)	NM_004508.2 NM_033261.2		Cholesterol Metabolism	1	-1000	1000	0
IPDPtp	isopentenyl diphosphate transport, peroxisome	ipdp[x] <=> ipdp[c]				Transport, Peroxisomal	1	-1000	1000	0
L-LACt2b	L-lactate reversible transport via proton symport	h[bl] + lac-L[bl] <=> h[c] + lac-L[c]	(NM_003051.3 or NM_001042423.1 or NM_001042422.1 or NM_004731.3 or NM_004207.1 or NM_013356.1 or NM_004696.1)	NM_001042422.1 NM_001042423.1 NM_003051.3 NM_004207.1 NM_004696.1 NM_004731.3 NM_013356.1		Transport, Extracellular	1	-1000	1000	0
LATHSTOxer	lathosterol oxidase (NAD), endoplasmic reticulum	h[r] + lathost[r] + nadh[r] + o2[r] -> 7dhchsterol[r] + 2 h2o[r] + nad[r]	(NM_006918.3 or NM_001024956.1)	NM_001024956.1 NM_006918.3		Cholesterol Biosynthesis	0	0	1000	0
LATHSTOyer	lathosterol oxidase (NADP), endoplasmic reticulum	h[r] + lathost[r] + nadph[r] + o2[r] -> 7dhchsterol[r] + 2 h2o[r] + nadp[r]	(NM_006918.3 or NM_001024956.1)	NM_001024956.1 NM_006918.3		Cholesterol Biosynthesis	0	0	1000	0
LDH_L	L-lactate dehydrogenase	lac-L[c] + nad[c] <=> h[c] + nadh[c] + pyr[c]	((NM_002300.3 and NM_005566.1) or NM_005566.1 or NM_144972.3 or NM_033195.1 or NM_002300.3 or NM_002301.2 or NM_017448.1 or NM_018314.2)	NM_002300.3 NM_002301.2 NM_005566.1 NM_017448.1 NM_018314.2 NM_033195.1 NM_144972.3		Glycolysis/Gluconeogenesis	1	-1000	1000	0
LEUTAm	leucine transaminase, mitochondrial	akg[m] + leu-L[m] <=> 4mop[m] + glu-L[m]	NM_001190.2	NM_001190.2		Valine, Leucine, and Isoleucine Metabolism	1	-1000	1000	0
LEUtb	L-leucine transport via diffusion, blood	leu-L[bl] <=> leu-L[c]	(NM_001126106.1 or NM_182728.1 or NM_003627.4 or NM_003486.5 or NM_001126105.1 or NM_003982.3 or NM_012244.2)	NM_001126105.1 NM_001126106.1 NM_003486.5 NM_003627.4 NM_003982.3 NM_012244.2 NM_182728.1		Transport, Extracellular	1	-1000	1000	0
LEUtm	Leucine transport, Homo Sapiens mitochondria	leu-L[c] <=> leu-L[m]				Transport, Mitochondrial	1	-1000	1000	0
LNS14DMer	cytochrome P450 lanosterol 14-alpha-demethylase	2 h[r] + lanost[r] + 3 nadph[r] + 3 o2[r] -> 44mctr[r] + for[r] + 4 h2o[r] + 3 nadp[r]	NM_000786.2	NM_000786.2		Cholesterol Biosynthesis	0	0	1000	0
LNSTLSer	lanosterol synthase, endoplasmic reticulum	Ssq23epx[r] -> lanost[r]	(NM_001001438.1 or NM_002340.3)	NM_001001438.1 NM_002340.3		Cholesterol Metabolism	0	0	1000	0
LSTO1er	Lathosterol oxidase	cholsd[r] + h[r] + nadph[r] + o2[r] -> ddsmsterol[r] + 2 h2o[r] + nadp[r]	(NM_006918.3 or NM_001024956.1)	NM_001024956.1 NM_006918.3		Cholesterol Biosynthesis	0	0	1000	0
LYStb	L-lysine transport via diffusion, blood	lys-L[bl] <=> lys-L[c]				Transport, Extracellular	1	-1000	1000	0
MAGH_Hsa_Adp	monoacylglycerol hydrolase, human adipocyte	h2o[c] + 0.001 mglyc_Hsa_Adp[c] -> 0.001 fa_avg_Hsa_Adp[c] + glyc[c] + h[c]	(NM_001003794.1 or NM_007283.5)	NM_001003794.1 NM_007283.5		Triglycerol Degradation	0	0	1000	0
MALAKGtm	malate-alphaketoglutarate transporter	mal-L[c] + akg[m] <=> akg[c] + mal-L[m]	NM_003562.3	NM_003562.3		Transport, Mitochondrial	1	-1000	1000	0
MALOAtm	malate oxaloacetate shuttle, mitochondrial	oaa[c] + mal-L[m] <=> mal-L[c] + oaa[m]				Transport, Mitochondrial	1	-1000	1000	0
MALtm	malate transport, mitochondrial	mal-L[c] + pi[m] <=> pi[c] + mal-L[m]	NM_012140.3	NM_012140.3		Transport, Mitochondrial	1	-1000	1000	0
MCCCm	methylcrotonoyl-CoA carboxylase, mitochondrial	3mb2coa[m] + atp[m] + hco3[m] -> 3mgcoa[m] + adp[m] + h[m] + pi[m]	(NM_020166.2 and NM_022132.3)	NM_020166.2 NM_022132.3		Valine, Leucine, and Isoleucine Degradation	0	0	1000	0
MCPST	3-mercaptopyruvate sulfurtransferase	mercppyr[c] + so3[c] -> pyr[c] + tsul[c]	(NM_001013440.1 or NM_001013436.1 or NM_021126.4)	NM_001013436.1 NM_001013440.1 NM_021126.4		Cysteine Metabolism	0	0	1000	0
MDH	malate dehydrogenase	mal-L[c] + nad[c] <=> h[c] + nadh[c] + oaa[c]	(NM_005917.2 or NM_001039845.1)	NM_001039845.1 NM_005917.2		Citrate Cycle (TCA)	1	-1000	1000	0
MDHm	malate dehydrogenase, mitochondrial	mal-L[m] + nad[m] <=> h[m] + nadh[m] + oaa[m]	NM_005918.2	NM_005918.2		Citrate Cycle (TCA)	1	-1000	1000	0
ME1m	malic enzyme (NAD), mitochondrial	mal-L[m] + nad[m] -> co2[m] + nadh[m] + pyr[m]	NM_002396.3	NM_002396.3		Pyruvate Metabolism	0	0	1000	0
ME2r	malic enzyme (NADP)	mal-L[c] + nadp[c] <=> co2[c] + nadph[c] + pyr[c]	NM_002395.2	NM_002395.2		Pyruvate Metabolism	1	-1000	1000	0
ME2rm	malic enzyme (NADP)	mal-L[m] + nadp[m] <=> co2[m] + nadph[m] + pyr[m]	(NM_001014811.1 or NM_006680.2 or NM_002396.3)	NM_001014811.1 NM_002396.3 NM_006680.2		Pyruvate Metabolism	1	-1000	1000	0
METAT	methionine adenosyltransferase	atp[c] + h2o[c] + met-L[c] -> amet[c] + pi[c] + ppi[c]	(NM_000429.2 or (NM_005911.4 and NM_182796.1) or (NM_005911.4 and NM_013283.3))	NM_000429.2 NM_005911.4 NM_013283.3 NM_182796.1		Glycine, Serine, and Threonine Metabolism	0	0	1000	0
METFR	methylenetetrahydrofolate reductase (NADPH2)	5mthf[c] + nadp[c] <=> 2 h[c] + mlthf[c] + nadph[c]	NM_005957.3	NM_005957.3		Folate Metabolism	1	-1000	1000	0
METS	methionine synthase	5mthf[c] + hcys-L[c] -> h[c] + met-L[c] + thf[c]	NM_000254.1	NM_000254.1		Methionine Metabolism	0	0	1000	0
METt4rb	L-methionine transport in via sodium symport, blood	met-L[bl] + na1[bl] <=> met-L[c] + na1[c]	(NM_018018.2 or NM_001077484.1 or NM_018976.3 or NM_030674.2 or NM_007231.1)	NM_001077484.1 NM_007231.1 NM_018018.2 NM_018976.3 NM_030674.2		Transport, Extracellular	1	-1000	1000	0
MEVK1p	mevalonate kinase (atp)	atp[x] + mev-R[x] -> 5pmev[x] + adp[x] + h[x]	NM_000431.1	NM_000431.1		Cholesterol Metabolism	0	0	1000	0
MEVtp	mevalonate transport, peroxisome	mev-R[x] <=> mev-R[c]				Transport, Peroxisomal	1	-1000	1000	0
MGCHm	methylglutaconyl-CoA hydratase	3mgcoa[m] + h2o[m] <=> hmgcoa[m]	NM_001698.1	NM_001698.1		Valine, Leucine, and Isoleucine Degradation	1	-1000	1000	0
MI1PP	myo-inositol 1-phosphatase	h2o[c] + mi1p-D[c] -> inost[c] + pi[c]	(NM_014214.1 or NM_005536.2)	NM_005536.2 NM_014214.1		Inositol Phosphate Metabolism	0	0	1000	0
MI1PS	myo-Inositol-1-phosphate synthase	g6p[c] -> mi1p-D[c]	NM_016368.3	NM_016368.3		Inositol Phosphate Metabolism	0	0	1000	0
MLACI	maleylacetoacetate isomerase	4mlacac[c] -> 4fumacac[c]	(NM_145871.1 or NM_001513.2 or NM_145870.1)	NM_001513.2 NM_145870.1 NM_145871.1		Tyrosine metabolism	0	0	1000	0
MLTHFtm	5,10-Methylenetetrahydrofolate transport, diffusion, mitochondrial	mlthf[c] <=> mlthf[m]				Transport, Mitochondrial	1	-1000	1000	0
MMALSAtm	(S)-Methylmalonate semialdehyde transport, mitochondrial	mmalsa-S[m] <=> mmalsa-S[c]				Valine, Leucine, and Isoleucine Degradation	1	-1000	1000	0
MMALtm	Methylmalonate transport, mitochondrial	mmal[m] <=> mmal[c]				Valine, Leucine, and Isoleucine Degradation	1	-1000	1000	0
MMCOAHm	(S)-methylmalonyl-CoA hydrolase	coa[m] + h[m] + mmal[m] -> h2o[m] + mmcoa-S[m]				Valine, Leucine, and Isoleucine Degradation	0	0	1000	0
MMEm	methylmalonyl-CoA epimerase, mitochondrial	mmcoa-S[m] <=> mmcoa-R[m]	NM_032601.2	NM_032601.2		Valine, Leucine, and Isoleucine Degradation	1	-1000	1000	0
MMMrm	methylmalonyl-CoA mutase	mmcoa-R[m] <=> succoa[m]	NM_000255.1	NM_000255.1		Valine, Leucine, and Isoleucine Degradation	1	-1000	1000	0
MOBD1m	3-Methyl-2-oxobutanoate dehydrogenase, mitochondrial	4mop[m] + coa[m] + nad[m] -> co2[m] + ivcoa[m] + nadh[m]	(((NM_000709.2 and NM_183050.1) and NM_001918.1 and NM_000108.3) or ((NM_000056.2 and NM_000709.2) and NM_001918.1 and NM_000108.3))	NM_000056.2 NM_000108.3 NM_000709.2 NM_001918.1 NM_183050.1		Valine, Leucine, and Isoleucine Degradation	0	0	1000	0
MOBD2m	3-Methyl-2-oxobutanoate dehydrogenase, mitochondrial	3mob[m] + coa[m] + nad[m] -> co2[m] + ibcoa[m] + nadh[m]	(((NM_000709.2 and NM_183050.1) and NM_001918.1 and NM_000108.3) or ((NM_000056.2 and NM_000709.2) and NM_001918.1 and NM_000108.3))	NM_000056.2 NM_000108.3 NM_000709.2 NM_001918.1 NM_183050.1		Valine, Leucine, and Isoleucine Degradation	0	0	1000	0
MOBD3m	3-Methyl-2-oxobutanoate dehydrogenase, mitochondrial	3mop[m] + coa[m] + nad[m] -> 2mbcoa[m] + co2[m] + nadh[m]	(((NM_000056.2 and NM_000709.2) and NM_001918.1 and NM_000108.3) or ((NM_000709.2 and NM_183050.1) and NM_001918.1 and NM_000108.3))	NM_000056.2 NM_000108.3 NM_000709.2 NM_001918.1 NM_183050.1		Valine, Leucine, and Isoleucine Degradation	0	0	1000	0
MTHFC	methenyltetrahydrofolate cyclohydrolase	h2o[c] + methf[c] <=> 10fthf[c] + h[c]				Folate Metabolism	1	-1000	1000	0
MTHFCm	methenyltetrahydrofolate cyclohydrolase, mitochondrial	h2o[m] + methf[m] <=> 10fthf[m] + h[m]	(NM_005956.2 or NM_006636.3 or NM_015440.3)	NM_005956.2 NM_006636.3 NM_015440.3			1	-1000	1000	0
MTHFD	methylenetetrahydrofolate dehydrogenase (NADP)	mlthf[c] + nadp[c] <=> methf[c] + nadph[c]				Folate Metabolism	1	-1000	1000	0
MTHFD2m	methylenetetrahydrofolate dehydrogenase (NAD), mitochondrial	mlthf[m] + nad[m] <=> methf[m] + nadh[m]	NM_006636.3	NM_006636.3			1	-1000	1000	0
MTHFDm	methylenetetrahydrofolate dehydrogenase (NADP), mitochondrial	mlthf[m] + nadp[m] <=> methf[m] + nadph[m]	(NM_015440.3 or NM_005956.2)	NM_005956.2 NM_015440.3			1	-1000	1000	0
NADH4-u10m	NADH dehydrogenase, mitochondrial	5 h[m] + nadh[m] + ubq10[m] -> 4 h[c] + nad[m] + q10h2[m]	((NM_018838.3 and NM_015965.3 and MT4535 and MT4536 and MT4537 and MT4538 and MT4539 and MT4540 and MT4541 and NM_004541.2 and NM_004544.2 and NM_175614.2 and NM_002488.2 and NM_004542.1 and NM_002489.2 and NM_005000.2 and NM_002490.3 and NM_005001.1 and NM_014222.2 and NM_005002.3 and NM_005003.2 and NM_004545.3 and NM_004548.1 and NM_019056.2 and NM_004546.2 and NM_002491.1 and NM_004547.4 and …	MT4535 MT4536 MT4537 MT4538 MT4539 MT4540 MT4541 NM_001001503.1 NM_002488.2 NM_002489.2 NM_002490.3 NM_002491.1 NM_002492.2 NM_002494.2 NM_002495.1 NM_002496.1 NM_004146.4 NM_004541.2 NM_004542.1 NM_004542.1and... NM_004544.2 NM_004545.3 NM_004546.2 NM_004547.4 NM_004548.1 NM_004549.3 NM_004550.3 NM_004551.1 NM_004552.1 NM_004553.3 NM_005000.2 NM_005001.1 NM_005002.3 NM_005003.2 NM_005004.2 NM_00…		Oxidative Phosphorylation	0	0	1000	0
NAt7b	sodium transport in/out via proton antiport (one H+), blood	h[bl] + na1[c] <=> na1[bl] + h[c]	(NM_003048.3 or NM_001011552.1 or NM_004174.1 or NM_004594.1 or NM_173653.1 or NM_003047.2)	NM_001011552.1 NM_003047.2 NM_003048.3 NM_004174.1 NM_004594.1 NM_173653.1		Transport, Extracellular	1	-1000	1000	0
NDP6	nucleoside-diphosphatase (dCDP)	dcdp[c] + h2o[c] -> dcmp[c] + h[c] + pi[c]	NM_004901.1	NM_004901.1		Nucleotide Metabolism	0	0	1000	0
NDP8	nucleoside-diphosphatase (dUDP)	dudp[c] + h2o[c] -> dump[c] + h[c] + pi[c]	(NM_001948.3 or NM_001025249.1 or NM_001025248.1)	NM_001025248.1 NM_001025249.1 NM_001948.3		Nucleotide Metabolism	0	0	1000	0
NDPK1	nucleoside-diphosphate kinase (ATP:GDP)	atp[c] + gdp[c] <=> adp[c] + gtp[c]	((NM_001018137.1 and NM_198175.1) or (NM_000269.2 and NM_001018137.1) or NM_002513.2 or NM_005793.3 or (NM_000269.2 and NM_001018138.1) or (NM_000269.2 and NM_002512.2) or (NM_002512.2 and NM_198175.1) or (NM_000269.2 and NM_001018139.1) or (NM_001018138.1 and NM_198175.1) or (NM_001018139.1 and NM_198175.1) or NM_013330.3 or NM_197972.1)	NM_000269.2 NM_001018137.1 NM_001018138.1 NM_001018139.1 NM_002512.2 NM_002513.2 NM_005793.3 NM_013330.3 NM_197972.1 NM_198175.1		Nucleotide Metabolism	1	-1000	1000	0
NDPK1m	nucleoside-diphosphate kinase (ATP:GDP)	atp[m] + gdp[m] <=> adp[m] + gtp[m]	NM_005009.2	NM_005009.2		Nucleotide Metabolism	1	-1000	1000	0
NDPK2	nucleoside-diphosphate kinase (ATP:UDP)	atp[c] + udp[c] <=> adp[c] + utp[c]	(NM_013330.3 or NM_197972.1 or NM_002513.2 or NM_005793.3 or (NM_000269.2 and NM_002512.2) or (NM_001018138.1 and NM_198175.1) or (NM_002512.2 and NM_198175.1) or (NM_000269.2 and NM_001018138.1) or (NM_000269.2 and NM_001018139.1) or (NM_001018139.1 and NM_198175.1) or (NM_001018137.1 and NM_198175.1) or (NM_000269.2 and NM_001018137.1))	NM_000269.2 NM_001018137.1 NM_001018138.1 NM_001018139.1 NM_002512.2 NM_002513.2 NM_005793.3 NM_013330.3 NM_197972.1 NM_198175.1		Nucleotide Metabolism	1	-1000	1000	0
NDPK3	nucleoside-diphosphate kinase (ATP:CDP)	atp[c] + cdp[c] <=> adp[c] + ctp[c]	((NM_001018137.1 and NM_198175.1) or NM_197972.1 or NM_005793.3 or NM_013330.3 or (NM_000269.2 and NM_001018138.1) or (NM_000269.2 and NM_001018139.1) or (NM_001018138.1 and NM_198175.1) or (NM_001018139.1 and NM_198175.1) or NM_002513.2 or (NM_000269.2 and NM_001018137.1) or (NM_000269.2 and NM_002512.2) or (NM_002512.2 and NM_198175.1))	NM_000269.2 NM_001018137.1 NM_001018138.1 NM_001018139.1 NM_002512.2 NM_002513.2 NM_005793.3 NM_013330.3 NM_197972.1 NM_198175.1		Nucleotide Metabolism	1	-1000	1000	0
NDPK3m	nucleoside-diphosphate kinase (ATP:CDP), mitochondrial	atp[m] + cdp[m] <=> adp[m] + ctp[m]	NM_005009.2	NM_005009.2		Nucleotide Metabolism	1	-1000	1000	0
NDPK4	nucleoside-diphosphate kinase (ATP:dTDP)	atp[c] + dtdp[c] <=> adp[c] + dttp[c]	(NM_002513.2 or NM_197972.1 or (NM_001018137.1 and NM_198175.1) or NM_005793.3 or (NM_000269.2 and NM_001018138.1) or (NM_000269.2 and NM_001018139.1) or (NM_000269.2 and NM_002512.2) or (NM_002512.2 and NM_198175.1) or (NM_001018138.1 and NM_198175.1) or (NM_001018139.1 and NM_198175.1) or (NM_000269.2 and NM_001018137.1) or NM_013330.3)	NM_000269.2 NM_001018137.1 NM_001018138.1 NM_001018139.1 NM_002512.2 NM_002513.2 NM_005793.3 NM_013330.3 NM_197972.1 NM_198175.1		Nucleotide Metabolism	1	-1000	1000	0
NDPK5	nucleoside-diphosphate kinase (ATP:dGDP)	atp[c] + dgdp[c] <=> adp[c] + dgtp[c]	((NM_000269.2 and NM_001018137.1) or (NM_001018137.1 and NM_198175.1) or NM_002513.2 or NM_005793.3 or NM_013330.3 or (NM_000269.2 and NM_001018138.1) or (NM_000269.2 and NM_002512.2) or (NM_001018139.1 and NM_198175.1) or (NM_002512.2 and NM_198175.1) or (NM_000269.2 and NM_001018139.1) or (NM_001018138.1 and NM_198175.1) or NM_197972.1)	NM_000269.2 NM_001018137.1 NM_001018138.1 NM_001018139.1 NM_002512.2 NM_002513.2 NM_005793.3 NM_013330.3 NM_197972.1 NM_198175.1		Nucleotide Metabolism	1	-1000	1000	0
NDPK7	nucleoside-diphosphate kinase (ATP:dCDP)	atp[c] + dcdp[c] <=> adp[c] + dctp[c]	((NM_000269.2 and NM_001018137.1) or NM_013330.3 or NM_002513.2 or NM_197972.1 or (NM_000269.2 and NM_001018139.1) or (NM_000269.2 and NM_001018138.1) or (NM_000269.2 and NM_002512.2) or (NM_001018138.1 and NM_198175.1) or (NM_001018139.1 and NM_198175.1) or (NM_002512.2 and NM_198175.1) or (NM_001018137.1 and NM_198175.1) or NM_005793.3)	NM_000269.2 NM_001018137.1 NM_001018138.1 NM_001018139.1 NM_002512.2 NM_002513.2 NM_005793.3 NM_013330.3 NM_197972.1 NM_198175.1		Nucleotide Metabolism	1	-1000	1000	0
NDPK8	nucleoside-diphosphate kinase (ATP:dADP)	atp[c] + dadp[c] <=> adp[c] + datp[c]	(NM_005793.3 or NM_013330.3 or NM_002513.2 or (NM_000269.2 and NM_001018138.1) or (NM_001018139.1 and NM_198175.1) or (NM_000269.2 and NM_001018139.1) or (NM_000269.2 and NM_002512.2) or (NM_001018138.1 and NM_198175.1) or (NM_002512.2 and NM_198175.1) or (NM_001018137.1 and NM_198175.1) or (NM_000269.2 and NM_001018137.1) or NM_197972.1)	NM_000269.2 NM_001018137.1 NM_001018138.1 NM_001018139.1 NM_002512.2 NM_002513.2 NM_005793.3 NM_013330.3 NM_197972.1 NM_198175.1		Nucleotide Metabolism	1	-1000	1000	0
NH4tb	ammonium transport via diffusion	nh4[bl] <=> nh4[c]	(NM_016321.1 or NM_020407.1 or NM_000324.1)	NM_000324.1 NM_016321.1 NM_020407.1		Transport, Extracellular	1	-1000	1000	0
NH4tm	NH3 mitochondrial transport	nh4[c] <=> nh4[m]				Transport, Mitochondrial	1	-1000	1000	0
NTD5	5'-nucleotidase (dTMP)	dtmp[c] + h2o[c] -> pi[c] + thymd[c]	NM_014595.1	NM_014595.1		Nucleotide Metabolism	0	0	1000	0
NTD7	5'-nucleotidase (AMP)	amp[c] + h2o[c] -> adn[c] + pi[c]	(NM_033253.2 or NM_001002006.1 or NM_012229.2)	NM_001002006.1 NM_012229.2 NM_033253.2		Nucleotide Metabolism	0	0	1000	0
NTPP6m	Nucleoside triphosphate pyrophosphorylase (atp)	atp[m] + h2o[m] -> amp[m] + h[m] + ppi[m]				Nucleotide Metabolism	0	0	1000	0
O2tb	O2 transport in via diffusion	o2[bl] <=> o2[c]				Transport, Extracellular	1	-1000	1000	0
O2ter	O2 endoplamic reticulum transport	o2[c] <=> o2[r]				Transport, Endoplasmic Reticular	1	-1000	1000	0
O2tp	O2 transport, peroxisomal	o2[c] <=> o2[x]				Transport, Peroxisomal	1	-1000	1000	0
O2trm	O2 transport (diffusion)	o2[c] <=> o2[m]				Transport, Mitochondrial	1	-1000	1000	0
OCBTm	ornithine carbamoyltransferase, mitochondrial	cbp[m] + orn-L[m] <=> citr-L[m] + h[m] + pi[m]	NM_000531.3	NM_000531.3		Arginine and Proline Metabolism	1	-1000	1000	0
OCDCAtb	Octadecanoate (n-C18:0) transport in via uniport	ocdca[c] <=> ocdca[bl]				Transport, Extracellular	1	-1000	1000	0
OCDCEA5tb	octadecenoate (C18:1, n-5) transport	ocdcea5[c] <=> ocdcea5[bl]				Transport, Extracellular	1	-1000	1000	0
OCDCEA7tb	octadecenoate (C18:1, n-7) transport	ocdcea7[c] <=> ocdcea7[bl]				Transport, Extracellular	1	-1000	1000	0
OCDCEA9tb	octadecenoate (C18:1, n-9)transport	ocdcea9[c] <=> ocdcea9[bl]				Transport, Extracellular	1	-1000	1000	0
OCDCTRA3tb	Octadecatrienoate (C18:3, n-3) transport	ocdctra3[bl] <=> ocdctra3[c]				Transport, Extracellular	1	-1000	1000	0
OCDDEA6tb	Octadecadienoate (C18:2, n-6) transport	ocddea6[bl] <=> ocddea6[c]				Transport, Extracellular	1	-1000	1000	0
OCOAT1rm	3-oxoacid CoA-transferase	acac[m] + succoa[m] <=> aacoa[m] + succ[m]	(NM_000436.2 or NM_022120.1)	NM_000436.2 NM_022120.1		Valine, Leucine, and Isoleucine Degradation	1	-1000	1000	0
OMPDC	orotidine-5'-phosphate decarboxylase	h[c] + orot5p[c] -> co2[c] + ump[c]	NM_000373.1	NM_000373.1		Nucleotide Metabolism	0	0	1000	0
ORNCITRtm	Ornithine/citrulline antiport, mitocondiral	orn-L[c] + citr-L[m] + h[m] <=> citr-L[c] + h[c] + orn-L[m]	(NM_014252.2 or NM_031947.2)	NM_014252.2 NM_031947.2		Transport, Mitochondrial	1	-1000	1000	0
ORNTAm	ornithine transaminase, mitochondrial	akg[m] + orn-L[m] <=> glu-L[m] + glu5sa[m]	NM_000274.1	NM_000274.1		Arginine and Proline Metabolism	1	-1000	1000	0
ORNtrm	ornithine transport, mitochondrial	orn-L[c] + h[m] <=> h[c] + orn-L[m]	(NM_031947.2 or NM_014252.2)	NM_014252.2 NM_031947.2		Transport, Mitochondrial	1	-1000	1000	0
ORPT	orotate phosphoribosyltransferase	orot5p[c] + ppi[c] <=> orot[c] + prpp[c]	NM_000373.1	NM_000373.1		Nucleotide Metabolism	1	-1000	1000	0
P5CDm	1-pyrroline-5-carboxylate dehydrogenase, mitochondrial	1pyr5c[m] + 2 h2o[m] + nad[m] -> glu-L[m] + h[m] + nadh[m]	(NM_003748.2 or NM_170726.1)	NM_003748.2 NM_170726.1		Arginine and Proline Metabolism	0	0	1000	0
P5CRx	pyrroline-5-carboxylate reductase	1pyr5c[c] + 2 h[c] + nadh[c] -> nad[c] + pro-L[c]	(NM_013328.2 or NM_023078.1)	NM_013328.2 NM_023078.1		Proline Metabolism	0	0	1000	0
P5CRy	pyrroline-5-carboxylate reductase	1pyr5c[c] + 2 h[c] + nadph[c] -> nadp[c] + pro-L[c]	(NM_013328.2 or NM_023078.1)	NM_013328.2 NM_023078.1		Amino Acid Metabolism	0	0	1000	0
PAtm_Hsa_Adp	phosphatidate reversible transport, mitochondrial, adipocyte	pa_Hsa_Adp[c] <=> pa_Hsa_Adp[m]				Transport, Peroxisomal	1	-1000	1000	0
PCOAS	propionyl-CoA synthetase	atp[c] + coa[c] + ppa[c] <=> amp[c] + ppcoa[c] + ppi[c]	NM_018677.2	NM_018677.2		Fatty Acid Biosynthesis	1	-1000	1000	0
PCm	pyruvate carboxylase, mitochondrial	atp[m] + hco3[m] + pyr[m] -> adp[m] + h[m] + oaa[m] + pi[m]	(NM_022172.1 or NM_000920.2 or NM_001040716.1)	NM_000920.2 NM_001040716.1 NM_022172.1		Pyruvate Metabolism	0	0	1000	0
PDE1	3',5'-cyclic-nucleotide phosphodiesterase	camp[c] + h2o[c] -> amp[c] + h[c]	(NM_000924.2 or NM_002599.1 or NM_006661.1 or NM_005020.1 or NM_000921.3 or NM_002603.1 or NM_018945.3 or NM_000922.2 or NM_001098819.1 or NM_001111307.1 or NM_001098818.1 or NM_001104631.1 or NM_000923.1 or NM_001077358.1 or NM_001111308.1 or NM_001029854.1 or NM_001077197.1 or NM_002604.1 or NM_005019.3 or NM_001003683.1 or NM_001037341.1 or NM_003719.2 or NM_016953.2 or NM_001077196.1 or NM_00…	NM_000921.3 NM_000922.2 NM_000923.1 NM_000924.2 NM_001003683.1 NM_001029851.1 NM_001029852.1 NM_001029853.1 NM_001029854.1 NM_001037339.1 NM_001037340.1 NM_001037341.1 NM_001077196.1 NM_001077197.1 NM_001077358.1 NM_001098818.1 NM_001098819.1 NM_001104631.1 NM_001111307.1 NM_001111308.1 NM_001111309.1 NM_002599.1 NM_002600.3 NM_002603.1 NM_002604.1 NM_002605.2 NM_003719.2 NM_005019.3 NM_005020.1 …		Nucleotide Metabolism	0	0	1000	0
PDE4	3',5'-cyclic-nucleotide phosphodiesterase	cgmp[c] + h2o[c] -> gmp[c] + h[c]	(NM_000922.2 or NM_033437.2 or NM_033430.2 or NM_001001577.1 or NM_006661.1 or NM_005019.3 or NM_000924.2 or NM_005020.1 or NM_001083.3 or NM_001001568.1 or NM_001001569.1 or NM_001001572.1 or NM_002606.2 or NM_001001567.1 or NM_001001585.1 or NM_001001580.1 or NM_001001570.1 or NM_001077358.1 or (NM_000283.1 and NM_000440.1 and NM_002601.2 and NM_002602.1 and NM_006204.2) or (NM_000283.1 and NM_…	NM_000283.1 NM_000440.1 NM_000921.3 NM_000922.2 NM_000924.2 NM_001001567.1 NM_001001568.1 NM_001001569.1 NM_001001570.1 NM_001001571.1 NM_001001572.1 NM_001001573.1 NM_001001574.1 NM_001001575.1 NM_001001576.1 NM_001001577.1 NM_001001578.1 NM_001001579.1 NM_001001580.1 NM_001001581.1 NM_001001582.1 NM_001001583.1 NM_001001584.1 NM_001001585.1 NM_001003683.1 NM_001077196.1 NM_001077197.1 NM_001077…		Nucleotide Metabolism	0	0	1000	0
PDHm	pyruvate dehydrogenase, mitochondrial	coa[m] + nad[m] + pyr[m] -> accoa[m] + co2[m] + nadh[m]	((NM_001931.2 and (NM_000108.3 and NM_003477.1) and (NM_000925.1 and NM_005390.3)) or (NM_001931.2 and (NM_000108.3 and NM_003477.1) and (NM_000284.1 and NM_000925.1)))	NM_000108.3 NM_000284.1 NM_000925.1 NM_001931.2 NM_003477.1 NM_005390.3		Citrate Cycle (TCA)	0	0	1000	0
PFK	phosphofructokinase	atp[c] + f6p[c] -> adp[c] + fdp[c] + h[c]	(NM_002626.4 or NM_001002021.1 or NM_000289.3 or NM_002627.3 or (NM_000289.3 and NM_001002021.1) or (NM_000289.3 and NM_002626.4) or (NM_001002021.1 and NM_002627.3) or (NM_002626.4 and NM_002627.3))	NM_000289.3 NM_001002021.1 NM_002626.4 NM_002627.3		Glycolysis/Gluconeogenesis	0	0	1000	0
PFK26	6-phosphofructo-2-kinase	atp[c] + f6p[c] -> adp[c] + f26bp[c] + h[c]	(NM_002625.1 or NM_004567.2 or NM_004566.2 or NM_001018053.1 or NM_006212.2)	NM_001018053.1 NM_002625.1 NM_004566.2 NM_004567.2 NM_006212.2		Fructose and Mannose Metabolism	0	0	1000	0
PGCDr	phosphoglycerate dehydrogenase	3pg[c] + nad[c] <=> 3php[c] + h[c] + nadh[c]	NM_006623.2	NM_006623.2		Amino Acid Metabolism	1	-1000	1000	0
PGDH	phosphogluconate dehydrogenase	6pgc[c] + nadp[c] -> co2[c] + nadph[c] + ru5p-D[c]	NM_002631.2	NM_002631.2		Pentose Phosphate Pathway	0	0	1000	0
PGI	glucose-6-phosphate isomerase	g6p[c] <=> f6p[c]	NM_000175.2	NM_000175.2		Glycolysis/Gluconeogenesis	1	-1000	1000	0
PGK	phosphoglycerate kinase	13dpg[c] + adp[c] <=> 3pg[c] + atp[c]	(NM_138733.2 or NM_000291.2)	NM_000291.2 NM_138733.2		Glycolysis/Gluconeogenesis	1	-1000	1000	0
PGL	6-phosphogluconolactonase	6pgl[c] + h2o[c] -> 6pgc[c] + h[c]	NM_012088.2	NM_012088.2		Pentose Phosphate Pathway	0	0	1000	0
PGLer	6-phosphogluconolactonase, endoplasmic reticulum	6pgl[r] + h2o[r] -> 6pgc[r] + h[r]	NM_004285.3	NM_004285.3		Pentose Phosphate Pathway	0	0	1000	0
PGM	phosphoglycerate mutase	3pg[c] <=> 2pg[c]	(NM_199186.1 or NM_001724.3 or NM_000290.2 or NM_001029891.2 or NM_002629.2)	NM_000290.2 NM_001029891.2 NM_001724.3 NM_002629.2 NM_199186.1		Glycolysis/Gluconeogenesis	1	-1000	1000	0
PGMT	phosphoglucomutase	g1p[c] <=> g6p[c]	(NM_018290.2 or NM_002633.2)	NM_002633.2 NM_018290.2		Glycogen Metabolism	1	-1000	1000	0
PGPPAm_Hsa_Adp	phosphatidylglycerol phosphate phosphatase A, mitochondrial, human adipocyte	h2o[m] + 0.001 pgp_Hsa_Adp[m] -> 0.001 pg_Hsa_Adp[m] + pi[m]				Phospholipid Metabolism	0	0	1000	0
PHE4MO	phenylalanine 4-monooxygenase	o2[c] + phe-L[c] + thbpt[c] -> dhbpt[c] + h2o[c] + tyr-L[c]	NM_000277.1	NM_000277.1		Phenylalanine, Tyrosine, and Tryptophan Biosynthesis	0	0	1000	0
PHEtb	L-phenylalanine transport via diffusion (extracellular to cytosol)	phe-L[bl] <=> phe-L[c]	(NM_003486.5 or NM_018593.3 or NM_003627.4 or NM_012244.2 or NM_182728.1)	NM_003486.5 NM_003627.4 NM_012244.2 NM_018593.3 NM_182728.1		Transport, Extracellular	1	-1000	1000	0
PINOS_Hsa_Adp	phosphatidylinositol synthase, human adipocyte	0.001 cdpdag_Hsa_Adp[c] + inost[c] -> cmp[c] + h[c] + 0.001 pino_Hsa_Adp[c]	NM_006319.3	NM_006319.3		Phospholipid Metabolism	0	0	1000	0
PIt2p	phosphate peroxisomal transport via proton symport	h[c] + pi[c] <=> h[x] + pi[x]				Transport, Peroxisomal	1	-1000	1000	0
PIt6b	phosphate transport in/out via proton symporter	h[bl] + pi[bl] <=> h[c] + pi[c]	(NM_005415.3 or NM_006749.3)	NM_005415.3 NM_006749.3		Transport, Extracellular	1	-1000	1000	0
PIter	phosphate transporter, endoplasmic reticulum	h[c] + pi[c] <=> h[r] + pi[r]	(NM_006632.3 or NM_001098486.1 or NM_020309.2)	NM_001098486.1 NM_006632.3 NM_020309.2		Transport, Endoplasmic Reticular	1	-1000	1000	0
PItm	phosphate transporter, mitochondrial	h[c] + pi[c] <=> h[m] + pi[m]	(NM_213611.1 or NM_005888.2 or NM_002635.2)	NM_002635.2 NM_005888.2 NM_213611.1		Transport, Mitochondrial	1	-1000	1000	0
PMEVKrp	phosphomevalonate kinase, reversible, peroxisome	5pmev[x] + atp[x] <=> 5dpmev[x] + adp[x]	NM_006556.2	NM_006556.2		Cholesterol Metabolism	1	-1000	1000	0
PNTK	pantothenate kinase	atp[c] + pnto-R[c] -> 4ppan[c] + adp[c] + h[c]	(NM_024594.2 or NM_148977.1 or NM_138316.2 or NM_148978.1 or NM_024960.4 or NM_153640.2 or NM_018216.1)	NM_018216.1 NM_024594.2 NM_024960.4 NM_138316.2 NM_148977.1 NM_148978.1 NM_153640.2		Purine and Pyrimidine Biosynthesis	0	0	1000	0
PNTOt4b	Pantothenate sodium symporter, blood	na1[bl] + pnto-R[bl] -> na1[c] + pnto-R[c]	NM_021095.1	NM_021095.1		Transport, Extracellular	0	0	1000	0
PPA	inorganic diphosphatase	h2o[c] + ppi[c] -> h[c] + 2 pi[c]	NM_021129.3	NM_021129.3		Other	0	0	1000	0
PPA2	inorganic triphosphatase	h2o[c] + pppi[c] -> h[c] + pi[c] + ppi[c]				Other	0	0	1000	0
PPAer	inorganic diphosphatase, endoplasmic reticulum	h2o[r] + ppi[r] -> h[r] + 2 pi[r]	(NM_000151.1 or NM_021176.1 or NM_138387.2 or NM_001081686.1)	NM_000151.1 NM_001081686.1 NM_021176.1 NM_138387.2		Other	0	0	1000	0
PPAm	inorganic pyrophosphatase	h2o[m] + ppi[m] -> h[m] + 2 pi[m]	(NM_001034191.1 or NM_176867.3 or NM_176866.2 or NM_006903.4 or NM_176869.2)	NM_001034191.1 NM_006903.4 NM_176866.2 NM_176867.3 NM_176869.2		Oxidative Phosphorylation	0	0	1000	0
PPCDC	phosphopantothenoylcysteine decarboxylase	4ppcys[c] + h[c] -> co2[c] + pan4p[c]	NM_021823.3	NM_021823.3		CoA Biosynthesis	0	0	1000	0
PPCKG	phosphoenolpyruvate carboxykinase (GTP)	gtp[c] + oaa[c] -> co2[c] + gdp[c] + pep[c]	NM_002591.2	NM_002591.2		Pyruvate Metabolism	0	0	1000	0
PPCKGm	Phosphoenolpyruvate carboxykinase (GTP), mitochondrial	gtp[m] + oaa[m] -> co2[m] + gdp[m] + pep[m]	(NM_004563.2 or NM_001018073.1)	NM_001018073.1 NM_004563.2		Pyruvate Metabolism	0	0	1000	0
PPCOACrm	Propionyl-CoA carboxylase, mitochondrial	atp[m] + hco3[m] + ppcoa[m] <=> adp[m] + h[m] + mmcoa-S[m] + pi[m]	(NM_000282.2 and NM_000532.2)	NM_000282.2 NM_000532.2		Phospholipid Metabolism	1	-1000	1000	0
PPNCL	phosphopantothenate-cysteine ligase	4ppan[c] + ctp[c] + cys-L[c] -> 4ppcys[c] + cdp[c] + h[c] + pi[c]	(NM_001077447.1 or NM_024664.2)	NM_001077447.1 NM_024664.2		CoA Biosynthesis	0	0	1000	0
PPSm	propionyl-CoA synthetase, mitochondrial	atp[m] + coa[m] + ppa[m] <=> amp[m] + ppcoa[m] + ppi[m]	NM_032501.2	NM_032501.2		Fatty acid activation	1	-1000	1000	0
PRAGS	phosphoribosylglycinamide synthetase	atp[c] + gly[c] + pram[c] -> adp[c] + gar[c] + h[c] + pi[c]	(NM_000819.3 or NM_175085.1)	NM_000819.3 NM_175085.1		Nucleotide Metabolism	0	0	1000	0
PRAIS	phosphoribosylaminoimidazole synthetase	atp[c] + fpram[c] -> adp[c] + air[c] + h[c] + pi[c]	(NM_175085.1 or NM_000819.3)	NM_000819.3 NM_175085.1		Nucleotide Metabolism	0	0	1000	0
PRASCS	phosphoribosylaminoimidazolesuccinocarboxamide synthase	5aizc[c] + asp-L[c] + atp[c] <=> 25aics[c] + adp[c] + h[c] + pi[c]	(NM_006452.3 or NM_001079525.1 or NM_001079524.1)	NM_001079524.1 NM_001079525.1 NM_006452.3		Nucleotide Metabolism	1	-1000	1000	0
PRFGS	phosphoribosylformylglycinamidine synthase	atp[c] + fgam[c] + gln-L[c] + h2o[c] -> adp[c] + fpram[c] + glu-L[c] + 2 h[c] + pi[c]	NM_012393.1	NM_012393.1		Nucleotide Metabolism	0	0	1000	0
PROt4rb	Na+/Proline-L symporter, blood	na1[bl] + pro-L[bl] <=> na1[c] + pro-L[c]	(NM_030674.2 or NM_018976.3 or NM_001077484.1)	NM_001077484.1 NM_018976.3 NM_030674.2		Transport, Extracellular	1	-1000	1000	0
PRPPS	phosphoribosylpyrophosphate synthetase	atp[c] + r5p[c] <=> amp[c] + h[c] + prpp[c]	(NM_002764.2 or NM_001039091.1 or NM_002765.3 or NM_175886.2)	NM_001039091.1 NM_002764.2 NM_002765.3 NM_175886.2		Nucleotide Metabolism	1	-1000	1000	0
PSERD_Hsa_Adp	phosphatidylserine decarboxylase, human adipocyte	h[c] + 0.001 ps_Hsa_Adp[c] -> co2[c] + 0.001 pe_Hsa_Adp[c]	NM_014338.3	NM_014338.3		Phospholipid Metabolism	0	0	1000	0
PSERTr	3-phosphoserine aminotransferase	3php[c] + glu-L[c] <=> akg[c] + pser-L[c]	(NM_058179.2 or NM_021154.3)	NM_021154.3 NM_058179.2		Glycine, Serine, and Threonine Metabolism	1	-1000	1000	0
PSP_L	phosphoserine phosphatase (L-serine)	h2o[c] + pser-L[c] -> pi[c] + ser-L[c]	NM_004577.3	NM_004577.3		Glycine, Serine, and Threonine Metabolism	0	0	1000	0
PTDCAtb	fatty acid transport via diffusion	ptdca[bl] <=> ptdca[c]				Transport, Extracellular	1	-1000	1000	0
PTDSS1_Hsa_Adp	Phosphatidylserine synthase 1, human adipocyte	chol[c] + 0.001 ps_Hsa_Adp[c] <=> 0.001 pc_Hsa_Adp[c] + ser-L[c]	NM_014754.1	NM_014754.1		Phospholipid Metabolism	1	-1000	1000	0
PTHPS	6-pyruvoyltetrahydropterin synthase	ahdt[c] -> 6pthp[c] + pppi[c]	NM_000317.1	NM_000317.1		Folate Metabolism	0	0	1000	0
PTPAT	pantetheine-phosphate adenylyltransferase	atp[c] + h[c] + pan4p[c] <=> dpcoa[c] + ppi[c]	(NM_001042530.1 or NM_001042532.1 or NM_001042531.1 or NM_025233.4 or NM_001042529.1)	NM_001042529.1 NM_001042530.1 NM_001042531.1 NM_001042532.1 NM_025233.4		CoA Biosynthesis	1	-1000	1000	0
PYK	pyruvate kinase	adp[c] + h[c] + pep[c] -> atp[c] + pyr[c]	(NM_000298.4 or NM_182471.1 or NM_181871.2 or NM_002654.3 or NM_182470.1)	NM_000298.4 NM_002654.3 NM_181871.2 NM_182470.1 NM_182471.1		Glycolysis/Gluconeogenesis	0	0	1000	0
PYRtim	pyruvate transport, mitochondrial	h[c] + pyr[c] -> h[m] + pyr[m]	NM_003051.3	NM_003051.3		Pyruvate Metabolism	0	0	1000	0
RNDR1	ribonucleoside-diphosphate reductase (ADP)	adp[c] + trdrd[c] -> dadp[c] + h2o[c] + trdox[c]	((NM_001033.2 and NM_001034.1) and NM_003329.2)	NM_001033.2 NM_001034.1 NM_003329.2		Nucleotide Metabolism	0	0	1000	0
RNDR2	ribonucleoside-diphosphate reductase (GDP)	gdp[c] + trdrd[c] -> dgdp[c] + h2o[c] + trdox[c]	((NM_001033.2 and NM_001034.1) and NM_003329.2)	NM_001033.2 NM_001034.1 NM_003329.2		Nucleotide Metabolism	0	0	1000	0
RNDR3	ribonucleoside-diphosphate reductase (CDP)	cdp[c] + trdrd[c] -> dcdp[c] + h2o[c] + trdox[c]	((NM_001033.2 and NM_001034.1) and NM_003329.2)	NM_001033.2 NM_001034.1 NM_003329.2		Nucleotide Metabolism	0	0	1000	0
RNDR4	ribonucleoside-diphosphate reductase (UDP)	trdrd[c] + udp[c] -> dudp[c] + h2o[c] + trdox[c]	((NM_001033.2 and NM_001034.1) and NM_003329.2)	NM_001033.2 NM_001034.1 NM_003329.2		Nucleotide Metabolism	0	0	1000	0
RPE	ribulose 5-phosphate 3-epimerase	ru5p-D[c] <=> xu5p-D[c]	(NM_199229.1 or NM_006916.1)	NM_006916.1 NM_199229.1		Pentose Phosphate Pathway	1	-1000	1000	0
RPI	ribose-5-phosphate isomerase	r5p[c] <=> ru5p-D[c]	NM_144563.2	NM_144563.2		Pentose Phosphate Pathway	1	-1000	1000	0
SARCOp	sarcosine oxidase	h2o[x] + o2[x] + sarcs[x] -> fald[x] + gly[x] + h2o2[x]				Glycine and Serine Metabolism	0	0	1000	0
SARCStrp	Sarcosine transport (peroxisomal)	sarcs[c] <=> sarcs[x]				Glycine and Serine Metabolism	1	-1000	1000	0
SERD_L	L-serine deaminase	ser-L[c] -> nh4[c] + pyr[c]	NM_006843.2	NM_006843.2		Glycine, Serine, and Threonine Metabolism	0	0	1000	0
SERPT	serine C-palmitoyltransferase	h[c] + pmtcoa[c] + ser-L[c] -> 3dsphgn[c] + co2[c] + coa[c]	((NM_004863.2 and NM_006415.2) or (NM_004863.2 and NM_178324.1))	NM_004863.2 NM_006415.2 NM_178324.1		Sphingolipid Metabolism	0	0	1000	0
SERt4rb	L-serine via sodium symport, blood	na1[bl] + ser-L[bl] <=> na1[c] + ser-L[c]	(NM_018018.2 or NM_007231.1 or NM_030674.2 or NM_001077484.1 or NM_018976.3)	NM_001077484.1 NM_007231.1 NM_018018.2 NM_018976.3 NM_030674.2		Transport, Extracellular	1	-1000	1000	0
SO3t2b	sulfate sodium symport, blood	na1[bl] + so3[bl] <=> na1[c] + so3[c]				Transport, Extracellular	1	-1000	1000	0
SOD	superoxide dismutase	2 h[c] + 2 o2-[c] -> h2o2[c] + o2[c]	NM_000454.4	NM_000454.4		Other	0	0	1000	0
SODm	superoxide dismutase, mitochondrial	2 h[m] + 2 o2-[m] -> h2o2[m] + o2[m]	(NM_001024465.1 or NM_001024466.1 or NM_000636.2)	NM_000636.2 NM_001024465.1 NM_001024466.1		Other	0	0	1000	0
SODp	superoxide dismutase, peroxisome	2 h[x] + 2 o2-[x] -> h2o2[x] + o2[x]				ROS Detoxification	0	0	1000	0
SPRr	sepiapterin reductase, reversible	6pthp[c] + 2 h[c] + 2 nadph[c] <=> 2 nadp[c] + thbpt[c]	NM_003124.3	NM_003124.3		Folate Metabolism	1	-1000	1000	0
SPYR	non-enzymatic reaction	h2o[c] + spyr[c] -> 2 h[c] + pyr[c] + so3[c]				Cysteine Metabolism	0	0	1000	0
SQLEer	Squalene epoxidase, endoplasmic reticular	h[r] + nadph[r] + o2[r] + sql[r] -> Ssq23epx[r] + h2o[r] + nadp[r]	NM_003129.3	NM_003129.3		Cholesterol Metabolism	0	0	1000	0
SQLSer	Squalene synthase, endoplasmic reticulum	2 frdp[r] + h[r] + nadph[r] -> nadp[r] + 2 ppi[r] + sql[r]	NM_004462.3	NM_004462.3		Cholesterol Metabolism	0	0	1000	0
STRR2er	delta24-sterol reductase	h[r] + nadph[r] + zymst[r] -> nadp[r] + zymstnl[r]	NM_014762.2	NM_014762.2		Cholesterol Metabolism	0	0	1000	0
STRR3er	delta24-sterol reductase	dsmsterol[r] + h[r] + nadph[r] -> chsterol[r] + nadp[r]	NM_014762.2	NM_014762.2		Cholesterol Metabolism	0	0	1000	0
STRRer	delta24-sterol reductase	cholsd[r] + h[r] + nadph[r] -> lathost[r] + nadp[r]	NM_014762.2	NM_014762.2		Cholesterol Metabolism	0	0	1000	0
SUCD1m-ubq10	succinate dehydrogenase	succ[m] + ubq10[m] <=> fum[m] + q10h2[m]	((NM_003000.1 and NM_003001.3 and NM_003002.1 and NM_004168.1) or (NM_001035513.1 and NM_003000.1 and NM_003002.1 and NM_004168.1) or (NM_001035512.1 and NM_003000.1 and NM_003002.1 and NM_004168.1) or (NM_001035511.1 and NM_003000.1 and NM_003002.1 and NM_004168.1))	NM_001035511.1 NM_001035512.1 NM_001035513.1 NM_003000.1 NM_003001.3 NM_003002.1 NM_004168.1		Citrate Cycle (TCA)	1	-1000	1000	0
SUCD3m-ubq10	succinate dehydrogenase cytochrome b	fadh2[m] + ubq10[m] <=> fad[m] + q10h2[m]	(NM_001035511.1 or NM_001035512.1 or NM_001035513.1)	NM_001035511.1 NM_001035512.1 NM_001035513.1		Oxidative Phosphorylation	1	-1000	1000	0
SUCOASAm	Succinate--CoA ligase (ADP-forming)	atp[m] + coa[m] + succ[m] <=> adp[m] + pi[m] + succoa[m]	(NM_003849.1 and NM_003850.1)	NM_003849.1 NM_003850.1		Citrate Cycle (TCA)	1	-1000	1000	0
SUCOASGm	Succinate--CoA ligase (GDP-forming)	coa[m] + gtp[m] + succ[m] <=> gdp[m] + pi[m] + succoa[m]	(NM_003848.1 and NM_003849.1)	NM_003848.1 NM_003849.1		Citrate Cycle (TCA)	1	-1000	1000	0
TAL	transaldolase	g3p[c] + s7p[c] <=> e4p[c] + f6p[c]	NM_006755.1	NM_006755.1		Pentose Phosphate Pathway	1	-1000	1000	0
THD1im	NAD(P) transhydrogenase	h[c] + nadh[m] + nadp[m] -> h[m] + nad[m] + nadph[m]	(NM_182977.1 or NM_012343.2)	NM_012343.2 NM_182977.1		NAD Metabolism	0	0	1000	0
THFtm	5,6,7,8-Tetrahydrofolate transport, diffusion, mitochondrial	thf[c] <=> thf[m]				Transport, Mitochondrial	1	-1000	1000	0
THRt4rb	L-threonine via sodium symport, blood	na1[bl] + thr-L[bl] <=> na1[c] + thr-L[c]	(NM_007231.1 or NM_030674.2 or NM_001077484.1 or NM_018976.3 or NM_018018.2)	NM_001077484.1 NM_007231.1 NM_018018.2 NM_018976.3 NM_030674.2		Transport, Extracellular	1	-1000	1000	0
TKT1	transketolase	r5p[c] + xu5p-D[c] <=> g3p[c] + s7p[c]	(NM_032136.3 or NM_001064.1 or NM_012253.2)	NM_001064.1 NM_012253.2 NM_032136.3		Pentose Phosphate Pathway	1	-1000	1000	0
TKT2	transketolase	e4p[c] + xu5p-D[c] <=> f6p[c] + g3p[c]	(NM_032136.3 or NM_012253.2 or NM_001064.1)	NM_001064.1 NM_012253.2 NM_032136.3		Pentose Phosphate Pathway	1	-1000	1000	0
TMDK1	thymidine kinase (ATP:thymidine)	atp[c] + thymd[c] -> adp[c] + dtmp[c] + h[c]	NM_003258.1	NM_003258.1		Nucleotide Metabolism	0	0	1000	0
TMDSr	thymidylate synthase	dump[c] + mlthf[c] <=> dhf[c] + dtmp[c]	NM_001071.1	NM_001071.1		Nucleotide Metabolism	1	-1000	1000	0
TPI	triose-phosphate isomerase	dhap[c] <=> g3p[c]	NM_000365.4	NM_000365.4		Glycolysis/Gluconeogenesis	1	-1000	1000	0
TRDRr	thioredoxin reductase (NADPH)	h[c] + nadph[c] + trdox[c] <=> nadp[c] + trdrd[c]	(NM_182729.1 or NM_003330.2 or NM_182742.1 or NM_182743.1 or NM_001093771.1)	NM_001093771.1 NM_003330.2 NM_182729.1 NM_182742.1 NM_182743.1		Tyrosine metabolism	1	-1000	1000	0
TRIGH_Hsa_Adp	triacylglycerol hydrolase, human myocyte	h2o[c] + 0.001 triglyc_Hsa_Adp[c] -> 0.001 12dgr_Hsa_Adp[c] + 0.001 fa_avg_Hsa_Adp[c] + h[c]	NM_001807.3	NM_001807.3		Triglycerol Degradation	0	0	1000	0
TRIGS_Hsa_Adp	triglycerol synthesis, endoplasmic reticulum, adipocyte	0.001 12dgr_Hsa_Adp[c] + 0.001 facoa_avg_Hsa_Adp[c] -> coa[c] + 0.001 triglyc_Hsa_Adp[c]	(NM_032564.2 or NM_178176.2 or NM_012079.3)	NM_012079.3 NM_032564.2 NM_178176.2		Triacylglycerol Synthesis	0	0	1000	0
TRPtb	L-tryptophan transport, blood	trp-L[bl] <=> trp-L[c]	(NM_182728.1 or NM_018593.3 or NM_012244.2 or NM_003486.5)	NM_003486.5 NM_012244.2 NM_018593.3 NM_182728.1		Transport, Extracellular	1	-1000	1000	0
TTDCAtb	Tetradecanoate (n-C14:0) transport in via uniport	ttdca[c] <=> ttdca[bl]				Transport, Extracellular	1	-1000	1000	0
TTDCEA5tb	tetradecenoate (C14:1, n-5) transport	ttdcea5[c] <=> ttdcea5[bl]				Transport, Extracellular	1	-1000	1000	0
TYRMOX	tyrosine 3-monooxygenase	o2[c] + thbpt[c] + tyr-L[c] -> Ldopa[c] + dhbpt[c] + h2o[c]	(NM_199292.2 or NM_199293.2 or NM_000360.3)	NM_000360.3 NM_199292.2 NM_199293.2		Tyrosine metabolism	0	0	1000	0
TYRTA	tyrosine transaminase	akg[c] + tyr-L[c] <=> 34hpp[c] + glu-L[c]	NM_002079.1	NM_002079.1		Tyrosine metabolism	1	-1000	1000	0
TYRtb	L-tyrosine transport	tyr-L[bl] <=> tyr-L[c]	(NM_003486.5 or NM_012244.2 or NM_018593.3 or NM_182728.1)	NM_003486.5 NM_012244.2 NM_018593.3 NM_182728.1		Transport, Extracellular	1	-1000	1000	0
UMPK	UMP kinase	atp[c] + ump[c] <=> adp[c] + udp[c]	NM_016308.1	NM_016308.1		Nucleotides	1	-1000	1000	0
URIDK3	uridylate kinase (dUMP)	atp[c] + dump[c] <=> adp[c] + dudp[c]	(NM_016308.1 or NM_012145.2)	NM_012145.2 NM_016308.1		Nucleotide Metabolism	1	-1000	1000	0
URIK3	uridine kinase (ITP:Uridine)	itp[c] + uri[c] -> h[c] + idp[c] + ump[c]	(NM_031432.1 or NM_012474.3)	NM_012474.3 NM_031432.1		Pyrimidine Metabolism	0	0	1000	0
VALTAm	valine transaminase, mitochondrial	akg[m] + val-L[m] <=> 3mob[m] + glu-L[m]	NM_001190.2	NM_001190.2		Valine, Leucine, and Isoleucine Metabolism	1	-1000	1000	0
VALtb	L-valine transport via diffusion, blood	val-L[bl] <=> val-L[c]	NM_003627.4	NM_003627.4		Transport, Extracellular	1	-1000	1000	0
VALtm	Valine transport, Homo Sapiens passive diffusion	val-L[c] <=> val-L[m]				Transport, Mitochondrial	1	-1000	1000	0

## Sheet: Sheet2
Metabolite name	Metabolite description	Metabolite neutral formula	Metabolite charged formula	Metabolite charge	Metabolite Compartment	Metabolite KeggID	Metabolite PubChemID	Metabolite CheBI ID	Metabolite Inchi String	Metabolite Smile
ac[bl]	Acetate
ala-L[bl]	L-Alanine
arg-L[bl]	L-Arginine
asn-L[bl]	L-Asparagine
asp-L[bl]	L-Aspartate
chol[bl]	Choline
co2[bl]	CO2
cys-L[bl]	L-Cysteine
dcsea9[bl]	docosenoate (C22:1, n-9)
dcshea3[bl]	docosahexaenoate (C22:6, n-3)
dcspea3[bl]	docosapentaenoate (C22:5, n-3)
ddca[bl]	dodecanoate (C12:0)
ecsa[bl]	Eicosanoate (n-C20:0)
ecsea11[bl]	eicosenoate (C20:1, n-11)
ecsea9[bl]	eicosenoate (C20:1, n-9)
ecstea6[bl]	eicosatrienoate (C20:3, n-6)
ecsttea6[bl]	eicosatetraenoate (C20:4, n-6)
etoh[bl]	Ethanol
fe2[bl]	Fe2+
glc-D[bl]	D-Glucose
gln-L[bl]	L-Glutamine
glu-L[bl]	L-Glutamate
gly[bl]	Glycine
glyc[bl]	Glycerol
h[bl]	H+
h2o[bl]	H2O
hco3[bl]	Bicarbonate
hdca[bl]	hexadecanoate (n-C16:0)
hdcea7[bl]	hexadecenoate (C16:1, n-7)
hdcea9[bl]	hexadecenoate (C16:1, n-9)
his-L[bl]	L-Histidine
hpdca[bl]	heptadecanoate (C17:0)
hpdcea8[bl]	heptadecenoate (C17:1, n-8)
ile-L[bl]	L-Isoleucine
lac-L[bl]	L-Lactate
leu-L[bl]	L-Leucine
lys-L[bl]	L-Lysine
met-L[bl]	L-Methionine
na1[bl]	Sodium
nh4[bl]	Ammonium
o2[bl]	O2
ocdca[bl]	octadecanoate (n-C18:0)
ocdcea5[bl]	octadecenoate (C18:1, n-5)
ocdcea7[bl]	octadecenoate (C18:1, n-7)
ocdcea9[bl]	octadecenoate (C18:1, n-9)
ocdctra3[bl]	octadecatrienoate (C18:3, n-3)
ocddea6[bl]	octadecadienoate (C18:2, n-6)
ocsttea6[bl]	ocosatetraenoate (C22:4, n-6)
phe-L[bl]	L-Phenylalanine
pi[bl]	Phosphate
pnto-R[bl]	(R)-Pantothenate
pro-L[bl]	L-Proline
ptdca[bl]	pentadecanoate (C15:0)
ser-L[bl]	L-Serine
so3[bl]	Sulfite
thr-L[bl]	L-Threonine
trp-L[bl]	L-Tryptophan
ttdca[bl]	tetradecanoate (C14:0)
ttdcea5[bl]	tetradecenoate (C14:1, n-5)
tyr-L[bl]	L-Tyrosine
val-L[bl]	L-Valine
10fthf[c]	10-Formyltetrahydrofolate
12dgr_Hsa_Adp[c]	1,2-Diacylglycerol, human adipocyte
13dpg[c]	3-Phospho-D-glyceroyl phosphate
1ag3p_Hsa_Adp[c]	1-Acyl-sn-glycerol 3-phosphate, adipocyte
1pyr5c[c]	1-Pyrroline-5-carboxylate
25aics[c]	(S)-2-[5-Amino-1-(5-phospho-D-ribosyl)imidazole-4-carboxamido]succinate
2obut[c]	2-Oxobutanoate
2pg[c]	D-Glycerate 2-phosphate
34hpp[c]	3-(4-Hydroxyphenyl)pyruvate
3dsphgn[c]	3-Dehydrosphinganine
3pg[c]	3-Phospho-D-glycerate
3php[c]	3-Phosphohydroxypyruvate
3sala[c]	3-Sulfino-L-alanine
4fumacac[c]	4-Fumarylacetoacetate
4mlacac[c]	4-Maleylacetoacetate
4ppan[c]	D-4'-Phosphopantothenate
4ppcys[c]	N-((R)-4-Phosphopantothenoyl)-L-cysteine
5aizc[c]	5-amino-1-(5-phospho-D-ribosyl)imidazole-4-carboxylate
5fthf[c]	5-Formiminotetrahydrofolate
5mthf[c]	5-Methyltetrahydrofolate
6pgc[c]	6-Phospho-D-gluconate
6pgl[c]	6-phospho-D-glucono-1,5-lactone
6pthp[c]	6-Pyruvoyl-5,6,7,8-tetrahydropterin
Ldopa[c]	3,4-Dihydroxy-L-phenylalanine
aacoa[c]	Acetoacetyl-CoA
aact[c]	Aminoacetone
ac[c]	Acetate
acac[c]	Acetoacetate
acald[c]	Acetaldehyde
accoa[c]	Acetyl-CoA
acrn[c]	O-Acetylcarnitine
adn[c]	Adenosine
adp[c]	ADP
ahcys[c]	S-Adenosyl-L-homocysteine
ahdt[c]	2-Amino-4-hydroxy-6-(erythro-1,2,3-trihydroxypropyl)dihydropteridine triphosphate
aicar[c]	5-Amino-1-(5-Phospho-D-ribosyl)imidazole-4-carboxamide
air[c]	5-amino-1-(5-phospho-D-ribosyl)imidazole
akg[c]	2-Oxoglutarate
ala-L[c]	L-Alanine
amet[c]	S-Adenosyl-L-methionine
amp[c]	AMP
arg-L[c]	L-Arginine
argsuc[c]	N(omega)-(L-Arginino)succinate
asn-L[c]	L-Asparagine
asp-L[c]	L-Aspartate
atp[c]	ATP
but[c]	Butyrate
camp[c]	cAMP
cbasp[c]	N-Carbamoyl-L-aspartate
cbp[c]	Carbamoyl phosphate
cdp[c]	CDP
cdpchol[c]	CDPcholine
cdpdag_Hsa_Adp[c]	CDPdiacylglycerol, human adipocyte
cer_Hsa_Adp[c]	ceramide, adipocyte
cgmp[c]	3',5'-Cyclic GMP
chol[c]	Choline
cholp[c]	Choline phosphate
chsterol[c]	Cholesterol
cit[c]	Citrate
citr-L[c]	L-Citrulline
clpn_Hsa_Adp[c]	cardiolipin, adipocyte
cmp[c]	CMP
co2[c]	CO2
coa[c]	Coenzyme A
crn[c]	L-Carnitine
ctp[c]	CTP
cys-L[c]	L-Cysteine
cysth-L[c]	L-Cystathionine
dadp[c]	dADP
datp[c]	dATP
dca[c]	Decanoate
dcamp[c]	N6-(1,2-Dicarboxyethyl)-AMP
dcdp[c]	dCDP
dcer_Hsa_Adp[c]	dihydroceramide, adipoctye
dcmp[c]	dCMP
dcsa[c]	docosanoate (n-C22:0)
dcsacoa[c]	docosanoyl-CoA (C22:0CoA)
dcsea9[c]	docosenoate (C22:1, n-9)
dcshea3[c]	docosahexaenoate (C22:6, n-3)
dcspea3[c]	docosapentaenoate (C22:5, n-3)
dctp[c]	dCTP
ddca[c]	dodecanoate (C12:0)
ddcoa[c]	Dodecanoyl-CoA (n-C12:0CoA)
ddcrn[c]	dodecanoylcarnitine (C12:0Crn)
dgdp[c]	dGDP
dgtp[c]	dGTP
dhap[c]	Dihydroxyacetone phosphate
dhbpt[c]	6,7-Dihydrobiopterin
dhf[c]	7,8-Dihydrofolate
dhor-S[c]	(S)-Dihydroorotate
dmpp[c]	Dimethylallyl diphosphate
dpcoa[c]	Dephospho-CoA
dsecoa9[c]	docosenoyl-CoA (C22:1CoA, n-9)
dsecrn9[c]	docosenoyl carnitine (C22:1Crn, n-9)
dshcoa3[c]	docosahexaenoyl-CoA (C22:6CoA, n-3)
dshcrn3[c]	docosahexaenoyl carnitine (C22:6Crn, n-3)
dspcoa3[c]	docosapentaenoyl-CoA (C22:5CoA, n-3)
dspcrn3[c]	docosapentaenoyl carnitine (C22:5Crn, n-3)
dtdp[c]	dTDP
dtmp[c]	dTMP
dttp[c]	dTTP
dudp[c]	dUDP
dump[c]	dUMP
e4p[c]	D-Erythrose 4-phosphate
ecsa[c]	Eicosanoate (n-C20:0)
ecsacoa[c]	Eicosanoyl-CoA (n-C20:0CoA)
ecsacrn[c]	eicosanoylcarnitine, C20:0crn
ecsdea6[c]	eicosadienoate (C20:2, n-6)
ecsea11[c]	eicosenoate (C20:1, n-11)
ecsea9[c]	eicosenoate (C20:1, n-9)
ecstea6[c]	eicosatrienoate (C20:3, n-6)
ecsttea6[c]	eicosatetraenoate (C20:4, n-6)
esdcoa6[c]	eicosadienoyl-CoA (C20:2CoA, n-6)
esdcrn6[c]	eicosadienoyl carnitine (C20:2Crn, n-6)
esecoa11[c]	eicosenoyl-CoA (C20:1CoA, n-11)
esecoa9[c]	eicosenoyl-CoA (C20:1CoA, n-9)
esecrn11[c]	eicosenoyl carnitine (C20:1Crn, n-11)
esecrn9[c]	eicosenoyl carnitine (C20:1Crn, n9)
espcoa3[c]	eicosapentaenoyl-CoA (C20:5CoA, n-3)
estcoa6[c]	eicosatrienoyl-CoA (C20:3CoA, n-6)
estcrn6[c]	eicosatrienoyl carnitine (C20:3Crn, n-6)
etoh[c]	Ethanol
ettcoa3[c]	eicosatetraenoyl-CoA (C20:4CoA, n-3)
ettcoa6[c]	eicosatetraenoyl-CoA (C20:4CoA, n-6)
ettcrn6[c]	eicosatetraenoyl carnitine (C20:4Crn, n-6)
f26bp[c]	D-Fructose 2,6-bisphosphate
f6p[c]	D-Fructose 6-phosphate
fa_avg_Hsa_Adp[c]	Average fatty acid, human adipocyte
facoa_avg_Hsa_Adp[c]	average fatty-acyl CoA, human adipocyte
fald[c]	Formaldehyde
fdp[c]	D-Fructose 1,6-bisphosphate
fe2[c]	Fe2+
fgam[c]	N2-Formyl-N1-(5-phospho-D-ribosyl)glycinamide
fglut-S[c]	S-Formylglutathione
for[c]	Formate
fpram[c]	2-(Formamido)-N1-(5-phospho-D-ribosyl)acetamidine
fprica[c]	5-Formamido-1-(5-phospho-D-ribosyl)imidazole-4-carboxamide
frdp[c]	Farnesyl diphosphate
fum[c]	Fumarate
g1p[c]	D-Glucose 1-phosphate
g3p[c]	Glyceraldehyde 3-phosphate
g6p[c]	D-Glucose 6-phosphate
gar[c]	N1-(5-Phospho-D-ribosyl)glycinamide
gdp[c]	GDP
glc-D[c]	D-Glucose
gln-L[c]	L-Glutamine
glu-L[c]	L-Glutamate
glu5sa[c]	L-Glutamate 5-semialdehyde
gly[c]	Glycine
glyc[c]	Glycerol
glyc3p[c]	sn-Glycerol 3-phosphate
glycogen[c]	glycogen
gmp[c]	GMP
grdp[c]	Geranyl diphosphate
gthox[c]	Oxidized glutathione
gthrd[c]	Reduced glutathione
gtp[c]	GTP
h[c]	H+
h2o[c]	H2O
h2o2[c]	Hydrogen peroxide
hco3[c]	Bicarbonate
hcys-L[c]	L-Homocysteine
hdca[c]	hexadecanoate (n-C16:0)
hdcea7[c]	hexadecenoate (C16:1, n-7)
hdcea9[c]	hexadecenoate (C16:1, n-9)
hdcoa7[c]	hexadecenoyl-CoA (C16:1CoA, n-7)
hdcoa9[c]	hexadecenoyl-CoA (C16:1CoA, n-9)
hdcrn7[c]	hexadecenoyl carnitine (C16:1Crn, n-7)
hdcrn9[c]	hexadecenoyl carnitine (C16:1Crn, n-9)
hgentis[c]	Homogentisate
his-L[c]	L-Histidine
hmgcoa[c]	Hydroxymethylglutaryl-CoA
hmglut-S[c]	S-(Hydroxymethyl)glutathione
hpdca[c]	heptadecanoate (C17:0)
hpdcea8[c]	heptadecenoate (C17:1, n-8)
hpdcoa[c]	heptadecanoyl CoA (C17:0CoA)
hpdcoa8[c]	heptadecenoyl CoA (C17:1CoA, n-8)
hxa[c]	Hexanoate
icit[c]	Isocitrate
idp[c]	IDP
ile-L[c]	L-Isoleucine
imp[c]	IMP
inost[c]	myo-Inositol
ipdp[c]	Isopentenyl diphosphate
itp[c]	ITP
lac-L[c]	L-Lactate
leu-L[c]	L-Leucine
lys-L[c]	L-Lysine
mal-L[c]	L-Malate
malcoa[c]	Malonyl-CoA
mercppyr[c]	Mercaptopyruvate
met-L[c]	L-Methionine
methf[c]	5,10-Methenyltetrahydrofolate
mev-R[c]	(R)-Mevalonate
mglyc_Hsa_Adp[c]	monoacylglycerol, human adipocyte
mi1p-D[c]	1D-myo-Inositol 1-phosphate
mlthf[c]	5,10-Methylenetetrahydrofolate
mmal[c]	Methylmalonate
mmalsa-S[c]	(S)-Methylmalonate semialdehyde
mthgxl[c]	Methylglyoxal
na1[c]	Sodium
nad[c]	Nicotinamide adenine dinucleotide
nadh[c]	Nicotinamide adenine dinucleotide - reduced
nadp[c]	Nicotinamide adenine dinucleotide phosphate
nadph[c]	Nicotinamide adenine dinucleotide phosphate - reduced
nh4[c]	Ammonium
o2[c]	O2
o2-[c]	Superoxide
oaa[c]	Oxaloacetate
ocdca[c]	octadecanoate (n-C18:0)
ocdcea5[c]	octadecenoate (C18:1, n-5)
ocdcea7[c]	octadecenoate (C18:1, n-7)
ocdcea9[c]	octadecenoate (C18:1, n-9)
ocdctra3[c]	octadecatrienoate (C18:3, n-3)
ocddea6[c]	octadecadienoate (C18:2, n-6)
ocdycacoa6[c]	octadecadienoyl-CoA (C18:2CoA, n-6)
ocdycacrn6[c]	octadecadienoyl carnitine (C18:2Crn, n-6)
ocsttea6[c]	ocosatetraenoate (C22:4, n-6)
octa[c]	octanoate
odcoa3[c]	octadecatrienoyl-CoA (C18:3CoA, n-3)
odcoa6[c]	octadecatrienoyl-CoA (C18:3CoA, n-6)
odcrn3[c]	octadecatrienoyl carnitine (C18:3Crn, n3)
odecoa5[c]	octadecenoyl-CoA (C18:1CoA, n-5)
odecoa7[c]	octadecenoyl-CoA (C18:1CoA, n-7)
odecoa9[c]	octadecenoyl-CoA (C18:1CoA, n-9)
odecrn5[c]	octadecenoyl carnitine (C18:1Crn, n5)
odecrn7[c]	octadecenoyl carnitine (C18:1Crn, n7)
odecrn9[c]	octadecenoyl carnitine (C18:1Crn, n9)
orn-L[c]	L-Ornithine
orot[c]	Orotate
orot5p[c]	Orotidine 5'-phosphate
osttcoa6[c]	ocosatetraenoyl-CoA (C22:4CoA, n-6)
osttcrn6[c]	ocosatetraenoyl carnitine (C22:4Crn, n-6)
pa_Hsa_Adp[c]	Phosphatidate, adipocyte
pan4p[c]	Pantetheine 4'-phosphate
pc_Hsa_Adp[c]	Phosphatidylcholine, human adipoctye
pcrn[c]	propionyl-carnitine
pdcoa[c]	pentadecanoyl-CoA (C15:0CoA)
pdcrn[c]	pentadecanoylcarnitine (C15:0Crn)
pe_Hsa_Adp[c]	phosphatidylethanolamine, human adipoctye
pep[c]	Phosphoenolpyruvate
phe-L[c]	L-Phenylalanine
pi[c]	Phosphate
pino_Hsa_Adp[c]	phosphatidyl-1D-myo-inositol, human adipocyte
pmtcoa[c]	Palmitoyl-CoA (n-C16:0CoA)
pmtcrn[c]	L-Palmitoylcarnitine (C16:0Crn)
pnto-R[c]	(R)-Pantothenate
ppa[c]	Propionate
ppcoa[c]	Propanoyl-CoA (C3:0CoA)
ppi[c]	Diphosphate
pppi[c]	Inorganic triphosphate
pram[c]	5-Phospho-beta-D-ribosylamine
pro-L[c]	L-Proline
prpp[c]	5-Phospho-alpha-D-ribose 1-diphosphate
ps_Hsa_Adp[c]	Phosphatidylserine, human adipocyte
pser-L[c]	O-Phospho-L-serine
ptdca[c]	pentadecanoate (C15:0)
pyr[c]	Pyruvate
r5p[c]	alpha-D-Ribose 5-phosphate
ru5p-D[c]	D-Ribulose 5-phosphate
s7p[c]	Sedoheptulose 7-phosphate
sarcs[c]	Sarcosine
ser-L[c]	L-Serine
so3[c]	Sulfite
sphgmy_Hsa_Adp[c]	Sphingomyeline, adipocyte
sphgn[c]	Sphinganine
spyr[c]	3-Sulfinylpyruvate
strcoa[c]	Stearyl-CoA (n-C18:0CoA)
strcrn[c]	Stearoylcarnitine (C18:0Crn)
strdnccoa3[c]	stearidonyl coenzyme A (C18:4CoA, n-3)
tdcoa[c]	Tetradecanoyl-CoA (n-C14:0CoA)
tdcrn[c]	tetradecanoylcarnitine (C14:0Crn)
tdecoa5[c]	tetradecenoyl-CoA (C14:1CoA, n-5)
tdecrn5[c]	tetradecenoyl carnitine (C14:1Crn, n-5)
thbpt[c]	Tetrahydrobiopterin
thf[c]	5,6,7,8-Tetrahydrofolate
thr-L[c]	L-Threonine
thymd[c]	Thymidine
trdox[c]	Oxidized thioredoxin
trdrd[c]	Reduced thioredoxin
triglyc_Hsa_Adp[c]	triglyceride, human adipoctye
trp-L[c]	L-Tryptophan
tsul[c]	Thiosulfate
ttdca[c]	tetradecanoate (C14:0)
ttdcea5[c]	tetradecenoate (C14:1, n-5)
tyr-L[c]	L-Tyrosine
udp[c]	UDP
udpg[c]	UDPglucose
ump[c]	UMP
uri[c]	Uridine
utp[c]	UTP
val-L[c]	L-Valine
xmp[c]	Xanthosine 5'-phosphate
xu5p-D[c]	D-Xylulose 5-phosphate
10fthf[m]	10-Formyltetrahydrofolate
1pyr5c[m]	1-Pyrroline-5-carboxylate
2aobut[m]	L-2-Amino-3-oxobutanoate
2maacoa[m]	2-Methyl-3-acetoacetyl-CoA
2mb2coa[m]	trans-2-Methylbut-2-enoyl-CoA
2mbcoa[m]	2-Methylbutanoyl-CoA
2mp2coa[m]	2-Methylprop-2-enoyl-CoA
2obut[m]	2-Oxobutanoate
3hmbcoa[m]	(S)-3-Hydroxy-2-methylbutyryl-CoA
3hmp[m]	(S)-3-hydroxyisobutyrate
3mb2coa[m]	3-Methylbut-2-enoyl-CoA
3mgcoa[m]	3-Methylglutaconyl-CoA
3mob[m]	3-Methyl-2-oxobutanoate
3mop[m]	(S)-3-Methyl-2-oxopentanoate
4mop[m]	4-Methyl-2-oxopentanoate
aacoa[m]	Acetoacetyl-CoA
aact[m]	Aminoacetone
ac[m]	Acetate
acac[m]	Acetoacetate
accoa[m]	Acetyl-CoA
acrn[m]	O-Acetylcarnitine
adp[m]	ADP
akg[m]	2-Oxoglutarate
amp[m]	AMP
asp-L[m]	L-Aspartate
atp[m]	ATP
btcoa[m]	Butanoyl-CoA (C4:0CoA)
cbp[m]	Carbamoyl phosphate
cdp[m]	CDP
cdpdag_Hsa_Adp[m]	CDPdiacylglycerol, human adipocyte
cit[m]	Citrate
citr-L[m]	L-Citrulline
clpn_Hsa_Adp[m]	cardiolipin, adipocyte
cmp[m]	CMP
co2[m]	CO2
coa[m]	Coenzyme A
crn[m]	L-Carnitine
ctp[m]	CTP
dccoa[m]	Decanoyl-CoA (C10:0CoA)
ddcoa[m]	Dodecanoyl-CoA (n-C12:0CoA)
ddcrn[m]	dodecanoylcarnitine (C12:0Crn)
dsecoa9[m]	docosenoyl-CoA (C22:1CoA, n-9)
dsecrn9[m]	docosenoyl carnitine (C22:1Crn, n-9)
dshcoa3[m]	docosahexaenoyl-CoA (C22:6CoA, n-3)
dshcrn3[m]	docosahexaenoyl carnitine (C22:6Crn, n-3)
dspcoa3[m]	docosapentaenoyl-CoA (C22:5CoA, n-3)
dspcrn3[m]	docosapentaenoyl carnitine (C22:5Crn, n-3)
ecsacoa[m]	Eicosanoyl-CoA (n-C20:0CoA)
ecsacrn[m]	eicosanoylcarnitine, C20:0crn
edcoa[m]	endecanoyl-CoA (C11:0CoA)
esdcoa6[m]	eicosadienoyl-CoA (C20:2CoA, n-6)
esdcrn6[m]	eicosadienoyl carnitine (C20:2Crn, n-6)
esecoa11[m]	eicosenoyl-CoA (C20:1CoA, n-11)
esecoa9[m]	eicosenoyl-CoA (C20:1CoA, n-9)
esecrn11[m]	eicosenoyl carnitine (C20:1Crn, n-11)
esecrn9[m]	eicosenoyl carnitine (C20:1Crn, n9)
estcoa6[m]	eicosatrienoyl-CoA (C20:3CoA, n-6)
estcrn6[m]	eicosatrienoyl carnitine (C20:3Crn, n-6)
ettcoa6[m]	eicosatetraenoyl-CoA (C20:4CoA, n-6)
ettcrn6[m]	eicosatetraenoyl carnitine (C20:4Crn, n-6)
fad[m]	FAD
fadh2[m]	FADH2
fe2[m]	Fe2+
ficytcc[m]	Ferricytochrome c
focytcc[m]	Ferrocytochrome c
for[m]	Formate
fum[m]	Fumarate
gdp[m]	GDP
gln-L[m]	L-Glutamine
glu-L[m]	L-Glutamate
glu5p[m]	L-Glutamate 5-phosphate
glu5sa[m]	L-Glutamate 5-semialdehyde
gly[m]	Glycine
glyc3p[m]	sn-Glycerol 3-phosphate
gtp[m]	GTP
h[m]	H+
h2o[m]	H2O
h2o2[m]	Hydrogen peroxide
hco3[m]	Bicarbonate
hdcoa7[m]	hexadecenoyl-CoA (C16:1CoA, n-7)
hdcoa9[m]	hexadecenoyl-CoA (C16:1CoA, n-9)
hdcrn7[m]	hexadecenoyl carnitine (C16:1Crn, n-7)
hdcrn9[m]	hexadecenoyl carnitine (C16:1Crn, n-9)
hibcoa[m]	(S)-3-Hydroxyisobutyryl-CoA
hmgcoa[m]	Hydroxymethylglutaryl-CoA
hpcoa[m]	heptanoyl-CoA (C7:0CoA)
hxcoa[m]	Hexanoyl-CoA (C6:0CoA)
ibcoa[m]	Isobutyryl-CoA
icit[m]	Isocitrate
ile-L[m]	L-Isoleucine
ivcoa[m]	Isovaleryl-CoA
leu-L[m]	L-Leucine
mal-L[m]	L-Malate
methf[m]	5,10-Methenyltetrahydrofolate
mlthf[m]	5,10-Methylenetetrahydrofolate
mmal[m]	Methylmalonate
mmalsa-S[m]	(S)-Methylmalonate semialdehyde
mmcoa-R[m]	(R)-Methylmalonyl-CoA
mmcoa-S[m]	(S)-Methylmalonyl-CoA
nad[m]	Nicotinamide adenine dinucleotide
nadh[m]	Nicotinamide adenine dinucleotide - reduced
nadp[m]	Nicotinamide adenine dinucleotide phosphate
nadph[m]	Nicotinamide adenine dinucleotide phosphate - reduced
nh4[m]	Ammonium
nncoa[m]	nonanoyl-CoA (C9:0CoA)
o2[m]	O2
o2-[m]	Superoxide
oaa[m]	Oxaloacetate
occoa[m]	Octanoyl-CoA (C8:0CoA)
ocdycacoa6[m]	octadecadienoyl-CoA (C18:2CoA, n-6)
ocdycacrn6[m]	octadecadienoyl carnitine (C18:2Crn, n-6)
odcoa3[m]	octadecatrienoyl-CoA (C18:3CoA, n-3)
odcrn3[m]	octadecatrienoyl carnitine (C18:3Crn, n3)
odecoa5[m]	octadecenoyl-CoA (C18:1CoA, n-5)
odecoa7[m]	octadecenoyl-CoA (C18:1CoA, n-7)
odecoa9[m]	octadecenoyl-CoA (C18:1CoA, n-9)
odecrn5[m]	octadecenoyl carnitine (C18:1Crn, n5)
odecrn7[m]	octadecenoyl carnitine (C18:1Crn, n7)
odecrn9[m]	octadecenoyl carnitine (C18:1Crn, n9)
orn-L[m]	L-Ornithine
osttcoa6[m]	ocosatetraenoyl-CoA (C22:4CoA, n-6)
osttcrn6[m]	ocosatetraenoyl carnitine (C22:4Crn, n-6)
pa_Hsa_Adp[m]	Phosphatidate, adipocyte
pcrn[m]	propionyl-carnitine
pdcoa[m]	pentadecanoyl-CoA (C15:0CoA)
pdcrn[m]	pentadecanoylcarnitine (C15:0Crn)
pep[m]	Phosphoenolpyruvate
pg_Hsa_Adp[m]	phosphatidylglycerol, human adipocyte
pgp_Hsa_Adp[m]	Phosphatidylglycerophosphate, human adipocyte
pi[m]	Phosphate
pmtcoa[m]	Palmitoyl-CoA (n-C16:0CoA)
pmtcrn[m]	L-Palmitoylcarnitine (C16:0Crn)
ppa[m]	Propionate
ppcoa[m]	Propanoyl-CoA (C3:0CoA)
ppi[m]	Diphosphate
ptcoa[m]	Pentanoyl-CoA (C5:0CoA)
pyr[m]	Pyruvate
q10h2[m]	Ubiquinol-10
strcoa[m]	Stearyl-CoA (n-C18:0CoA)
strcrn[m]	Stearoylcarnitine (C18:0Crn)
succ[m]	Succinate
succoa[m]	Succinyl-CoA
tdcoa[m]	Tetradecanoyl-CoA (n-C14:0CoA)
tdcrn[m]	tetradecanoylcarnitine (C14:0Crn)
tdecoa5[m]	tetradecenoyl-CoA (C14:1CoA, n-5)
tdecrn5[m]	tetradecenoyl carnitine (C14:1Crn, n-5)
thf[m]	5,6,7,8-Tetrahydrofolate
trdcoa[m]	tridecanoyl-CoA (C13:0CoA)
ubq10[m]	Ubiquinone-10
val-L[m]	L-Valine
44mctr[r]	4,4-dimethylcholesta-8,14,24-trienol
44mzym[r]	4,4-dimethylzymosterol
4mzym_int1[r]	4-Methylzymosterol intermediate 1
4mzym_int2[r]	4-Methylzymosterol intermediate 2
6pgc[r]	6-Phospho-D-gluconate
6pgl[r]	6-phospho-D-glucono-1,5-lactone
7dhchsterol[r]	7-Dehydrocholesterol
Ssq23epx[r]	(S)-Squalene-2,3-epoxide
cholsd[r]	5alpha-Cholesta-7,24-dien-3beta-ol
chsterol[r]	Cholesterol
co2[r]	CO2
ddsmsterol[r]	7-Dehydrodesmosterol
dsmsterol[r]	Desmosterol
for[r]	Formate
frdp[r]	Farnesyl diphosphate
g6p[r]	D-Glucose 6-phosphate
glc-D[r]	D-Glucose
h[r]	H+
h2o[r]	H2O
lanost[r]	Lanosterol
lathost[r]	Lathosterol
nad[r]	Nicotinamide adenine dinucleotide
nadh[r]	Nicotinamide adenine dinucleotide - reduced
nadp[r]	Nicotinamide adenine dinucleotide phosphate
nadph[r]	Nicotinamide adenine dinucleotide phosphate - reduced
o2[r]	O2
pi[r]	Phosphate
ppi[r]	Diphosphate
sql[r]	Squalene
zym_int2[r]	zymosterone
zymst[r]	Zymosterol
zymstnl[r]	Zymostenol
5dpmev[x]	(R)-5-Diphosphomevalonate
5pmev[x]	(R)-5-Phosphomevalonate
adp[x]	ADP
atp[x]	ATP
co2[x]	CO2
dmpp[x]	Dimethylallyl diphosphate
fald[x]	Formaldehyde
gly[x]	Glycine
h[x]	H+
h2o[x]	H2O
h2o2[x]	Hydrogen peroxide
ipdp[x]	Isopentenyl diphosphate
mev-R[x]	(R)-Mevalonate
o2[x]	O2
o2-[x]	Superoxide
pi[x]	Phosphate
sarcs[x]	Sarcosine
