# Supplementary material for: A multi-tissue type genome-scale metabolic network for analysis of whole-body systems physiology
Source: BMC Syst Biol. 2011 Oct 31;5:180. doi: 10.1186/1752-0509-5-180 (PMC3219569; doi:10.1186/1752-0509-5-180)
Supplement: Additional file 2 — Tissue specific models and multi-tissue model XLS (in compressed zip format). Metabolic models for adipocyte, hepatocyte, mycocyte, and multi-tissue network in XLS format [file 1752-0509-5-180-S2.ZIP › MCmodel.xls]

## Sheet: Reactions
Rxn name	Rxn description	Formula	Gene-reaction association	Genes	Proteins	Subsystem	Reversible	LB	UB	Objective	Confidence Score	EC Number	Notes	References
A:Biomass_Hsa_Adp_1GAM	Biomass Demand, Human Adipocyte (biosynthetic GAM)	0.02142 ala-L[a,c] + 0.01019 arg-L[a,c] + 0.01146 asn-L[a,c] + 0.01146 asp-L[a,c] + 1.0641 atp[a,c] + 0.2784 chsterol[a,c] + 9e-006 clpn_Hsa_Adp[a,c] + 2.3e-005 ctp[a,c] + 0.004265 cys-L[a,c] + 0.000244 datp[a,c] + 0.000163 dctp[a,c] + 0.000163 dgtp[a,c] + 0.000244 dttp[a,c] + 3.2e-005 fa_avg_Hsa_Adp[a,c] + 0.01407 gln-L[a,c] + 0.01407 glu-L[a,c] + 0.03261 gly[a,c] + 0.000537 glycogen[a,c] + 2.6e…					0	0	1000	0
A:DM_triglyc_Hsa_Adp(c)	triglycerol demand,adipocyte cytosol	triglyc_Hsa_Adp[a,c] ->					0	-0.001	0	0
M:Biomass_Hsa_Myc_35GAM	Biomass Demand, Human Myocyte (biosynthetic GAM)	0.683 ala-L[m,c] + 0.3415 arg-L[m,c] + 0.4326 asn-L[m,c] + 0.4326 asp-L[m,c] + 34.8281 atp[m,c] + 3e-006 cholse_Hsa_Myc[m,c] + 0.003572 chsterol[m,c] + 1e-006 clpn_Hsa_Myc[m,c] + 0.0157 ctp[m,c] + 0.1606 cys-L[m,c] + 0.00524 datp[m,c] + 0.003958 dctp[m,c] + 0.00405 dgtp[m,c] + 0.005351 dttp[m,c] + 0.5379 gln-L[m,c] + 0.5379 glu-L[m,c] + 0.7627 gly[m,c] + 0.14703 glycogen[m,c] + 0.01596 gtp[m,c] +…					0	0	1000	0
M:DM_ala-L(c)	L-Alanine demand	ala-L[m,c] ->					0	-0.6029	0	0
M:DM_arg-L(c)	L-Arginine demand	arg-L[m,c] ->					0	-0.3015	0	0
M:DM_asn-L(c)	L-Asparagine demand	asn-L[m,c] ->					0	-0.3819	0	0
M:DM_asp-L(c)	L-Aspartate demand	asp-L[m,c] ->					0	-0.3818	0	0
M:DM_gln-L(c)	L-Glutamine demand	gln-L[m,c] ->					0	-0.4748	0	0
M:DM_glu-L(c)	L-Glutamate demand	glu-L[m,c] ->					0	-0.4748	0	0
M:DM_gly(c)	Glycine demand	gly[m,c] ->					0	-0.6732	0	0
M:DM_his-L(c)	L-Histidine demand	his-L[m,c] ->					0	-0.1708	0	0
M:DM_ile-L(c)	L-Isoleucine demand	ile-L[m,c] ->					0	-0.2964	0	0
M:DM_leu-L(c)	L-Leucine demand	leu-L[m,c] ->					0	-0.5828	0	0
M:DM_lys-L(c)	L-Lysine demand	lys-L[m,c] ->					0	-0.5627	0	0
M:DM_met-L(c)	MET demand	met-L[m,c] ->					0	-0.1256	0	0
M:DM_phe-L(c)	L-Phenylalanine demand	phe-L[m,c] ->					0	-0.2261	0	0
M:DM_pro-L(c)	L-Proline demand	pro-L[m,c] ->					0	-0.3668	0	0
M:DM_ser-L(c)	L-Serine demand	ser-L[m,c] ->					0	-0.3517	0	0
M:DM_thr-L(c)	L-Threonine demand	thr-L[m,c] ->					0	-0.3768	0	0
M:DM_tyr-L(c)	L-Tyrosine demand	tyr-L[m,c] ->					0	-0.1457	0	0
M:DM_val-L(c)	L-Valine demand	val-L[m,c] ->					0	-0.422	0	0
EX_3hbut-R(bl)	(R)-3-Hydroxybutanoate exchange	3hbut-R[bl] <=>					1	0	1000	0
EX_3hmp(bl)	(S)-3-hydroxyisobutyrate exchange	3hmp[bl] <=>					1	0	0	0
EX_ac(bl)	Acetate exchange	ac[bl] <=>					1	0	0	0
EX_acac(bl)	Acetoacetate exchange	acac[bl] <=>					1	0	1000	0
EX_ala-L(bl)	L-Alanine exchange	ala-L[bl] <=>					1	0	0	0
EX_arg-L(bl)	L-Arginine exchange	arg-L[bl] <=>					1	0	0	0
EX_asn-L(bl)	L-Asparagine exchange	asn-L[bl] <=>					1	0	0	0
EX_asp-L(bl)	L-Aspartate exchange	asp-L[bl] <=>					1	0	0	0
EX_chol(bl)	Choline exchange	chol[bl] <=>					1	0	0	0
EX_cholse_Hsa_Hep(bl)	Cholesterol ester, hepatocyte exchange	cholse_Hsa_Hep[bl] <=>					1	0	0	0
EX_chsterol(bl)	Cholesterol exchange	chsterol[bl] <=>					1	0	0	0
EX_co2(bl)	CO2 exchange	co2[bl] <=>					1	0	0	0
EX_creat(bl)	Creatine exchange	creat[bl] <=>					1	0	0	0
EX_crn(bl)	L-Carnitine exchange	crn[bl] <=>					1	0	0	0
EX_crtn(bl)	Creatinine exchange	crtn[bl] <=>					1	0	0	0
EX_cys-L(bl)	L-Cysteine exchange	cys-L[bl] <=>					1	0	0	0
EX_dcsea9(bl)	docosenoate (C22:1, n-9) exchange	dcsea9[bl] <=>					1	0	0	0
EX_dcshea3(bl)	docosahexaenoate (C22:6, n-3) exchange	dcshea3[bl] <=>					1	0	0	0
EX_dcspea3(bl)	docosapentaenoate (C22:5, n-3) exchange	dcspea3[bl] <=>					1	0	0	0
EX_dcspea6(bl)	docosapentaenoate (C22:5, n-6) exchange	dcspea6[bl] <=>					1	0	0	0
EX_ddca(bl)	dodecanoate (C12:0) exchange	ddca[bl] <=>					1	0	0	0
EX_ecsa(bl)	Eicosanoate (n-C20:0) exchange	ecsa[bl] <=>					1	0	0	0
EX_ecsea11(bl)	eicosenoate (C20:1, n-11) exchange	ecsea11[bl] <=>					1	0	0	0
EX_ecsea9(bl)	eicosenoate (C20:1, n-9) exchange	ecsea9[bl] <=>					1	0	0	0
EX_ecspea3(bl)	eicosapentaenoate (C20:5, n-3) exchange	ecspea3[bl] <=>					1	0	0	0
EX_ecstea6(bl)	eicosatrienoate (C20:3, n-6) exchange	ecstea6[bl] <=>					1	0	0	0
EX_ecstea9(bl)	eicosatrienoate (C20:3,n-9) exchange	ecstea9[bl] <=>					1	0	0	0
EX_ecsttea3(bl)	eicosatetraenoate (C20:4, n-3) exchange	ecsttea3[bl] <=>					1	0	0	0
EX_ecsttea6(bl)	eicosatetraenoate (C20:4, n-6) exchange	ecsttea6[bl] <=>					1	0	0	0
EX_etoh(bl)	Ethanol exchange	etoh[bl] <=>					1	0	0	0
EX_fe2(bl)	Fe2+ exchange	fe2[bl] <=>					1	0	0	0
EX_fru(bl)	D-Fructose exchange	fru[bl] <=>					1	0	0	0
EX_gal(bl)	D-Galactose exchange	gal[bl] <=>					1	0	0	0
EX_glc-D(bl)	D-Glucose exchange	glc-D[bl] <=>					1	0	1000	1
EX_gln-L(bl)	L-Glutamine exchange	gln-L[bl] <=>					1	0	0	0
EX_glu-L(bl)	L-Glutamate exchange	glu-L[bl] <=>					1	0	0	0
EX_gly(bl)	Glycine exchange	gly[bl] <=>					1	0	0	0
EX_glyc(bl)	Glycerol exchange	glyc[bl] <=>					1	0	0	0
EX_h(bl)	H+ exchange	h[bl] <=>					1	0	0	0
EX_h2o(bl)	H2O exchange	h2o[bl] <=>					1	0	0	0
EX_hco3(bl)	Bicarbonate exchange	hco3[bl] <=>					1	0	0	0
EX_hdca(bl)	hexadecanoate (n-C16:0) exchange	hdca[bl] <=>					1	0	0	0
EX_hdcea7(bl)	hexadecenoate (C16:1, n-7) exchange	hdcea7[bl] <=>					1	0	0	0
EX_hdcea9(bl)	hexadecenoate (C16:1, n-9) exchange	hdcea9[bl] <=>					1	0	0	0
EX_his-L(bl)	L-Histidine exchange	his-L[bl] <=>					1	0	0	0
EX_hpdca(bl)	heptadecanoate (C17:0) exchange	hpdca[bl] <=>					1	0	0	0
EX_hpdcea8(bl)	heptadecenoate (C17:1, n-8) exchange	hpdcea8[bl] <=>					1	0	1000	0
EX_ile-L(bl)	L-Isoleucine exchange	ile-L[bl] <=>					1	0	0	0
EX_lac-D(bl)	D-Lactate exchange	lac-D[bl] <=>					1	0	0	0
EX_lac-L(bl)	L-Lactate exchange	lac-L[bl] <=>					1	0	0	0
EX_leu-L(bl)	L-Leucine exchange	leu-L[bl] <=>					1	0	0	0
EX_lys-L(bl)	L-Lysine exchange	lys-L[bl] <=>					1	0	0	0
EX_man(bl)	D-Mannose exchange	man[bl] <=>					1	0	0	0
EX_met-L(bl)	L-Methionine exchange	met-L[bl] <=>					1	0	0	0
EX_na1(bl)	Sodium exchange	na1[bl] <=>					1	0	1000	0
EX_nh4(bl)	Ammonium exchange	nh4[bl] <=>					1	0	0	0
EX_o2(bl)	O2 exchange	o2[bl] <=>					1	0	0	0
EX_ocdca(bl)	octadecanoate (n-C18:0) exchange	ocdca[bl] <=>					1	0	0	0
EX_ocdcea5(bl)	octadecenoate (C18:1, n-5) exchange	ocdcea5[bl] <=>					1	0	0	0
EX_ocdcea7(bl)	octadecenoate (C18:1, n-7) exchange	ocdcea7[bl] <=>					1	0	0	0
EX_ocdcea9(bl)	octadecenoate (C18:1, n-9) exchange	ocdcea9[bl] <=>					1	0	0	0
EX_ocdctra3(bl)	octadecatrienoate (C18:3, n-3) exchange	ocdctra3[bl] <=>					1	0	0	0
EX_ocdctra6(bl)	octadecatrienoate (C18:3, n-6) exchange	ocdctra6[bl] <=>					1	0	0	0
EX_ocddea6(bl)	octadecadienoate (C18:2, n-6) exchange	ocddea6[bl] <=>					1	0	0	0
EX_ocsttea6(bl)	ocosatetraenoate (C22:4, n-6) exchange	ocsttea6[bl] <=>					1	0	0	0
EX_orn-L(bl)	Ornithine exchange	orn-L[bl] <=>					1	0	0	0
EX_phe-L(bl)	L-Phenylalanine exchange	phe-L[bl] <=>					1	0	0	0
EX_pheme(bl)	Protoheme exchange	pheme[bl] <=>					1	0	0	0
EX_pi(bl)	Phosphate exchange	pi[bl] <=>					1	0	0	0
EX_pnto-R(bl)	(R)-Pantothenate exchange	pnto-R[bl] <=>					1	0	0	0
EX_pro-L(bl)	L-Proline exchange	pro-L[bl] <=>					1	0	0	0
EX_ptdca(bl)	pentadecanoate (C15:0) exchange	ptdca[bl] <=>					1	0	0	0
EX_pyr(bl)	Pyruvate exchange	pyr[bl] <=>					1	0	0	0
EX_ser-L(bl)	L-Serine exchange	ser-L[bl] <=>					1	0	0	0
EX_so3(bl)	Sulfite exchange	so3[bl] <=>					1	0	0	0
EX_thr-L(bl)	L-Threonine exchange	thr-L[bl] <=>					1	0	0	0
EX_trp-L(bl)	L-Tryptophan exchange	trp-L[bl] <=>					1	0	0	0
EX_ttdca(bl)	tetradecanoate (C14:0) exchange	ttdca[bl] <=>					1	0	0	0
EX_ttdcea5(bl)	tetradecenoate (C14:1, n-5) exchange	ttdcea5[bl] <=>					1	0	0	0
EX_ttdcea7(bl)	tetradecenoate (C14:1, n-7) exchange	ttdcea7[bl] <=>					1	0	0	0
EX_tyr-L(bl)	L-Tyrosine exchange	tyr-L[bl] <=>					1	0	0	0
EX_urea(bl)	Urea exchange	urea[bl] <=>					1	0	0	0
EX_val-L(bl)	L-Valine exchange	val-L[bl] <=>					1	0	0	0
T:EX_3hbut-R(e)	(R)-3-Hydroxybutanoate exchange	3hbut-R[e] <=>					1	0	1000	0
T:EX_3hmp(e)	(S)-3-hydroxyisobutyrate exchange	3hmp[e] <=>					1	0	1000	0
T:EX_acac(e)	Acetoacetate exchange	acac[e] <=>					1	0	1000	0
T:EX_ala-L(e)	L-Alanine exchange	ala-L[e] <=>					1	0	1000	0
T:EX_arg-L(e)	L-Arginine exchange	arg-L[e] <=>					1	0	1000	0
T:EX_asn-L(e)	L-Asparagine exchange	asn-L[e] <=>					1	0	1000	0
T:EX_asp-L(e)	L-Aspartate exchange	asp-L[e] <=>					1	0	1000	0
T:EX_chol(e)	Choline exchange	chol[e] <=>					1	0	1000	0
T:EX_chsterol(e)	Cholesterol exchange	chsterol[e] <=>					1	0	1000	0
T:EX_co2(e)	CO2 exchange	co2[e] <=>					1	-1000	1000	0
T:EX_crn(e)	L-Carnitine exchange	crn[e] <=>					1	0	1000	0
T:EX_crtn(e)	Creatinine exchange	crtn[e] <=>					1	0	1000	0
T:EX_cys-L(e)	L-Cysteine exchange	cys-L[e] <=>					1	0	1000	0
T:EX_dcsea9(e)	docosenoate (C22:1, n-9) exchange	dcsea9[e] <=>					1	0	1000	0
T:EX_dcshea_3(e)	docosahexaenoate (C22:6, n-3) exchange	dcshea3[e] <=>					1	0	1000	0
T:EX_dcspea_3(e)	docosapentaenoate (C22:5, n-3) exchange	dcspea3[e] <=>					1	0	1000	0
T:EX_dcspea_6(e)	docosapentaenoate (C22:5, n-6) exchange	dcspea6[e] <=>					1	0	1000	0
T:EX_ddca(e)	dodecanoate (C12:0) exchange	ddca[e] <=>					1	0	1000	0
T:EX_ecsa(e)	Eicosanoate (n-C20:0) exchange	ecsa[e] <=>					1	0	1000	0
T:EX_ecsea11(e)	eicosenoate (C20:1, n-11) exchange	ecsea11[e] <=>					1	0	1000	0
T:EX_ecsea9(e)	eicosenoate (C20:1, n-9) exchange	ecsea9[e] <=>					1	0	1000	0
T:EX_ecspea3(e)	eicosapentaenoate (C20:5, n-3) exchange	ecspea3[e] <=>					1	0	1000	0
T:EX_ecstea6(e)	eicosatrienoate (C20:3, n-6) exchange	ecstea6[e] <=>					1	0	1000	0
T:EX_ecstea9(e)	eicosatrienoate (C20:3,n-9) exchange	ecstea9[e] <=>					1	0	1000	0
T:EX_ecsttea3(e)	eicosatetraenoate (C20:4, n-3) exchange	ecsttea3[e] <=>					1	0	1000	0
T:EX_ecsttea6(e)	eicosatetraenoate (C20:4, n-6) exchange	ecsttea6[e] <=>					1	0	1000	0
T:EX_etoh(e)	Ethanol exchange	etoh[e] <=>					1	0	1000	0
T:EX_fe2(e)	Fe2+ exchange	fe2[e] <=>					1	-1000	1000	0
T:EX_fru(e)	D-Fructose exchange	fru[e] <=>					1	0	1000	0
T:EX_glc(e)	D-Glucose exchange	glc-D[e] <=>					1	0	1000	0
T:EX_gln-L(e)	L-Glutamine exchange	gln-L[e] <=>					1	0	1000	0
T:EX_glu-L(e)	L-Glutamate exchange	glu-L[e] <=>					1	0	1000	0
T:EX_gly(e)	Glycine exchange	gly[e] <=>					1	0	1000	0
T:EX_glyc(e)	Glycerol exchange	glyc[e] <=>					1	0	1000	0
T:EX_h(e)	H+ exchange	h[e] <=>					1	-1000	1000	0
T:EX_h2o(e)	H2O exchange	h2o[e] <=>					1	-1000	1000	0
T:EX_hco3(e)	HCO3 exchange	hco3[e] <=>					1	-1000	1000	0
T:EX_hdca(e)	Fatty acid (Palmitate, n-C16:0) exchange	hdca[e] <=>					1	0	1000	0
T:EX_hdcea7(e)	hexadecenoate (C16:1, n-7) exchange	hdcea7[e] <=>					1	0	1000	0
T:EX_hdcea9(e)	hexadecenoate (C16:1, n-9) exchange	hdcea9[e] <=>					1	0	1000	0
T:EX_his-L(e)	L-Histidine exchange	his-L[e] <=>					1	0	1000	0
T:EX_hpdca(e)	heptadecanoate (C17:0) exchange	hpdca[e] <=>					1	0	1000	0
T:EX_hpdcea8(e)	heptadecenoate (C17:1, n-8) exchange	hpdcea8[e] <=>					1	0	1000	0
T:EX_ile-L(e)	L-Isoleucine exchange	ile-L[e] <=>					1	0	1000	0
T:EX_lac-D(e)	D-lactate exchange	lac-D[e] <=>					1	0	1000	0
T:EX_lac-L(e)	L-Lactate exchange	lac-L[e] <=>					1	0	1000	0
T:EX_leu-L(e)	L-Leucine exchange	leu-L[e] <=>					1	0	1000	0
T:EX_lys-L(e)	L-Lysine exchange	lys-L[e] <=>					1	0	1000	0
T:EX_met-L(e)	L-Methionine exchange	met-L[e] <=>					1	0	1000	0
T:EX_na1(e)	Sodium exchange	na1[e] <=>					1	-1000	1000	0
T:EX_nh4(e)	Ammonium exchange	nh4[e] <=>					1	-1000	1000	0
T:EX_o2(e)	O2 exchange	o2[e] <=>					1	-1000	1000	0
T:EX_ocdca(e)	Octadecanoate (stearate) exchange	ocdca[e] <=>					1	0	1000	0
T:EX_ocdcea5(e)	octadecenoate (C18:1, n-5) exchange	ocdcea5[e] <=>					1	0	1000	0
T:EX_ocdcea7(e)	octadecenoate (C18:1, n-7) exchange	ocdcea7[e] <=>					1	0	1000	0
T:EX_ocdcea9(e)	octadecenoate (C18:1, n-9) exchange	ocdcea9[e] <=>					1	0	1000	0
T:EX_ocdctra_3(e)	octadecatrienoate (C18:3, n-3) exchange	ocdctra3[e] <=>					1	0	1000	0
T:EX_ocdctra_6(e)	octadecatrienoate (C18:3, n-6) exchange	ocdctra6[e] <=>					1	0	1000	0
T:EX_ocddea6(e)	octadecadienoate (C18:2, n-6) exchange	ocddea6[e] <=>					1	0	1000	0
T:EX_ocsttea_6(e)	ocosatetraenoate (C22:4, n-6) exchange	ocsttea6[e] <=>					1	0	1000	0
T:EX_orn-L(e)	Ornithine exchange	orn-L[e] <=>					1	0	1000	0
T:EX_phe-L(e)	L-Phenylalanine exchange	phe-L[e] <=>					1	0	1000	0
T:EX_pheme(e)	Protoheme exchange	pheme[e] <=>					1	0	1000	0
T:EX_pi(e)	Phosphate exchange	pi[e] <=>					1	-1000	1000	0
T:EX_pnto-R(e)	(R)-Pantothenate exchange	pnto-R[e] <=>					1	0	1000	0
T:EX_pro-L(e)	L-Proline exchange	pro-L[e] <=>					1	0	1000	0
T:EX_ptdca(e)	pentadecanoate (C15:0) exchange	ptdca[e] <=>					1	0	1000	0
T:EX_pyr(e)	Pyruvate exchange	pyr[e] <=>					1	0	1000	0
T:EX_ser-L(e)	Exchange for Serine	ser-L[e] <=>					1	0	1000	0
T:EX_so3(e)	Sulfite exchange	so3[e] <=>					1	-1000	1000	0
T:EX_thr-L(e)	L-Threonine exchange	thr-L[e] <=>					1	0	1000	0
T:EX_trp-L(e)	L-Tryptophan exchange	trp-L[e] <=>					1	0	1000	0
T:EX_ttdca(e)	tetradecanoate (n-C14:0) exchange	ttdca[e] <=>					1	0	1000	0
T:EX_ttdcea5(e)	tetradecenoate (C14:1, n-5) exchange	ttdcea5[e] <=>					1	0	1000	0
T:EX_ttdcea7(e)	tetradecenoate (C14:1, n-7) exchange	ttdcea7[e] <=>					1	0	1000	0
T:EX_tyr-L(e)	L-Tyrosine exchange	tyr-L[e] <=>					1	0	1000	0
T:EX_urea(e)	Urea exchange	urea[e] <=>					1	0	1000	0
T:EX_val-L(e)	L-Valine exchange	val-L[e] <=>					1	0	1000	0
A:3DSPHR	3-Dehydrosphinganine reductase	3dsphgn[a,c] + h[a,c] + nadph[a,c] -> nadp[a,c] + sphgn[a,c]					0	0	1000	0
A:6PGCter	6-Phospho-D-gluconate transport in/out via proton symport	6pgc[a,c] <=> 6pgc[a,r]					1	-1000	1000	0
A:AACTOOR	Aminoacetone:oxygen oxidoreductase(deaminating)(flavin-containing)	aact[a,c] + h2o[a,c] + o2[a,c] -> h2o2[a,c] + mthgxl[a,c] + nh4[a,c]					0	0	1000	0
A:AACTtm	Aminoacetone transport (mitochondrial)	aact[a,m] -> aact[a,c]					0	0	1000	0
A:ACACT10rm	acetyl-CoA C-acetyltransferase, mitochondrial	2maacoa[a,m] + coa[a,m] <=> accoa[a,m] + ppcoa[a,m]					1	-1000	1000	0
A:ACACT1r	acetyl-CoA C-acetyltransferase	2 accoa[a,c] <=> aacoa[a,c] + coa[a,c]					1	-1000	1000	0
A:ACACT1rm	acetyl-CoA C-acetyltransferase, mitochondrial	2 accoa[a,m] <=> aacoa[a,m] + coa[a,m]					1	-1000	1000	0
A:ACACt2m	acetoacetate transport via proton symport, mitochondrial	acac[a,c] + h[a,c] <=> acac[a,m] + h[a,m]					1	-1000	1000	0
A:ACCOAC	acetyl-CoA carboxylase	accoa[a,c] + atp[a,c] + hco3[a,c] -> adp[a,c] + h[a,c] + malcoa[a,c] + pi[a,c]					0	0	1000	0
A:ACOAD1m	acyl-CoA dehydrogenase, mitochondrial	fad[a,m] + ivcoa[a,m] <=> 3mb2coa[a,m] + fadh2[a,m]					1	-1000	1000	0
A:ACOAD2m	acyl-CoA dehydrogenase, mitochondrial	fad[a,m] + ibcoa[a,m] <=> 2mp2coa[a,m] + fadh2[a,m]					1	-1000	1000	0
A:ACOAD3m	acyl-CoA dehydrogenase, mitochondrial	2mbcoa[a,m] + fad[a,m] <=> 2mb2coa[a,m] + fadh2[a,m]					1	-1000	1000	0
A:ACOAH	acetyl-CoA hydrolase	accoa[a,c] + h2o[a,c] -> ac[a,c] + coa[a,c] + h[a,c]					0	0	1000	0
A:ACOAHm	acetyl-CoA hydrolase, mitochondrial	accoa[a,m] + h2o[a,m] -> ac[a,m] + coa[a,m] + h[a,m]					0	0	1000	0
A:ACONT	aconitase	cit[a,c] <=> icit[a,c]					1	-1000	1000	0
A:ACONTm	Aconitate hydratase	cit[a,m] <=> icit[a,m]					1	-1000	1000	0
A:ACS	acetyl-CoA synthetase	ac[a,c] + atp[a,c] + coa[a,c] -> accoa[a,c] + amp[a,c] + ppi[a,c]					0	0	1000	0
A:ACSm	acetyl-CoA synthetase	ac[a,m] + atp[a,m] + coa[a,m] -> accoa[a,m] + amp[a,m] + ppi[a,m]					0	0	1000	0
A:ACt2m	acetate mitochondrial transport via proton symport	ac[a,c] + h[a,c] <=> ac[a,m] + h[a,m]					1	-1000	1000	0
A:ACt6bl	acetate transport in/out via proton symport	ac[bl] + h[bl] <=> ac[a,c] + h[a,c]					1	-1000	1000	0
A:ADK1	adenylate kinase	amp[a,c] + atp[a,c] <=> 2 adp[a,c]					1	-1000	1000	0
A:ADK1m	adenylate kinase, mitochondrial	amp[a,m] + atp[a,m] <=> 2 adp[a,m]					1	-1000	1000	0
A:ADNCYC	adenylate cyclase	atp[a,c] -> camp[a,c] + ppi[a,c]					0	0	1000	0
A:ADNK1	adenosine kinase	adn[a,c] + atp[a,c] -> adp[a,c] + amp[a,c] + h[a,c]					0	0	1000	0
A:ADRNtb	fatty acid transport via diffusion, blood	ocsttea6[bl] <=> ocsttea6[a,c]					1	-1000	1000	0
A:ADSL1r	adenylsuccinate lyase	dcamp[a,c] <=> amp[a,c] + fum[a,c]					1	-1000	1000	0
A:ADSL2r	adenylosuccinate lyase	25aics[a,c] <=> aicar[a,c] + fum[a,c]					1	-1000	1000	0
A:ADSS	adenylosuccinate synthetase	asp-L[a,c] + gtp[a,c] + imp[a,c] -> dcamp[a,c] + gdp[a,c] + 2 h[a,c] + pi[a,c]					0	0	1000	0
A:AGAT_Hsa_Adp	1-Acyl-glycerol-3-phosphate acyltransferase, adipocyte specific	0.001 1ag3p_Hsa_Adp[a,c] + 0.007 ddcoa[a,c] + 0.001 dsecoa9[a,c] + 0.002 dshcoa3[a,c] + 0.002 dspcoa3[a,c] + 0.002 ecsacoa[a,c] + 0.003 esdcoa6[a,c] + 0.002 esecoa11[a,c] + 0.007 esecoa9[a,c] + 0.003 estcoa6[a,c] + 0.004 ettcoa6[a,c] + 0.03 hdcoa7[a,c] + 0.005 hdcoa9[a,c] + 0.003 hpdcoa8[a,c] + 0.159 ocdycacoa6[a,c] + 0.005 odcoa3[a,c] + 0.003 odecoa5[a,c] + 0.018 odecoa7[a,c] + 0.393 odecoa9[a,c…					0	0	1000	0
A:AHC	adenosylhomocysteinase	ahcys[a,c] + h2o[a,c] <=> adn[a,c] + hcys-L[a,c]					1	-1000	1000	0
A:AICART	phosphoribosylaminoimidazolecarboxamide formyltransferase	10fthf[a,c] + aicar[a,c] <=> fprica[a,c] + thf[a,c]					1	-1000	1000	0
A:AIRCr	phosphoribosylaminoimidazole carboxylase	air[a,c] + co2[a,c] <=> 5aizc[a,c] + h[a,c]					1	-1000	1000	0
A:AKBDHm	alphaketobutyrate dehydrogenase (mitochondrial)	2obut[a,m] + coa[a,m] + nad[a,m] -> co2[a,m] + nadh[a,m] + ppcoa[a,m]					0	0	1000	0
A:AKBtm	alphaketobutyrate transport (mitochondrial)	2obut[a,m] <=> 2obut[a,c]					1	-1000	1000	0
A:AKGDm	2-oxoglutarate dehydrogenase, mitochondrial	akg[a,m] + coa[a,m] + nad[a,m] -> co2[a,m] + nadh[a,m] + succoa[a,m]					0	0	1000	0
A:ALATA_L	L-alanine transaminase	akg[a,c] + ala-L[a,c] <=> glu-L[a,c] + pyr[a,c]					1	-1000	1000	0
A:ALAt4rb	Alanine-Sodium symporter, blood	ala-L[bl] + na1[bl] <=> ala-L[a,c] + na1[a,c]					1	-1000	0	0
A:ALCD2if	alcohol dehydrogenase, forward rxn (ethanol -> acetaldehyde)	etoh[a,c] + nad[a,c] -> acald[a,c] + h[a,c] + nadh[a,c]					0	0	1000	0
A:ALCD2yf	alcohol dehydrogenase (ethanol, NADP), forward reaction	etoh[a,c] + nadp[a,c] -> acald[a,c] + h[a,c] + nadph[a,c]					0	0	1000	0
A:ALDD2x	aldehyde dehydrogenase (acetaldehyde, NAD)	acald[a,c] + h2o[a,c] + nad[a,c] -> ac[a,c] + 2 h[a,c] + nadh[a,c]					0	0	1000	0
A:ALDD4xm	aldehyde dehydrogenase (NAD), mitochondrial	h2o[a,m] + mmalsa-S[a,m] + nad[a,m] -> 2 h[a,m] + mmal[a,m] + nadh[a,m]					0	0	1000	0
A:ALDOX1	aldehyde oxidase	h2o[a,c] + mmalsa-S[a,c] + o2[a,c] -> h[a,c] + h2o2[a,c] + mmal[a,c]					0	0	1000	0
A:ALR	Aldose reductase	h2o[a,c] + mthgxl[a,c] + nadp[a,c] -> 2 h[a,c] + nadph[a,c] + pyr[a,c]					0	0	1000	0
A:AOBUTDsm	L-2-amino-3-oxobutanoate decarboxylation, mitochondrial	2aobut[a,m] + h[a,m] -> aact[a,m] + co2[a,m]					0	0	1000	0
A:ARGSL	argininosuccinate lyase	argsuc[a,c] <=> arg-L[a,c] + fum[a,c]					1	-1000	1000	0
A:ARGSS	argininosuccinate synthase	asp-L[a,c] + atp[a,c] + citr-L[a,c] -> amp[a,c] + argsuc[a,c] + h[a,c] + ppi[a,c]					0	0	1000	0
A:ARGtrb	Arginine transport, blood	arg-L[bl] <=> arg-L[a,c]					1	-1000	1000	0
A:ASNS1	asparagine synthase (glutamine-hydrolysing)	asp-L[a,c] + atp[a,c] + gln-L[a,c] + h2o[a,c] -> amp[a,c] + asn-L[a,c] + glu-L[a,c] + h[a,c] + ppi[a,c]					0	0	1000	0
A:ASNt4rb	L-asparagine transport in via sodium symport, blood	asn-L[bl] + na1[bl] <=> asn-L[a,c] + na1[a,c]					1	-1000	1000	0
A:ASPCTr	aspartate carbamoyltransferase (reversible)	asp-L[a,c] + cbp[a,c] <=> cbasp[a,c] + h[a,c] + pi[a,c]					1	-1000	1000	0
A:ASPTA1	aspartate transaminase	akg[a,c] + asp-L[a,c] <=> glu-L[a,c] + oaa[a,c]					1	-1000	1000	0
A:ASPTA1m	aspartate transaminase, mitochondrial	akg[a,m] + asp-L[a,m] <=> glu-L[a,m] + oaa[a,m]					1	-1000	1000	0
A:ASPTA3	aspartate transaminase	3sala[a,c] + akg[a,c] -> glu-L[a,c] + spyr[a,c]					0	0	1000	0
A:ASPTA4	aspartate transaminase	akg[a,c] + cys-L[a,c] <=> glu-L[a,c] + mercppyr[a,c]					1	-1000	1000	0
A:ASPt4rb	L-aspartate transport, blood	asp-L[bl] + na1[bl] <=> asp-L[a,c] + na1[a,c]					1	-1000	0	0
A:ATP/ADPtm	ATP/ADP transport, mitochondrial	adp[a,c] + atp[a,m] <=> adp[a,m] + atp[a,c]					1	-1000	1000	0
A:ATP/ADPtp	ATP/ADP transport, peroxisome	adp[a,c] + atp[a,x] <=> adp[a,x] + atp[a,c]					1	-1000	1000	0
A:ATPM	ATP maintenance requirment	atp[a,c] + h2o[a,c] -> adp[a,c] + h[a,c] + pi[a,c]					0	0	1000	0
A:ATPS4m	ATP synthase, mitochondrial	adp[a,m] + 4 h[a,c] + pi[a,m] -> atp[a,m] + 3 h[a,m] + h2o[a,m]					0	0	1000	0
A:ATPSb	ATPase, cytosolic	atp[a,c] + h2o[a,c] -> adp[a,c] + pi[a,c] + h[bl]					0	0	1000	0
A:C14STRer	C-14 sterol reductase, endoplasmic reticulum	44mctr[a,r] + h[a,r] + nadph[a,r] -> 44mzym[a,r] + nadp[a,r]					0	0	1000	0
A:C3STDH1xer	C-3 sterol dehydrogenase NADH, (4-methylzymosterol)	4mzym_int1[a,r] + nad[a,r] -> 4mzym_int2[a,r] + co2[a,r] + nadh[a,r]					0	0	1000	0
A:C3STDH1yer	C-3 sterol dehydrogenase NADPH, (4-methylzymosterol)	4mzym_int1[a,r] + nadp[a,r] -> 4mzym_int2[a,r] + co2[a,r] + nadph[a,r]					0	0	1000	0
A:C3STKR2er	C-3 sterol keto reductase (zymosterol), endoplasmic reticulum	h[a,r] + nadph[a,r] + zym_int2[a,r] -> nadp[a,r] + zymst[a,r]					0	0	1000	0
A:C4STMO1er	C-4 sterol methyl oxidase (4,4-dimethylzymosterol), endoplasmic reticulum	44mzym[a,r] + 2 h[a,r] + 3 nadph[a,r] + 3 o2[a,r] -> 4mzym_int1[a,r] + 4 h2o[a,r] + 3 nadp[a,r]					0	0	1000	0
A:C4STMO2xer	C-4 methyl sterol oxidase NADH	4mzym_int2[a,r] + nad[a,r] + o2[a,r] -> co2[a,r] + h[a,r] + nadh[a,r] + zym_int2[a,r]					0	0	1000	0
A:C4STMO2yer	C-4 methyl sterol oxidase NADPH	4mzym_int2[a,r] + nadp[a,r] + o2[a,r] -> co2[a,r] + h[a,r] + nadph[a,r] + zym_int2[a,r]					0	0	1000	0
A:CAT	catalase	2 h2o2[a,c] -> 2 h2o[a,c] + o2[a,c]					0	0	1000	0
A:CATm	catalase, mitochondrial	2 h2o2[a,m] -> 2 h2o[a,m] + o2[a,m]					0	0	1000	0
A:CATp	catalase	2 h2o2[a,x] -> 2 h2o[a,x] + o2[a,x]					0	0	1000	0
A:CBPS	carbamoyl-phosphate synthase (glutamine-hydrolysing)	2 atp[a,c] + gln-L[a,c] + h2o[a,c] + hco3[a,c] -> 2 adp[a,c] + cbp[a,c] + glu-L[a,c] + 2 h[a,c] + pi[a,c]					0	0	1000	0
A:CBPSAm	carbamoyl-phosphate synthase (ammonia)	2 atp[a,m] + co2[a,m] + h2o[a,m] + nh4[a,m] -> 2 adp[a,m] + cbp[a,m] + 3 h[a,m] + pi[a,m]					0	0	1000	0
A:CDO	cysteine dioxygenase	cys-L[a,c] + o2[a,c] -> 3sala[a,c]					0	0	1000	0
A:CDPDGPm_Hsa_Adp	CDP-diacylglycerol--serine O-phosphatidyltransferae, mitochondrial, human adipoctye	0.001 cdpdag_Hsa_Adp[a,m] + glyc3p[a,m] <=> cmp[a,m] + h[a,m] + 0.001 pgp_Hsa_Adp[a,m]					1	-1000	1000	0
A:CERPT_Hsa_Adp	Ceramide cholinephosphotransferase, adipocyte	cdpchol[a,c] + 0.001 cer_Hsa_Adp[a,c] -> cmp[a,c] + 0.001 sphgmy_Hsa_Adp[a,c]					0	0	1000	0
A:CERS_Hsa_Adp	Ceramide synthase, adipocyte	0.001 facoa_avg_Hsa_Adp[a,c] + sphgn[a,c] -> coa[a,c] + 0.001 dcer_Hsa_Adp[a,c] + h[a,c]					0	0	1000	0
A:CHLPCTD	choline phosphate cytididyltransferase	cholp[a,c] + ctp[a,c] + h[a,c] -> cdpchol[a,c] + ppi[a,c]					0	0	1000	0
A:CHOLK	Choline kinase	atp[a,c] + chol[a,c] -> adp[a,c] + cholp[a,c] + h[a,c]					0	0	1000	0
A:CHOLtb	Choline transport, blood	chol[bl] <=> chol[a,c]					1	-1000	1000	0
A:CHSTEROLter	Cholesterol transport, endoplasmic reticulum	chsterol[a,c] <=> chsterol[a,r]					1	-1000	1000	0
A:CHSTNIer	cholestenol delta-isomerase	zymst[a,r] <=> cholsd[a,r]					1	-1000	1000	0
A:CITL2	Citrate lyase (ATP-requiring)	atp[a,c] + cit[a,c] + coa[a,c] -> accoa[a,c] + adp[a,c] + oaa[a,c] + pi[a,c]					0	0	1000	0
A:CITMALtm	citrate transport, mitochondrial	cit[a,c] + h[a,c] + mal-L[a,m] <=> cit[a,m] + h[a,m] + mal-L[a,c]					1	-1000	1000	0
A:CLPNtm_Hsa_Adp	cardiolipin reversible transport, mitochondria, adipocyte	clpn_Hsa_Adp[a,m] <=> clpn_Hsa_Adp[a,c]					1	-1000	1000	0
A:CLSm_Hsa_Adp	cardiolipin synthase, mitochondrial adipocyte	0.001 cdpdag_Hsa_Adp[a,m] + 0.001 pg_Hsa_Adp[a,m] -> 0.001 clpn_Hsa_Adp[a,m] + cmp[a,m] + h[a,m]					0	0	1000	0
A:CO2tb	CO2 transport out via diffusion	co2[bl] <=> co2[a,c]					1	-1000	1000	0
A:CO2ter	CO2 transport, endoplasmic reticulum	co2[a,c] <=> co2[a,r]					1	-1000	1000	0
A:CO2tm	CO2 transport (diffusion), mitochondrial	co2[a,c] <=> co2[a,m]					1	-1000	1000	0
A:CO2tp	CO2 peroxisomal transport	co2[a,c] <=> co2[a,x]					1	-1000	1000	0
A:CRNDDT	carnitine dodecanoyltransferase (C12:0Crn)	crn[a,c] + ddcoa[a,c] <=> coa[a,c] + ddcrn[a,c]					1	-1000	1000	0
A:CRNDDm	carnitine dodecanoyltransferase (C12:0Crn), mitochondria	coa[a,m] + ddcrn[a,m] <=> crn[a,m] + ddcoa[a,m]					1	-1000	1000	0
A:CRNDS9	carnitine docosenoyltransferase (C22:1Crn, n9)	crn[a,c] + dsecoa9[a,c] <=> coa[a,c] + dsecrn9[a,c]					1	-1000	1000	0
A:CRNDS9m	carnitine docosenoyltransferase (C22:1Crn, n9), mitochondria	crn[a,m] + dsecoa9[a,m] <=> coa[a,m] + dsecrn9[a,m]					1	-1000	1000	0
A:CRNDS9tm	docosenoyl carnitine transport (C22:1Crn, n9)	crn[a,m] + dsecrn9[a,c] <=> crn[a,c] + dsecrn9[a,m]					1	-1000	1000	0
A:CRNDSH3	carnitine docosahexaenoyltransferase (C22:6Crn, n3)	crn[a,c] + dshcoa3[a,c] <=> coa[a,c] + dshcrn3[a,c]					1	-1000	1000	0
A:CRNDSH3m	carnitine docosahexaenoyltransferase (C22:6Crn, n3), mitochondrial	crn[a,m] + dshcoa3[a,m] <=> coa[a,m] + dshcrn3[a,m]					1	-1000	1000	0
A:CRNDSH3tm	docosahexaenoyl carnitine transport (C22:6Crn, n3)	crn[a,m] + dshcrn3[a,c] <=> crn[a,c] + dshcrn3[a,m]					1	-1000	1000	0
A:CRNDSP3	carnitine docosapentaenoyltransferase (C22:5Crn, n3)	crn[a,c] + dspcoa3[a,c] <=> coa[a,c] + dspcrn3[a,c]					1	-1000	1000	0
A:CRNDSP3m	carnitine docosapentaenoyltransferase (C22:5Crn, n3), mitochondrial	crn[a,m] + dspcoa3[a,m] <=> coa[a,m] + dspcrn3[a,m]					1	-1000	1000	0
A:CRNDSP3tm	docosapentaenoyl carnitine transport (C22:5Crn, n3)	crn[a,m] + dspcrn3[a,c] <=> crn[a,c] + dspcrn3[a,m]					1	-1000	1000	0
A:CRNDTtm	dodecanoyl carnitine transport (C12:0Crn)	crn[a,m] + ddcrn[a,c] <=> crn[a,c] + ddcrn[a,m]					1	-1000	1000	0
A:CRNES11	carnitine eicosenoyltransferase (C20:1Crn, n11)	crn[a,c] + esecoa11[a,c] <=> coa[a,c] + esecrn11[a,c]					1	-1000	1000	0
A:CRNES11m	carnitine eicosenoyltransferase (C20:1Crn, n11), mitochondrial	crn[a,m] + esecoa11[a,m] <=> coa[a,m] + esecrn11[a,m]					1	-1000	1000	0
A:CRNES11tm	eicosenoyl carnitine transport (C20:1Crn, n11)	crn[a,m] + esecrn11[a,c] <=> crn[a,c] + esecrn11[a,m]					1	-1000	1000	0
A:CRNES9	carnitine eicosenoyltransferase (C20:1Crn, n9)	crn[a,c] + esecoa9[a,c] <=> coa[a,c] + esecrn9[a,c]					1	-1000	1000	0
A:CRNES9m	carnitine eicosenoyltransferase (C20:1Crn, n9), mitochondrial	crn[a,m] + esecoa9[a,m] <=> coa[a,m] + esecrn9[a,m]					1	-1000	1000	0
A:CRNES9tm	eicosenoyl carnitine transport (C20:1Crn, n9)	crn[a,m] + esecrn9[a,c] <=> crn[a,c] + esecrn9[a,m]					1	-1000	1000	0
A:CRNESD6	carnitine eicosadienoyltransferase (C20:2Crn, n6)	crn[a,c] + esdcoa6[a,c] <=> coa[a,c] + esdcrn6[a,c]					1	-1000	1000	0
A:CRNESD6m	carnitine eicosadienoyltransferase (C20:2Crn, n6), mitochondrial	crn[a,m] + esdcoa6[a,m] <=> coa[a,m] + esdcrn6[a,m]					1	-1000	1000	0
A:CRNESD6tm	eicosadienoyl carnitine transport (C20:2Crn, n6)	crn[a,m] + esdcrn6[a,c] <=> crn[a,c] + esdcrn6[a,m]					1	-1000	1000	0
A:CRNESR6	carnitine eicosatetraenoyltransferase (C20:4Crn, n6)	crn[a,c] + ettcoa6[a,c] <=> coa[a,c] + ettcrn6[a,c]					1	-1000	1000	0
A:CRNESR6m	carnitine eicosatetraenoyltransferase (C20:4Crn, n6), mitochondrial	crn[a,m] + ettcoa6[a,m] <=> coa[a,m] + ettcrn6[a,m]					1	-1000	1000	0
A:CRNESR6tm	eicosatetraenoyl carnitine transport (C20:4Crn, n6)	crn[a,m] + ettcrn6[a,c] <=> crn[a,c] + ettcrn6[a,m]					1	-1000	1000	0
A:CRNEST6	carnitine eicosatrienoyltransferase (C20:3Crn, n6)	crn[a,c] + estcoa6[a,c] <=> coa[a,c] + estcrn6[a,c]					1	-1000	1000	0
A:CRNEST6m	carnitine eicosatrienoyltransferase (C20:3Crn, n6), mitochondrial	crn[a,m] + estcoa6[a,m] <=> coa[a,m] + estcrn6[a,m]					1	-1000	1000	0
A:CRNEST6tm	eicosatrienoyl carnitine transport (C20:3Crn, n6)	crn[a,m] + estcrn6[a,c] <=> crn[a,c] + estcrn6[a,m]					1	-1000	1000	0
A:CRNET	carnitine eicosanoyltransferase (C20:0Crn)	crn[a,c] + ecsacoa[a,c] <=> coa[a,c] + ecsacrn[a,c]					1	-1000	1000	0
A:CRNETm	carnitine eicosanoyltransferase (C20:0Crn), mitochondria	coa[a,m] + ecsacrn[a,m] <=> crn[a,m] + ecsacoa[a,m]					1	-1000	1000	0
A:CRNETtm	eicosanoyl carnitine transport (C20:0Crn)	crn[a,m] + ecsacrn[a,c] <=> crn[a,c] + ecsacrn[a,m]					1	-1000	1000	0
A:CRNHD7	carnitine hexadecenoyltransferase (C16:1Crn, n7)	crn[a,c] + hdcoa7[a,c] <=> coa[a,c] + hdcrn7[a,c]					1	-1000	1000	0
A:CRNHD7m	carnitine hexadecenoyltransferase (C16:1Crn, n7), mitochondrial	crn[a,m] + hdcoa7[a,m] <=> coa[a,m] + hdcrn7[a,m]					1	-1000	1000	0
A:CRNHD7tm	hexadecenoyl carnitine transprot (C16:1Crn, n7)	crn[a,m] + hdcrn7[a,c] <=> crn[a,c] + hdcrn7[a,m]					1	-1000	1000	0
A:CRNHD9	carnitine hexadecenoyltransferase (C16:1Crn, n9)	crn[a,c] + hdcoa9[a,c] <=> coa[a,c] + hdcrn9[a,c]					1	-1000	1000	0
A:CRNHD9m	carnitine hexadecenoyltransferase (C16:1Crn, n9), mitochondrial	crn[a,m] + hdcoa9[a,m] <=> coa[a,m] + hdcrn9[a,m]					1	-1000	1000	0
A:CRNHD9tm	hexadecenoyl carnitinetransport (C16:1Crn, n9)	crn[a,m] + hdcrn9[a,c] <=> crn[a,c] + hdcrn9[a,m]					1	-1000	1000	0
A:CRNOD5	carnitine octadecenoyltransferase (C18:1Crn, n5)	crn[a,c] + odecoa5[a,c] <=> coa[a,c] + odecrn5[a,c]					1	-1000	1000	0
A:CRNOD5m	carnitine octadecenoyltransferase (C18:1Crn, n5), mitochondrial	crn[a,m] + odecoa5[a,m] <=> coa[a,m] + odecrn5[a,m]					1	-1000	1000	0
A:CRNOD5tm	octadecenoyl carnitine transport (C18:1Crn, n5)	crn[a,m] + odecrn5[a,c] <=> crn[a,c] + odecrn5[a,m]					1	-1000	1000	0
A:CRNOD7	carnitine octadecenoyltransferase (C18:1Crn, n7)	crn[a,c] + odecoa7[a,c] <=> coa[a,c] + odecrn7[a,c]					1	-1000	1000	0
A:CRNOD7m	carnitine octadecenoyltransferase (C18:1Crn, n7), mitochondrial	crn[a,m] + odecoa7[a,m] <=> coa[a,m] + odecrn7[a,m]					1	-1000	1000	0
A:CRNOD7tm	octadecenoyl carnitine transferase (C18:1Crn, n7)	crn[a,m] + odecrn7[a,c] <=> crn[a,c] + odecrn7[a,m]					1	-1000	1000	0
A:CRNOD9	carnitine octadecenoyltransferase (C18:1Crn, n9)	crn[a,c] + odecoa9[a,c] <=> coa[a,c] + odecrn9[a,c]					1	-1000	1000	0
A:CRNOD9m	carnitine octadecenoyltransferase (C18:1Crn, n9), mitochondrial	crn[a,m] + odecoa9[a,m] <=> coa[a,m] + odecrn9[a,m]					1	-1000	1000	0
A:CRNOD9tm	octadecenoyl carnitine transport (C18:1Crn, n9)	crn[a,m] + odecrn9[a,c] <=> crn[a,c] + odecrn9[a,m]					1	-1000	1000	0
A:CRNODD6	carnitine octadecadienoyltransferase (C18:2Crn, n6)	crn[a,c] + ocdycacoa6[a,c] <=> coa[a,c] + ocdycacrn6[a,c]					1	-1000	1000	0
A:CRNODD6m	carnitine octadecadienoyltransferase (C18:2Crn, n6), mitochondrial	crn[a,m] + ocdycacoa6[a,m] <=> coa[a,m] + ocdycacrn6[a,m]					1	-1000	1000	0
A:CRNODD6tm	octadecadienoyl carnitine transferase (C18:2Crn, n6)	crn[a,m] + ocdycacrn6[a,c] <=> crn[a,c] + ocdycacrn6[a,m]					1	-1000	1000	0
A:CRNODT3	carnitine octadecatrienoyltransferase (C18:3Crn, n3)	crn[a,c] + odcoa3[a,c] <=> coa[a,c] + odcrn3[a,c]					1	-1000	1000	0
A:CRNODT3m	carnitine octadecatrienoyltransferase (C18:3Crn, n3), mitochondrial	crn[a,m] + odcoa3[a,m] <=> coa[a,m] + odcrn3[a,m]					1	-1000	1000	0
A:CRNODT3tm	octadecatrienoyl carnitine transferase (C18:3Crn, n3)	crn[a,m] + odcrn3[a,c] <=> crn[a,c] + odcrn3[a,m]					1	-1000	1000	0
A:CRNOSR9	carnitine ocosatetraenoyltransferase (C22:4Crn, n6)	crn[a,c] + osttcoa6[a,c] <=> coa[a,c] + osttcrn6[a,c]					1	-1000	1000	0
A:CRNOSR9m	carnitine ocosatetraenoyltransferase (C22:4Crn, n6), mitochondrial	crn[a,m] + osttcoa6[a,m] <=> coa[a,m] + osttcrn6[a,m]					1	-1000	1000	0
A:CRNOSR9tm	ocosatetraenoyl carnitine transport (C22:4Crn, n6)	crn[a,m] + osttcrn6[a,c] <=> crn[a,c] + osttcrn6[a,m]					1	-1000	1000	0
A:CRNOT	carnitine octadecanoyltransferase (C18:0Crn)	crn[a,c] + strcoa[a,c] <=> coa[a,c] + strcrn[a,c]					1	-1000	1000	0
A:CRNOTm	carnitine octadecanoyltransferase (C18:0Crn), mitochondria	coa[a,m] + strcrn[a,m] <=> crn[a,m] + strcoa[a,m]					1	-1000	1000	0
A:CRNOTtm	octadecanoyl carnitine transport (C18:0Crn)	crn[a,m] + strcrn[a,c] <=> crn[a,c] + strcrn[a,m]					1	-1000	1000	0
A:CRNPDT	carnitine pentadecanoyltransferase (C15:0Crn)	crn[a,c] + pdcoa[a,c] <=> coa[a,c] + pdcrn[a,c]					1	-1000	1000	0
A:CRNPDTm	carnitine pentadecanoyltransferase (C15:0Crn), mitochondria	coa[a,m] + pdcrn[a,m] <=> crn[a,m] + pdcoa[a,m]					1	-1000	1000	0
A:CRNPDTtm	pentadecanoyl carnitine transport (C15:0Crn)	crn[a,m] + pdcrn[a,c] <=> crn[a,c] + pdcrn[a,m]					1	-1000	1000	0
A:CRNPPT	carnitine propionyltransferase	crn[a,c] + ppcoa[a,c] <=> coa[a,c] + pcrn[a,c]					1	-1000	1000	0
A:CRNPPTtm	carnitine propionyltransferase	crn[a,m] + pcrn[a,c] <=> crn[a,c] + pcrn[a,m]					1	-1000	1000	0
A:CRNPT	carnitine O-palmitoyltransferase (C16:0Crn)	crn[a,c] + pmtcoa[a,c] <=> coa[a,c] + pmtcrn[a,c]					1	-1000	1000	0
A:CRNPTm	carnitine palmitoyltransferase (C16:0Crn), mitochondrial	coa[a,m] + pmtcrn[a,m] <=> crn[a,m] + pmtcoa[a,m]					1	-1000	1000	0
A:CRNPTtm	Palmitoylcarnitine shuttle (C16:0Crn), mitochondrial	crn[a,m] + pmtcrn[a,c] <=> crn[a,c] + pmtcrn[a,m]					1	-1000	1000	0
A:CRNTD5	carnitine tetradecenoyltransferase (C14:1Crn, n5)	crn[a,c] + tdecoa5[a,c] <=> coa[a,c] + tdecrn5[a,c]					1	-1000	1000	0
A:CRNTD5m	carnitine tetradecenoyltransferase (C14:1Crn, n5), mitochondrial	crn[a,m] + tdecoa5[a,m] <=> coa[a,m] + tdecrn5[a,m]					1	-1000	1000	0
A:CRNTD5tm	tetradecenoyl carnitine transport (C14:1Crn, n5)	crn[a,m] + tdecrn5[a,c] <=> crn[a,c] + tdecrn5[a,m]					1	-1000	1000	0
A:CRNTDT	carnitine tetradecanoyltransferase (C14:0Crn)	crn[a,c] + tdcoa[a,c] <=> coa[a,c] + tdcrn[a,c]					1	-1000	1000	0
A:CRNTDm	carnitine tetradecanoyltransferase (C14:0Crn, mitochondria	coa[a,m] + tdcrn[a,m] <=> crn[a,m] + tdcoa[a,m]					1	-1000	1000	0
A:CRNTTtm	tetradecanoyl carnitine transport (C14:0Crn)	crn[a,m] + tdcrn[a,c] <=> crn[a,c] + tdcrn[a,m]					1	-1000	1000	0
A:CSNAT2m	carnitine O-aceyltransferase, mitochondrial	coa[a,m] + pcrn[a,m] <=> crn[a,m] + ppcoa[a,m]					1	-1000	1000	0
A:CSNATm	carnitine O-aceyltransferase, mitochondrial	acrn[a,m] + coa[a,m] <=> accoa[a,m] + crn[a,m]					1	-1000	1000	0
A:CSNATr	carnitine O-acetyltransferase	accoa[a,c] + crn[a,c] <=> acrn[a,c] + coa[a,c]					1	-1000	1000	0
A:CSNATtm	carnitine O-acetyltransferase	acrn[a,c] + crn[a,c] <=> acrn[a,m] + crn[a,m]					1	-1000	1000	0
A:CSm	citrate synthase	accoa[a,m] + h2o[a,m] + oaa[a,m] -> cit[a,m] + coa[a,m] + h[a,m]					0	0	1000	0
A:CTPS1	CTP synthase (NH3)	atp[a,c] + nh4[a,c] + utp[a,c] -> adp[a,c] + ctp[a,c] + 2 h[a,c] + pi[a,c]					0	0	1000	0
A:CTPS2	CTP synthase (glutamine)	atp[a,c] + gln-L[a,c] + h2o[a,c] + utp[a,c] -> adp[a,c] + ctp[a,c] + glu-L[a,c] + 2 h[a,c] + pi[a,c]					0	0	1000	0
A:CYOO4m	cytochrome c oxidase (mitochondrial 4 protons/4 cyto)	4 focytcc[a,m] + 8 h[a,m] + o2[a,m] -> 4 ficytcc[a,m] + 4 h[a,c] + 2 h2o[a,m]					0	0	1000	0
A:CYOR4m-ubq10	ubiquinol-6 cytochrome c reductase, Complex III	2 ficytcc[a,m] + 2 h[a,m] + q10h2[a,m] -> 2 focytcc[a,m] + 4 h[a,c] + ubq10[a,m]					0	0	1000	0
A:CYSTGL	cystathionine g-lyase	cysth-L[a,c] + h2o[a,c] -> 2obut[a,c] + cys-L[a,c] + nh4[a,c]					0	0	1000	0
A:CYSTS	cystathionine b-synthase	hcys-L[a,c] + ser-L[a,c] -> cysth-L[a,c] + h2o[a,c]					0	0	1000	0
A:CYSt4rb	L-cysteine reversible transport via sodium symport, reversible, blood	cys-L[bl] + na1[bl] <=> cys-L[a,c] + na1[a,c]					1	-1000	1000	0
A:CYTK1	cytidylate kinase (CMP)	atp[a,c] + cmp[a,c] <=> adp[a,c] + cdp[a,c]					1	-1000	1000	0
A:CYTK1m	cytidylate kinase (CMP), mitochondrial	atp[a,m] + cmp[a,m] <=> adp[a,m] + cdp[a,m]					1	-1000	1000	0
A:CYTK3	cytidylate kinase (CMP)(GTP)	cmp[a,c] + gtp[a,c] <=> cdp[a,c] + gdp[a,c]					1	-1000	1000	0
A:DAGCPT_Hsa_Adp	diacylglycerol cholinephosphotransferase, human adipocyte	0.001 12dgr_Hsa_Adp[a,c] + cdpchol[a,c] -> cmp[a,c] + h[a,c] + 0.001 pc_Hsa_Adp[a,c]					0	0	1000	0
A:DAGH_Hsa_Adp	diacylglycerol hydrolase, human adipocyte	0.001 12dgr_Hsa_Adp[a,c] + h2o[a,c] -> 0.001 fa_avg_Hsa_Adp[a,c] + h[a,c] + 0.001 mglyc_Hsa_Adp[a,c]					0	0	1000	0
A:DAGPYP_Hsa_Adp	diacylglycerol pyrophosphate phosphatase, human adipocyte	h2o[a,c] + 0.001 pa_Hsa_Adp[a,c] -> 0.001 12dgr_Hsa_Adp[a,c] + pi[a,c]					0	0	1000	0
A:DASYN_Hsa_Adp	CDP-Diacylglycerol synthetase, human adipocyte	ctp[a,c] + h[a,c] + 0.001 pa_Hsa_Adp[a,c] <=> 0.001 cdpdag_Hsa_Adp[a,c] + ppi[a,c]					1	-1000	1000	0
A:DASYNm_Hsa_Adp	CDP-Diacylglycerol synthetase, mitochondrial, human adipocyte	ctp[a,m] + h[a,m] + 0.001 pa_Hsa_Adp[a,m] <=> 0.001 cdpdag_Hsa_Adp[a,m] + ppi[a,m]					1	-1000	1000	0
A:DCERDS_Hsa_Adp	Dihydroceramide desaturase, adipocyte	0.001 dcer_Hsa_Adp[a,c] + h[a,c] + nadph[a,c] + o2[a,c] -> 0.001 cer_Hsa_Adp[a,c] + 2 h2o[a,c] + nadp[a,c]					0	0	1000	0
A:DCMPDA2ir	dCMP deaminase	dcmp[a,c] + h[a,c] + h2o[a,c] -> dump[a,c] + nh4[a,c]					0	0	1000	0
A:DCSEA9tb	docosenoate (C22:1, n-9) transport	dcsea9[a,c] <=> dcsea9[bl]					1	-1000	1000	0
A:DCSHEA3tb	docosahexaenoate (C22:6, n-3) transport	dcshea3[bl] <=> dcshea3[a,c]					1	-1000	1000	0
A:DCSPEA3tb	Docosapentaenoate (C22:5, n-3)	dcspea3[bl] <=> dcspea3[a,c]					1	-1000	1000	0
A:DDCAtb	dodecanoate (C12:0) mammalian cell transport	ddca[a,c] <=> ddca[bl]					1	0	1000	0
A:DESAT141n5	Myristicoyl-CoA desaturase (n-C14:0CoA -> C14:1CoA, n-5)	h[a,c] + nadph[a,c] + o2[a,c] + tdcoa[a,c] -> 2 h2o[a,c] + nadp[a,c] + tdecoa5[a,c]					0	0	1000	0
A:DESAT161n7	Palmitoyl-CoA desaturase (n-C16:0CoA -> C16:1CoA, n-7)	h[a,c] + nadph[a,c] + o2[a,c] + pmtcoa[a,c] -> 2 h2o[a,c] + hdcoa7[a,c] + nadp[a,c]					0	0	1000	0
A:DESAT161n9	Palmitoyl-CoA desaturase (n-C16:0CoA -> C16:1CoA, n-9)	h[a,c] + nadph[a,c] + o2[a,c] + pmtcoa[a,c] -> 2 h2o[a,c] + hdcoa9[a,c] + nadp[a,c]					0	0	1000	0
A:DESAT171n8	Palmitoyl-CoA desaturase (n-C17:0CoA -> C17:1CoA, n-8)	h[a,c] + hpdcoa[a,c] + nadph[a,c] + o2[a,c] -> 2 h2o[a,c] + hpdcoa8[a,c] + nadp[a,c]					0	0	1000	0
A:DESAT181n5	stearoyl-CoA desaturase (n-C18:0CoA -> C18:1CoA, n-5)	h[a,c] + nadph[a,c] + o2[a,c] + strcoa[a,c] -> 2 h2o[a,c] + nadp[a,c] + odecoa5[a,c]					0	0	1000	0
A:DESAT181n7	stearoyl-CoA desaturase (n-C18:0CoA -> C18:1CoA, n-7)	h[a,c] + nadph[a,c] + o2[a,c] + strcoa[a,c] -> 2 h2o[a,c] + nadp[a,c] + odecoa7[a,c]					0	0	1000	0
A:DESAT181n9	stearoyl-CoA desaturase (n-C18:0CoA -> C18:1CoA, n-9), adipocyte	h[a,c] + nadph[a,c] + o2[a,c] + strcoa[a,c] -> 2 h2o[a,c] + nadp[a,c] + odecoa9[a,c]					0	0	1000	0
A:DESAT183n6	Oleoyl-CoA desaturase (C18:2CoA, n6 -> C18:3CoA, n6)	h[a,c] + nadph[a,c] + o2[a,c] + ocdycacoa6[a,c] -> 2 h2o[a,c] + nadp[a,c] + odcoa6[a,c]					0	0	1000	0
A:DESAT184n3	stearoyl-CoA desaturase (C18:3CoA, n3 -> C18:4CoA, n3)	h[a,c] + nadph[a,c] + o2[a,c] + odcoa3[a,c] -> 2 h2o[a,c] + nadp[a,c] + strdnccoa3[a,c]					0	0	1000	0
A:DESAT201n11	stearoyl-CoA desaturase (n-C20:0CoA -> C20:1CoA, n-11)	ecsacoa[a,c] + h[a,c] + nadph[a,c] + o2[a,c] -> esecoa11[a,c] + 2 h2o[a,c] + nadp[a,c]					0	0	1000	0
A:DESAT201n9	stearoyl-CoA desaturase (n-C20:0CoA -> C20:1CoA, n-9)	ecsacoa[a,c] + h[a,c] + nadph[a,c] + o2[a,c] -> esecoa9[a,c] + 2 h2o[a,c] + nadp[a,c]					0	0	1000	0
A:DESAT204n6	fatty acyl-CoA desaturase (C20:3CoA, n6 -> C20:4CoA, n6)	estcoa6[a,c] + h[a,c] + nadh[a,c] + o2[a,c] -> ettcoa6[a,c] + 2 h2o[a,c] + nad[a,c]					0	0	1000	0
A:DESAT205n3	fatty acyl-CoA desaturase (C20:4CoA, n3 -> C20:5CoA, n3)	ettcoa3[a,c] + h[a,c] + nadh[a,c] + o2[a,c] -> espcoa3[a,c] + 2 h2o[a,c] + nad[a,c]					0	0	1000	0
A:DESAT221n9	stearoyl-CoA desaturase (n-C22:0CoA -> C22:1CoA, n-9)	dcsacoa[a,c] + h[a,c] + nadph[a,c] + o2[a,c] -> dsecoa9[a,c] + 2 h2o[a,c] + nadp[a,c]					0	0	1000	0
A:DESAT226n3	fatty acyl-CoA desaturase (C22:5CoA, n3 -> C22:6CoA, n3)	dspcoa3[a,c] + h[a,c] + nadph[a,c] + o2[a,c] -> dshcoa3[a,c] + 2 h2o[a,c] + nadp[a,c]					0	0	1000	0
A:DHCR71er	7-dehydrocholesterol reductase	ddsmsterol[a,r] + h[a,r] + nadph[a,r] -> dsmsterol[a,r] + nadp[a,r]					0	0	1000	0
A:DHCR72er	7-dehydrocholesterol reductase	7dhchsterol[a,r] + h[a,r] + nadph[a,r] -> chsterol[a,r] + nadp[a,r]					0	0	1000	0
A:DHFR	dihydrofolate reductase	dhf[a,c] + h[a,c] + nadph[a,c] <=> nadp[a,c] + thf[a,c]					1	-1000	1000	0
A:DHORD3m-ubq10	dihydroorotate dehydrogenase (mitochondrial)	dhor-S[a,c] + ubq10[a,m] <=> orot[a,c] + q10h2[a,m]					1	-1000	1000	0
A:DHORTS	dihydroorotase	dhor-S[a,c] + h2o[a,c] <=> cbasp[a,c] + h[a,c]					1	-1000	1000	0
A:DHPRx	dihydropteridine reductase	dhbpt[a,c] + h[a,c] + nadh[a,c] <=> nad[a,c] + thbpt[a,c]					1	-1000	1000	0
A:DMATT	dimethylallyltranstransferase	dmpp[a,c] + ipdp[a,c] -> grdp[a,c] + ppi[a,c]					0	0	1000	0
A:DMPPtp	dimethylallyl diphosphate transport, peroxisome	dmpp[a,x] <=> dmpp[a,c]					1	-1000	1000	0
A:DPCOAK	dephospho-CoA kinase	atp[a,c] + dpcoa[a,c] -> adp[a,c] + coa[a,c] + h[a,c]					0	0	1000	0
A:DPMVDp	diphosphomevalonate decarboxylase	5dpmev[a,x] + atp[a,x] -> adp[a,x] + co2[a,x] + ipdp[a,x] + pi[a,x]					0	0	1000	0
A:DTMPK	dTMP kinase	atp[a,c] + dtmp[a,c] <=> adp[a,c] + dtdp[a,c]					1	-1000	1000	0
A:EBP2rer	3-beta-hydroxysteroid-delta(8),delta(7)-isomerase	zymstnl[a,r] <=> lathost[a,r]					1	-1000	1000	0
A:ECOAH2m	enoyl-CoA hydratase, mitochondrial	2mp2coa[a,m] + h2o[a,m] <=> hibcoa[a,m]					1	-1000	1000	0
A:ECOAH3m	enoyl-CoA hydratase, mitochondrial	2mb2coa[a,m] + h2o[a,m] <=> 3hmbcoa[a,m]					1	-1000	1000	0
A:ECSEA11tb	eicosenoate (C20:1, n-11) transport	ecsea11[a,c] <=> ecsea11[bl]					1	-1000	1000	0
A:ECSEA9tb	eicosenoate (C20:1, n-9) transport	ecsea9[a,c] <=> ecsea9[bl]					1	-1000	1000	0
A:ECSFAtb	eicosanoate transport (n-C20:0), cytosol to blood	ecsa[bl] <=> ecsa[a,c]					1	-1000	1000	0
A:ECSTEA6tb	Eicosatrienoate (C20:3, n-6) transport	ecstea6[bl] <=> ecstea6[a,c]					1	-1000	1000	0
A:ECSTTEA6tb	Eicosatetraenoate (C20:4, n-6) transport	ecsttea6[bl] <=> ecsttea6[a,c]					1	-1000	1000	0
A:ENO	enolase	2pg[a,c] <=> h2o[a,c] + pep[a,c]					1	-1000	1000	0
A:ETOHtb	ethanol transport in/out via diffusion	etoh[a,c] <=> etoh[bl]					1	-1000	1000	0
A:FACOAL120	fatty-acid--CoA ligase (dodecanoate, C12:0)	atp[a,c] + coa[a,c] + ddca[a,c] <=> amp[a,c] + ddcoa[a,c] + ppi[a,c]					1	-1000	1000	0
A:FACOAL140	fatty-acid--CoA ligase (tetradecanoate)	atp[a,c] + coa[a,c] + ttdca[a,c] <=> amp[a,c] + ppi[a,c] + tdcoa[a,c]					1	-1000	1000	0
A:FACOAL141n5	fatty-acid--CoA ligase (tetradecenoate, C14:1 n-5)	atp[a,c] + coa[a,c] + ttdcea5[a,c] <=> amp[a,c] + ppi[a,c] + tdecoa5[a,c]					1	-1000	1000	0
A:FACOAL150	fatty-acid--CoA ligase (heptadecanoate, C15:0)	atp[a,c] + coa[a,c] + ptdca[a,c] <=> amp[a,c] + pdcoa[a,c] + ppi[a,c]					1	-1000	1000	0
A:FACOAL160	fatty-acid--CoA ligase (hexadecanoate)	atp[a,c] + coa[a,c] + hdca[a,c] <=> amp[a,c] + pmtcoa[a,c] + ppi[a,c]					1	-1000	1000	0
A:FACOAL161n7	fatty-acid--CoA ligase (hexadecenoate, C16:1 n-7)	atp[a,c] + coa[a,c] + hdcea7[a,c] <=> amp[a,c] + hdcoa7[a,c] + ppi[a,c]					1	-1000	1000	0
A:FACOAL161n9	fatty-acid--CoA ligase (hexadecenoate, C16:1 n-9)	atp[a,c] + coa[a,c] + hdcea9[a,c] <=> amp[a,c] + hdcoa9[a,c] + ppi[a,c]					1	-1000	1000	0
A:FACOAL170(n)r	fatty-acid--CoA ligase (heptadecanoate, C17:0)	atp[a,c] + coa[a,c] + hpdca[a,c] <=> amp[a,c] + hpdcoa[a,c] + ppi[a,c]					1	-1000	1000	0
A:FACOAL171_8	fatty-acid--CoA ligase (heptadecenoate, C17:1 n-8)	atp[a,c] + coa[a,c] + hpdcea8[a,c] <=> amp[a,c] + hpdcoa8[a,c] + ppi[a,c]					1	-1000	1000	0
A:FACOAL180	fatty-acid--CoA ligase (octadecanoate)	atp[a,c] + coa[a,c] + ocdca[a,c] <=> amp[a,c] + ppi[a,c] + strcoa[a,c]					1	-1000	1000	0
A:FACOAL181n5	fatty-acid--CoA ligase (octadecenoate, C18:1 n-5)	atp[a,c] + coa[a,c] + ocdcea5[a,c] <=> amp[a,c] + odecoa5[a,c] + ppi[a,c]					1	-1000	1000	0
A:FACOAL181n7	fatty-acid--CoA ligase (octadecenoate, C18:1 n-7)	atp[a,c] + coa[a,c] + ocdcea7[a,c] <=> amp[a,c] + odecoa7[a,c] + ppi[a,c]					1	-1000	1000	0
A:FACOAL181n9	fatty-acid--CoA ligase (octadecenoate, C18:1 n-9)	atp[a,c] + coa[a,c] + ocdcea9[a,c] <=> amp[a,c] + odecoa9[a,c] + ppi[a,c]					1	-1000	1000	0
A:FACOAL182n6	fatty-acid--CoA ligase (octadecadienoate, C18:2 n-6)	atp[a,c] + coa[a,c] + ocddea6[a,c] <=> amp[a,c] + ocdycacoa6[a,c] + ppi[a,c]					1	-1000	1000	0
A:FACOAL183n3	fatty-acid--CoA ligase (octadecadienoate, C18:3 n-3), hepatocyte	atp[a,c] + coa[a,c] + ocdctra3[a,c] <=> amp[a,c] + odcoa3[a,c] + ppi[a,c]					1	-1000	1000	0
A:FACOAL200	fatty-acid--CoA ligase (eicosanoate, C20:0)	atp[a,c] + coa[a,c] + ecsa[a,c] <=> amp[a,c] + ecsacoa[a,c] + ppi[a,c]					1	-1000	1000	0
A:FACOAL201n11	fatty-acid--CoA ligase (eicosenoate, C20:1 n-11)	atp[a,c] + coa[a,c] + ecsea11[a,c] <=> amp[a,c] + esecoa11[a,c] + ppi[a,c]					1	-1000	1000	0
A:FACOAL201n9	fatty-acid--CoA ligase (eicosenoate, C20:1 n-9)	atp[a,c] + coa[a,c] + ecsea9[a,c] <=> amp[a,c] + esecoa9[a,c] + ppi[a,c]					1	-1000	1000	0
A:FACOAL202_6	fatty-acid--CoA ligase (eicosadienoate, C20:2 n-6), hepatocyte	atp[a,c] + coa[a,c] + ecsdea6[a,c] <=> amp[a,c] + esdcoa6[a,c] + ppi[a,c]					1	-1000	1000	0
A:FACOAL203n6	fatty-acid--CoA ligase (eicosatrienoate, C20:3 n-6), hepatocyte	atp[a,c] + coa[a,c] + ecstea6[a,c] <=> amp[a,c] + estcoa6[a,c] + ppi[a,c]					1	-1000	1000	0
A:FACOAL204n6	fatty-acid--CoA ligase (eicosatetraenoate, C20:4 n-6)	atp[a,c] + coa[a,c] + ecsttea6[a,c] <=> amp[a,c] + ettcoa6[a,c] + ppi[a,c]					1	-1000	1000	0
A:FACOAL220	fatty-acid--CoA ligase (docosanoate, C22:0)	atp[a,c] + coa[a,c] + dcsa[a,c] <=> amp[a,c] + dcsacoa[a,c] + ppi[a,c]					1	-1000	1000	0
A:FACOAL221n9	fatty-acid--CoA ligase (docosenoate, C22:1 n-9)	atp[a,c] + coa[a,c] + dcsea9[a,c] <=> amp[a,c] + dsecoa9[a,c] + ppi[a,c]					1	-1000	1000	0
A:FACOAL224n6	fatty-acid--CoA ligase (ocosatetraenoate, C22:4 n-6)	atp[a,c] + coa[a,c] + ocsttea6[a,c] <=> amp[a,c] + osttcoa6[a,c] + ppi[a,c]					1	-1000	1000	0
A:FACOAL225n3	fatty-acid--CoA ligase (docosapentaenoate, C22:5 n-3)	atp[a,c] + coa[a,c] + dcspea3[a,c] <=> amp[a,c] + dspcoa3[a,c] + ppi[a,c]					1	-1000	1000	0
A:FACOAL226n3	fatty-acid--CoA ligase (docosahexaenoate, C22:6 n-3)	atp[a,c] + coa[a,c] + dcshea3[a,c] <=> amp[a,c] + dshcoa3[a,c] + ppi[a,c]					1	-1000	1000	0
A:FACOAavg_Hsa_Adp	Average fatty acyl-coa, human adipocyte	atp[a,c] + coa[a,c] + 0.001 dcsea9[a,c] + 0.002 dcshea3[a,c] + 0.002 dcspea3[a,c] + 0.007 ddca[a,c] + 0.002 ecsa[a,c] + 0.003 ecsdea6[a,c] + 0.002 ecsea11[a,c] + 0.007 ecsea9[a,c] + 0.003 ecstea6[a,c] + 0.004 ecsttea6[a,c] + 0.243 hdca[a,c] + 0.03 hdcea7[a,c] + 0.005 hdcea9[a,c] + 0.003 hpdcea8[a,c] + 0.064 ocdca[a,c] + 0.003 ocdcea5[a,c] + 0.018 ocdcea7[a,c] + 0.393 ocdcea9[a,c] + 0.005 ocdctra3…					1	-1000	1000	0
A:FAEL202n6	fatty-acyl-CoA elongation (n-C20:2CoA, n6)	5 h[a,c] + malcoa[a,c] + 4 nadph[a,c] + o2[a,c] + ocdycacoa6[a,c] -> co2[a,c] + coa[a,c] + esdcoa6[a,c] + 3 h2o[a,c] + 4 nadp[a,c]					0	0	1000	0
A:FAEL203n6	fatty-acyl-CoA elongation (n-C20:3CoA, n6)	5 h[a,c] + malcoa[a,c] + 4 nadph[a,c] + o2[a,c] + odcoa6[a,c] -> co2[a,c] + coa[a,c] + estcoa6[a,c] + 3 h2o[a,c] + 4 nadp[a,c]					0	0	1000	0
A:FAEL204n3	fatty-acyl-CoA elongation (C20:4CoA, n3)	5 h[a,c] + malcoa[a,c] + 4 nadph[a,c] + o2[a,c] + strdnccoa3[a,c] -> co2[a,c] + coa[a,c] + ettcoa3[a,c] + 3 h2o[a,c] + 4 nadp[a,c]					0	0	1000	0
A:FAEL224n6	fatty-acyl-CoA elongation (C22:4CoA, n6)	ettcoa6[a,c] + 5 h[a,c] + malcoa[a,c] + 4 nadph[a,c] + o2[a,c] -> co2[a,c] + coa[a,c] + 3 h2o[a,c] + 4 nadp[a,c] + osttcoa6[a,c]					0	0	1000	0
A:FAEL225n3	fatty-acyl-CoA elongation (C22:5CoA, n3)	espcoa3[a,c] + 5 h[a,c] + malcoa[a,c] + 4 nadph[a,c] + o2[a,c] -> co2[a,c] + coa[a,c] + dspcoa3[a,c] + 3 h2o[a,c] + 4 nadp[a,c]					0	0	1000	0
A:FALDtp	formaldehyde transport, peroxisomal	fald[a,c] <=> fald[a,x]					1	-1000	1000	0
A:FAOXC100m	Beta oxidation of fatty acid	coa[a,m] + dccoa[a,m] + fad[a,m] + h2o[a,m] + nad[a,m] -> accoa[a,m] + fadh2[a,m] + h[a,m] + nadh[a,m] + occoa[a,m]					0	0	1000	0
A:FAOXC110m	Beta oxidation of odd chain fatty acid	coa[a,m] + edcoa[a,m] + fad[a,m] + h2o[a,m] + nad[a,m] -> accoa[a,m] + fadh2[a,m] + h[a,m] + nadh[a,m] + nncoa[a,m]					0	0	1000	0
A:FAOXC120m	Beta oxidation of fatty acid	coa[a,m] + ddcoa[a,m] + fad[a,m] + h2o[a,m] + nad[a,m] -> accoa[a,m] + dccoa[a,m] + fadh2[a,m] + h[a,m] + nadh[a,m]					0	0	1000	0
A:FAOXC130m	Beta oxidation of odd chain fatty acid	coa[a,m] + fad[a,m] + h2o[a,m] + nad[a,m] + trdcoa[a,m] -> accoa[a,m] + edcoa[a,m] + fadh2[a,m] + h[a,m] + nadh[a,m]					0	0	1000	0
A:FAOXC140m	Beta oxidation of long chain fatty acid	coa[a,m] + fad[a,m] + h2o[a,m] + nad[a,m] + tdcoa[a,m] -> accoa[a,m] + ddcoa[a,m] + fadh2[a,m] + h[a,m] + nadh[a,m]					0	0	1000	0
A:FAOXC141n5m	Beta oxidation of fatty acid	6 coa[a,m] + 5 fad[a,m] + 6 h2o[a,m] + 6 nad[a,m] + tdecoa5[a,m] -> 7 accoa[a,m] + 5 fadh2[a,m] + 6 h[a,m] + 6 nadh[a,m]					0	0	1000	0
A:FAOXC150m	Beta oxidation of odd chain fatty acid	coa[a,m] + fad[a,m] + h2o[a,m] + nad[a,m] + pdcoa[a,m] -> accoa[a,m] + fadh2[a,m] + h[a,m] + nadh[a,m] + trdcoa[a,m]					0	0	1000	0
A:FAOXC160m	Beta oxidation of long chain fatty acid	coa[a,m] + fad[a,m] + h2o[a,m] + nad[a,m] + pmtcoa[a,m] -> accoa[a,m] + fadh2[a,m] + h[a,m] + nadh[a,m] + tdcoa[a,m]					0	0	1000	0
A:FAOXC161n7m	Beta oxidation of fatty acid	7 coa[a,m] + 6 fad[a,m] + 7 h2o[a,m] + hdcoa7[a,m] + 7 nad[a,m] -> 8 accoa[a,m] + 6 fadh2[a,m] + 7 h[a,m] + 7 nadh[a,m]					0	0	1000	0
A:FAOXC161n9m	Beta oxidation of fatty acid	7 coa[a,m] + 6 fad[a,m] + 7 h2o[a,m] + hdcoa9[a,m] + 7 nad[a,m] -> 8 accoa[a,m] + 6 fadh2[a,m] + 7 h[a,m] + 7 nadh[a,m]					0	0	1000	0
A:FAOXC180m	Beta oxidation of long chain fatty acid	coa[a,m] + fad[a,m] + h2o[a,m] + nad[a,m] + strcoa[a,m] -> accoa[a,m] + fadh2[a,m] + h[a,m] + nadh[a,m] + pmtcoa[a,m]					0	0	1000	0
A:FAOXC181n5m	Beta oxidation of fatty acid	8 coa[a,m] + 7 fad[a,m] + 8 h2o[a,m] + 8 nad[a,m] + odecoa5[a,m] -> 9 accoa[a,m] + 7 fadh2[a,m] + 8 h[a,m] + 8 nadh[a,m]					0	0	1000	0
A:FAOXC181n7m	Beta oxidation of fatty acid	8 coa[a,m] + 7 fad[a,m] + 8 h2o[a,m] + 8 nad[a,m] + odecoa7[a,m] -> 9 accoa[a,m] + 7 fadh2[a,m] + 8 h[a,m] + 8 nadh[a,m]					0	0	1000	0
A:FAOXC181n9m	Beta oxidation of fatty acid	8 coa[a,m] + 7 fad[a,m] + 8 h2o[a,m] + 8 nad[a,m] + odecoa9[a,m] -> 9 accoa[a,m] + 7 fadh2[a,m] + 8 h[a,m] + 8 nadh[a,m]					0	0	1000	0
A:FAOXC182n6m	Beta oxidation of fatty acid	8 coa[a,m] + 6 fad[a,m] + 8 h2o[a,m] + 8 nad[a,m] + ocdycacoa6[a,m] -> 9 accoa[a,m] + 6 fadh2[a,m] + 8 h[a,m] + 8 nadh[a,m]					0	0	1000	0
A:FAOXC183n3m	Beta oxidation of fatty acid	8 coa[a,m] + 5 fad[a,m] + 8 h2o[a,m] + 8 nad[a,m] + odcoa3[a,m] -> 9 accoa[a,m] + 5 fadh2[a,m] + 8 h[a,m] + 8 nadh[a,m]					0	0	1000	0
A:FAOXC200m	Beta oxidation of long chain fatty acid	coa[a,m] + ecsacoa[a,m] + fad[a,m] + h2o[a,m] + nad[a,m] -> accoa[a,m] + fadh2[a,m] + h[a,m] + nadh[a,m] + strcoa[a,m]					0	0	1000	0
A:FAOXC201n11m	Beta oxidation of fatty acid	9 coa[a,m] + esecoa11[a,m] + 8 fad[a,m] + 9 h2o[a,m] + 9 nad[a,m] -> 10 accoa[a,m] + 8 fadh2[a,m] + 9 h[a,m] + 9 nadh[a,m]					0	0	1000	0
A:FAOXC201n9m	Beta oxidation of fatty acid	9 coa[a,m] + esecoa9[a,m] + 8 fad[a,m] + 9 h2o[a,m] + 9 nad[a,m] -> 10 accoa[a,m] + 8 fadh2[a,m] + 9 h[a,m] + 9 nadh[a,m]					0	0	1000	0
A:FAOXC202n6m	Beta oxidation of fatty acid	9 coa[a,m] + esdcoa6[a,m] + 7 fad[a,m] + 9 h2o[a,m] + 9 nad[a,m] -> 10 accoa[a,m] + 7 fadh2[a,m] + 9 h[a,m] + 9 nadh[a,m]					0	0	1000	0
A:FAOXC203n6m	Beta oxidation of fatty acid	9 coa[a,m] + estcoa6[a,m] + 6 fad[a,m] + 9 h2o[a,m] + 9 nad[a,m] -> 10 accoa[a,m] + 6 fadh2[a,m] + 9 h[a,m] + 9 nadh[a,m]					0	0	1000	0
A:FAOXC204n6m	Beta oxidation of fatty acid	9 coa[a,m] + ettcoa6[a,m] + 5 fad[a,m] + 9 h2o[a,m] + 9 nad[a,m] -> 10 accoa[a,m] + 5 fadh2[a,m] + 9 h[a,m] + 9 nadh[a,m]					0	0	1000	0
A:FAOXC221n9m	Beta oxidation of fatty acid	10 coa[a,m] + dsecoa9[a,m] + 9 fad[a,m] + 10 h2o[a,m] + 10 nad[a,m] -> 11 accoa[a,m] + 9 fadh2[a,m] + 10 h[a,m] + 10 nadh[a,m]					0	0	1000	0
A:FAOXC224n6m	Beta oxidation of fatty acid	10 coa[a,m] + 6 fad[a,m] + 10 h2o[a,m] + 10 nad[a,m] + osttcoa6[a,m] -> 11 accoa[a,m] + 6 fadh2[a,m] + 10 h[a,m] + 10 nadh[a,m]					0	0	1000	0
A:FAOXC225n3m	Beta oxidation of fatty acid	10 coa[a,m] + dspcoa3[a,m] + 5 fad[a,m] + 10 h2o[a,m] + 10 nad[a,m] -> 11 accoa[a,m] + 5 fadh2[a,m] + 10 h[a,m] + 10 nadh[a,m]					0	0	1000	0
A:FAOXC226n3m	Beta oxidation of fatty acid	10 coa[a,m] + dshcoa3[a,m] + 4 fad[a,m] + 10 h2o[a,m] + 10 nad[a,m] -> 11 accoa[a,m] + 4 fadh2[a,m] + 10 h[a,m] + 10 nadh[a,m]					0	0	1000	0
A:FAOXC40m	Beta oxidation of fatty acid	btcoa[a,m] + coa[a,m] + fad[a,m] + h2o[a,m] + nad[a,m] -> 2 accoa[a,m] + fadh2[a,m] + h[a,m] + nadh[a,m]					0	0	1000	0
A:FAOXC50m	Beta oxidation of odd chain fatty acid	coa[a,m] + fad[a,m] + h2o[a,m] + nad[a,m] + ptcoa[a,m] -> accoa[a,m] + fadh2[a,m] + h[a,m] + nadh[a,m] + ppcoa[a,m]					0	0	1000	0
A:FAOXC60m	Beta oxidation of fatty acid	coa[a,m] + fad[a,m] + h2o[a,m] + hxcoa[a,m] + nad[a,m] -> accoa[a,m] + btcoa[a,m] + fadh2[a,m] + h[a,m] + nadh[a,m]					0	0	1000	0
A:FAOXC70m	Beta oxidation of odd chain fatty acid	coa[a,m] + fad[a,m] + h2o[a,m] + hpcoa[a,m] + nad[a,m] -> accoa[a,m] + fadh2[a,m] + h[a,m] + nadh[a,m] + ptcoa[a,m]					0	0	1000	0
A:FAOXC80m	Beta oxidation of fatty acid	coa[a,m] + fad[a,m] + h2o[a,m] + nad[a,m] + occoa[a,m] -> accoa[a,m] + fadh2[a,m] + h[a,m] + hxcoa[a,m] + nadh[a,m]					0	0	1000	0
A:FAOXC90m	Beta oxidation of odd chain fatty acid	coa[a,m] + fad[a,m] + h2o[a,m] + nad[a,m] + nncoa[a,m] -> accoa[a,m] + fadh2[a,m] + h[a,m] + hpcoa[a,m] + nadh[a,m]					0	0	1000	0
A:FAS100	fatty acid synthase (n-C10:0)	3 h[a,c] + malcoa[a,c] + 2 nadph[a,c] + octa[a,c] -> co2[a,c] + coa[a,c] + dca[a,c] + h2o[a,c] + 2 nadp[a,c]					0	0	1000	0
A:FAS120	fatty acid synthase (n-C12:0)	dca[a,c] + 3 h[a,c] + malcoa[a,c] + 2 nadph[a,c] -> co2[a,c] + coa[a,c] + ddca[a,c] + h2o[a,c] + 2 nadp[a,c]					0	0	1000	0
A:FAS140	fatty acid synthase (n-C14:0)	ddca[a,c] + 3 h[a,c] + malcoa[a,c] + 2 nadph[a,c] -> co2[a,c] + coa[a,c] + h2o[a,c] + 2 nadp[a,c] + ttdca[a,c]					0	0	1000	0
A:FAS150	fatty acid synthase (C15:0), cytosol	17 h[a,c] + 6 malcoa[a,c] + 12 nadph[a,c] + ppcoa[a,c] -> 6 co2[a,c] + 7 coa[a,c] + 5 h2o[a,c] + 12 nadp[a,c] + ptdca[a,c]					0	0	1000	0
A:FAS160	fatty acid synthase (n-C16:0)	3 h[a,c] + malcoa[a,c] + 2 nadph[a,c] + ttdca[a,c] -> co2[a,c] + coa[a,c] + h2o[a,c] + hdca[a,c] + 2 nadp[a,c]					0	0	1000	0
A:FAS170	fatty acid synthase (C17:0), cytosol	3 h[a,c] + malcoa[a,c] + 2 nadph[a,c] + ptdca[a,c] -> co2[a,c] + coa[a,c] + h2o[a,c] + hpdca[a,c] + 2 nadp[a,c]					0	0	1000	0
A:FAS180	fatty acid synthase (n-C18:0)	3 h[a,c] + hdca[a,c] + malcoa[a,c] + 2 nadph[a,c] -> co2[a,c] + coa[a,c] + h2o[a,c] + 2 nadp[a,c] + ocdca[a,c]					0	0	1000	0
A:FAS200	fatty acid synthase (n-C20:0)	3 h[a,c] + malcoa[a,c] + 2 nadph[a,c] + ocdca[a,c] -> co2[a,c] + coa[a,c] + ecsa[a,c] + h2o[a,c] + 2 nadp[a,c]					0	0	1000	0
A:FAS220	fatty acid synthase (n-C22:0)	ecsa[a,c] + 3 h[a,c] + malcoa[a,c] + 2 nadph[a,c] -> co2[a,c] + coa[a,c] + dcsa[a,c] + h2o[a,c] + 2 nadp[a,c]					0	0	1000	0
A:FAS40	fatty acid synthase (n-C6:0)	accoa[a,c] + 2 h[a,c] + malcoa[a,c] + 2 nadph[a,c] -> but[a,c] + co2[a,c] + 2 coa[a,c] + 2 nadp[a,c]					0	0	1000	0
A:FAS60	fatty acid synthase (n-C6:0)	but[a,c] + 3 h[a,c] + malcoa[a,c] + 2 nadph[a,c] -> co2[a,c] + coa[a,c] + h2o[a,c] + hxa[a,c] + 2 nadp[a,c]					0	0	1000	0
A:FAS80	fatty acid synthase (n-C8:0)	3 h[a,c] + hxa[a,c] + malcoa[a,c] + 2 nadph[a,c] -> co2[a,c] + coa[a,c] + h2o[a,c] + 2 nadp[a,c] + octa[a,c]					0	0	1000	0
A:FAVGPA_Hsa_Adp	Average fatty acid pseudoabstractase	0.001 fa_avg_Hsa_Adp[a,c] -> 0.001 dcsea9[a,c] + 0.002 dcshea3[a,c] + 0.002 dcspea3[a,c] + 0.007 ddca[a,c] + 0.002 ecsa[a,c] + 0.003 ecsdea6[a,c] + 0.002 ecsea11[a,c] + 0.007 ecsea9[a,c] + 0.003 ecstea6[a,c] + 0.004 ecsttea6[a,c] + 0.243 hdca[a,c] + 0.03 hdcea7[a,c] + 0.005 hdcea9[a,c] + 0.003 hpdcea8[a,c] + 0.064 ocdca[a,c] + 0.003 ocdcea5[a,c] + 0.018 ocdcea7[a,c] + 0.393 ocdcea9[a,c] + 0.005 o…					0	0	1000	0
A:FBA	fructose-bisphosphate aldolase	fdp[a,c] <=> dhap[a,c] + g3p[a,c]					1	-1000	1000	0
A:FBP	fructose-bisphosphatase	fdp[a,c] + h2o[a,c] -> f6p[a,c] + pi[a,c]					0	0	1000	0
A:FBP26	Fructose-2,6-bisphosphate 2-phosphatase	f26bp[a,c] + h2o[a,c] -> f6p[a,c] + pi[a,c]					0	0	1000	0
A:FE2tb	iron (II) transport, blood	h[a,c] + fe2[bl] <=> fe2[a,c] + h[bl]					1	-1000	1000	0
A:FE2trm	iron (II) transport	fe2[a,c] <=> fe2[a,m]					1	-1000	1000	0
A:FGLUTH	S-Formylglutathione hydrolase	fglut-S[a,c] + h2o[a,c] -> for[a,c] + gthrd[a,c] + h[a,c]					0	0	1000	0
A:FMETDH	formyltetrahydrofolate dehydrogenase	10fthf[a,c] + h2o[a,c] + nadp[a,c] -> co2[a,c] + h[a,c] + nadph[a,c] + thf[a,c]					0	0	1000	0
A:FORTHFC	formimidoyltetrahydrofolate cyclodeaminase	5fthf[a,c] + 2 h[a,c] <=> methf[a,c] + nh4[a,c]					1	-1000	1000	0
A:FORter	formate transport via diffusion	for[a,c] <=> for[a,r]					1	-1000	1000	0
A:FRDPter	Farnesyl diphosphate transport	frdp[a,c] <=> frdp[a,r]					1	-1000	1000	0
A:FTHFLm	formate-tetrahydrofolate ligase, mitochondrial	atp[a,m] + for[a,m] + thf[a,m] <=> 10fthf[a,m] + adp[a,m] + pi[a,m]					1	-1000	1000	0
A:FTHFLr	formate-tetrahydrofolate ligase	atp[a,c] + for[a,c] + thf[a,c] <=> 10fthf[a,c] + adp[a,c] + pi[a,c]					1	-1000	1000	0
A:FUM	fumarase	fum[a,c] + h2o[a,c] <=> mal-L[a,c]					1	-1000	1000	0
A:FUMACA	fumarylacetoacetase	4fumacac[a,c] + h2o[a,c] -> acac[a,c] + fum[a,c] + h[a,c]					0	0	1000	0
A:FUMm	fumarase, mitochondrial	fum[a,m] + h2o[a,m] <=> mal-L[a,m]					1	-1000	1000	0
A:FUMtm	fumarate transport, mitochondrial	fum[a,c] + pi[a,m] <=> fum[a,m] + pi[a,c]					1	-1000	1000	0
A:FldAct	Formaldehyde activation (spontaneous)	fald[a,c] + thf[a,c] -> h2o[a,c] + mlthf[a,c]					0	0	1000	0
A:G3PD1	glycerol-3-phosphate dehydrogenase (NAD)	glyc3p[a,c] + nad[a,c] <=> dhap[a,c] + h[a,c] + nadh[a,c]					1	-1000	1000	0
A:G3PDcm	glycerol-3-phosphate dehydrogenase (FAD), mitochondrial	fad[a,m] + glyc3p[a,c] -> dhap[a,c] + fadh2[a,m]					0	0	1000	0
A:G5SADs	L-glutamate 5-semialdehyde dehydratase (spontaneous)	glu5sa[a,c] <=> 1pyr5c[a,c] + h[a,c] + h2o[a,c]					1	-1000	1000	0
A:G5SADsm	L-glutamate 5-semialdehyde dehydratase (spontaneous) mitochondrial	glu5sa[a,m] <=> 1pyr5c[a,m] + h[a,m] + h2o[a,m]					1	-1000	1000	0
A:G5SDm	glutamate-5-semialdehyde dehydrogenase, mitochondrial	glu5p[a,m] + h[a,m] + nadph[a,m] -> glu5sa[a,m] + nadp[a,m] + pi[a,m]					0	0	1000	0
A:G6PASEer	glucose-6-phosphatase	g6p[a,r] + h2o[a,r] -> glc-D[a,r] + pi[a,r]					0	0	1000	0
A:G6PDH2er	glucose 6-phosphate dehydrogenase, endoplasmic reticulum	g6p[a,r] + nadp[a,r] -> 6pgl[a,r] + h[a,r] + nadph[a,r]					0	0	1000	0
A:G6PDHy	glucose 6-phosphate dehydrogenase	g6p[a,c] + nadp[a,c] <=> 6pgl[a,c] + h[a,c] + nadph[a,c]					1	-1000	1000	0
A:G6Pter	glucose 6-phosphate endoplasmic reticular transport via diffusion	g6p[a,c] <=> g6p[a,r]					1	-1000	1000	0
A:GACm	glutamate aspartate carrier, cytosolic/mitochondrial	asp-L[a,m] + glu-L[a,c] + h[a,c] -> asp-L[a,c] + glu-L[a,m] + h[a,m]					0	0	1000	0
A:GALU	UTP-glucose-1-phosphate uridylyltransferase	g1p[a,c] + h[a,c] + utp[a,c] <=> ppi[a,c] + udpg[a,c]					1	-1000	1000	0
A:GAPD	glyceraldehyde-3-phosphate dehydrogenase (NAD)	g3p[a,c] + nad[a,c] + pi[a,c] <=> 13dpg[a,c] + h[a,c] + nadh[a,c]					1	-1000	1000	0
A:GARFTi	phosphoribosylglycinamide formyltransferase, irreversible	10fthf[a,c] + gar[a,c] -> fgam[a,c] + h[a,c] + thf[a,c]					0	0	1000	0
A:GAT_Hsa_Adp	glycerol 3-phosphate acyltransferase, adipocyte specific	0.007 ddcoa[a,c] + 0.001 dsecoa9[a,c] + 0.002 dshcoa3[a,c] + 0.002 dspcoa3[a,c] + 0.002 ecsacoa[a,c] + 0.003 esdcoa6[a,c] + 0.002 esecoa11[a,c] + 0.007 esecoa9[a,c] + 0.003 estcoa6[a,c] + 0.004 ettcoa6[a,c] + glyc3p[a,c] + 0.03 hdcoa7[a,c] + 0.005 hdcoa9[a,c] + 0.003 hpdcoa8[a,c] + 0.159 ocdycacoa6[a,c] + 0.005 odcoa3[a,c] + 0.003 odecoa5[a,c] + 0.018 odecoa7[a,c] + 0.393 odecoa9[a,c] + 0.002 ost…					0	0	1000	0
A:GHMT	glycine hydroxymethyltransferase	ser-L[a,c] + thf[a,c] <=> gly[a,c] + h2o[a,c] + mlthf[a,c]					1	-1000	1000	0
A:GK1	guanylate kinase (GMP:ATP)	atp[a,c] + gmp[a,c] <=> adp[a,c] + gdp[a,c]					1	-1000	1000	0
A:GL3Ptrm	glycerol-3-phosphate transport, mitochondrial	glyc3p[a,c] <=> glyc3p[a,m]					1	-1000	1000	0
A:GLCP	glycogen phosphorylase	glycogen[a,c] + pi[a,c] -> g1p[a,c]					0	0	1000	0
A:GLCt1b	glucose transport (uniport: facilitated diffusion)	glc-D[bl] <=> glc-D[a,c]					1	0	0	0
A:GLCter	glucose transport, endoplasmic reticulum	glc-D[a,c] <=> glc-D[a,r]					1	-1000	1000	0
A:GLNS	glutamine synthetase	atp[a,c] + glu-L[a,c] + nh4[a,c] -> adp[a,c] + gln-L[a,c] + h[a,c] + pi[a,c]					0	0	1000	0
A:GLNt4rb	L-glutamine reversible transport via sodium symport, blood	gln-L[bl] + na1[bl] <=> gln-L[a,c] + na1[a,c]					1	-1000	0	0
A:GLNtrm	Glutamine transport, proton coupled, mitochondria	gln-L[a,c] + h[a,c] <=> gln-L[a,m] + h[a,m]					1	-1000	1000	0
A:GLU5Km	glutamate 5-kinase, mitochondrial	atp[a,m] + glu-L[a,m] -> adp[a,m] + glu5p[a,m]					0	0	1000	0
A:GLUDxm	glutamate dehydrogenase (NAD), mitochondrial	glu-L[a,m] + h2o[a,m] + nad[a,m] <=> akg[a,m] + h[a,m] + nadh[a,m] + nh4[a,m]					1	-1000	1000	0
A:GLUDym	glutamate dehydrogenase (NADP), mitochondrial	glu-L[a,m] + h2o[a,m] + nadp[a,m] <=> akg[a,m] + h[a,m] + nadph[a,m] + nh4[a,m]					1	-1000	1000	0
A:GLUNm	glutaminase, mitochondrial	gln-L[a,m] + h2o[a,m] -> glu-L[a,m] + nh4[a,m]					0	0	1000	0
A:GLUPRT	glutamine phosphoribosyldiphosphate amidotransferase	gln-L[a,c] + h2o[a,c] + prpp[a,c] -> glu-L[a,c] + ppi[a,c] + pram[a,c]					0	0	1000	0
A:GLUSAtm	L-Glutamate 5-semialdehyde transport, mitochondrial	glu5sa[a,c] <=> glu5sa[a,m]					1	-1000	1000	0
A:GLUt2m	L-glutamate reversible transport via proton symport, mitochondrial	glu-L[a,c] + h[a,c] <=> glu-L[a,m] + h[a,m]					1	-1000	1000	0
A:GLUt4b	L-glutamate:Na+ symporter, blood	glu-L[bl] + na1[bl] <=> glu-L[a,c] + na1[a,c]					1	-1000	0	0
A:GLYATm	glycine C-acetyltransferase, mitochondrial	accoa[a,m] + gly[a,m] <=> 2aobut[a,m] + coa[a,m]					1	-1000	1000	0
A:GLYCLm	glycine cleavage system, mitochondrial	gly[a,m] + nad[a,m] + thf[a,m] -> co2[a,m] + mlthf[a,m] + nadh[a,m] + nh4[a,m]					0	0	1000	0
A:GLYCt5b	glycerol transport in/out via diffusion reversible	glyc[a,c] <=> glyc[bl]					1	-1000	1000	0
A:GLYGS	glycogen synthase (UDPGlc)	udpg[a,c] -> glycogen[a,c] + h[a,c] + udp[a,c]					0	0	1000	0
A:GLYK	glycerol kinase	atp[a,c] + glyc[a,c] -> adp[a,c] + glyc3p[a,c] + h[a,c]					0	0	1000	0
A:GLYt4rb	glycine reversible transport via sodium symport, blood	gly[bl] + na1[bl] <=> gly[a,c] + na1[a,c]					1	-1000	0	0
A:GLYtm	glycine passive transport to mitochondria	gly[a,c] <=> gly[a,m]					1	-1000	1000	0
A:GLYtp	glycine transport, peroxisomal	gly[a,c] <=> gly[a,x]					1	-1000	1000	0
A:GMPS2	GMP synthase (glutamine-hydrolysing)	atp[a,c] + gln-L[a,c] + h2o[a,c] + xmp[a,c] -> amp[a,c] + glu-L[a,c] + gmp[a,c] + 2 h[a,c] + ppi[a,c]					0	0	1000	0
A:GMTR	glycine N-methyltransferase	amet[a,c] + gly[a,c] -> ahcys[a,c] + h[a,c] + sarcs[a,c]					0	0	1000	0
A:GRTT	geranyltranstransferase	grdp[a,c] + ipdp[a,c] -> frdp[a,c] + ppi[a,c]					0	0	1000	0
A:GTHO	glutathione oxidoreductase	gthox[a,c] + h[a,c] + nadph[a,c] -> 2 gthrd[a,c] + nadp[a,c]					0	0	1000	0
A:GTHP	glutathione peridoxase	2 gthrd[a,c] + h2o2[a,c] <=> gthox[a,c] + 2 h2o[a,c]					1	-1000	1000	0
A:GTPCI	GTP cyclohydrolase I	gtp[a,c] + h2o[a,c] -> ahdt[a,c] + for[a,c] + h[a,c]					0	0	1000	0
A:GUACYC	guanylate cyclase	gtp[a,c] -> cgmp[a,c] + ppi[a,c]					0	0	1000	0
A:H2O2tm	hydrogen peroxide mitochondrial transport	h2o2[a,c] <=> h2o2[a,m]					1	-1000	1000	0
A:H2O2tp	H2O2 transport, peroxisomal	h2o2[a,c] <=> h2o2[a,x]					1	-1000	1000	0
A:H2Ot5b	H2O transport via diffusion	h2o[bl] <=> h2o[a,c]					1	-1000	1000	0
A:H2Oter	H2O endoplasmic reticulum transport	h2o[a,c] <=> h2o[a,r]					1	-1000	1000	0
A:H2Otm	H2O transport, mitochondrial	h2o[a,c] <=> h2o[a,m]					1	-1000	1000	0
A:H2Otp	H2O transport, peroxisomal	h2o[a,c] <=> h2o[a,x]					1	-1000	1000	0
A:HACD8m	3-hydroxyacyl-CoA dehydrogenase (2-Methylacetoacetyl-CoA), mitochondrial	3hmbcoa[a,m] + nad[a,m] <=> 2maacoa[a,m] + h[a,m] + nadh[a,m]					1	-1000	1000	0
A:HCO3E	carbonate dehydratase (HCO3 equilibration reaction)	co2[a,c] + h2o[a,c] <=> h[a,c] + hco3[a,c]					1	-1000	1000	0
A:HCO3Em	HCO3 equilibration reaction, mitochondrial	co2[a,m] + h2o[a,m] <=> h[a,m] + hco3[a,m]					1	-1000	1000	0
A:HCO3_NAtb	bicarbonate transport (Na/HCO3 cotransport), blood	hco3[bl] + na1[bl] <=> hco3[a,c] + na1[a,c]					1	-1000	1000	0
A:HDCAtb	hexadecanoate (C16:0) transport	hdca[a,c] <=> hdca[bl]					1	-1000	1000	0
A:HDCEA7tb	hexadecenoate (C16:1, n-7) transport	hdcea7[a,c] <=> hdcea7[bl]					1	-1000	1000	0
A:HDCEA9tb	hexadecenoate (C16:1, n-9) transport	hdcea9[a,c] <=> hdcea9[bl]					1	-1000	1000	0
A:HEX1	hexokinase (D-glucose:ATP)	atp[a,c] + glc-D[a,c] -> adp[a,c] + g6p[a,c] + h[a,c]					0	0	1000	0
A:HGENDO	homogentisate 1,2-dioxygenase	hgentis[a,c] + o2[a,c] -> 4mlacac[a,c] + h[a,c]					0	0	1000	0
A:HIBDm	3-hydroxyisobutyrate dehydrogenase, mitochondrial	3hmp[a,m] + nad[a,m] <=> h[a,m] + mmalsa-S[a,m] + nadh[a,m]					1	-1000	1000	0
A:HIBHm	3-hydroxyisobutyryl-CoA hydrolase, mitochondrial	h2o[a,m] + hibcoa[a,m] -> 3hmp[a,m] + coa[a,m] + h[a,m]					0	0	1000	0
A:HISt4b	L-histidine transport in via sodium symport, blood	his-L[bl] + na1[bl] <=> his-L[a,c] + na1[a,c]					1	-1000	1000	0
A:HMGCOAR	Hydroxymethylglutaryl CoA reductase	coa[a,c] + mev-R[a,c] + 2 nadp[a,c] <=> 2 h[a,c] + hmgcoa[a,c] + 2 nadph[a,c]					1	-1000	1000	0
A:HMGCOASi	Hydroxymethylglutaryl CoA synthase	aacoa[a,c] + accoa[a,c] + h2o[a,c] -> coa[a,c] + h[a,c] + hmgcoa[a,c]					0	0	1000	0
A:HMGCOASim	Hydroxymethylglutaryl CoA synthase (ir)	aacoa[a,m] + accoa[a,m] + h2o[a,m] -> coa[a,m] + h[a,m] + hmgcoa[a,m]					0	0	1000	0
A:HMGCOAtm	Hydroxymethylglutaryl-CoA reversible mitochondrial transport	hmgcoa[a,c] <=> hmgcoa[a,m]					1	-1000	1000	0
A:HMGDxr	S-(hydroxymethyl)glutathione dehydrogenase	hmglut-S[a,c] + nad[a,c] <=> fglut-S[a,c] + h[a,c] + nadh[a,c]					1	-1000	1000	0
A:HMGLm	hydroxymethylglutaryl-CoA lyase, mitochondrial	hmgcoa[a,m] -> acac[a,m] + accoa[a,m]					0	0	1000	0
A:HMGSs	S-(hydroxymethyl)glutathione synthase	fald[a,c] + gthrd[a,c] <=> hmglut-S[a,c]					1	-1000	1000	0
A:HPDCAtb	fatty acid transport via diffusion, blood	hpdca[bl] <=> hpdca[a,c]					1	-1000	1000	0
A:HPDCEA8tb	heptadecenoate (C17:1, n-8) transport	hpdcea8[a,c] <=> hpdcea8[bl]					1	-1000	1000	0
A:HPPDO1	4-hydroxyphenylpyruvate dioxygenase	34hpp[a,c] + o2[a,c] -> co2[a,c] + hgentis[a,c]					0	0	1000	0
A:ICDHxm	Isocitrate dehydrogenase (NAD+)	icit[a,m] + nad[a,m] -> akg[a,m] + co2[a,m] + nadh[a,m]					0	0	1000	0
A:ICDHy	isocitrate dehydrogenase (NADP)	icit[a,c] + nadp[a,c] <=> akg[a,c] + co2[a,c] + nadph[a,c]					1	-1000	1000	0
A:ICDHym	Isocitrate dehydrogenase (NADP+)	icit[a,m] + nadp[a,m] -> akg[a,m] + co2[a,m] + nadph[a,m]					0	0	1000	0
A:ILETAm	isoleucine transaminase, mitochondrial	akg[a,m] + ile-L[a,m] <=> 3mop[a,m] + glu-L[a,m]					1	-1000	1000	0
A:ILEt5b	L-isoleucine transport via diffusion, blood	ile-L[bl] <=> ile-L[a,c]					1	-1000	0	0
A:ILEt5m	Isoleucine mitochondrial transport	ile-L[a,c] <=> ile-L[a,m]					1	-1000	1000	0
A:IMPC	IMP cyclohydrolase	h2o[a,c] + imp[a,c] <=> fprica[a,c]					1	-1000	1000	0
A:IMPD	IMP dehydrogenase	h2o[a,c] + imp[a,c] + nad[a,c] -> h[a,c] + nadh[a,c] + xmp[a,c]					0	0	1000	0
A:IPDDIp	isopentenyl-diphosphate D-isomerase, peroxisomal	ipdp[a,x] <=> dmpp[a,x]					1	-1000	1000	0
A:IPDPtp	isopentenyl diphosphate transport, peroxisome	ipdp[a,x] <=> ipdp[a,c]					1	-1000	1000	0
A:L-LACt2b	L-lactate reversible transport via proton symport	h[bl] + lac-L[bl] <=> h[a,c] + lac-L[a,c]					1	-1000	0	0
A:LATHSTOxer	lathosterol oxidase (NAD), endoplasmic reticulum	h[a,r] + lathost[a,r] + nadh[a,r] + o2[a,r] -> 7dhchsterol[a,r] + 2 h2o[a,r] + nad[a,r]					0	0	1000	0
A:LATHSTOyer	lathosterol oxidase (NADP), endoplasmic reticulum	h[a,r] + lathost[a,r] + nadph[a,r] + o2[a,r] -> 7dhchsterol[a,r] + 2 h2o[a,r] + nadp[a,r]					0	0	1000	0
A:LDH_L	L-lactate dehydrogenase	lac-L[a,c] + nad[a,c] <=> h[a,c] + nadh[a,c] + pyr[a,c]					1	-1000	1000	0
A:LEUTAm	leucine transaminase, mitochondrial	akg[a,m] + leu-L[a,m] <=> 4mop[a,m] + glu-L[a,m]					1	-1000	1000	0
A:LEUtb	L-leucine transport via diffusion, blood	leu-L[bl] <=> leu-L[a,c]					1	-1000	1000	0
A:LEUtm	Leucine transport, Homo Sapiens mitochondria	leu-L[a,c] <=> leu-L[a,m]					1	-1000	1000	0
A:LNS14DMer	cytochrome P450 lanosterol 14-alpha-demethylase	2 h[a,r] + lanost[a,r] + 3 nadph[a,r] + 3 o2[a,r] -> 44mctr[a,r] + for[a,r] + 4 h2o[a,r] + 3 nadp[a,r]					0	0	1000	0
A:LNSTLSer	lanosterol synthase, endoplasmic reticulum	Ssq23epx[a,r] -> lanost[a,r]					0	0	1000	0
A:LSTO1er	Lathosterol oxidase	cholsd[a,r] + h[a,r] + nadph[a,r] + o2[a,r] -> ddsmsterol[a,r] + 2 h2o[a,r] + nadp[a,r]					0	0	1000	0
A:LYStb	L-lysine transport via diffusion, blood	lys-L[bl] <=> lys-L[a,c]					1	-1000	1000	0
A:MAGH_Hsa_Adp	monoacylglycerol hydrolase, human adipocyte	h2o[a,c] + 0.001 mglyc_Hsa_Adp[a,c] -> 0.001 fa_avg_Hsa_Adp[a,c] + glyc[a,c] + h[a,c]					0	0	1000	0
A:MALAKGtm	malate-alphaketoglutarate transporter	akg[a,m] + mal-L[a,c] <=> akg[a,c] + mal-L[a,m]					1	-1000	1000	0
A:MALOAtm	malate oxaloacetate shuttle, mitochondrial	mal-L[a,m] + oaa[a,c] <=> mal-L[a,c] + oaa[a,m]					1	-1000	1000	0
A:MALtm	malate transport, mitochondrial	mal-L[a,c] + pi[a,m] <=> mal-L[a,m] + pi[a,c]					1	-1000	1000	0
A:MCCCm	methylcrotonoyl-CoA carboxylase, mitochondrial	3mb2coa[a,m] + atp[a,m] + hco3[a,m] -> 3mgcoa[a,m] + adp[a,m] + h[a,m] + pi[a,m]					0	0	1000	0
A:MCPST	3-mercaptopyruvate sulfurtransferase	mercppyr[a,c] + so3[a,c] -> pyr[a,c] + tsul[a,c]					0	0	1000	0
A:MDH	malate dehydrogenase	mal-L[a,c] + nad[a,c] <=> h[a,c] + nadh[a,c] + oaa[a,c]					1	-1000	1000	0
A:MDHm	malate dehydrogenase, mitochondrial	mal-L[a,m] + nad[a,m] <=> h[a,m] + nadh[a,m] + oaa[a,m]					1	-1000	1000	0
A:ME1m	malic enzyme (NAD), mitochondrial	mal-L[a,m] + nad[a,m] -> co2[a,m] + nadh[a,m] + pyr[a,m]					0	0	1000	0
A:ME2r	malic enzyme (NADP)	mal-L[a,c] + nadp[a,c] <=> co2[a,c] + nadph[a,c] + pyr[a,c]					1	-1000	1000	0
A:ME2rm	malic enzyme (NADP)	mal-L[a,m] + nadp[a,m] <=> co2[a,m] + nadph[a,m] + pyr[a,m]					1	-1000	1000	0
A:METAT	methionine adenosyltransferase	atp[a,c] + h2o[a,c] + met-L[a,c] -> amet[a,c] + pi[a,c] + ppi[a,c]					0	0	1000	0
A:METFR	methylenetetrahydrofolate reductase (NADPH2)	5mthf[a,c] + nadp[a,c] <=> 2 h[a,c] + mlthf[a,c] + nadph[a,c]					1	-1000	1000	0
A:METS	methionine synthase	5mthf[a,c] + hcys-L[a,c] -> h[a,c] + met-L[a,c] + thf[a,c]					0	0	1000	0
A:METt4rb	L-methionine transport in via sodium symport, blood	met-L[bl] + na1[bl] <=> met-L[a,c] + na1[a,c]					1	-1000	1000	0
A:MEVK1p	mevalonate kinase (atp)	atp[a,x] + mev-R[a,x] -> 5pmev[a,x] + adp[a,x] + h[a,x]					0	0	1000	0
A:MEVtp	mevalonate transport, peroxisome	mev-R[a,x] <=> mev-R[a,c]					1	-1000	1000	0
A:MGCHm	methylglutaconyl-CoA hydratase	3mgcoa[a,m] + h2o[a,m] <=> hmgcoa[a,m]					1	-1000	1000	0
A:MI1PP	myo-inositol 1-phosphatase	h2o[a,c] + mi1p-D[a,c] -> inost[a,c] + pi[a,c]					0	0	1000	0
A:MI1PS	myo-Inositol-1-phosphate synthase	g6p[a,c] -> mi1p-D[a,c]					0	0	1000	0
A:MLACI	maleylacetoacetate isomerase	4mlacac[a,c] -> 4fumacac[a,c]					0	0	1000	0
A:MLTHFtm	5,10-Methylenetetrahydrofolate transport, diffusion, mitochondrial	mlthf[a,c] <=> mlthf[a,m]					1	-1000	1000	0
A:MMALSAtm	(S)-Methylmalonate semialdehyde transport, mitochondrial	mmalsa-S[a,m] <=> mmalsa-S[a,c]					1	-1000	1000	0
A:MMALtm	Methylmalonate transport, mitochondrial	mmal[a,m] <=> mmal[a,c]					1	-1000	1000	0
A:MMCOAHm	(S)-methylmalonyl-CoA hydrolase	coa[a,m] + h[a,m] + mmal[a,m] -> h2o[a,m] + mmcoa-S[a,m]					0	0	1000	0
A:MMEm	methylmalonyl-CoA epimerase, mitochondrial	mmcoa-S[a,m] <=> mmcoa-R[a,m]					1	-1000	1000	0
A:MMMrm	methylmalonyl-CoA mutase	mmcoa-R[a,m] <=> succoa[a,m]					1	-1000	1000	0
A:MOBD1m	3-Methyl-2-oxobutanoate dehydrogenase, mitochondrial	4mop[a,m] + coa[a,m] + nad[a,m] -> co2[a,m] + ivcoa[a,m] + nadh[a,m]					0	0	1000	0
A:MOBD2m	3-Methyl-2-oxobutanoate dehydrogenase, mitochondrial	3mob[a,m] + coa[a,m] + nad[a,m] -> co2[a,m] + ibcoa[a,m] + nadh[a,m]					0	0	1000	0
A:MOBD3m	3-Methyl-2-oxobutanoate dehydrogenase, mitochondrial	3mop[a,m] + coa[a,m] + nad[a,m] -> 2mbcoa[a,m] + co2[a,m] + nadh[a,m]					0	0	1000	0
A:MTHFC	methenyltetrahydrofolate cyclohydrolase	h2o[a,c] + methf[a,c] <=> 10fthf[a,c] + h[a,c]					1	-1000	1000	0
A:MTHFCm	methenyltetrahydrofolate cyclohydrolase, mitochondrial	h2o[a,m] + methf[a,m] <=> 10fthf[a,m] + h[a,m]					1	-1000	1000	0
A:MTHFD	methylenetetrahydrofolate dehydrogenase (NADP)	mlthf[a,c] + nadp[a,c] <=> methf[a,c] + nadph[a,c]					1	-1000	1000	0
A:MTHFD2m	methylenetetrahydrofolate dehydrogenase (NAD), mitochondrial	mlthf[a,m] + nad[a,m] <=> methf[a,m] + nadh[a,m]					1	-1000	1000	0
A:MTHFDm	methylenetetrahydrofolate dehydrogenase (NADP), mitochondrial	mlthf[a,m] + nadp[a,m] <=> methf[a,m] + nadph[a,m]					1	-1000	1000	0
A:NADH4-u10m	NADH dehydrogenase, mitochondrial	5 h[a,m] + nadh[a,m] + ubq10[a,m] -> 4 h[a,c] + nad[a,m] + q10h2[a,m]					0	0	1000	0
A:NAt7b	sodium transport in/out via proton antiport (one H+), blood	na1[a,c] + h[bl] <=> h[a,c] + na1[bl]					1	-1000	1000	0
A:NDP6	nucleoside-diphosphatase (dCDP)	dcdp[a,c] + h2o[a,c] -> dcmp[a,c] + h[a,c] + pi[a,c]					0	0	1000	0
A:NDP8	nucleoside-diphosphatase (dUDP)	dudp[a,c] + h2o[a,c] -> dump[a,c] + h[a,c] + pi[a,c]					0	0	1000	0
A:NDPK1	nucleoside-diphosphate kinase (ATP:GDP)	atp[a,c] + gdp[a,c] <=> adp[a,c] + gtp[a,c]					1	-1000	1000	0
A:NDPK1m	nucleoside-diphosphate kinase (ATP:GDP)	atp[a,m] + gdp[a,m] <=> adp[a,m] + gtp[a,m]					1	-1000	1000	0
A:NDPK2	nucleoside-diphosphate kinase (ATP:UDP)	atp[a,c] + udp[a,c] <=> adp[a,c] + utp[a,c]					1	-1000	1000	0
A:NDPK3	nucleoside-diphosphate kinase (ATP:CDP)	atp[a,c] + cdp[a,c] <=> adp[a,c] + ctp[a,c]					1	-1000	1000	0
A:NDPK3m	nucleoside-diphosphate kinase (ATP:CDP), mitochondrial	atp[a,m] + cdp[a,m] <=> adp[a,m] + ctp[a,m]					1	-1000	1000	0
A:NDPK4	nucleoside-diphosphate kinase (ATP:dTDP)	atp[a,c] + dtdp[a,c] <=> adp[a,c] + dttp[a,c]					1	-1000	1000	0
A:NDPK5	nucleoside-diphosphate kinase (ATP:dGDP)	atp[a,c] + dgdp[a,c] <=> adp[a,c] + dgtp[a,c]					1	-1000	1000	0
A:NDPK7	nucleoside-diphosphate kinase (ATP:dCDP)	atp[a,c] + dcdp[a,c] <=> adp[a,c] + dctp[a,c]					1	-1000	1000	0
A:NDPK8	nucleoside-diphosphate kinase (ATP:dADP)	atp[a,c] + dadp[a,c] <=> adp[a,c] + datp[a,c]					1	-1000	1000	0
A:NH4tb	ammonium transport via diffusion	nh4[bl] <=> nh4[a,c]					1	-1000	1000	0
A:NH4tm	NH3 mitochondrial transport	nh4[a,c] <=> nh4[a,m]					1	-1000	1000	0
A:NTD5	5'-nucleotidase (dTMP)	dtmp[a,c] + h2o[a,c] -> pi[a,c] + thymd[a,c]					0	0	1000	0
A:NTD7	5'-nucleotidase (AMP)	amp[a,c] + h2o[a,c] -> adn[a,c] + pi[a,c]					0	0	1000	0
A:NTPP6m	Nucleoside triphosphate pyrophosphorylase (atp)	atp[a,m] + h2o[a,m] -> amp[a,m] + h[a,m] + ppi[a,m]					0	0	1000	0
A:O2tb	O2 transport in via diffusion	o2[bl] <=> o2[a,c]					1	-1000	1000	0
A:O2ter	O2 endoplamic reticulum transport	o2[a,c] <=> o2[a,r]					1	-1000	1000	0
A:O2tp	O2 transport, peroxisomal	o2[a,c] <=> o2[a,x]					1	-1000	1000	0
A:O2trm	O2 transport (diffusion)	o2[a,c] <=> o2[a,m]					1	-1000	1000	0
A:OCBTm	ornithine carbamoyltransferase, mitochondrial	cbp[a,m] + orn-L[a,m] <=> citr-L[a,m] + h[a,m] + pi[a,m]					1	-1000	1000	0
A:OCDCAtb	Octadecanoate (n-C18:0) transport in via uniport	ocdca[a,c] <=> ocdca[bl]					1	-1000	1000	0
A:OCDCEA5tb	octadecenoate (C18:1, n-5) transport	ocdcea5[a,c] <=> ocdcea5[bl]					1	-1000	1000	0
A:OCDCEA7tb	octadecenoate (C18:1, n-7) transport	ocdcea7[a,c] <=> ocdcea7[bl]					1	-1000	1000	0
A:OCDCEA9tb	octadecenoate (C18:1, n-9)transport	ocdcea9[a,c] <=> ocdcea9[bl]					1	-1000	1000	0
A:OCDCTRA3tb	Octadecatrienoate (C18:3, n-3) transport	ocdctra3[bl] <=> ocdctra3[a,c]					1	-1000	1000	0
A:OCDDEA6tb	Octadecadienoate (C18:2, n-6) transport	ocddea6[bl] <=> ocddea6[a,c]					1	-1000	1000	0
A:OCOAT1rm	3-oxoacid CoA-transferase	acac[a,m] + succoa[a,m] <=> aacoa[a,m] + succ[a,m]					1	-1000	1000	0
A:OMPDC	orotidine-5'-phosphate decarboxylase	h[a,c] + orot5p[a,c] -> co2[a,c] + ump[a,c]					0	0	1000	0
A:ORNCITRtm	Ornithine/citrulline antiport, mitocondiral	citr-L[a,m] + h[a,m] + orn-L[a,c] <=> citr-L[a,c] + h[a,c] + orn-L[a,m]					1	-1000	1000	0
A:ORNTAm	ornithine transaminase, mitochondrial	akg[a,m] + orn-L[a,m] <=> glu-L[a,m] + glu5sa[a,m]					1	-1000	1000	0
A:ORNtrm	ornithine transport, mitochondrial	h[a,m] + orn-L[a,c] <=> h[a,c] + orn-L[a,m]					1	-1000	1000	0
A:ORPT	orotate phosphoribosyltransferase	orot5p[a,c] + ppi[a,c] <=> orot[a,c] + prpp[a,c]					1	-1000	1000	0
A:P5CDm	1-pyrroline-5-carboxylate dehydrogenase, mitochondrial	1pyr5c[a,m] + 2 h2o[a,m] + nad[a,m] -> glu-L[a,m] + h[a,m] + nadh[a,m]					0	0	1000	0
A:P5CRx	pyrroline-5-carboxylate reductase	1pyr5c[a,c] + 2 h[a,c] + nadh[a,c] -> nad[a,c] + pro-L[a,c]					0	0	1000	0
A:P5CRy	pyrroline-5-carboxylate reductase	1pyr5c[a,c] + 2 h[a,c] + nadph[a,c] -> nadp[a,c] + pro-L[a,c]					0	0	1000	0
A:PAtm_Hsa_Adp	phosphatidate reversible transport, mitochondrial, adipocyte	pa_Hsa_Adp[a,c] <=> pa_Hsa_Adp[a,m]					1	-1000	1000	0
A:PCOAS	propionyl-CoA synthetase	atp[a,c] + coa[a,c] + ppa[a,c] <=> amp[a,c] + ppcoa[a,c] + ppi[a,c]					1	-1000	1000	0
A:PCm	pyruvate carboxylase, mitochondrial	atp[a,m] + hco3[a,m] + pyr[a,m] -> adp[a,m] + h[a,m] + oaa[a,m] + pi[a,m]					0	0	1000	0
A:PDE1	3',5'-cyclic-nucleotide phosphodiesterase	camp[a,c] + h2o[a,c] -> amp[a,c] + h[a,c]					0	0	1000	0
A:PDE4	3',5'-cyclic-nucleotide phosphodiesterase	cgmp[a,c] + h2o[a,c] -> gmp[a,c] + h[a,c]					0	0	1000	0
A:PDHm	pyruvate dehydrogenase, mitochondrial	coa[a,m] + nad[a,m] + pyr[a,m] -> accoa[a,m] + co2[a,m] + nadh[a,m]					0	0	1000	0
A:PFK	phosphofructokinase	atp[a,c] + f6p[a,c] -> adp[a,c] + fdp[a,c] + h[a,c]					0	0	1000	0
A:PFK26	6-phosphofructo-2-kinase	atp[a,c] + f6p[a,c] -> adp[a,c] + f26bp[a,c] + h[a,c]					0	0	1000	0
A:PGCDr	phosphoglycerate dehydrogenase	3pg[a,c] + nad[a,c] <=> 3php[a,c] + h[a,c] + nadh[a,c]					1	-1000	1000	0
A:PGDH	phosphogluconate dehydrogenase	6pgc[a,c] + nadp[a,c] -> co2[a,c] + nadph[a,c] + ru5p-D[a,c]					0	0	1000	0
A:PGI	glucose-6-phosphate isomerase	g6p[a,c] <=> f6p[a,c]					1	-1000	1000	0
A:PGK	phosphoglycerate kinase	13dpg[a,c] + adp[a,c] <=> 3pg[a,c] + atp[a,c]					1	-1000	1000	0
A:PGL	6-phosphogluconolactonase	6pgl[a,c] + h2o[a,c] -> 6pgc[a,c] + h[a,c]					0	0	1000	0
A:PGLer	6-phosphogluconolactonase, endoplasmic reticulum	6pgl[a,r] + h2o[a,r] -> 6pgc[a,r] + h[a,r]					0	0	1000	0
A:PGM	phosphoglycerate mutase	3pg[a,c] <=> 2pg[a,c]					1	-1000	1000	0
A:PGMT	phosphoglucomutase	g1p[a,c] <=> g6p[a,c]					1	-1000	1000	0
A:PGPPAm_Hsa_Adp	phosphatidylglycerol phosphate phosphatase A, mitochondrial, human adipocyte	h2o[a,m] + 0.001 pgp_Hsa_Adp[a,m] -> 0.001 pg_Hsa_Adp[a,m] + pi[a,m]					0	0	1000	0
A:PHE4MO	phenylalanine 4-monooxygenase	o2[a,c] + phe-L[a,c] + thbpt[a,c] -> dhbpt[a,c] + h2o[a,c] + tyr-L[a,c]					0	0	1000	0
A:PHEtb	L-phenylalanine transport via diffusion (extracellular to cytosol)	phe-L[bl] <=> phe-L[a,c]					1	-1000	0	0
A:PINOS_Hsa_Adp	phosphatidylinositol synthase, human adipocyte	0.001 cdpdag_Hsa_Adp[a,c] + inost[a,c] -> cmp[a,c] + h[a,c] + 0.001 pino_Hsa_Adp[a,c]					0	0	1000	0
A:PIt2p	phosphate peroxisomal transport via proton symport	h[a,c] + pi[a,c] <=> h[a,x] + pi[a,x]					1	-1000	1000	0
A:PIt6b	phosphate transport in/out via proton symporter	h[bl] + pi[bl] <=> h[a,c] + pi[a,c]					1	-1000	1000	0
A:PIter	phosphate transporter, endoplasmic reticulum	h[a,c] + pi[a,c] <=> h[a,r] + pi[a,r]					1	-1000	1000	0
A:PItm	phosphate transporter, mitochondrial	h[a,c] + pi[a,c] <=> h[a,m] + pi[a,m]					1	-1000	1000	0
A:PMEVKrp	phosphomevalonate kinase, reversible, peroxisome	5pmev[a,x] + atp[a,x] <=> 5dpmev[a,x] + adp[a,x]					1	-1000	1000	0
A:PNTK	pantothenate kinase	atp[a,c] + pnto-R[a,c] -> 4ppan[a,c] + adp[a,c] + h[a,c]					0	0	1000	0
A:PNTOt4b	Pantothenate sodium symporter, blood	na1[bl] + pnto-R[bl] -> na1[a,c] + pnto-R[a,c]					0	0	1000	0
A:PPA	inorganic diphosphatase	h2o[a,c] + ppi[a,c] -> h[a,c] + 2 pi[a,c]					0	0	1000	0
A:PPA2	inorganic triphosphatase	h2o[a,c] + pppi[a,c] -> h[a,c] + pi[a,c] + ppi[a,c]					0	0	1000	0
A:PPAer	inorganic diphosphatase, endoplasmic reticulum	h2o[a,r] + ppi[a,r] -> h[a,r] + 2 pi[a,r]					0	0	1000	0
A:PPAm	inorganic pyrophosphatase	h2o[a,m] + ppi[a,m] -> h[a,m] + 2 pi[a,m]					0	0	1000	0
A:PPCDC	phosphopantothenoylcysteine decarboxylase	4ppcys[a,c] + h[a,c] -> co2[a,c] + pan4p[a,c]					0	0	1000	0
A:PPCKG	phosphoenolpyruvate carboxykinase (GTP)	gtp[a,c] + oaa[a,c] -> co2[a,c] + gdp[a,c] + pep[a,c]					0	0	1000	0
A:PPCKGm	Phosphoenolpyruvate carboxykinase (GTP), mitochondrial	gtp[a,m] + oaa[a,m] -> co2[a,m] + gdp[a,m] + pep[a,m]					0	0	1000	0
A:PPCOACrm	Propionyl-CoA carboxylase, mitochondrial	atp[a,m] + hco3[a,m] + ppcoa[a,m] <=> adp[a,m] + h[a,m] + mmcoa-S[a,m] + pi[a,m]					1	-1000	1000	0
A:PPNCL	phosphopantothenate-cysteine ligase	4ppan[a,c] + ctp[a,c] + cys-L[a,c] -> 4ppcys[a,c] + cdp[a,c] + h[a,c] + pi[a,c]					0	0	1000	0
A:PPSm	propionyl-CoA synthetase, mitochondrial	atp[a,m] + coa[a,m] + ppa[a,m] <=> amp[a,m] + ppcoa[a,m] + ppi[a,m]					1	-1000	1000	0
A:PRAGS	phosphoribosylglycinamide synthetase	atp[a,c] + gly[a,c] + pram[a,c] -> adp[a,c] + gar[a,c] + h[a,c] + pi[a,c]					0	0	1000	0
A:PRAIS	phosphoribosylaminoimidazole synthetase	atp[a,c] + fpram[a,c] -> adp[a,c] + air[a,c] + h[a,c] + pi[a,c]					0	0	1000	0
A:PRASCS	phosphoribosylaminoimidazolesuccinocarboxamide synthase	5aizc[a,c] + asp-L[a,c] + atp[a,c] <=> 25aics[a,c] + adp[a,c] + h[a,c] + pi[a,c]					1	-1000	1000	0
A:PRFGS	phosphoribosylformylglycinamidine synthase	atp[a,c] + fgam[a,c] + gln-L[a,c] + h2o[a,c] -> adp[a,c] + fpram[a,c] + glu-L[a,c] + 2 h[a,c] + pi[a,c]					0	0	1000	0
A:PROt4rb	Na+/Proline-L symporter, blood	na1[bl] + pro-L[bl] <=> na1[a,c] + pro-L[a,c]					1	-1000	1000	0
A:PRPPS	phosphoribosylpyrophosphate synthetase	atp[a,c] + r5p[a,c] <=> amp[a,c] + h[a,c] + prpp[a,c]					1	-1000	1000	0
A:PSERD_Hsa_Adp	phosphatidylserine decarboxylase, human adipocyte	h[a,c] + 0.001 ps_Hsa_Adp[a,c] -> co2[a,c] + 0.001 pe_Hsa_Adp[a,c]					0	0	1000	0
A:PSERTr	3-phosphoserine aminotransferase	3php[a,c] + glu-L[a,c] <=> akg[a,c] + pser-L[a,c]					1	-1000	1000	0
A:PSP_L	phosphoserine phosphatase (L-serine)	h2o[a,c] + pser-L[a,c] -> pi[a,c] + ser-L[a,c]					0	0	1000	0
A:PTDCAtb	fatty acid transport via diffusion	ptdca[bl] <=> ptdca[a,c]					1	-1000	1000	0
A:PTDSS1_Hsa_Adp	Phosphatidylserine synthase 1, human adipocyte	chol[a,c] + 0.001 ps_Hsa_Adp[a,c] <=> 0.001 pc_Hsa_Adp[a,c] + ser-L[a,c]					1	-1000	1000	0
A:PTHPS	6-pyruvoyltetrahydropterin synthase	ahdt[a,c] -> 6pthp[a,c] + pppi[a,c]					0	0	1000	0
A:PTPAT	pantetheine-phosphate adenylyltransferase	atp[a,c] + h[a,c] + pan4p[a,c] <=> dpcoa[a,c] + ppi[a,c]					1	-1000	1000	0
A:PYK	pyruvate kinase	adp[a,c] + h[a,c] + pep[a,c] -> atp[a,c] + pyr[a,c]					0	0	1000	0
A:PYRtim	pyruvate transport, mitochondrial	h[a,c] + pyr[a,c] -> h[a,m] + pyr[a,m]					0	0	1000	0
A:RNDR1	ribonucleoside-diphosphate reductase (ADP)	adp[a,c] + trdrd[a,c] -> dadp[a,c] + h2o[a,c] + trdox[a,c]					0	0	1000	0
A:RNDR2	ribonucleoside-diphosphate reductase (GDP)	gdp[a,c] + trdrd[a,c] -> dgdp[a,c] + h2o[a,c] + trdox[a,c]					0	0	1000	0
A:RNDR3	ribonucleoside-diphosphate reductase (CDP)	cdp[a,c] + trdrd[a,c] -> dcdp[a,c] + h2o[a,c] + trdox[a,c]					0	0	1000	0
A:RNDR4	ribonucleoside-diphosphate reductase (UDP)	trdrd[a,c] + udp[a,c] -> dudp[a,c] + h2o[a,c] + trdox[a,c]					0	0	1000	0
A:RPE	ribulose 5-phosphate 3-epimerase	ru5p-D[a,c] <=> xu5p-D[a,c]					1	-1000	1000	0
A:RPI	ribose-5-phosphate isomerase	r5p[a,c] <=> ru5p-D[a,c]					1	-1000	1000	0
A:SARCOp	sarcosine oxidase	h2o[a,x] + o2[a,x] + sarcs[a,x] -> fald[a,x] + gly[a,x] + h2o2[a,x]					0	0	1000	0
A:SARCStrp	Sarcosine transport (peroxisomal)	sarcs[a,c] <=> sarcs[a,x]					1	-1000	1000	0
A:SERD_L	L-serine deaminase	ser-L[a,c] -> nh4[a,c] + pyr[a,c]					0	0	1000	0
A:SERPT	serine C-palmitoyltransferase	h[a,c] + pmtcoa[a,c] + ser-L[a,c] -> 3dsphgn[a,c] + co2[a,c] + coa[a,c]					0	0	1000	0
A:SERt4rb	L-serine via sodium symport, blood	na1[bl] + ser-L[bl] <=> na1[a,c] + ser-L[a,c]					1	-1000	0	0
A:SO3t2b	sulfate sodium symport, blood	na1[bl] + so3[bl] <=> na1[a,c] + so3[a,c]					1	-1000	1000	0
A:SOD	superoxide dismutase	2 h[a,c] + 2 o2-[a,c] -> h2o2[a,c] + o2[a,c]					0	0	1000	0
A:SODm	superoxide dismutase, mitochondrial	2 h[a,m] + 2 o2-[a,m] -> h2o2[a,m] + o2[a,m]					0	0	1000	0
A:SODp	superoxide dismutase, peroxisome	2 h[a,x] + 2 o2-[a,x] -> h2o2[a,x] + o2[a,x]					0	0	1000	0
A:SPRr	sepiapterin reductase, reversible	6pthp[a,c] + 2 h[a,c] + 2 nadph[a,c] <=> 2 nadp[a,c] + thbpt[a,c]					1	-1000	1000	0
A:SPYR	non-enzymatic reaction	h2o[a,c] + spyr[a,c] -> 2 h[a,c] + pyr[a,c] + so3[a,c]					0	0	1000	0
A:SQLEer	Squalene epoxidase, endoplasmic reticular	h[a,r] + nadph[a,r] + o2[a,r] + sql[a,r] -> h2o[a,r] + nadp[a,r] + Ssq23epx[a,r]					0	0	1000	0
A:SQLSer	Squalene synthase, endoplasmic reticulum	2 frdp[a,r] + h[a,r] + nadph[a,r] -> nadp[a,r] + 2 ppi[a,r] + sql[a,r]					0	0	1000	0
A:STRR2er	delta24-sterol reductase	h[a,r] + nadph[a,r] + zymst[a,r] -> nadp[a,r] + zymstnl[a,r]					0	0	1000	0
A:STRR3er	delta24-sterol reductase	dsmsterol[a,r] + h[a,r] + nadph[a,r] -> chsterol[a,r] + nadp[a,r]					0	0	1000	0
A:STRRer	delta24-sterol reductase	cholsd[a,r] + h[a,r] + nadph[a,r] -> lathost[a,r] + nadp[a,r]					0	0	1000	0
A:SUCD1m-ubq10	succinate dehydrogenase	succ[a,m] + ubq10[a,m] <=> fum[a,m] + q10h2[a,m]					1	-1000	1000	0
A:SUCD3m-ubq10	succinate dehydrogenase cytochrome b	fadh2[a,m] + ubq10[a,m] <=> fad[a,m] + q10h2[a,m]					1	-1000	1000	0
A:SUCOASAm	Succinate--CoA ligase (ADP-forming)	atp[a,m] + coa[a,m] + succ[a,m] <=> adp[a,m] + pi[a,m] + succoa[a,m]					1	-1000	1000	0
A:SUCOASGm	Succinate--CoA ligase (GDP-forming)	coa[a,m] + gtp[a,m] + succ[a,m] <=> gdp[a,m] + pi[a,m] + succoa[a,m]					1	-1000	1000	0
A:TAL	transaldolase	g3p[a,c] + s7p[a,c] <=> e4p[a,c] + f6p[a,c]					1	-1000	1000	0
A:THD1im	NAD(P) transhydrogenase	h[a,c] + nadh[a,m] + nadp[a,m] -> h[a,m] + nad[a,m] + nadph[a,m]					0	0	1000	0
A:THFtm	5,6,7,8-Tetrahydrofolate transport, diffusion, mitochondrial	thf[a,c] <=> thf[a,m]					1	-1000	1000	0
A:THRt4rb	L-threonine via sodium symport, blood	na1[bl] + thr-L[bl] <=> na1[a,c] + thr-L[a,c]					1	-1000	1000	0
A:TKT1	transketolase	r5p[a,c] + xu5p-D[a,c] <=> g3p[a,c] + s7p[a,c]					1	-1000	1000	0
A:TKT2	transketolase	e4p[a,c] + xu5p-D[a,c] <=> f6p[a,c] + g3p[a,c]					1	-1000	1000	0
A:TMDK1	thymidine kinase (ATP:thymidine)	atp[a,c] + thymd[a,c] -> adp[a,c] + dtmp[a,c] + h[a,c]					0	0	1000	0
A:TMDSr	thymidylate synthase	dump[a,c] + mlthf[a,c] <=> dhf[a,c] + dtmp[a,c]					1	-1000	1000	0
A:TPI	triose-phosphate isomerase	dhap[a,c] <=> g3p[a,c]					1	-1000	1000	0
A:TRDRr	thioredoxin reductase (NADPH)	h[a,c] + nadph[a,c] + trdox[a,c] <=> nadp[a,c] + trdrd[a,c]					1	-1000	1000	0
A:TRIGH_Hsa_Adp	triacylglycerol hydrolase, human myocyte	h2o[a,c] + 0.001 triglyc_Hsa_Adp[a,c] -> 0.001 12dgr_Hsa_Adp[a,c] + 0.001 fa_avg_Hsa_Adp[a,c] + h[a,c]					0	0	1000	0
A:TRIGS_Hsa_Adp	triglycerol synthesis, endoplasmic reticulum, adipocyte	0.001 12dgr_Hsa_Adp[a,c] + 0.001 facoa_avg_Hsa_Adp[a,c] -> coa[a,c] + 0.001 triglyc_Hsa_Adp[a,c]					0	0	1000	0
A:TRPtb	L-tryptophan transport, blood	trp-L[bl] <=> trp-L[a,c]					1	-1000	1000	0
A:TTDCAtb	Tetradecanoate (n-C14:0) transport in via uniport	ttdca[a,c] <=> ttdca[bl]					1	0	1000	0
A:TTDCEA5tb	tetradecenoate (C14:1, n-5) transport	ttdcea5[a,c] <=> ttdcea5[bl]					1	-1000	1000	0
A:TYRMOX	tyrosine 3-monooxygenase	o2[a,c] + thbpt[a,c] + tyr-L[a,c] -> dhbpt[a,c] + h2o[a,c] + Ldopa[a,c]					0	0	1000	0
A:TYRTA	tyrosine transaminase	akg[a,c] + tyr-L[a,c] <=> 34hpp[a,c] + glu-L[a,c]					1	-1000	1000	0
A:TYRtb	L-tyrosine transport	tyr-L[bl] <=> tyr-L[a,c]					1	-1000	1000	0
A:UMPK	UMP kinase	atp[a,c] + ump[a,c] <=> adp[a,c] + udp[a,c]					1	-1000	1000	0
A:URIDK3	uridylate kinase (dUMP)	atp[a,c] + dump[a,c] <=> adp[a,c] + dudp[a,c]					1	-1000	1000	0
A:URIK3	uridine kinase (ITP:Uridine)	itp[a,c] + uri[a,c] -> h[a,c] + idp[a,c] + ump[a,c]					0	0	1000	0
A:VALTAm	valine transaminase, mitochondrial	akg[a,m] + val-L[a,m] <=> 3mob[a,m] + glu-L[a,m]					1	-1000	1000	0
A:VALtb	L-valine transport via diffusion, blood	val-L[bl] <=> val-L[a,c]					1	-1000	0	0
A:VALtm	Valine transport, Homo Sapiens passive diffusion	val-L[a,c] <=> val-L[a,m]					1	-1000	1000	0
H:2OXOADPTm	2-oxoadipate shuttle (cytosol/mitochondria)	2oxoadp[h,c] + akg[h,m] <=> 2oxoadp[h,m] + akg[h,c]					1	-1000	1000	0
H:34HPPt2m	3-(4-hydroxyphenyl)pyruvate mitochondrial transport via proton symport	34hpp[h,c] + h[h,c] <=> 34hpp[h,m] + h[h,m]					1	-1000	1000	0
H:3DSPHR	3-Dehydrosphinganine reductase	3dsphgn[h,c] + h[h,c] + nadph[h,c] -> nadp[h,c] + sphgn[h,c]					0	0	1000	0
H:3SALAASPm	cysteinesulfinate-aspartate mitochondrial shuttle	3sala[h,m] + asp-L[h,c] <=> 3sala[h,c] + asp-L[h,m]					1	-1000	1000	0
H:3SALAASPtim	cysteinesulfinate-aspartate mitochondrial shuttle	3sala[h,m] + glu-L[h,c] + h[h,c] -> 3sala[h,c] + glu-L[h,m] + h[h,m]					0	0	1000	0
H:4ABUTtm	4-aminobutanoate mitochondrial transport via diffusion	4abut[h,c] <=> 4abut[h,m]					1	-1000	1000	0
H:5AOPtm	5-Amino-4-oxopentanoate mitochondrial transport	5aop[h,c] <=> 5aop[h,m]					1	-1000	1000	0
H:6PGCter	6-Phospho-D-gluconate transport in/out via proton symport	6pgc[h,c] <=> 6pgc[h,r]					1	-1000	1000	0
H:AACTOOR	Aminoacetone:oxygen oxidoreductase(deaminating)(flavin-containing)	aact[h,c] + h2o[h,c] + o2[h,c] -> h2o2[h,c] + mthgxl[h,c] + nh4[h,c]					0	0	1000	0
H:AACTtm	Aminoacetone transport (mitochondrial)	aact[h,m] -> aact[h,c]					0	0	1000	0
H:AASAD3m	L-aminoadipate-semialdehyde dehydrogenase (NADH), mitochondrial	ampsal[h,m] + h2o[h,m] + nad[h,m] -> 2aadp[h,m] + 2 h[h,m] + nadh[h,m]					0	0	1000	0
H:ABTArm	4-aminobutyrate transaminase, reversible (mitochondrial)	4abut[h,m] + akg[h,m] <=> glu-L[h,m] + sucsal[h,m]					1	-1000	1000	0
H:ABUTD	aminobutyraldehyde dehydrogenase	4abutn[h,c] + h2o[h,c] + nad[h,c] -> 4abut[h,c] + 2 h[h,c] + nadh[h,c]					0	0	1000	0
H:ACACT10rm	acetyl-CoA C-acetyltransferase, mitochondrial	2maacoa[h,m] + coa[h,m] <=> accoa[h,m] + ppcoa[h,m]					1	-1000	1000	0
H:ACACT1r	acetyl-CoA C-acetyltransferase	2 accoa[h,c] <=> aacoa[h,c] + coa[h,c]					1	-1000	1000	0
H:ACACT1rm	acetyl-CoA C-acetyltransferase, mitochondrial	2 accoa[h,m] <=> aacoa[h,m] + coa[h,m]					1	-1000	1000	0
H:ACACt2b	acetoacetate transport via proton symport, blood	acac[bl] + h[bl] <=> acac[h,c] + h[h,c]					1	-1000	-4.81926	0
H:ACACt2m	acetoacetate transport via proton symport, mitochondrial	acac[h,c] + h[h,c] <=> acac[h,m] + h[h,m]					1	-1000	1000	0
H:ACAT_Hsa_Hep	acyl-coA cholesterol acyltransferase, Hepatocyte	chsterol[h,c] + 0.001 facoa_avg_Hsa_Hep[h,c] -> 0.001 cholse_Hsa_Hep[h,c] + coa[h,c]					0	0	1000	0
H:ACCOAC	acetyl-CoA carboxylase	accoa[h,c] + atp[h,c] + hco3[h,c] -> adp[h,c] + h[h,c] + malcoa[h,c] + pi[h,c]					0	0	1000	0
H:ACMUCD	aminocarboxymuconate-semialdehyde decarboxylase	acmucsal[h,c] + h[h,c] -> amucsal[h,c] + co2[h,c]					0	0	1000	0
H:ACOAD1m	acyl-CoA dehydrogenase, mitochondrial	fad[h,m] + ivcoa[h,m] <=> 3mb2coa[h,m] + fadh2[h,m]					1	-1000	1000	0
H:ACOAD2m	acyl-CoA dehydrogenase, mitochondrial	fad[h,m] + ibcoa[h,m] <=> 2mp2coa[h,m] + fadh2[h,m]					1	-1000	1000	0
H:ACOAD3m	acyl-CoA dehydrogenase, mitochondrial	2mbcoa[h,m] + fad[h,m] <=> 2mb2coa[h,m] + fadh2[h,m]					1	-1000	1000	0
H:ACOAH	acetyl-CoA hydrolase	accoa[h,c] + h2o[h,c] -> ac[h,c] + coa[h,c] + h[h,c]					0	0	1000	0
H:ACOAHm	acetyl-CoA hydrolase, mitochondrial	accoa[h,m] + h2o[h,m] -> ac[h,m] + coa[h,m] + h[h,m]					0	0	1000	0
H:ACONT	aconitase	cit[h,c] <=> icit[h,c]					1	-1000	1000	0
H:ACONTm	Aconitate hydratase	cit[h,m] <=> icit[h,m]					1	-1000	1000	0
H:ACOX2p	acyl-Coenzyme A oxidase 2, branched chain	cholcoas[h,x] + fadh2[h,x] + o2[h,x] -> cholcoads[h,x] + fad[h,x] + 2 h2o[h,x]					0	0	1000	0
H:ACS	acetyl-CoA synthetase	ac[h,c] + atp[h,c] + coa[h,c] -> accoa[h,c] + amp[h,c] + ppi[h,c]					0	0	1000	0
H:ACSm	acetyl-CoA synthetase	ac[h,m] + atp[h,m] + coa[h,m] -> accoa[h,m] + amp[h,m] + ppi[h,m]					0	0	1000	0
H:ACt2m	acetate mitochondrial transport via proton symport	ac[h,c] + h[h,c] <=> ac[h,m] + h[h,m]					1	-1000	1000	0
H:ACt6bl	acetate transport in/out via proton symport	ac[bl] + h[bl] <=> ac[h,c] + h[h,c]					1	-1000	1000	0
H:ADK1	adenylate kinase	amp[h,c] + atp[h,c] <=> 2 adp[h,c]					1	-1000	1000	0
H:ADK1m	adenylate kinase, mitochondrial	amp[h,m] + atp[h,m] <=> 2 adp[h,m]					1	-1000	1000	0
H:ADMDCi	adenosylmethionine decarboxylase	amet[h,c] + h[h,c] -> ametam[h,c] + co2[h,c]					0	0	1000	0
H:ADNCYC	adenylate cyclase	atp[h,c] -> camp[h,c] + ppi[h,c]					0	0	1000	0
H:ADNK1	adenosine kinase	adn[h,c] + atp[h,c] -> adp[h,c] + amp[h,c] + h[h,c]					0	0	1000	0
H:ADRNtb	fatty acid transport via diffusion, blood	ocsttea6[bl] <=> ocsttea6[h,c]					1	-1000	1000	0
H:ADSL1r	adenylsuccinate lyase	dcamp[h,c] <=> amp[h,c] + fum[h,c]					1	-1000	1000	0
H:ADSL2r	adenylosuccinate lyase	25aics[h,c] <=> aicar[h,c] + fum[h,c]					1	-1000	1000	0
H:ADSS	adenylosuccinate synthetase	asp-L[h,c] + gtp[h,c] + imp[h,c] -> dcamp[h,c] + gdp[h,c] + 2 h[h,c] + pi[h,c]					0	0	1000	0
H:AGAT_Hsa_Hep	1-Acyl-glycerol-3-phosphate acyltransferase, hepatocyte specific	0.001 1ag3p_Hsa_Hep[h,c] + 0.013 ddcoa[h,c] + 0.005 dshcoa3[h,c] + 0.002 dspcoa3[h,c] + 0.002 dspcoa6[h,c] + 0.001 ecsacoa[h,c] + 0.003 esecoa9[h,c] + 0.001 espcoa3[h,c] + 0.004 estcoa6[h,c] + 0.001 estcoa9[h,c] + 0.027 ettcoa6[h,c] + 0.06 hdcoa7[h,c] + 0.001 hpdcoa[h,c] + 0.124 ocdycacoa6[h,c] + 0.002 odcoa3[h,c] + 0.001 odcoa6[h,c] + 0.285 odecoa9[h,c] + 0.002 osttcoa6[h,c] + 0.003 pdcoa[h,c] +…					0	0	1000	0
H:AHC	adenosylhomocysteinase	ahcys[h,c] + h2o[h,c] <=> adn[h,c] + hcys-L[h,c]					1	-1000	1000	0
H:AICART	phosphoribosylaminoimidazolecarboxamide formyltransferase	10fthf[h,c] + aicar[h,c] <=> fprica[h,c] + thf[h,c]					1	-1000	1000	0
H:AIRCr	phosphoribosylaminoimidazole carboxylase	air[h,c] + co2[h,c] <=> 5aizc[h,c] + h[h,c]					1	-1000	1000	0
H:AKBDHm	alphaketobutyrate dehydrogenase (mitochondrial)	2obut[h,m] + coa[h,m] + nad[h,m] -> co2[h,m] + nadh[h,m] + ppcoa[h,m]					0	0	1000	0
H:AKBtm	alphaketobutyrate transport (mitochondrial)	2obut[h,m] <=> 2obut[h,c]					1	-1000	1000	0
H:AKGD2m	2-Oxoglutarate dehydrogenase complex, mitochondrial	2oxoadp[h,m] + coa[h,m] + nad[h,m] -> co2[h,m] + glutcoa[h,m] + nadh[h,m]					0	0	1000	0
H:AKGDm	2-oxoglutarate dehydrogenase, mitochondrial	akg[h,m] + coa[h,m] + nad[h,m] -> co2[h,m] + nadh[h,m] + succoa[h,m]					0	0	1000	0
H:AKR1C42	aldo-keto reductase family 1, member C4 (chlordecone reductase; 3-alpha hydroxysteroid dehydrogenase, type I; dihydrodiol dehydrogenase 4)	h[h,c] + nadh[h,c] + xoldioloneh[h,c] -> nad[h,c] + xoltriol[h,c]					0	0	1000	0
H:AKR1D2	aldo-keto reductase family 1, member D1 (delta 4-3-ketosteroid-5-beta-reductase)	h[h,c] + nadph[h,c] + xoldiolone[h,c] -> nadp[h,c] + xoldioloneh[h,c]					0	0	1000	0
H:ALASm	5-aminolevulinate synthase	gly[h,m] + h[h,m] + succoa[h,m] -> 5aop[h,m] + co2[h,m] + coa[h,m]					0	0	1000	0
H:ALATA_L	L-alanine transaminase	akg[h,c] + ala-L[h,c] <=> glu-L[h,c] + pyr[h,c]					1	-1000	1000	0
H:ALATA_Lm	L-alanine transaminase, mitochondrial	akg[h,m] + ala-L[h,m] <=> glu-L[h,m] + pyr[h,m]					1	-1000	1000	0
H:ALAt4rb	Alanine-Sodium symporter, blood	ala-L[bl] + na1[bl] <=> ala-L[h,c] + na1[h,c]					1	0	1000	0
H:ALCD2if	alcohol dehydrogenase, forward rxn (ethanol -> acetaldehyde)	etoh[h,c] + nad[h,c] -> acald[h,c] + h[h,c] + nadh[h,c]					0	0	1000	0
H:ALCD2yf	alcohol dehydrogenase (ethanol, NADP), forward reaction	etoh[h,c] + nadp[h,c] -> acald[h,c] + h[h,c] + nadph[h,c]					0	0	1000	0
H:ALDD2x	aldehyde dehydrogenase (acetaldehyde, NAD)	acald[h,c] + h2o[h,c] + nad[h,c] -> ac[h,c] + 2 h[h,c] + nadh[h,c]					0	0	1000	0
H:ALDD4xm	aldehyde dehydrogenase (NAD), mitochondrial	h2o[h,m] + mmalsa-S[h,m] + nad[h,m] -> 2 h[h,m] + mmal[h,m] + nadh[h,m]					0	0	1000	0
H:ALDOX1	aldehyde oxidase	h2o[h,c] + mmalsa-S[h,c] + o2[h,c] -> h[h,c] + h2o2[h,c] + mmal[h,c]					0	0	1000	0
H:ALR	Aldose reductase	h2o[h,c] + mthgxl[h,c] + nadp[h,c] -> 2 h[h,c] + nadph[h,c] + pyr[h,c]					0	0	1000	0
H:AMACRp	alpha-methylacyl-CoA racemase	cholcoar[h,x] -> cholcoas[h,x]					0	0	1000	0
H:AMCOXO	2-aminomuconate reductase	2amuc[h,c] + h[h,c] + h2o[h,c] + nadph[h,c] -> 2oxoadp[h,c] + nadp[h,c] + nh4[h,c]					0	0	1000	0
H:AMUCD	aminomuconate-semialdehyde dehydrogenase	amucsal[h,c] + h2o[h,c] + nad[h,c] -> 2amuc[h,c] + 2 h[h,c] + nadh[h,c]					0	0	1000	0
H:AOBUTDsm	L-2-amino-3-oxobutanoate decarboxylation, mitochondrial	2aobut[h,m] + h[h,m] -> aact[h,m] + co2[h,m]					0	0	1000	0
H:ARGN	arginase	arg-L[h,c] + h2o[h,c] -> orn-L[h,c] + urea[h,c]					0	0	1000	0
H:ARGSL	argininosuccinate lyase	argsuc[h,c] <=> arg-L[h,c] + fum[h,c]					1	-1000	1000	0
H:ARGSS	argininosuccinate synthase	asp-L[h,c] + atp[h,c] + citr-L[h,c] -> amp[h,c] + argsuc[h,c] + h[h,c] + ppi[h,c]					0	0	1000	0
H:ARGtrb	Arginine transport, blood	arg-L[bl] <=> arg-L[h,c]					1	-1000	1000	0
H:ASNN	L-asparaginase	asn-L[h,c] + h2o[h,c] -> asp-L[h,c] + nh4[h,c]					0	0	1000	0
H:ASNS1	asparagine synthase (glutamine-hydrolysing)	asp-L[h,c] + atp[h,c] + gln-L[h,c] + h2o[h,c] -> amp[h,c] + asn-L[h,c] + glu-L[h,c] + h[h,c] + ppi[h,c]					0	0	1000	0
H:ASNt4rb	L-asparagine transport in via sodium symport, blood	asn-L[bl] + na1[bl] <=> asn-L[h,c] + na1[h,c]					1	-1000	1000	0
H:ASPCTr	aspartate carbamoyltransferase (reversible)	asp-L[h,c] + cbp[h,c] <=> cbasp[h,c] + h[h,c] + pi[h,c]					1	-1000	1000	0
H:ASPTA1	aspartate transaminase	akg[h,c] + asp-L[h,c] <=> glu-L[h,c] + oaa[h,c]					1	-1000	1000	0
H:ASPTA1m	aspartate transaminase, mitochondrial	akg[h,m] + asp-L[h,m] <=> glu-L[h,m] + oaa[h,m]					1	-1000	1000	0
H:ASPTA3	aspartate transaminase	3sala[h,c] + akg[h,c] -> glu-L[h,c] + spyr[h,c]					0	0	1000	0
H:ASPTA3m	aspartate transaminase, mitochondrial	3sala[h,m] + akg[h,m] -> glu-L[h,m] + spyr[h,m]					0	0	1000	0
H:ASPTA4	aspartate transaminase	akg[h,c] + cys-L[h,c] <=> glu-L[h,c] + mercppyr[h,c]					1	-1000	1000	0
H:ASPTA5m	aspartate transaminase, mitochondrial	akg[h,m] + tyr-L[h,m] <=> 34hpp[h,m] + glu-L[h,m]					1	-1000	1000	0
H:ASPt4rb	L-aspartate transport, blood	asp-L[bl] + na1[bl] <=> asp-L[h,c] + na1[h,c]					1	0	1000	0
H:ATP/ADPtm	ATP/ADP transport, mitochondrial	adp[h,c] + atp[h,m] <=> adp[h,m] + atp[h,c]					1	-1000	1000	0
H:ATP/ADPtp	ATP/ADP transport, peroxisome	adp[h,c] + atp[h,x] <=> adp[h,x] + atp[h,c]					1	-1000	1000	0
H:ATPM	ATP maintenance requirment	atp[h,c] + h2o[h,c] -> adp[h,c] + h[h,c] + pi[h,c]					0	0	1000	0
H:ATPS4m	ATP synthase, mitochondrial	adp[h,m] + 4 h[h,c] + pi[h,m] -> atp[h,m] + 3 h[h,m] + h2o[h,m]					0	0	1000	0
H:ATPSb	ATPase, cytosolic	atp[h,c] + h2o[h,c] -> h[bl] + adp[h,c] + pi[h,c]					0	0	1000	0
H:BAAT1	bile acid Coenzyme A: amino acid N-acyltransferase	cholcoa[h,c] + gly[h,c] -> coa[h,c] + gchola[h,c] + h[h,c]					0	0	1000	0
H:BAAT2	bile acid Coenzyme A: amino acid N-acyltransferase	cholcoa[h,c] + taur[h,c] -> coa[h,c] + tchola[h,c]					0	0	1000	0
H:BDHm	(R)-3-Hydroxybutanoate:NAD+ oxidoreductase	3hbut-R[h,m] + nad[h,m] <=> acac[h,m] + h[h,m] + nadh[h,m]					1	-1000	1000	0
H:C14STRer	C-14 sterol reductase, endoplasmic reticulum	44mctr[h,r] + h[h,r] + nadph[h,r] -> 44mzym[h,r] + nadp[h,r]					0	0	1000	0
H:C3STDH1xer	C-3 sterol dehydrogenase NADH, (4-methylzymosterol)	4mzym_int1[h,r] + nad[h,r] -> 4mzym_int2[h,r] + co2[h,r] + nadh[h,r]					0	0	1000	0
H:C3STDH1yer	C-3 sterol dehydrogenase NADPH, (4-methylzymosterol)	4mzym_int1[h,r] + nadp[h,r] -> 4mzym_int2[h,r] + co2[h,r] + nadph[h,r]					0	0	1000	0
H:C3STKR2er	C-3 sterol keto reductase (zymosterol), endoplasmic reticulum	h[h,r] + nadph[h,r] + zym_int2[h,r] -> nadp[h,r] + zymst[h,r]					0	0	1000	0
H:C4STMO1er	C-4 sterol methyl oxidase (4,4-dimethylzymosterol), endoplasmic reticulum	44mzym[h,r] + 2 h[h,r] + 3 nadph[h,r] + 3 o2[h,r] -> 4mzym_int1[h,r] + 4 h2o[h,r] + 3 nadp[h,r]					0	0	1000	0
H:C4STMO2xer	C-4 methyl sterol oxidase NADH	4mzym_int2[h,r] + nad[h,r] + o2[h,r] -> co2[h,r] + h[h,r] + nadh[h,r] + zym_int2[h,r]					0	0	1000	0
H:C4STMO2yer	C-4 methyl sterol oxidase NADPH	4mzym_int2[h,r] + nadp[h,r] + o2[h,r] -> co2[h,r] + h[h,r] + nadph[h,r] + zym_int2[h,r]					0	0	1000	0
H:CAT	catalase	2 h2o2[h,c] -> 2 h2o[h,c] + o2[h,c]					0	0	1000	0
H:CATm	catalase, mitochondrial	2 h2o2[h,m] -> 2 h2o[h,m] + o2[h,m]					0	0	1000	0
H:CATp	catalase	2 h2o2[h,x] -> 2 h2o[h,x] + o2[h,x]					0	0	1000	0
H:CBPS	carbamoyl-phosphate synthase (glutamine-hydrolysing)	2 atp[h,c] + gln-L[h,c] + h2o[h,c] + hco3[h,c] -> 2 adp[h,c] + cbp[h,c] + glu-L[h,c] + 2 h[h,c] + pi[h,c]					0	0	1000	0
H:CBPSAm	carbamoyl-phosphate synthase (ammonia)	2 atp[h,m] + co2[h,m] + h2o[h,m] + nh4[h,m] -> 2 adp[h,m] + cbp[h,m] + 3 h[h,m] + pi[h,m]					0	0	1000	0
H:CDO	cysteine dioxygenase	cys-L[h,c] + o2[h,c] -> 3sala[h,c]					0	0	1000	0
H:CDPDGPm_Hsa_Hep	CDP-diacylglycerol--serine O-phosphatidyltransferae, mitochondrial, human hepatocyte	0.001 cdpdag_Hsa_Hep[h,m] + glyc3p[h,m] <=> cmp[h,m] + h[h,m] + 0.001 pgp_Hsa_Hep[h,m]					1	-1000	1000	0
H:CERPT2_Hsa_Hep	Ceramide cholinephosphotransferase, human hepatocyte	0.001 cer_Hsa_Hep[h,c] + h[h,c] + 0.001 pc_Hsa_Hep[h,c] -> 0.001 12dgr_Hsa_Hep[h,c] + 0.001 sphgmy_Hsa_Hep[h,c]					0	0	1000	0
H:CERPT_Hsa_Hep	Ceramide cholinephosphotransferase, hepatocyte	cdpchol[h,c] + 0.001 cer_Hsa_Hep[h,c] -> cmp[h,c] + 0.001 sphgmy_Hsa_Hep[h,c]					0	0	1000	0
H:CERS_Hsa_Hep	Ceramide synthase, hepatocyte	0.001 facoa_avg_Hsa_Hep[h,c] + sphgn[h,c] -> coa[h,c] + 0.001 dcer_Hsa_Hep[h,c] + h[h,c]					0	0	1000	0
H:CHLPCTD	choline phosphate cytididyltransferase	cholp[h,c] + ctp[h,c] + h[h,c] -> cdpchol[h,c] + ppi[h,c]					0	0	1000	0
H:CHOLCOAtp	Bile acid intracellular transport	cholcoa[h,x] <=> cholcoa[h,c]					1	-1000	1000	0
H:CHOLK	Choline kinase	atp[h,c] + chol[h,c] -> adp[h,c] + cholp[h,c] + h[h,c]					0	0	1000	0
H:CHOLSE_Hsa_Hep	cholesterol esterase, hepatocyte	chsterol[h,c] + 0.001 fa_avg_Hsa_Hep[h,c] + h[h,c] <=> 0.001 cholse_Hsa_Hep[h,c] + h2o[h,c]					1	-1000	1000	0
H:CHOLSEtb_Hsa_Hep	cholesterol ester transport, blood, hepatocyte	cholse_Hsa_Hep[h,c] <=> cholse_Hsa_Hep[bl]					1	-1000	1000	0
H:CHOLtb	Choline transport, blood	chol[bl] <=> chol[h,c]					1	-1000	1000	0
H:CHSTEROLter	Cholesterol transport, endoplasmic reticulum	chsterol[h,c] <=> chsterol[h,r]					1	-1000	1000	0
H:CHSTNIer	cholestenol delta-isomerase	zymst[h,r] <=> cholsd[h,r]					1	-1000	1000	0
H:CITL2	Citrate lyase (ATP-requiring)	atp[h,c] + cit[h,c] + coa[h,c] -> accoa[h,c] + adp[h,c] + oaa[h,c] + pi[h,c]					0	0	1000	0
H:CITMALtm	citrate transport, mitochondrial	cit[h,c] + h[h,c] + mal-L[h,m] <=> cit[h,m] + h[h,m] + mal-L[h,c]					1	-1000	1000	0
H:CLPNtm_Hsa_Hep	cardiolipin reversible transport, mitochondria, hepatocyte	clpn_Hsa_Hep[h,m] <=> clpn_Hsa_Hep[h,c]					1	-1000	1000	0
H:CLSm_Hsa_Hep	cardiolipin synthase, hepatocyte	0.001 cdpdag_Hsa_Hep[h,m] + 0.001 pg_Hsa_Hep[h,m] -> 0.001 clpn_Hsa_Hep[h,m] + cmp[h,m] + h[h,m]					0	0	1000	0
H:CO2tb	CO2 transport out via diffusion	co2[bl] <=> co2[h,c]					1	-1000	1000	0
H:CO2ter	CO2 transport, endoplasmic reticulum	co2[h,c] <=> co2[h,r]					1	-1000	1000	0
H:CO2tm	CO2 transport (diffusion), mitochondrial	co2[h,c] <=> co2[h,m]					1	-1000	1000	0
H:CO2tp	CO2 peroxisomal transport	co2[h,c] <=> co2[h,x]					1	-1000	1000	0
H:CPPPGO	coproporphyrinogen oxidase	cpppg3[h,c] + 2 h[h,c] + o2[h,c] -> 2 co2[h,c] + 2 h2o[h,c] + pppg9[h,c]					0	0	1000	0
H:CRNCAR3tp	carnitine-propcarnitine carrier, peroxisomal	crn[h,c] + pcrn[h,x] -> crn[h,x] + pcrn[h,c]					0	0	1000	0
H:CRNDDT	carnitine dodecanoyltransferase (C12:0Crn)	crn[h,c] + ddcoa[h,c] <=> coa[h,c] + ddcrn[h,c]					1	-1000	1000	0
H:CRNDDm	carnitine dodecanoyltransferase (C12:0Crn), mitochondria	coa[h,m] + ddcrn[h,m] <=> crn[h,m] + ddcoa[h,m]					1	-1000	1000	0
H:CRNDSH3	carnitine docosahexaenoyltransferase (C22:6Crn, n3)	crn[h,c] + dshcoa3[h,c] <=> coa[h,c] + dshcrn3[h,c]					1	-1000	1000	0
H:CRNDSH3m	carnitine docosahexaenoyltransferase (C22:6Crn, n3), mitochondrial	crn[h,m] + dshcoa3[h,m] <=> coa[h,m] + dshcrn3[h,m]					1	-1000	1000	0
H:CRNDSH3tm	docosahexaenoyl carnitine transport (C22:6Crn, n3)	crn[h,m] + dshcrn3[h,c] <=> crn[h,c] + dshcrn3[h,m]					1	-1000	1000	0
H:CRNDSP3	carnitine docosapentaenoyltransferase (C22:5Crn, n3)	crn[h,c] + dspcoa3[h,c] <=> coa[h,c] + dspcrn3[h,c]					1	-1000	1000	0
H:CRNDSP3m	carnitine docosapentaenoyltransferase (C22:5Crn, n3), mitochondrial	crn[h,m] + dspcoa3[h,m] <=> coa[h,m] + dspcrn3[h,m]					1	-1000	1000	0
H:CRNDSP3tm	docosapentaenoyl carnitine transport (C22:5Crn, n3)	crn[h,m] + dspcrn3[h,c] <=> crn[h,c] + dspcrn3[h,m]					1	-1000	1000	0
H:CRNDSP6	carnitine docosapentaenoyltransferase (C22:5Crn, n6)	crn[h,c] + dspcoa6[h,c] <=> coa[h,c] + dspcrn6[h,c]					1	-1000	1000	0
H:CRNDSP6m	carnitine docosapentaenoyltransferase (C22:5Crn, n6), mitochondrial	crn[h,m] + dspcoa6[h,m] <=> coa[h,m] + dspcrn6[h,m]					1	-1000	1000	0
H:CRNDSP6tm	docosapentaenoyl carnitine transport (C22:5Crn, n6)	crn[h,m] + dspcrn6[h,c] <=> crn[h,c] + dspcrn6[h,m]					1	-1000	1000	0
H:CRNDTtm	dodecanoyl carnitine transport (C12:0Crn)	crn[h,m] + ddcrn[h,c] <=> crn[h,c] + ddcrn[h,m]					1	-1000	1000	0
H:CRNES9	carnitine eicosenoyltransferase (C20:1Crn, n9)	crn[h,c] + esecoa9[h,c] <=> coa[h,c] + esecrn9[h,c]					1	-1000	1000	0
H:CRNES9m	carnitine eicosenoyltransferase (C20:1Crn, n9), mitochondrial	crn[h,m] + esecoa9[h,m] <=> coa[h,m] + esecrn9[h,m]					1	-1000	1000	0
H:CRNES9tm	eicosenoyl carnitine transport (C20:1Crn, n9)	crn[h,m] + esecrn9[h,c] <=> crn[h,c] + esecrn9[h,m]					1	-1000	1000	0
H:CRNESP3	carnitine eicosatetraenoyltransferase (C20:5Crn, n3)	crn[h,c] + espcoa3[h,c] <=> coa[h,c] + espcrn3[h,c]					1	-1000	1000	0
H:CRNESP3m	carnitine eicosatetraenoyltransferase (C20:5Crn, n3), mitochondrial	crn[h,m] + espcoa3[h,m] <=> coa[h,m] + espcrn3[h,m]					1	-1000	1000	0
H:CRNESP3tm	eicosatetraenoyl carnitine transport (C20:5Crn, n3)	crn[h,m] + espcrn3[h,c] <=> crn[h,c] + espcrn3[h,m]					1	-1000	1000	0
H:CRNESR6	carnitine eicosatetraenoyltransferase (C20:4Crn, n6)	crn[h,c] + ettcoa6[h,c] <=> coa[h,c] + ettcrn6[h,c]					1	-1000	1000	0
H:CRNESR6m	carnitine eicosatetraenoyltransferase (C20:4Crn, n6), mitochondrial	crn[h,m] + ettcoa6[h,m] <=> coa[h,m] + ettcrn6[h,m]					1	-1000	1000	0
H:CRNESR6tm	eicosatetraenoyl carnitine transport (C20:4Crn, n6)	crn[h,m] + ettcrn6[h,c] <=> crn[h,c] + ettcrn6[h,m]					1	-1000	1000	0
H:CRNEST6	carnitine eicosatrienoyltransferase (C20:3Crn, n6)	crn[h,c] + estcoa6[h,c] <=> coa[h,c] + estcrn6[h,c]					1	-1000	1000	0
H:CRNEST6m	carnitine eicosatrienoyltransferase (C20:3Crn, n6), mitochondrial	crn[h,m] + estcoa6[h,m] <=> coa[h,m] + estcrn6[h,m]					1	-1000	1000	0
H:CRNEST6tm	eicosatrienoyl carnitine transport (C20:3Crn, n6)	crn[h,m] + estcrn6[h,c] <=> crn[h,c] + estcrn6[h,m]					1	-1000	1000	0
H:CRNEST9	carnitine eicosatrienoyltransferase (C20:3Crn, n9)	crn[h,c] + estcoa9[h,c] <=> coa[h,c] + estcrn9[h,c]					1	-1000	1000	0
H:CRNEST9m	carnitine eicosatrienoyltransferase (C20:3Crn, n9), mitochondrial	crn[h,m] + estcoa9[h,m] <=> coa[h,m] + estcrn9[h,m]					1	-1000	1000	0
H:CRNEST9tm	eicosatrienoyl carnitine transport (C20:3Crn, n9)	crn[h,m] + estcrn9[h,c] <=> crn[h,c] + estcrn9[h,m]					1	-1000	1000	0
H:CRNET	carnitine eicosanoyltransferase (C20:0Crn)	crn[h,c] + ecsacoa[h,c] <=> coa[h,c] + ecsacrn[h,c]					1	-1000	1000	0
H:CRNETm	carnitine eicosanoyltransferase (C20:0Crn), mitochondria	coa[h,m] + ecsacrn[h,m] <=> crn[h,m] + ecsacoa[h,m]					1	-1000	1000	0
H:CRNETtm	eicosanoyl carnitine transport (C20:0Crn)	crn[h,m] + ecsacrn[h,c] <=> crn[h,c] + ecsacrn[h,m]					1	-1000	1000	0
H:CRNHD7	carnitine hexadecenoyltransferase (C16:1Crn, n7)	crn[h,c] + hdcoa7[h,c] <=> coa[h,c] + hdcrn7[h,c]					1	-1000	1000	0
H:CRNHD7m	carnitine hexadecenoyltransferase (C16:1Crn, n7), mitochondrial	crn[h,m] + hdcoa7[h,m] <=> coa[h,m] + hdcrn7[h,m]					1	-1000	1000	0
H:CRNHD7tm	hexadecenoyl carnitine transprot (C16:1Crn, n7)	crn[h,m] + hdcrn7[h,c] <=> crn[h,c] + hdcrn7[h,m]					1	-1000	1000	0
H:CRNHPD	carnitine pentadecanoyltransferase (C17:0Crn)	crn[h,c] + hpdcoa[h,c] <=> coa[h,c] + hpdcrn[h,c]					1	-1000	1000	0
H:CRNHPDm	carnitine pentadecanoyltransferase (C17:0CoA), mitochondrial	crn[h,m] + hpdcoa[h,m] <=> coa[h,m] + hpdcrn[h,m]					1	-1000	1000	0
H:CRNHPDtm	pentadecanoyl carnitine transferase (C17:0CoA), mitochondrial	crn[h,m] + hpdcrn[h,c] <=> crn[h,c] + hpdcrn[h,m]					1	-1000	1000	0
H:CRNOD9	carnitine octadecenoyltransferase (C18:1Crn, n9)	crn[h,c] + odecoa9[h,c] <=> coa[h,c] + odecrn9[h,c]					1	-1000	1000	0
H:CRNOD9m	carnitine octadecenoyltransferase (C18:1Crn, n9), mitochondrial	crn[h,m] + odecoa9[h,m] <=> coa[h,m] + odecrn9[h,m]					1	-1000	1000	0
H:CRNOD9tm	octadecenoyl carnitine transport (C18:1Crn, n9)	crn[h,m] + odecrn9[h,c] <=> crn[h,c] + odecrn9[h,m]					1	-1000	1000	0
H:CRNODD6	carnitine octadecadienoyltransferase (C18:2Crn, n6)	crn[h,c] + ocdycacoa6[h,c] <=> coa[h,c] + ocdycacrn6[h,c]					1	-1000	1000	0
H:CRNODD6m	carnitine octadecadienoyltransferase (C18:2Crn, n6), mitochondrial	crn[h,m] + ocdycacoa6[h,m] <=> coa[h,m] + ocdycacrn6[h,m]					1	-1000	1000	0
H:CRNODD6tm	octadecadienoyl carnitine transferase (C18:2Crn, n6)	crn[h,m] + ocdycacrn6[h,c] <=> crn[h,c] + ocdycacrn6[h,m]					1	-1000	1000	0
H:CRNODT3	carnitine octadecatrienoyltransferase (C18:3Crn, n3)	crn[h,c] + odcoa3[h,c] <=> coa[h,c] + odcrn3[h,c]					1	-1000	1000	0
H:CRNODT3m	carnitine octadecatrienoyltransferase (C18:3Crn, n3), mitochondrial	crn[h,m] + odcoa3[h,m] <=> coa[h,m] + odcrn3[h,m]					1	-1000	1000	0
H:CRNODT3tm	octadecatrienoyl carnitine transferase (C18:3Crn, n3)	crn[h,m] + odcrn3[h,c] <=> crn[h,c] + odcrn3[h,m]					1	-1000	1000	0
H:CRNODT6	carnitine octadecatrienoyltransferase (C18:3Crn, n6)	crn[h,c] + odcoa6[h,c] <=> coa[h,c] + odcrn6[h,c]					1	-1000	1000	0
H:CRNODT6m	carnitine octadecatrienoyltransferase (C18:3Crn, n6), mitochondrial	crn[h,m] + odcoa6[h,m] <=> coa[h,m] + odcrn6[h,m]					1	-1000	1000	0
H:CRNODT6tm	octadecatrienoyl carnitine transferase (C18:3Crn, n6)	crn[h,m] + odcrn6[h,c] <=> crn[h,c] + odcrn6[h,m]					1	-1000	1000	0
H:CRNOSR9	carnitine ocosatetraenoyltransferase (C22:4Crn, n6)	crn[h,c] + osttcoa6[h,c] <=> coa[h,c] + osttcrn6[h,c]					1	-1000	1000	0
H:CRNOSR9m	carnitine ocosatetraenoyltransferase (C22:4Crn, n6), mitochondrial	crn[h,m] + osttcoa6[h,m] <=> coa[h,m] + osttcrn6[h,m]					1	-1000	1000	0
H:CRNOSR9tm	ocosatetraenoyl carnitine transport (C22:4Crn, n6)	crn[h,m] + osttcrn6[h,c] <=> crn[h,c] + osttcrn6[h,m]					1	-1000	1000	0
H:CRNOT	carnitine octadecanoyltransferase (C18:0Crn)	crn[h,c] + strcoa[h,c] <=> coa[h,c] + strcrn[h,c]					1	-1000	1000	0
H:CRNOTm	carnitine octadecanoyltransferase (C18:0Crn), mitochondria	coa[h,m] + strcrn[h,m] <=> crn[h,m] + strcoa[h,m]					1	-1000	1000	0
H:CRNOTtm	octadecanoyl carnitine transport (C18:0Crn)	crn[h,m] + strcrn[h,c] <=> crn[h,c] + strcrn[h,m]					1	-1000	1000	0
H:CRNPDT	carnitine pentadecanoyltransferase (C15:0Crn)	crn[h,c] + pdcoa[h,c] <=> coa[h,c] + pdcrn[h,c]					1	-1000	1000	0
H:CRNPDTm	carnitine pentadecanoyltransferase (C15:0Crn), mitochondria	coa[h,m] + pdcrn[h,m] <=> crn[h,m] + pdcoa[h,m]					1	-1000	1000	0
H:CRNPDTtm	pentadecanoyl carnitine transport (C15:0Crn)	crn[h,m] + pdcrn[h,c] <=> crn[h,c] + pdcrn[h,m]					1	-1000	1000	0
H:CRNPPT	carnitine propionyltransferase	crn[h,c] + ppcoa[h,c] <=> coa[h,c] + pcrn[h,c]					1	-1000	1000	0
H:CRNPPTtm	carnitine propionyltransferase	crn[h,m] + pcrn[h,c] <=> crn[h,c] + pcrn[h,m]					1	-1000	1000	0
H:CRNPT	carnitine O-palmitoyltransferase (C16:0Crn)	crn[h,c] + pmtcoa[h,c] <=> coa[h,c] + pmtcrn[h,c]					1	-1000	1000	0
H:CRNPTm	carnitine palmitoyltransferase (C16:0Crn), mitochondrial	coa[h,m] + pmtcrn[h,m] <=> crn[h,m] + pmtcoa[h,m]					1	-1000	1000	0
H:CRNPTtm	Palmitoylcarnitine shuttle (C16:0Crn), mitochondrial	crn[h,m] + pmtcrn[h,c] <=> crn[h,c] + pmtcrn[h,m]					1	-1000	1000	0
H:CRNTD7	carnitine tetradecenoyltransferase (C14:1Crn, n7)	crn[h,c] + tdecoa7[h,c] <=> coa[h,c] + tdecrn7[h,c]					1	-1000	1000	0
H:CRNTD7m	carnitine tetradecenoyltransferase (C14:1Crn, n7), mitochondrial	crn[h,m] + tdecoa7[h,m] <=> coa[h,m] + tdecrn7[h,m]					1	-1000	1000	0
H:CRNTD7tm	tetradecenoyl carnitine transport (C14:1Crn, n7)	crn[h,m] + tdecrn7[h,c] <=> crn[h,c] + tdecrn7[h,m]					1	-1000	1000	0
H:CRNTDT	carnitine tetradecanoyltransferase (C14:0Crn)	crn[h,c] + tdcoa[h,c] <=> coa[h,c] + tdcrn[h,c]					1	-1000	1000	0
H:CRNTDm	carnitine tetradecanoyltransferase (C14:0Crn, mitochondria	coa[h,m] + tdcrn[h,m] <=> crn[h,m] + tdcoa[h,m]					1	-1000	1000	0
H:CRNTTtm	tetradecanoyl carnitine transport (C14:0Crn)	crn[h,m] + tdcrn[h,c] <=> crn[h,c] + tdcrn[h,m]					1	-1000	1000	0
H:CSNAT2m	carnitine O-aceyltransferase, mitochondrial	coa[h,m] + pcrn[h,m] <=> crn[h,m] + ppcoa[h,m]					1	-1000	1000	0
H:CSNAT3p	carnitine O-aceyltransferase, peroxisomal	crn[h,x] + ppcoa[h,x] <=> coa[h,x] + pcrn[h,x]					1	-1000	1000	0
H:CSNATtm	carnitine O-acetyltransferase	acrn[h,c] + crn[h,c] <=> acrn[h,m] + crn[h,m]					1	-1000	1000	0
H:CSm	citrate synthase	accoa[h,m] + h2o[h,m] + oaa[h,m] -> cit[h,m] + coa[h,m] + h[h,m]					0	0	1000	0
H:CTPS1	CTP synthase (NH3)	atp[h,c] + nh4[h,c] + utp[h,c] -> adp[h,c] + ctp[h,c] + 2 h[h,c] + pi[h,c]					0	0	1000	0
H:CTPS2	CTP synthase (glutamine)	atp[h,c] + gln-L[h,c] + h2o[h,c] + utp[h,c] -> adp[h,c] + ctp[h,c] + glu-L[h,c] + 2 h[h,c] + pi[h,c]					0	0	1000	0
H:CYOO4m	cytochrome c oxidase (mitochondrial 4 protons/4 cyto)	4 focytcc[h,m] + 8 h[h,m] + o2[h,m] -> 4 ficytcc[h,m] + 4 h[h,c] + 2 h2o[h,m]					0	0	1000	0
H:CYOR4m-ubq10	ubiquinol-6 cytochrome c reductase, Complex III	2 ficytcc[h,m] + 2 h[h,m] + q10h2[h,m] -> 2 focytcc[h,m] + 4 h[h,c] + ubq10[h,m]					0	0	1000	0
H:CYSGLTH	Glutathione:cystine oxidoreductase	cyst-L[h,c] + 2 gthrd[h,c] <=> 2 cys-L[h,c] + gthox[h,c]					1	-1000	1000	0
H:CYSRx	cystine reductase (NADH)	2 cys-L[h,c] + nad[h,c] <=> cyst-L[h,c] + h[h,c] + nadh[h,c]					1	-1000	1000	0
H:CYSTGL	cystathionine g-lyase	cysth-L[h,c] + h2o[h,c] -> 2obut[h,c] + cys-L[h,c] + nh4[h,c]					0	0	1000	0
H:CYSTS	cystathionine b-synthase	hcys-L[h,c] + ser-L[h,c] -> cysth-L[h,c] + h2o[h,c]					0	0	1000	0
H:CYSt4rb	L-cysteine reversible transport via sodium symport, reversible, blood	cys-L[bl] + na1[bl] <=> cys-L[h,c] + na1[h,c]					1	-1000	1000	0
H:CYTD	cytidine deaminase	cytd[h,c] + h[h,c] + h2o[h,c] -> nh4[h,c] + uri[h,c]					0	0	1000	0
H:CYTDK1	cytidine kinase (ATP)	atp[h,c] + cytd[h,c] -> adp[h,c] + cmp[h,c] + h[h,c]					0	0	1000	0
H:CYTK1	cytidylate kinase (CMP)	atp[h,c] + cmp[h,c] <=> adp[h,c] + cdp[h,c]					1	-1000	1000	0
H:CYTK1m	cytidylate kinase (CMP), mitochondrial	atp[h,m] + cmp[h,m] <=> adp[h,m] + cdp[h,m]					1	-1000	1000	0
H:CYTK3	cytidylate kinase (CMP)(GTP)	cmp[h,c] + gtp[h,c] <=> cdp[h,c] + gdp[h,c]					1	-1000	1000	0
H:D-LACDcm	D-lactate dehydrogenase, cytosolic/mitochondrial	2 ficytcc[h,m] + lac-D[h,c] -> 2 focytcc[h,m] + 2 h[h,c] + pyr[h,c]					0	0	1000	0
H:D-LACt2b	D-lactate transport via proton symport, blood	h[bl] + lac-D[bl] <=> h[h,c] + lac-D[h,c]					1	0	1000	0
H:DAGCPT_Hsa_Hep	diacylglycerol cholinephosphotransferase, human hepatocyte	0.001 12dgr_Hsa_Hep[h,c] + cdpchol[h,c] -> cmp[h,c] + h[h,c] + 0.001 pc_Hsa_Hep[h,c]					0	0	1000	0
H:DAGK_Hsa_Hep	diacylglycerol kinase	0.001 12dgr_Hsa_Hep[h,c] + atp[h,c] -> adp[h,c] + h[h,c] + 0.001 pa_Hsa_Hep[h,c]					0	0	1000	0
H:DAGPYP_Hsa_Hep	diacylglycerol pyrophosphate phosphatase, human hepatocyte	h2o[h,c] + 0.001 pa_Hsa_Hep[h,c] -> 0.001 12dgr_Hsa_Hep[h,c] + pi[h,c]					0	0	1000	0
H:DASYN_Hsa_Hep	CDP-Diacylglycerol synthetase, human hepatocyte	ctp[h,c] + h[h,c] + 0.001 pa_Hsa_Hep[h,c] <=> 0.001 cdpdag_Hsa_Hep[h,c] + ppi[h,c]					1	-1000	1000	0
H:DASYNm_Hsa_Hep	CDP-Diacylglycerol synthetase, mitochondrial, human hepatocyte	ctp[h,m] + h[h,m] + 0.001 pa_Hsa_Hep[h,m] <=> 0.001 cdpdag_Hsa_Hep[h,m] + ppi[h,m]					1	-1000	1000	0
H:DCERDS_Hsa_Hep	Dihydroceramide desaturase, hepatocyte	0.001 dcer_Hsa_Hep[h,c] + h[h,c] + nadph[h,c] + o2[h,c] -> 0.001 cer_Hsa_Hep[h,c] + 2 h2o[h,c] + nadp[h,c]					0	0	1000	0
H:DCMPDA2ir	dCMP deaminase	dcmp[h,c] + h[h,c] + h2o[h,c] -> dump[h,c] + nh4[h,c]					0	0	1000	0
H:DCSHEA3tb	docosahexaenoate (C22:6, n-3) transport	dcshea3[bl] <=> dcshea3[h,c]					1	-1000	1000	0
H:DCSPEA3tb	Docosapentaenoate (C22:5, n-3)	dcspea3[bl] <=> dcspea3[h,c]					1	-1000	1000	0
H:DCSPEA6tb	Docosapentaenoate (C22:5, n-6) transport	dcspea6[bl] <=> dcspea6[h,c]					1	-1000	1000	0
H:DCYTD	deoxycytidine deaminase	dcyt[h,c] + h[h,c] + h2o[h,c] -> duri[h,c] + nh4[h,c]					0	0	1000	0
H:DDCAtb	dodecanoate (C12:0) mammalian cell transport	ddca[h,c] <=> ddca[bl]					1	-1000	0	0
H:DESAT141n7	Myristoyl-CoA desaturase (n-C14:0CoA -> C14:1CoA, n-7)	h[h,c] + nadph[h,c] + o2[h,c] + tdcoa[h,c] -> 2 h2o[h,c] + nadp[h,c] + tdecoa7[h,c]					0	0	1000	0
H:DESAT161n7	Palmitoyl-CoA desaturase (n-C16:0CoA -> C16:1CoA, n-7)	h[h,c] + nadph[h,c] + o2[h,c] + pmtcoa[h,c] -> 2 h2o[h,c] + hdcoa7[h,c] + nadp[h,c]					0	0	1000	0
H:DESAT181n9	stearoyl-CoA desaturase (n-C18:0CoA -> C18:1CoA, n-9), adipocyte	h[h,c] + nadph[h,c] + o2[h,c] + strcoa[h,c] -> 2 h2o[h,c] + nadp[h,c] + odecoa9[h,c]					0	0	1000	0
H:DESAT182n9	linoleoyl-CoA desaturase (C18:1CoA,n-9 -> C18:2CoA,n-9)	h[h,c] + nadph[h,c] + o2[h,c] + odecoa9[h,c] -> 2 h2o[h,c] + ilnlcoa[h,c] + nadp[h,c]					0	0	1000	0
H:DESAT183n6	Oleoyl-CoA desaturase (C18:2CoA, n6 -> C18:3CoA, n6)	h[h,c] + nadph[h,c] + o2[h,c] + ocdycacoa6[h,c] -> 2 h2o[h,c] + nadp[h,c] + odcoa6[h,c]					0	0	1000	0
H:DESAT184n3	stearoyl-CoA desaturase (C18:3CoA, n3 -> C18:4CoA, n3)	h[h,c] + nadph[h,c] + o2[h,c] + odcoa3[h,c] -> 2 h2o[h,c] + nadp[h,c] + strdnccoa3[h,c]					0	0	1000	0
H:DESAT201n9	stearoyl-CoA desaturase (n-C20:0CoA -> C20:1CoA, n-9)	ecsacoa[h,c] + h[h,c] + nadph[h,c] + o2[h,c] -> esecoa9[h,c] + 2 h2o[h,c] + nadp[h,c]					0	0	1000	0
H:DESAT203n9	eicosadienoyl-CoA desaturase (C20:2CoA,n-9 -> C20:3CoA,n-9)	esdcoa9[h,c] + h[h,c] + nadph[h,c] + o2[h,c] -> estcoa9[h,c] + 2 h2o[h,c] + nadp[h,c]					0	0	1000	0
H:DESAT204n6	fatty acyl-CoA desaturase (C20:3CoA, n6 -> C20:4CoA, n6)	estcoa6[h,c] + h[h,c] + nadh[h,c] + o2[h,c] -> ettcoa6[h,c] + 2 h2o[h,c] + nad[h,c]					0	0	1000	0
H:DESAT205n3	fatty acyl-CoA desaturase (C20:4CoA, n3 -> C20:5CoA, n3)	ettcoa3[h,c] + h[h,c] + nadh[h,c] + o2[h,c] -> espcoa3[h,c] + 2 h2o[h,c] + nad[h,c]					0	0	1000	0
H:DESAT225n6	fatty acyl-CoA desaturase (C22:4CoA, n6 -> C22:5CoA, n6)	h[h,c] + nadph[h,c] + o2[h,c] + osttcoa6[h,c] -> dspcoa6[h,c] + 2 h2o[h,c] + nadp[h,c]					0	0	1000	0
H:DESAT226n3	fatty acyl-CoA desaturase (C22:5CoA, n3 -> C22:6CoA, n3)	dspcoa3[h,c] + h[h,c] + nadph[h,c] + o2[h,c] -> dshcoa3[h,c] + 2 h2o[h,c] + nadp[h,c]					0	0	1000	0
H:DHCR71er	7-dehydrocholesterol reductase	ddsmsterol[h,r] + h[h,r] + nadph[h,r] -> dsmsterol[h,r] + nadp[h,r]					0	0	1000	0
H:DHCR72er	7-dehydrocholesterol reductase	7dhchsterol[h,r] + h[h,r] + nadph[h,r] -> chsterol[h,r] + nadp[h,r]					0	0	1000	0
H:DHFR	dihydrofolate reductase	dhf[h,c] + h[h,c] + nadph[h,c] <=> nadp[h,c] + thf[h,c]					1	-1000	1000	0
H:DHORD3m-ubq10	dihydroorotate dehydrogenase (mitochondrial)	dhor-S[h,c] + ubq10[h,m] <=> orot[h,c] + q10h2[h,m]					1	-1000	1000	0
H:DHORTS	dihydroorotase	dhor-S[h,c] + h2o[h,c] <=> cbasp[h,c] + h[h,c]					1	-1000	1000	0
H:DHPRx	dihydropteridine reductase	dhbpt[h,c] + h[h,c] + nadh[h,c] <=> nad[h,c] + thbpt[h,c]					1	-1000	1000	0
H:DMATT	dimethylallyltranstransferase	dmpp[h,c] + ipdp[h,c] -> grdp[h,c] + ppi[h,c]					0	0	1000	0
H:DMPPtp	dimethylallyl diphosphate transport, peroxisome	dmpp[h,x] <=> dmpp[h,c]					1	-1000	1000	0
H:DPCOAK	dephospho-CoA kinase	atp[h,c] + dpcoa[h,c] -> adp[h,c] + coa[h,c] + h[h,c]					0	0	1000	0
H:DPMVDp	diphosphomevalonate decarboxylase	5dpmev[h,x] + atp[h,x] -> adp[h,x] + co2[h,x] + ipdp[h,x] + pi[h,x]					0	0	1000	0
H:DTMPK	dTMP kinase	atp[h,c] + dtmp[h,c] <=> adp[h,c] + dtdp[h,c]					1	-1000	1000	0
H:DURIK1	deoxyuridine kinase (ATP:Deoxyuridine)	atp[h,c] + duri[h,c] -> adp[h,c] + dump[h,c] + h[h,c]					0	0	1000	0
H:EBP2rer	3-beta-hydroxysteroid-delta(8),delta(7)-isomerase	zymstnl[h,r] <=> lathost[h,r]					1	-1000	1000	0
H:ECOAH1am	3-hydroxyacyl-CoA dehydratase (3-hydroxybutanoyl-CoA)	3hbycoa[h,m] <=> b2coa[h,m] + h2o[h,m]					1	-1000	1000	0
H:ECOAH2m	enoyl-CoA hydratase, mitochondrial	2mp2coa[h,m] + h2o[h,m] <=> hibcoa[h,m]					1	-1000	1000	0
H:ECOAH3m	enoyl-CoA hydratase, mitochondrial	2mb2coa[h,m] + h2o[h,m] <=> 3hmbcoa[h,m]					1	-1000	1000	0
H:ECSEA9tb	eicosenoate (C20:1, n-9) transport	ecsea9[h,c] <=> ecsea9[bl]					1	-1000	1000	0
H:ECSFAtb	eicosanoate transport (n-C20:0), cytosol to blood	ecsa[bl] <=> ecsa[h,c]					1	-1000	1000	0
H:ECSPEA3tb	Eicosapentaenoate (C20:5, n-3) transport	ecspea3[bl] <=> ecspea3[h,c]					1	-1000	1000	0
H:ECSTEA6tb	Eicosatrienoate (C20:3, n-6) transport	ecstea6[bl] <=> ecstea6[h,c]					1	-1000	1000	0
H:ECSTEA9tb	Eicosatrienoate (C20:3, n-9) transport	ecstea9[bl] <=> ecstea9[h,c]					1	-1000	1000	0
H:ECSTTEA3tb	Eicosatetraenoate (C20:4, n-3) transport	ecsttea3[bl] <=> ecsttea3[h,c]					1	-1000	1000	0
H:ECSTTEA6tb	Eicosatetraenoate (C20:4, n-6) transport	ecsttea6[bl] <=> ecsttea6[h,c]					1	0	1000	0
H:ENO	enolase	2pg[h,c] <=> h2o[h,c] + pep[h,c]					1	-1000	1000	0
H:ETOHtb	ethanol transport in/out via diffusion	etoh[h,c] <=> etoh[bl]					1	-1000	1000	0
H:FACOAL120	fatty-acid--CoA ligase (dodecanoate, C12:0)	atp[h,c] + coa[h,c] + ddca[h,c] <=> amp[h,c] + ddcoa[h,c] + ppi[h,c]					1	-1000	1000	0
H:FACOAL140	fatty-acid--CoA ligase (tetradecanoate)	atp[h,c] + coa[h,c] + ttdca[h,c] <=> amp[h,c] + ppi[h,c] + tdcoa[h,c]					1	-1000	1000	0
H:FACOAL141n7	fatty-acid--CoA ligase (tetradecenoate, C14:1 n-7)	atp[h,c] + coa[h,c] + ttdcea7[h,c] <=> amp[h,c] + ppi[h,c] + tdecoa7[h,c]					1	-1000	1000	0
H:FACOAL150	fatty-acid--CoA ligase (heptadecanoate, C15:0)	atp[h,c] + coa[h,c] + ptdca[h,c] <=> amp[h,c] + pdcoa[h,c] + ppi[h,c]					1	-1000	1000	0
H:FACOAL160	fatty-acid--CoA ligase (hexadecanoate)	atp[h,c] + coa[h,c] + hdca[h,c] <=> amp[h,c] + pmtcoa[h,c] + ppi[h,c]					1	-1000	1000	0
H:FACOAL161n7	fatty-acid--CoA ligase (hexadecenoate, C16:1 n-7)	atp[h,c] + coa[h,c] + hdcea7[h,c] <=> amp[h,c] + hdcoa7[h,c] + ppi[h,c]					1	-1000	1000	0
H:FACOAL170(n)r	fatty-acid--CoA ligase (heptadecanoate, C17:0)	atp[h,c] + coa[h,c] + hpdca[h,c] <=> amp[h,c] + hpdcoa[h,c] + ppi[h,c]					1	-1000	1000	0
H:FACOAL180	fatty-acid--CoA ligase (octadecanoate)	atp[h,c] + coa[h,c] + ocdca[h,c] <=> amp[h,c] + ppi[h,c] + strcoa[h,c]					1	-1000	1000	0
H:FACOAL181n9	fatty-acid--CoA ligase (octadecenoate, C18:1 n-9)	atp[h,c] + coa[h,c] + ocdcea9[h,c] <=> amp[h,c] + odecoa9[h,c] + ppi[h,c]					1	-1000	1000	0
H:FACOAL182n6	fatty-acid--CoA ligase (octadecadienoate, C18:2 n-6)	atp[h,c] + coa[h,c] + ocddea6[h,c] <=> amp[h,c] + ocdycacoa6[h,c] + ppi[h,c]					1	-1000	1000	0
H:FACOAL182n9	fatty-acid--CoA ligase (isolinoleate, C18:2 n-9)	atp[h,c] + coa[h,c] + ilnlc[h,c] <=> amp[h,c] + ilnlcoa[h,c] + ppi[h,c]					1	-1000	1000	0
H:FACOAL183n3	fatty-acid--CoA ligase (octadecadienoate, C18:3 n-3), hepatocyte	atp[h,c] + coa[h,c] + ocdctra3[h,c] <=> amp[h,c] + odcoa3[h,c] + ppi[h,c]					1	-1000	1000	0
H:FACOAL183n6	fatty-acid--CoA ligase (octadecadienoate, C18:3 n-6)	atp[h,c] + coa[h,c] + ocdctra6[h,c] <=> amp[h,c] + odcoa6[h,c] + ppi[h,c]					1	-1000	1000	0
H:FACOAL200	fatty-acid--CoA ligase (eicosanoate, C20:0)	atp[h,c] + coa[h,c] + ecsa[h,c] <=> amp[h,c] + ecsacoa[h,c] + ppi[h,c]					1	-1000	1000	0
H:FACOAL201n9	fatty-acid--CoA ligase (eicosenoate, C20:1 n-9)	atp[h,c] + coa[h,c] + ecsea9[h,c] <=> amp[h,c] + esecoa9[h,c] + ppi[h,c]					1	-1000	1000	0
H:FACOAL202n9	fatty-acid--CoA ligase (eicosadienoate, C20:2 n-9)	atp[h,c] + coa[h,c] + ecsdea9[h,c] <=> amp[h,c] + esdcoa9[h,c] + ppi[h,c]					1	-1000	1000	0
H:FACOAL203n6	fatty-acid--CoA ligase (eicosatrienoate, C20:3 n-6), hepatocyte	atp[h,c] + coa[h,c] + ecstea6[h,c] <=> amp[h,c] + estcoa6[h,c] + ppi[h,c]					1	-1000	1000	0
H:FACOAL203n9	fatty-acid--CoA ligase (eicosatrienoate, C20:3 n-9)	atp[h,c] + coa[h,c] + ecstea9[h,c] <=> amp[h,c] + estcoa9[h,c] + ppi[h,c]					1	-1000	1000	0
H:FACOAL204n3	fatty-acid--CoA ligase (eicosatetraenoate, C20:4 n-3)	atp[h,c] + coa[h,c] + ecsttea3[h,c] <=> amp[h,c] + ettcoa3[h,c] + ppi[h,c]					1	-1000	1000	0
H:FACOAL204n6	fatty-acid--CoA ligase (eicosatetraenoate, C20:4 n-6)	atp[h,c] + coa[h,c] + ecsttea6[h,c] <=> amp[h,c] + ettcoa6[h,c] + ppi[h,c]					1	-1000	1000	0
H:FACOAL205n3	fatty-acid--CoA ligase (eicosapentaenoate, C20:5 n-3)	atp[h,c] + coa[h,c] + ecspea3[h,c] <=> amp[h,c] + espcoa3[h,c] + ppi[h,c]					1	-1000	1000	0
H:FACOAL220	fatty-acid--CoA ligase (docosanoate, C22:0)	atp[h,c] + coa[h,c] + dcsa[h,c] <=> amp[h,c] + dcsacoa[h,c] + ppi[h,c]					1	-1000	1000	0
H:FACOAL224n6	fatty-acid--CoA ligase (ocosatetraenoate, C22:4 n-6)	atp[h,c] + coa[h,c] + ocsttea6[h,c] <=> amp[h,c] + osttcoa6[h,c] + ppi[h,c]					1	-1000	1000	0
H:FACOAL225n3	fatty-acid--CoA ligase (docosapentaenoate, C22:5 n-3)	atp[h,c] + coa[h,c] + dcspea3[h,c] <=> amp[h,c] + dspcoa3[h,c] + ppi[h,c]					1	-1000	1000	0
H:FACOAL225n6	fatty-acid--CoA ligase (C22:5 n-6)	atp[h,c] + coa[h,c] + dcspea6[h,c] <=> amp[h,c] + dspcoa6[h,c] + ppi[h,c]					1	-1000	1000	0
H:FACOAL226n3	fatty-acid--CoA ligase (docosahexaenoate, C22:6 n-3)	atp[h,c] + coa[h,c] + dcshea3[h,c] <=> amp[h,c] + dshcoa3[h,c] + ppi[h,c]					1	-1000	1000	0
H:FACOAavg_Hsa_Hep	Average fatty acyl-coa, hepatocyte	atp[h,c] + coa[h,c] + 0.005 dcshea3[h,c] + 0.002 dcspea3[h,c] + 0.002 dcspea6[h,c] + 0.013 ddca[h,c] + 0.001 ecsa[h,c] + 0.003 ecsea9[h,c] + 0.001 ecspea3[h,c] + 0.004 ecstea6[h,c] + 0.001 ecstea9[h,c] + 0.027 ecsttea6[h,c] + 0.355 hdca[h,c] + 0.06 hdcea7[h,c] + 0.001 hpdca[h,c] + 0.073 ocdca[h,c] + 0.285 ocdcea9[h,c] + 0.002 ocdctra3[h,c] + 0.001 ocdctra6[h,c] + 0.124 ocddea6[h,c] + 0.002 ocstte…					1	-1000	1000	0
H:FAEL202n9	fatty-acyl-CoA elongation (C20:2CoA, n9)	5 h[h,c] + ilnlcoa[h,c] + malcoa[h,c] + 4 nadph[h,c] + o2[h,c] -> co2[h,c] + coa[h,c] + esdcoa9[h,c] + 3 h2o[h,c] + 4 nadp[h,c]					0	0	1000	0
H:FAEL203n6	fatty-acyl-CoA elongation (n-C20:3CoA, n6)	5 h[h,c] + malcoa[h,c] + 4 nadph[h,c] + o2[h,c] + odcoa6[h,c] -> co2[h,c] + coa[h,c] + estcoa6[h,c] + 3 h2o[h,c] + 4 nadp[h,c]					0	0	1000	0
H:FAEL204n3	fatty-acyl-CoA elongation (C20:4CoA, n3)	5 h[h,c] + malcoa[h,c] + 4 nadph[h,c] + o2[h,c] + strdnccoa3[h,c] -> co2[h,c] + coa[h,c] + ettcoa3[h,c] + 3 h2o[h,c] + 4 nadp[h,c]					0	0	1000	0
H:FAEL224n6	fatty-acyl-CoA elongation (C22:4CoA, n6)	ettcoa6[h,c] + 5 h[h,c] + malcoa[h,c] + 4 nadph[h,c] + o2[h,c] -> co2[h,c] + coa[h,c] + 3 h2o[h,c] + 4 nadp[h,c] + osttcoa6[h,c]					0	0	1000	0
H:FAEL225n3	fatty-acyl-CoA elongation (C22:5CoA, n3)	espcoa3[h,c] + 5 h[h,c] + malcoa[h,c] + 4 nadph[h,c] + o2[h,c] -> co2[h,c] + coa[h,c] + dspcoa3[h,c] + 3 h2o[h,c] + 4 nadp[h,c]					0	0	1000	0
H:FALDtp	formaldehyde transport, peroxisomal	fald[h,c] <=> fald[h,x]					1	-1000	1000	0
H:FAOXC100m	Beta oxidation of fatty acid	coa[h,m] + dccoa[h,m] + fad[h,m] + h2o[h,m] + nad[h,m] -> accoa[h,m] + fadh2[h,m] + h[h,m] + nadh[h,m] + occoa[h,m]					0	0	1000	0
H:FAOXC110m	Beta oxidation of odd chain fatty acid	coa[h,m] + edcoa[h,m] + fad[h,m] + h2o[h,m] + nad[h,m] -> accoa[h,m] + fadh2[h,m] + h[h,m] + nadh[h,m] + nncoa[h,m]					0	0	1000	0
H:FAOXC120m	Beta oxidation of fatty acid	coa[h,m] + ddcoa[h,m] + fad[h,m] + h2o[h,m] + nad[h,m] -> accoa[h,m] + dccoa[h,m] + fadh2[h,m] + h[h,m] + nadh[h,m]					0	0	1000	0
H:FAOXC130m	Beta oxidation of odd chain fatty acid	coa[h,m] + fad[h,m] + h2o[h,m] + nad[h,m] + trdcoa[h,m] -> accoa[h,m] + edcoa[h,m] + fadh2[h,m] + h[h,m] + nadh[h,m]					0	0	1000	0
H:FAOXC140m	Beta oxidation of long chain fatty acid	coa[h,m] + fad[h,m] + h2o[h,m] + nad[h,m] + tdcoa[h,m] -> accoa[h,m] + ddcoa[h,m] + fadh2[h,m] + h[h,m] + nadh[h,m]					0	0	1000	0
H:FAOXC141n7m	Beta oxidation of fatty acid	6 coa[h,m] + 5 fad[h,m] + 6 h2o[h,m] + 6 nad[h,m] + tdecoa7[h,m] -> 7 accoa[h,m] + 5 fadh2[h,m] + 6 h[h,m] + 6 nadh[h,m]					0	0	1000	0
H:FAOXC150m	Beta oxidation of odd chain fatty acid	coa[h,m] + fad[h,m] + h2o[h,m] + nad[h,m] + pdcoa[h,m] -> accoa[h,m] + fadh2[h,m] + h[h,m] + nadh[h,m] + trdcoa[h,m]					0	0	1000	0
H:FAOXC160m	Beta oxidation of long chain fatty acid	coa[h,m] + fad[h,m] + h2o[h,m] + nad[h,m] + pmtcoa[h,m] -> accoa[h,m] + fadh2[h,m] + h[h,m] + nadh[h,m] + tdcoa[h,m]					0	0	1000	0
H:FAOXC161n7m	Beta oxidation of fatty acid	7 coa[h,m] + 6 fad[h,m] + 7 h2o[h,m] + hdcoa7[h,m] + 7 nad[h,m] -> 8 accoa[h,m] + 6 fadh2[h,m] + 7 h[h,m] + 7 nadh[h,m]					0	0	1000	0
H:FAOXC170m	Beta oxidation of odd chain fatty acid	coa[h,m] + fad[h,m] + h2o[h,m] + hpdcoa[h,m] + nad[h,m] -> accoa[h,m] + fadh2[h,m] + h[h,m] + nadh[h,m] + pdcoa[h,m]					0	0	1000	0
H:FAOXC180m	Beta oxidation of long chain fatty acid	coa[h,m] + fad[h,m] + h2o[h,m] + nad[h,m] + strcoa[h,m] -> accoa[h,m] + fadh2[h,m] + h[h,m] + nadh[h,m] + pmtcoa[h,m]					0	0	1000	0
H:FAOXC181n9m	Beta oxidation of fatty acid	8 coa[h,m] + 7 fad[h,m] + 8 h2o[h,m] + 8 nad[h,m] + odecoa9[h,m] -> 9 accoa[h,m] + 7 fadh2[h,m] + 8 h[h,m] + 8 nadh[h,m]					0	0	1000	0
H:FAOXC182n6m	Beta oxidation of fatty acid	8 coa[h,m] + 6 fad[h,m] + 8 h2o[h,m] + 8 nad[h,m] + ocdycacoa6[h,m] -> 9 accoa[h,m] + 6 fadh2[h,m] + 8 h[h,m] + 8 nadh[h,m]					0	0	1000	0
H:FAOXC183n3m	Beta oxidation of fatty acid	8 coa[h,m] + 5 fad[h,m] + 8 h2o[h,m] + 8 nad[h,m] + odcoa3[h,m] -> 9 accoa[h,m] + 5 fadh2[h,m] + 8 h[h,m] + 8 nadh[h,m]					0	0	1000	0
H:FAOXC183n6m	Beta oxidation of fatty acid	8 coa[h,m] + 5 fad[h,m] + 8 h2o[h,m] + 8 nad[h,m] + odcoa6[h,m] -> 9 accoa[h,m] + 5 fadh2[h,m] + 8 h[h,m] + 8 nadh[h,m]					0	0	1000	0
H:FAOXC200m	Beta oxidation of long chain fatty acid	coa[h,m] + ecsacoa[h,m] + fad[h,m] + h2o[h,m] + nad[h,m] -> accoa[h,m] + fadh2[h,m] + h[h,m] + nadh[h,m] + strcoa[h,m]					0	0	1000	0
H:FAOXC201n9m	Beta oxidation of fatty acid	9 coa[h,m] + esecoa9[h,m] + 8 fad[h,m] + 9 h2o[h,m] + 9 nad[h,m] -> 10 accoa[h,m] + 8 fadh2[h,m] + 9 h[h,m] + 9 nadh[h,m]					0	0	1000	0
H:FAOXC203n6m	Beta oxidation of fatty acid	9 coa[h,m] + estcoa6[h,m] + 6 fad[h,m] + 9 h2o[h,m] + 9 nad[h,m] -> 10 accoa[h,m] + 6 fadh2[h,m] + 9 h[h,m] + 9 nadh[h,m]					0	0	1000	0
H:FAOXC203n9m	Beta oxidation of fatty acid	9 coa[h,m] + estcoa9[h,m] + 6 fad[h,m] + 9 h2o[h,m] + 9 nad[h,m] -> 10 accoa[h,m] + 6 fadh2[h,m] + 9 h[h,m] + 9 nadh[h,m]					0	0	1000	0
H:FAOXC204n6m	Beta oxidation of fatty acid	9 coa[h,m] + ettcoa6[h,m] + 5 fad[h,m] + 9 h2o[h,m] + 9 nad[h,m] -> 10 accoa[h,m] + 5 fadh2[h,m] + 9 h[h,m] + 9 nadh[h,m]					0	0	1000	0
H:FAOXC205n3m	Beta oxidation of fatty acid	9 coa[h,m] + espcoa3[h,m] + 4 fad[h,m] + 9 h2o[h,m] + 9 nad[h,m] -> 10 accoa[h,m] + 4 fadh2[h,m] + 9 h[h,m] + 9 nadh[h,m]					0	0	1000	0
H:FAOXC224n6m	Beta oxidation of fatty acid	10 coa[h,m] + 6 fad[h,m] + 10 h2o[h,m] + 10 nad[h,m] + osttcoa6[h,m] -> 11 accoa[h,m] + 6 fadh2[h,m] + 10 h[h,m] + 10 nadh[h,m]					0	0	1000	0
H:FAOXC225n3m	Beta oxidation of fatty acid	10 coa[h,m] + dspcoa3[h,m] + 5 fad[h,m] + 10 h2o[h,m] + 10 nad[h,m] -> 11 accoa[h,m] + 5 fadh2[h,m] + 10 h[h,m] + 10 nadh[h,m]					0	0	1000	0
H:FAOXC225n6m	Beta oxidation of fatty acid	10 coa[h,m] + dspcoa6[h,m] + 5 fad[h,m] + 10 h2o[h,m] + 10 nad[h,m] -> 11 accoa[h,m] + 5 fadh2[h,m] + 10 h[h,m] + 10 nadh[h,m]					0	0	1000	0
H:FAOXC226n3m	Beta oxidation of fatty acid	10 coa[h,m] + dshcoa3[h,m] + 4 fad[h,m] + 10 h2o[h,m] + 10 nad[h,m] -> 11 accoa[h,m] + 4 fadh2[h,m] + 10 h[h,m] + 10 nadh[h,m]					0	0	1000	0
H:FAOXC40m	Beta oxidation of fatty acid	btcoa[h,m] + coa[h,m] + fad[h,m] + h2o[h,m] + nad[h,m] -> 2 accoa[h,m] + fadh2[h,m] + h[h,m] + nadh[h,m]					0	0	1000	0
H:FAOXC50m	Beta oxidation of odd chain fatty acid	coa[h,m] + fad[h,m] + h2o[h,m] + nad[h,m] + ptcoa[h,m] -> accoa[h,m] + fadh2[h,m] + h[h,m] + nadh[h,m] + ppcoa[h,m]					0	0	1000	0
H:FAOXC60m	Beta oxidation of fatty acid	coa[h,m] + fad[h,m] + h2o[h,m] + hxcoa[h,m] + nad[h,m] -> accoa[h,m] + btcoa[h,m] + fadh2[h,m] + h[h,m] + nadh[h,m]					0	0	1000	0
H:FAOXC70m	Beta oxidation of odd chain fatty acid	coa[h,m] + fad[h,m] + h2o[h,m] + hpcoa[h,m] + nad[h,m] -> accoa[h,m] + fadh2[h,m] + h[h,m] + nadh[h,m] + ptcoa[h,m]					0	0	1000	0
H:FAOXC80m	Beta oxidation of fatty acid	coa[h,m] + fad[h,m] + h2o[h,m] + nad[h,m] + occoa[h,m] -> accoa[h,m] + fadh2[h,m] + h[h,m] + hxcoa[h,m] + nadh[h,m]					0	0	1000	0
H:FAOXC90m	Beta oxidation of odd chain fatty acid	coa[h,m] + fad[h,m] + h2o[h,m] + nad[h,m] + nncoa[h,m] -> accoa[h,m] + fadh2[h,m] + h[h,m] + hpcoa[h,m] + nadh[h,m]					0	0	1000	0
H:FAS100	fatty acid synthase (n-C10:0)	3 h[h,c] + malcoa[h,c] + 2 nadph[h,c] + octa[h,c] -> co2[h,c] + coa[h,c] + dca[h,c] + h2o[h,c] + 2 nadp[h,c]					0	0	1000	0
H:FAS120	fatty acid synthase (n-C12:0)	dca[h,c] + 3 h[h,c] + malcoa[h,c] + 2 nadph[h,c] -> co2[h,c] + coa[h,c] + ddca[h,c] + h2o[h,c] + 2 nadp[h,c]					0	0	1000	0
H:FAS140	fatty acid synthase (n-C14:0)	ddca[h,c] + 3 h[h,c] + malcoa[h,c] + 2 nadph[h,c] -> co2[h,c] + coa[h,c] + h2o[h,c] + 2 nadp[h,c] + ttdca[h,c]					0	0	1000	0
H:FAS150	fatty acid synthase (C15:0), cytosol	17 h[h,c] + 6 malcoa[h,c] + 12 nadph[h,c] + ppcoa[h,c] -> 6 co2[h,c] + 7 coa[h,c] + 5 h2o[h,c] + 12 nadp[h,c] + ptdca[h,c]					0	0	1000	0
H:FAS160	fatty acid synthase (n-C16:0)	3 h[h,c] + malcoa[h,c] + 2 nadph[h,c] + ttdca[h,c] -> co2[h,c] + coa[h,c] + h2o[h,c] + hdca[h,c] + 2 nadp[h,c]					0	0	1000	0
H:FAS170	fatty acid synthase (C17:0), cytosol	3 h[h,c] + malcoa[h,c] + 2 nadph[h,c] + ptdca[h,c] -> co2[h,c] + coa[h,c] + h2o[h,c] + hpdca[h,c] + 2 nadp[h,c]					0	0	1000	0
H:FAS180	fatty acid synthase (n-C18:0)	3 h[h,c] + hdca[h,c] + malcoa[h,c] + 2 nadph[h,c] -> co2[h,c] + coa[h,c] + h2o[h,c] + 2 nadp[h,c] + ocdca[h,c]					0	0	1000	0
H:FAS200	fatty acid synthase (n-C20:0)	3 h[h,c] + malcoa[h,c] + 2 nadph[h,c] + ocdca[h,c] -> co2[h,c] + coa[h,c] + ecsa[h,c] + h2o[h,c] + 2 nadp[h,c]					0	0	1000	0
H:FAS220	fatty acid synthase (n-C22:0)	ecsa[h,c] + 3 h[h,c] + malcoa[h,c] + 2 nadph[h,c] -> co2[h,c] + coa[h,c] + dcsa[h,c] + h2o[h,c] + 2 nadp[h,c]					0	0	1000	0
H:FAS40	fatty acid synthase (n-C6:0)	accoa[h,c] + 2 h[h,c] + malcoa[h,c] + 2 nadph[h,c] -> but[h,c] + co2[h,c] + 2 coa[h,c] + 2 nadp[h,c]					0	0	1000	0
H:FAS60	fatty acid synthase (n-C6:0)	but[h,c] + 3 h[h,c] + malcoa[h,c] + 2 nadph[h,c] -> co2[h,c] + coa[h,c] + h2o[h,c] + hxa[h,c] + 2 nadp[h,c]					0	0	1000	0
H:FAS80	fatty acid synthase (n-C8:0)	3 h[h,c] + hxa[h,c] + malcoa[h,c] + 2 nadph[h,c] -> co2[h,c] + coa[h,c] + h2o[h,c] + 2 nadp[h,c] + octa[h,c]					0	0	1000	0
H:FBA	fructose-bisphosphate aldolase	fdp[h,c] <=> dhap[h,c] + g3p[h,c]					1	-1000	1000	0
H:FBA2	D-Fructose 1-phosphate D-glyceraldehyde-3-phosphate-lyase	f1p[h,c] <=> dhap[h,c] + glyald[h,c]					1	-1000	1000	0
H:FBP	fructose-bisphosphatase	fdp[h,c] + h2o[h,c] -> f6p[h,c] + pi[h,c]					0	0	1000	0
H:FBP26	Fructose-2,6-bisphosphate 2-phosphatase	f26bp[h,c] + h2o[h,c] -> f6p[h,c] + pi[h,c]					0	0	1000	0
H:FCLTm	Ferrochelatase, mitochondrial	fe2[h,m] + ppp9[h,m] -> h[h,m] + pheme[h,m]					0	0	1000	0
H:FE2tb	iron (II) transport, blood	fe2[bl] + h[h,c] <=> h[bl] + fe2[h,c]					1	-1000	1000	0
H:FE2trm	iron (II) transport	fe2[h,c] <=> fe2[h,m]					1	-1000	1000	0
H:FGLUTH	S-Formylglutathione hydrolase	fglut-S[h,c] + h2o[h,c] -> for[h,c] + gthrd[h,c] + h[h,c]					0	0	1000	0
H:FKYNH	N-Formyl-L-kynurenine amidohydrolase	h2o[h,c] + Lfmkynr[h,c] -> for[h,c] + h[h,c] + kynr-L[h,c]					0	0	1000	0
H:FMETDH	formyltetrahydrofolate dehydrogenase	10fthf[h,c] + h2o[h,c] + nadp[h,c] -> co2[h,c] + h[h,c] + nadph[h,c] + thf[h,c]					0	0	1000	0
H:FORTHFC	formimidoyltetrahydrofolate cyclodeaminase	5fthf[h,c] + 2 h[h,c] <=> methf[h,c] + nh4[h,c]					1	-1000	1000	0
H:FORter	formate transport via diffusion	for[h,c] <=> for[h,r]					1	-1000	1000	0
H:FRDPter	Farnesyl diphosphate transport	frdp[h,c] <=> frdp[h,r]					1	-1000	1000	0
H:FRUt1b	fructose transport (uniport: facilitated diffusion)	fru[bl] <=> fru[h,c]					1	-1000	1000	0
H:FTHFLm	formate-tetrahydrofolate ligase, mitochondrial	atp[h,m] + for[h,m] + thf[h,m] <=> 10fthf[h,m] + adp[h,m] + pi[h,m]					1	-1000	1000	0
H:FTHFLr	formate-tetrahydrofolate ligase	atp[h,c] + for[h,c] + thf[h,c] <=> 10fthf[h,c] + adp[h,c] + pi[h,c]					1	-1000	1000	0
H:FUM	fumarase	fum[h,c] + h2o[h,c] <=> mal-L[h,c]					1	-1000	1000	0
H:FUMACA	fumarylacetoacetase	4fumacac[h,c] + h2o[h,c] -> acac[h,c] + fum[h,c] + h[h,c]					0	0	1000	0
H:FUMm	fumarase, mitochondrial	fum[h,m] + h2o[h,m] <=> mal-L[h,m]					1	-1000	1000	0
H:FUMtm	fumarate transport, mitochondrial	fum[h,c] + pi[h,m] <=> fum[h,m] + pi[h,c]					1	-1000	1000	0
H:FldAct	Formaldehyde activation (spontaneous)	fald[h,c] + thf[h,c] -> h2o[h,c] + mlthf[h,c]					0	0	1000	0
H:G3PD1	glycerol-3-phosphate dehydrogenase (NAD)	glyc3p[h,c] + nad[h,c] <=> dhap[h,c] + h[h,c] + nadh[h,c]					1	-1000	1000	0
H:G3PDcm	glycerol-3-phosphate dehydrogenase (FAD), mitochondrial	fad[h,m] + glyc3p[h,c] -> dhap[h,c] + fadh2[h,m]					0	0	1000	0
H:G5SADs	L-glutamate 5-semialdehyde dehydratase (spontaneous)	glu5sa[h,c] <=> 1pyr5c[h,c] + h[h,c] + h2o[h,c]					1	-1000	1000	0
H:G5SADsm	L-glutamate 5-semialdehyde dehydratase (spontaneous) mitochondrial	glu5sa[h,m] <=> 1pyr5c[h,m] + h[h,m] + h2o[h,m]					1	-1000	1000	0
H:G5SDm	glutamate-5-semialdehyde dehydrogenase, mitochondrial	glu5p[h,m] + h[h,m] + nadph[h,m] -> glu5sa[h,m] + nadp[h,m] + pi[h,m]					0	0	1000	0
H:G6PASEer	glucose-6-phosphatase	g6p[h,r] + h2o[h,r] -> glc-D[h,r] + pi[h,r]					0	0	1000	0
H:G6PDH2er	glucose 6-phosphate dehydrogenase, endoplasmic reticulum	g6p[h,r] + nadp[h,r] -> 6pgl[h,r] + h[h,r] + nadph[h,r]					0	0	1000	0
H:G6PDHy	glucose 6-phosphate dehydrogenase	g6p[h,c] + nadp[h,c] <=> 6pgl[h,c] + h[h,c] + nadph[h,c]					1	-1000	1000	0
H:G6Pter	glucose 6-phosphate endoplasmic reticular transport via diffusion	g6p[h,c] <=> g6p[h,r]					1	-1000	1000	0
H:GACm	glutamate aspartate carrier, cytosolic/mitochondrial	asp-L[h,m] + glu-L[h,c] + h[h,c] -> asp-L[h,c] + glu-L[h,m] + h[h,m]					0	0	1000	0
H:GALK	galactokinase	atp[h,c] + gal[h,c] -> adp[h,c] + gal1p[h,c] + h[h,c]					0	0	1000	0
H:GALU	UTP-glucose-1-phosphate uridylyltransferase	g1p[h,c] + h[h,c] + utp[h,c] <=> ppi[h,c] + udpg[h,c]					1	-1000	1000	0
H:GALt1br	galactose transport (uniport)	gal[bl] <=> gal[h,c]					1	-1000	1000	0
H:GAPD	glyceraldehyde-3-phosphate dehydrogenase (NAD)	g3p[h,c] + nad[h,c] + pi[h,c] <=> 13dpg[h,c] + h[h,c] + nadh[h,c]					1	-1000	1000	0
H:GARFTi	phosphoribosylglycinamide formyltransferase, irreversible	10fthf[h,c] + gar[h,c] -> fgam[h,c] + h[h,c] + thf[h,c]					0	0	1000	0
H:GAT_Hsa_Hep	glycerol 3-phosphate acyltransferase, hepatocyte specific	0.013 ddcoa[h,c] + 0.005 dshcoa3[h,c] + 0.002 dspcoa3[h,c] + 0.002 dspcoa6[h,c] + 0.001 ecsacoa[h,c] + 0.003 esecoa9[h,c] + 0.001 espcoa3[h,c] + 0.004 estcoa6[h,c] + 0.001 estcoa9[h,c] + 0.027 ettcoa6[h,c] + glyc3p[h,c] + 0.06 hdcoa7[h,c] + 0.001 hpdcoa[h,c] + 0.124 ocdycacoa6[h,c] + 0.002 odcoa3[h,c] + 0.001 odcoa6[h,c] + 0.285 odecoa9[h,c] + 0.002 osttcoa6[h,c] + 0.003 pdcoa[h,c] + 0.355 pmtcoa…					0	0	1000	0
H:GCOADrm	glutaryl-CoA dehydrogenase, mitochondrial	fad[h,m] + glutcoa[h,m] + h[h,m] <=> b2coa[h,m] + co2[h,m] + fadh2[h,m]					1	-1000	1000	0
H:GHMT	glycine hydroxymethyltransferase	ser-L[h,c] + thf[h,c] <=> gly[h,c] + h2o[h,c] + mlthf[h,c]					1	-1000	1000	0
H:GK1	guanylate kinase (GMP:ATP)	atp[h,c] + gmp[h,c] <=> adp[h,c] + gdp[h,c]					1	-1000	1000	0
H:GL3Ptrm	glycerol-3-phosphate transport, mitochondrial	glyc3p[h,c] <=> glyc3p[h,m]					1	-1000	1000	0
H:GLCP	glycogen phosphorylase	glycogen[h,c] + pi[h,c] -> g1p[h,c]					0	0	1000	0
H:GLCt1b	glucose transport (uniport: facilitated diffusion)	glc-D[bl] <=> glc-D[h,c]					1	-1000	1000	0
H:GLCter	glucose transport, endoplasmic reticulum	glc-D[h,c] <=> glc-D[h,r]					1	-1000	1000	0
H:GLNS	glutamine synthetase	atp[h,c] + glu-L[h,c] + nh4[h,c] -> adp[h,c] + gln-L[h,c] + h[h,c] + pi[h,c]					0	0	1000	0
H:GLNt4rb	L-glutamine reversible transport via sodium symport, blood	gln-L[bl] + na1[bl] <=> gln-L[h,c] + na1[h,c]					1	0	1000	0
H:GLNtrm	Glutamine transport, proton coupled, mitochondria	gln-L[h,c] + h[h,c] <=> gln-L[h,m] + h[h,m]					1	-1000	1000	0
H:GLU5Km	glutamate 5-kinase, mitochondrial	atp[h,m] + glu-L[h,m] -> adp[h,m] + glu5p[h,m]					0	0	1000	0
H:GLUCYSL	glutamate-cysteine ligase	atp[h,c] + cys-L[h,c] + glu-L[h,c] -> adp[h,c] + glucys[h,c] + h[h,c] + pi[h,c]					0	0	1000	0
H:GLUDC	glutamate decarboxylase	glu-L[h,c] + h[h,c] -> 4abut[h,c] + co2[h,c]					0	0	1000	0
H:GLUDxm	glutamate dehydrogenase (NAD), mitochondrial	glu-L[h,m] + h2o[h,m] + nad[h,m] <=> akg[h,m] + h[h,m] + nadh[h,m] + nh4[h,m]					1	-1000	1000	0
H:GLUDym	glutamate dehydrogenase (NADP), mitochondrial	glu-L[h,m] + h2o[h,m] + nadp[h,m] <=> akg[h,m] + h[h,m] + nadph[h,m] + nh4[h,m]					1	-1000	1000	0
H:GLUFT	glutamate formimidoyltransferase	5fthf[h,c] + glu-L[h,c] <=> forglu[h,c] + thf[h,c]					1	-1000	1000	0
H:GLUNm	glutaminase, mitochondrial	gln-L[h,m] + h2o[h,m] -> glu-L[h,m] + nh4[h,m]					0	0	1000	0
H:GLUPRT	glutamine phosphoribosyldiphosphate amidotransferase	gln-L[h,c] + h2o[h,c] + prpp[h,c] -> glu-L[h,c] + ppi[h,c] + pram[h,c]					0	0	1000	0
H:GLUSAtm	L-Glutamate 5-semialdehyde transport, mitochondrial	glu5sa[h,c] <=> glu5sa[h,m]					1	-1000	1000	0
H:GLUt2m	L-glutamate reversible transport via proton symport, mitochondrial	glu-L[h,c] + h[h,c] <=> glu-L[h,m] + h[h,m]					1	-1000	1000	0
H:GLUt4b	L-glutamate:Na+ symporter, blood	glu-L[bl] + na1[bl] <=> glu-L[h,c] + na1[h,c]					1	-1000	1000	0
H:GLYATm	glycine C-acetyltransferase, mitochondrial	accoa[h,m] + gly[h,m] <=> 2aobut[h,m] + coa[h,m]					1	-1000	1000	0
H:GLYCLm	glycine cleavage system, mitochondrial	gly[h,m] + nad[h,m] + thf[h,m] -> co2[h,m] + mlthf[h,m] + nadh[h,m] + nh4[h,m]					0	0	1000	0
H:GLYCt5b	glycerol transport in/out via diffusion reversible	glyc[h,c] <=> glyc[bl]					1	-1000	1000	0
H:GLYGS	glycogen synthase (UDPGlc)	udpg[h,c] -> glycogen[h,c] + h[h,c] + udp[h,c]					0	0	1000	0
H:GLYK	glycerol kinase	atp[h,c] + glyc[h,c] -> adp[h,c] + glyc3p[h,c] + h[h,c]					0	0	1000	0
H:GLYOX	hydroxyacylglutathione hydrolase	h2o[h,c] + lgt-S[h,c] -> gthrd[h,c] + h[h,c] + lac-D[h,c]					0	0	1000	0
H:GLYt4rb	glycine reversible transport via sodium symport, blood	gly[bl] + na1[bl] <=> gly[h,c] + na1[h,c]					1	-1000	1000	0
H:GLYtm	glycine passive transport to mitochondria	gly[h,c] <=> gly[h,m]					1	-1000	1000	0
H:GLYtp	glycine transport, peroxisomal	gly[h,c] <=> gly[h,x]					1	-1000	1000	0
H:GMPS2	GMP synthase (glutamine-hydrolysing)	atp[h,c] + gln-L[h,c] + h2o[h,c] + xmp[h,c] -> amp[h,c] + glu-L[h,c] + gmp[h,c] + 2 h[h,c] + ppi[h,c]					0	0	1000	0
H:GMTR	glycine N-methyltransferase	amet[h,c] + gly[h,c] -> ahcys[h,c] + h[h,c] + sarcs[h,c]					0	0	1000	0
H:GRTT	geranyltranstransferase	grdp[h,c] + ipdp[h,c] -> frdp[h,c] + ppi[h,c]					0	0	1000	0
H:GTHO	glutathione oxidoreductase	gthox[h,c] + h[h,c] + nadph[h,c] -> 2 gthrd[h,c] + nadp[h,c]					0	0	1000	0
H:GTHSr	glutathione synthase, reversible	atp[h,c] + glucys[h,c] + gly[h,c] <=> adp[h,c] + gthrd[h,c] + h[h,c] + pi[h,c]					1	-1000	1000	0
H:GTPCI	GTP cyclohydrolase I	gtp[h,c] + h2o[h,c] -> ahdt[h,c] + for[h,c] + h[h,c]					0	0	1000	0
H:GUACYC	guanylate cyclase	gtp[h,c] -> cgmp[h,c] + ppi[h,c]					0	0	1000	0
H:H2O2tm	hydrogen peroxide mitochondrial transport	h2o2[h,c] <=> h2o2[h,m]					1	-1000	1000	0
H:H2O2tp	H2O2 transport, peroxisomal	h2o2[h,c] <=> h2o2[h,x]					1	-1000	1000	0
H:H2Ot5b	H2O transport via diffusion	h2o[bl] <=> h2o[h,c]					1	-1000	1000	0
H:H2Oter	H2O endoplasmic reticulum transport	h2o[h,c] <=> h2o[h,r]					1	-1000	1000	0
H:H2Otm	H2O transport, mitochondrial	h2o[h,c] <=> h2o[h,m]					1	-1000	1000	0
H:H2Otp	H2O transport, peroxisomal	h2o[h,c] <=> h2o[h,x]					1	-1000	1000	0
H:HACD1m	3-hydroxyacyl-CoA dehydrogenase (acetoacetyl-CoA) mitochondrial	aacoa[h,m] + h[h,m] + nadh[h,m] <=> 3hbycoa[h,m] + nad[h,m]					1	-1000	1000	0
H:HACD8m	3-hydroxyacyl-CoA dehydrogenase (2-Methylacetoacetyl-CoA), mitochondrial	3hmbcoa[h,m] + nad[h,m] <=> 2maacoa[h,m] + h[h,m] + nadh[h,m]					1	-1000	1000	0
H:HANTHDOr	3-hydroxyanthranilate 3,4-dioxygenase	3hanthrn[h,c] + o2[h,c] <=> acmucsal[h,c]					1	-1000	1000	0
H:HBUTt6b	3-hydroxybutyrate transport in/out via proton symport, blood	3hbut-R[bl] + h[bl] <=> 3hbut-R[h,c] + h[h,c]					1	-1000	-4.81926	0
H:HBUTtm	(R)-3-Hydroxybutanoate mitochondrial transport via H+ symport	3hbut-R[h,c] + h[h,c] <=> 3hbut-R[h,m] + h[h,m]					1	-1000	1000	0
H:HCO3E	carbonate dehydratase (HCO3 equilibration reaction)	co2[h,c] + h2o[h,c] <=> h[h,c] + hco3[h,c]					1	-1000	1000	0
H:HCO3Em	HCO3 equilibration reaction, mitochondrial	co2[h,m] + h2o[h,m] <=> h[h,m] + hco3[h,m]					1	-1000	1000	0
H:HCO3_NAtb	bicarbonate transport (Na/HCO3 cotransport), blood	hco3[bl] + na1[bl] <=> hco3[h,c] + na1[h,c]					1	-1000	1000	0
H:HDCAtb	hexadecanoate (C16:0) transport	hdca[h,c] <=> hdca[bl]					1	-1000	0	0
H:HDCEA7tb	hexadecenoate (C16:1, n-7) transport	hdcea7[h,c] <=> hdcea7[bl]					1	-1000	1000	0
H:HEX1	hexokinase (D-glucose:ATP)	atp[h,c] + glc-D[h,c] -> adp[h,c] + g6p[h,c] + h[h,c]					0	0	1000	0
H:HEX4	hexokinase (D-mannose:ATP)	atp[h,c] + man[h,c] -> adp[h,c] + h[h,c] + man6p[h,c]					0	0	1000	0
H:HGENDO	homogentisate 1,2-dioxygenase	hgentis[h,c] + o2[h,c] -> 4mlacac[h,c] + h[h,c]					0	0	1000	0
H:HIBDm	3-hydroxyisobutyrate dehydrogenase, mitochondrial	3hmp[h,m] + nad[h,m] <=> h[h,m] + mmalsa-S[h,m] + nadh[h,m]					1	-1000	1000	0
H:HIBHm	3-hydroxyisobutyryl-CoA hydrolase, mitochondrial	h2o[h,m] + hibcoa[h,m] -> 3hmp[h,m] + coa[h,m] + h[h,m]					0	0	1000	0
H:HISD1r	histidase	his-L[h,c] <=> nh4[h,c] + urcan[h,c]					1	-1000	1000	0
H:HISt4b	L-histidine transport in via sodium symport, blood	his-L[bl] + na1[bl] <=> his-L[h,c] + na1[h,c]					1	-1000	1000	0
H:HMBS	hydroxymethylbilane synthase	h2o[h,c] + 4 ppbng[h,c] -> hmbil[h,c] + 4 nh4[h,c]					0	0	1000	0
H:HMGCOAR	Hydroxymethylglutaryl CoA reductase	coa[h,c] + mev-R[h,c] + 2 nadp[h,c] <=> 2 h[h,c] + hmgcoa[h,c] + 2 nadph[h,c]					1	-1000	1000	0
H:HMGCOASi	Hydroxymethylglutaryl CoA synthase	aacoa[h,c] + accoa[h,c] + h2o[h,c] -> coa[h,c] + h[h,c] + hmgcoa[h,c]					0	0	1000	0
H:HMGCOASim	Hydroxymethylglutaryl CoA synthase (ir)	aacoa[h,m] + accoa[h,m] + h2o[h,m] -> coa[h,m] + h[h,m] + hmgcoa[h,m]					0	0	1000	0
H:HMGCOAtm	Hydroxymethylglutaryl-CoA reversible mitochondrial transport	hmgcoa[h,c] <=> hmgcoa[h,m]					1	-1000	1000	0
H:HMGDxr	S-(hydroxymethyl)glutathione dehydrogenase	hmglut-S[h,c] + nad[h,c] <=> fglut-S[h,c] + h[h,c] + nadh[h,c]					1	-1000	1000	0
H:HMGLm	hydroxymethylglutaryl-CoA lyase, mitochondrial	hmgcoa[h,m] -> acac[h,m] + accoa[h,m]					0	0	1000	0
H:HMGSs	S-(hydroxymethyl)glutathione synthase	fald[h,c] + gthrd[h,c] <=> hmglut-S[h,c]					1	-1000	1000	0
H:HPDCAtb	fatty acid transport via diffusion, blood	hpdca[bl] <=> hpdca[h,c]					1	-1000	1000	0
H:HPPDO1	4-hydroxyphenylpyruvate dioxygenase	34hpp[h,c] + o2[h,c] -> co2[h,c] + hgentis[h,c]					0	0	1000	0
H:HPPDO2	4-hydroxyphenylpyruvate dioxygenase	o2[h,c] + phpyr[h,c] -> 2hpac[h,c] + co2[h,c]					0	0	1000	0
H:HSD17B4p	hydroxysteroid (17-beta) dehydrogenase 4	cholcoads[h,x] + h[h,x] + nadph[h,x] + o2[h,x] -> cholcoaone[h,x] + h2o[h,x] + nadp[h,x]					0	0	1000	0
H:HSD3B7xer	hydroxy-delta-5-steroid dehydrogenase, 3 beta- and steroid delta-isomerase 7	nad[h,r] + xol7a[h,r] -> h[h,r] + nadh[h,r] + xol7aone[h,r]					0	0	1000	0
H:HSD3B7yer	hydroxy-delta-5-steroid dehydrogenase, 3 beta- and steroid delta-isomerase 7	nadp[h,r] + xol7a[h,r] -> h[h,r] + nadph[h,r] + xol7aone[h,r]					0	0	1000	0
H:ICDHxm	Isocitrate dehydrogenase (NAD+)	icit[h,m] + nad[h,m] -> akg[h,m] + co2[h,m] + nadh[h,m]					0	0	1000	0
H:ICDHy	isocitrate dehydrogenase (NADP)	icit[h,c] + nadp[h,c] <=> akg[h,c] + co2[h,c] + nadph[h,c]					1	-1000	1000	0
H:ICDHym	Isocitrate dehydrogenase (NADP+)	icit[h,m] + nadp[h,m] -> akg[h,m] + co2[h,m] + nadph[h,m]					0	0	1000	0
H:ILETA	isoleucine transaminase	akg[h,c] + ile-L[h,c] <=> 3mop[h,c] + glu-L[h,c]					1	-1000	1000	0
H:ILETAm	isoleucine transaminase, mitochondrial	akg[h,m] + ile-L[h,m] <=> 3mop[h,m] + glu-L[h,m]					1	-1000	1000	0
H:ILEt5b	L-isoleucine transport via diffusion, blood	ile-L[bl] <=> ile-L[h,c]					1	-1000	1000	0
H:ILEt5m	Isoleucine mitochondrial transport	ile-L[h,c] <=> ile-L[h,m]					1	-1000	1000	0
H:IMPC	IMP cyclohydrolase	h2o[h,c] + imp[h,c] <=> fprica[h,c]					1	-1000	1000	0
H:IMPD	IMP dehydrogenase	h2o[h,c] + imp[h,c] + nad[h,c] -> h[h,c] + nadh[h,c] + xmp[h,c]					0	0	1000	0
H:IPDDIp	isopentenyl-diphosphate D-isomerase, peroxisomal	ipdp[h,x] <=> dmpp[h,x]					1	-1000	1000	0
H:IPDPtp	isopentenyl diphosphate transport, peroxisome	ipdp[h,x] <=> ipdp[h,c]					1	-1000	1000	0
H:IZPN	imidazolonepropionase	4izp[h,c] + h2o[h,c] -> forglu[h,c]					0	0	1000	0
H:KHK	ketohexokinase	atp[h,c] + fru[h,c] -> adp[h,c] + f1p[h,c] + h[h,c]					0	0	1000	0
H:KYNASE3	kynureninase	h2o[h,c] + hkyn[h,c] -> 3hanthrn[h,c] + ala-L[h,c] + h[h,c]					0	0	1000	0
H:KYNMOr	kynurenine 3-monooxygenase	h[h,c] + kynr-L[h,c] + nadph[h,c] + o2[h,c] <=> h2o[h,c] + hkyn[h,c] + nadp[h,c]					1	-1000	1000	0
H:L-LACt2b	L-lactate reversible transport via proton symport	h[bl] + lac-L[bl] <=> h[h,c] + lac-L[h,c]					1	-1000	1000	0
H:LATHSTOxer	lathosterol oxidase (NAD), endoplasmic reticulum	h[h,r] + lathost[h,r] + nadh[h,r] + o2[h,r] -> 7dhchsterol[h,r] + 2 h2o[h,r] + nad[h,r]					0	0	1000	0
H:LATHSTOyer	lathosterol oxidase (NADP), endoplasmic reticulum	h[h,r] + lathost[h,r] + nadph[h,r] + o2[h,r] -> 7dhchsterol[h,r] + 2 h2o[h,r] + nadp[h,r]					0	0	1000	0
H:LDH_L	L-lactate dehydrogenase	lac-L[h,c] + nad[h,c] <=> h[h,c] + nadh[h,c] + pyr[h,c]					1	-1000	1000	0
H:LEUTA	leucine transaminase	akg[h,c] + leu-L[h,c] <=> 4mop[h,c] + glu-L[h,c]					1	-1000	1000	0
H:LEUTAm	leucine transaminase, mitochondrial	akg[h,m] + leu-L[h,m] <=> 4mop[h,m] + glu-L[h,m]					1	-1000	1000	0
H:LEUtb	L-leucine transport via diffusion, blood	leu-L[bl] <=> leu-L[h,c]					1	-1000	1000	0
H:LEUtm	Leucine transport, Homo Sapiens mitochondria	leu-L[h,c] <=> leu-L[h,m]					1	-1000	1000	0
H:LGTHL	lactoylglutathione lyase	gthrd[h,c] + mthgxl[h,c] -> lgt-S[h,c]					0	0	1000	0
H:LNS14DMer	cytochrome P450 lanosterol 14-alpha-demethylase	2 h[h,r] + lanost[h,r] + 3 nadph[h,r] + 3 o2[h,r] -> 44mctr[h,r] + for[h,r] + 4 h2o[h,r] + 3 nadp[h,r]					0	0	1000	0
H:LNSTLSer	lanosterol synthase, endoplasmic reticulum	Ssq23epx[h,r] -> lanost[h,r]					0	0	1000	0
H:LSTO1er	Lathosterol oxidase	cholsd[h,r] + h[h,r] + nadph[h,r] + o2[h,r] -> ddsmsterol[h,r] + 2 h2o[h,r] + nadp[h,r]					0	0	1000	0
H:LYStb	L-lysine transport via diffusion, blood	lys-L[bl] <=> lys-L[h,c]					1	-1000	1000	0
H:LYStm	Lysine mitochondrial transport via ornithine carrier	h[h,m] + lys-L[h,c] <=> h[h,c] + lys-L[h,m]					1	-1000	1000	0
H:MALAKGtm	malate-alphaketoglutarate transporter	akg[h,m] + mal-L[h,c] <=> akg[h,c] + mal-L[h,m]					1	-1000	1000	0
H:MALOAtm	malate oxaloacetate shuttle, mitochondrial	mal-L[h,m] + oaa[h,c] <=> mal-L[h,c] + oaa[h,m]					1	-1000	1000	0
H:MALSO3tm	Malate:sulfite antiport, mitochondrial	mal-L[h,c] + so3[h,m] <=> mal-L[h,m] + so3[h,c]					1	-1000	1000	0
H:MALtm	malate transport, mitochondrial	mal-L[h,c] + pi[h,m] <=> mal-L[h,m] + pi[h,c]					1	-1000	1000	0
H:MAN6PI	mannose-6-phosphate isomerase	man6p[h,c] <=> f6p[h,c]					1	-1000	1000	0
H:MANt1br	mannose transport (uniport)	man[bl] <=> man[h,c]					1	-1000	1000	0
H:MCCCm	methylcrotonoyl-CoA carboxylase, mitochondrial	3mb2coa[h,m] + atp[h,m] + hco3[h,m] -> 3mgcoa[h,m] + adp[h,m] + h[h,m] + pi[h,m]					0	0	1000	0
H:MCPST	3-mercaptopyruvate sulfurtransferase	mercppyr[h,c] + so3[h,c] -> pyr[h,c] + tsul[h,c]					0	0	1000	0
H:MDH	malate dehydrogenase	mal-L[h,c] + nad[h,c] <=> h[h,c] + nadh[h,c] + oaa[h,c]					1	-1000	1000	0
H:MDHm	malate dehydrogenase, mitochondrial	mal-L[h,m] + nad[h,m] <=> h[h,m] + nadh[h,m] + oaa[h,m]					1	-1000	1000	0
H:ME1m	malic enzyme (NAD), mitochondrial	mal-L[h,m] + nad[h,m] -> co2[h,m] + nadh[h,m] + pyr[h,m]					0	0	1000	0
H:ME2r	malic enzyme (NADP)	mal-L[h,c] + nadp[h,c] <=> co2[h,c] + nadph[h,c] + pyr[h,c]					1	-1000	1000	0
H:ME2rm	malic enzyme (NADP)	mal-L[h,m] + nadp[h,m] <=> co2[h,m] + nadph[h,m] + pyr[h,m]					1	-1000	1000	0
H:METAT	methionine adenosyltransferase	atp[h,c] + h2o[h,c] + met-L[h,c] -> amet[h,c] + pi[h,c] + ppi[h,c]					0	0	1000	0
H:METFR	methylenetetrahydrofolate reductase (NADPH2)	5mthf[h,c] + nadp[h,c] <=> 2 h[h,c] + mlthf[h,c] + nadph[h,c]					1	-1000	1000	0
H:METS	methionine synthase	5mthf[h,c] + hcys-L[h,c] -> h[h,c] + met-L[h,c] + thf[h,c]					0	0	1000	0
H:METt4rb	L-methionine transport in via sodium symport, blood	met-L[bl] + na1[bl] <=> met-L[h,c] + na1[h,c]					1	-1000	1000	0
H:MEVK1p	mevalonate kinase (atp)	atp[h,x] + mev-R[h,x] -> 5pmev[h,x] + adp[h,x] + h[h,x]					0	0	1000	0
H:MEVtp	mevalonate transport, peroxisome	mev-R[h,x] <=> mev-R[h,c]					1	-1000	1000	0
H:MGCHm	methylglutaconyl-CoA hydratase	3mgcoa[h,m] + h2o[h,m] <=> hmgcoa[h,m]					1	-1000	1000	0
H:MI1PP	myo-inositol 1-phosphatase	h2o[h,c] + mi1p-D[h,c] -> inost[h,c] + pi[h,c]					0	0	1000	0
H:MI1PS	myo-Inositol-1-phosphate synthase	g6p[h,c] -> mi1p-D[h,c]					0	0	1000	0
H:MLACI	maleylacetoacetate isomerase	4mlacac[h,c] -> 4fumacac[h,c]					0	0	1000	0
H:MLTHFtm	5,10-Methylenetetrahydrofolate transport, diffusion, mitochondrial	mlthf[h,c] <=> mlthf[h,m]					1	-1000	1000	0
H:MMALSAtm	(S)-Methylmalonate semialdehyde transport, mitochondrial	mmalsa-S[h,m] <=> mmalsa-S[h,c]					1	-1000	1000	0
H:MMALtm	Methylmalonate transport, mitochondrial	mmal[h,m] <=> mmal[h,c]					1	-1000	1000	0
H:MMCOAHm	(S)-methylmalonyl-CoA hydrolase	coa[h,m] + h[h,m] + mmal[h,m] -> h2o[h,m] + mmcoa-S[h,m]					0	0	1000	0
H:MMEm	methylmalonyl-CoA epimerase, mitochondrial	mmcoa-S[h,m] <=> mmcoa-R[h,m]					1	-1000	1000	0
H:MMMrm	methylmalonyl-CoA mutase	mmcoa-R[h,m] <=> succoa[h,m]					1	-1000	1000	0
H:MOBD1m	3-Methyl-2-oxobutanoate dehydrogenase, mitochondrial	4mop[h,m] + coa[h,m] + nad[h,m] -> co2[h,m] + ivcoa[h,m] + nadh[h,m]					0	0	1000	0
H:MOBD2m	3-Methyl-2-oxobutanoate dehydrogenase, mitochondrial	3mob[h,m] + coa[h,m] + nad[h,m] -> co2[h,m] + ibcoa[h,m] + nadh[h,m]					0	0	1000	0
H:MOBD3m	3-Methyl-2-oxobutanoate dehydrogenase, mitochondrial	3mop[h,m] + coa[h,m] + nad[h,m] -> 2mbcoa[h,m] + co2[h,m] + nadh[h,m]					0	0	1000	0
H:MTHFC	methenyltetrahydrofolate cyclohydrolase	h2o[h,c] + methf[h,c] <=> 10fthf[h,c] + h[h,c]					1	-1000	1000	0
H:MTHFCm	methenyltetrahydrofolate cyclohydrolase, mitochondrial	h2o[h,m] + methf[h,m] <=> 10fthf[h,m] + h[h,m]					1	-1000	1000	0
H:MTHFD	methylenetetrahydrofolate dehydrogenase (NADP)	mlthf[h,c] + nadp[h,c] <=> methf[h,c] + nadph[h,c]					1	-1000	1000	0
H:MTHFD2m	methylenetetrahydrofolate dehydrogenase (NAD), mitochondrial	mlthf[h,m] + nad[h,m] <=> methf[h,m] + nadh[h,m]					1	-1000	1000	0
H:MTHFDm	methylenetetrahydrofolate dehydrogenase (NADP), mitochondrial	mlthf[h,m] + nadp[h,m] <=> methf[h,m] + nadph[h,m]					1	-1000	1000	0
H:NADH4-u10m	NADH dehydrogenase, mitochondrial	5 h[h,m] + nadh[h,m] + ubq10[h,m] -> 4 h[h,c] + nad[h,m] + q10h2[h,m]					0	0	1000	0
H:NAt7b	sodium transport in/out via proton antiport (one H+), blood	h[bl] + na1[h,c] <=> na1[bl] + h[h,c]					1	-1000	1000	0
H:NDP6	nucleoside-diphosphatase (dCDP)	dcdp[h,c] + h2o[h,c] -> dcmp[h,c] + h[h,c] + pi[h,c]					0	0	1000	0
H:NDP8	nucleoside-diphosphatase (dUDP)	dudp[h,c] + h2o[h,c] -> dump[h,c] + h[h,c] + pi[h,c]					0	0	1000	0
H:NDPK1	nucleoside-diphosphate kinase (ATP:GDP)	atp[h,c] + gdp[h,c] <=> adp[h,c] + gtp[h,c]					1	-1000	1000	0
H:NDPK1m	nucleoside-diphosphate kinase (ATP:GDP)	atp[h,m] + gdp[h,m] <=> adp[h,m] + gtp[h,m]					1	-1000	1000	0
H:NDPK2	nucleoside-diphosphate kinase (ATP:UDP)	atp[h,c] + udp[h,c] <=> adp[h,c] + utp[h,c]					1	-1000	1000	0
H:NDPK3	nucleoside-diphosphate kinase (ATP:CDP)	atp[h,c] + cdp[h,c] <=> adp[h,c] + ctp[h,c]					1	-1000	1000	0
H:NDPK3m	nucleoside-diphosphate kinase (ATP:CDP), mitochondrial	atp[h,m] + cdp[h,m] <=> adp[h,m] + ctp[h,m]					1	-1000	1000	0
H:NDPK4	nucleoside-diphosphate kinase (ATP:dTDP)	atp[h,c] + dtdp[h,c] <=> adp[h,c] + dttp[h,c]					1	-1000	1000	0
H:NDPK5	nucleoside-diphosphate kinase (ATP:dGDP)	atp[h,c] + dgdp[h,c] <=> adp[h,c] + dgtp[h,c]					1	-1000	1000	0
H:NDPK6	nucleoside-diphosphate kinase (ATP:dUDP)	atp[h,c] + dudp[h,c] <=> adp[h,c] + dutp[h,c]					1	-1000	1000	0
H:NDPK7	nucleoside-diphosphate kinase (ATP:dCDP)	atp[h,c] + dcdp[h,c] <=> adp[h,c] + dctp[h,c]					1	-1000	1000	0
H:NDPK8	nucleoside-diphosphate kinase (ATP:dADP)	atp[h,c] + dadp[h,c] <=> adp[h,c] + datp[h,c]					1	-1000	1000	0
H:NDPK9	nucleoside-diphophate kinase (ATP:IDP)	atp[h,c] + idp[h,c] <=> adp[h,c] + itp[h,c]					1	-1000	1000	0
H:NH4tb	ammonium transport via diffusion	nh4[bl] <=> nh4[h,c]					1	-1000	1000	0
H:NH4tm	NH3 mitochondrial transport	nh4[h,c] <=> nh4[h,m]					1	-1000	1000	0
H:NTD1	5'-nucleotidase (dUMP)	dump[h,c] + h2o[h,c] -> duri[h,c] + pi[h,c]					0	0	1000	0
H:NTD2	5'-nucleotidase (UMP)	h2o[h,c] + ump[h,c] -> pi[h,c] + uri[h,c]					0	0	1000	0
H:NTD3	5'-nucleotidase (dCMP)	dcmp[h,c] + h2o[h,c] -> dcyt[h,c] + pi[h,c]					0	0	1000	0
H:NTD4	5'-nucleotidase (CMP)	cmp[h,c] + h2o[h,c] -> cytd[h,c] + pi[h,c]					0	0	1000	0
H:NTD5	5'-nucleotidase (dTMP)	dtmp[h,c] + h2o[h,c] -> pi[h,c] + thymd[h,c]					0	0	1000	0
H:NTD7	5'-nucleotidase (AMP)	amp[h,c] + h2o[h,c] -> adn[h,c] + pi[h,c]					0	0	1000	0
H:NTPP6m	Nucleoside triphosphate pyrophosphorylase (atp)	atp[h,m] + h2o[h,m] -> amp[h,m] + h[h,m] + ppi[h,m]					0	0	1000	0
H:O2tb	O2 transport in via diffusion	o2[bl] <=> o2[h,c]					1	-1000	1000	0
H:O2ter	O2 endoplamic reticulum transport	o2[h,c] <=> o2[h,r]					1	-1000	1000	0
H:O2tp	O2 transport, peroxisomal	o2[h,c] <=> o2[h,x]					1	-1000	1000	0
H:O2trm	O2 transport (diffusion)	o2[h,c] <=> o2[h,m]					1	-1000	1000	0
H:OCBTm	ornithine carbamoyltransferase, mitochondrial	cbp[h,m] + orn-L[h,m] <=> citr-L[h,m] + h[h,m] + pi[h,m]					1	-1000	1000	0
H:OCDCAtb	Octadecanoate (n-C18:0) transport in via uniport	ocdca[h,c] <=> ocdca[bl]					1	-1000	0	0
H:OCDCEA9tb	octadecenoate (C18:1, n-9)transport	ocdcea9[h,c] <=> ocdcea9[bl]					1	-1000	1000	0
H:OCDCTRA3tb	Octadecatrienoate (C18:3, n-3) transport	ocdctra3[bl] <=> ocdctra3[h,c]					1	-1000	1000	0
H:OCDCTRA6tb	Octadecatrienoate (C18:3, n-6) transport	ocdctra6[bl] <=> ocdctra6[h,c]					1	-1000	1000	0
H:OCDDEA6tb	Octadecadienoate (C18:2, n-6) transport	ocddea6[bl] <=> ocddea6[h,c]					1	-1000	1000	0
H:OCOAT1rm	3-oxoacid CoA-transferase	acac[h,m] + succoa[h,m] <=> aacoa[h,m] + succ[h,m]					1	-1000	1000	0
H:OMPDC	orotidine-5'-phosphate decarboxylase	h[h,c] + orot5p[h,c] -> co2[h,c] + ump[h,c]					0	0	1000	0
H:ORNCITRtm	Ornithine/citrulline antiport, mitocondiral	citr-L[h,m] + h[h,m] + orn-L[h,c] <=> citr-L[h,c] + h[h,c] + orn-L[h,m]					1	-1000	1000	0
H:ORNDC	ornithine decarboxylase	h[h,c] + orn-L[h,c] -> co2[h,c] + ptrc[h,c]					0	0	1000	0
H:ORNLtb	ornithine transport via diffusion, blood	orn-L[bl] <=> orn-L[h,c]					1	-1000	1000	0
H:ORNTAm	ornithine transaminase, mitochondrial	akg[h,m] + orn-L[h,m] <=> glu-L[h,m] + glu5sa[h,m]					1	-1000	1000	0
H:ORNtrm	ornithine transport, mitochondrial	h[h,m] + orn-L[h,c] <=> h[h,c] + orn-L[h,m]					1	-1000	1000	0
H:ORPT	orotate phosphoribosyltransferase	orot5p[h,c] + ppi[h,c] <=> orot[h,c] + prpp[h,c]					1	-1000	1000	0
H:OXOATm	2-oxoadipate transaminase, mitochondrial	2aadp[h,m] + akg[h,m] <=> 2oxoadp[h,m] + glu-L[h,m]					1	-1000	1000	0
H:P45027A11m	5-beta-cholestane-3-alpha,7-alpha,12-alpha-triol 27-hydroxylase	h[h,m] + nadph[h,m] + o2[h,m] + xoltriol[h,m] -> h2o[h,m] + nadp[h,m] + xoltetrol[h,m]					0	0	1000	0
H:P45027A12m	5-beta-cholestane-3-alpha,7-alpha,12-alpha-triol 27-hydroxylase	nad[h,m] + xoltetrol[h,m] -> h[h,m] + nadh[h,m] + thcholst[h,m]					0	0	1000	0
H:P45027A13m	5-beta-cholestane-3-alpha,7-alpha,12-alpha-triol 27-hydroxylase	nadh[h,m] + o2[h,m] + thcholst[h,m] -> h2o[h,m] + nad[h,m] + thcholstoic[h,m]					0	0	1000	0
H:P4507A1er	cytochrome P450, family 7, subfamily A, polypeptide 1	chsterol[h,r] + h[h,r] + nadph[h,r] + o2[h,r] -> h2o[h,r] + nadp[h,r] + xol7a[h,r]					0	0	1000	0
H:P4508B11er	sterol 12-alpha-hydroxylase	h[h,r] + nadph[h,r] + o2[h,r] + xol7aone[h,r] -> h2o[h,r] + nadp[h,r] + xoldiolone[h,r]					0	0	1000	0
H:P4508B13er	sterol 12-alpha-hydroxylase (nadh)	h[h,r] + nadh[h,r] + o2[h,r] + xol7aone[h,r] -> h2o[h,r] + nad[h,r] + xoldiolone[h,r]					0	0	1000	0
H:P5CDm	1-pyrroline-5-carboxylate dehydrogenase, mitochondrial	1pyr5c[h,m] + 2 h2o[h,m] + nad[h,m] -> glu-L[h,m] + h[h,m] + nadh[h,m]					0	0	1000	0
H:P5CRx	pyrroline-5-carboxylate reductase	1pyr5c[h,c] + 2 h[h,c] + nadh[h,c] -> nad[h,c] + pro-L[h,c]					0	0	1000	0
H:P5CRy	pyrroline-5-carboxylate reductase	1pyr5c[h,c] + 2 h[h,c] + nadph[h,c] -> nadp[h,c] + pro-L[h,c]					0	0	1000	0
H:PAtm_Hsa_Hep	phosphatidate reversible transport, mitochondrial, hepatocyte	pa_Hsa_Hep[h,c] <=> pa_Hsa_Hep[h,m]					1	-1000	1000	0
H:PCOAS	propionyl-CoA synthetase	atp[h,c] + coa[h,c] + ppa[h,c] <=> amp[h,c] + ppcoa[h,c] + ppi[h,c]					1	-1000	1000	0
H:PCm	pyruvate carboxylase, mitochondrial	atp[h,m] + hco3[h,m] + pyr[h,m] -> adp[h,m] + h[h,m] + oaa[h,m] + pi[h,m]					0	0	1000	0
H:PDE1	3',5'-cyclic-nucleotide phosphodiesterase	camp[h,c] + h2o[h,c] -> amp[h,c] + h[h,c]					0	0	1000	0
H:PDE4	3',5'-cyclic-nucleotide phosphodiesterase	cgmp[h,c] + h2o[h,c] -> gmp[h,c] + h[h,c]					0	0	1000	0
H:PDHm	pyruvate dehydrogenase, mitochondrial	coa[h,m] + nad[h,m] + pyr[h,m] -> accoa[h,m] + co2[h,m] + nadh[h,m]					0	0	1000	0
H:PFK	phosphofructokinase	atp[h,c] + f6p[h,c] -> adp[h,c] + fdp[h,c] + h[h,c]					0	0	1000	0
H:PFK26	6-phosphofructo-2-kinase	atp[h,c] + f6p[h,c] -> adp[h,c] + f26bp[h,c] + h[h,c]					0	0	1000	0
H:PGCDr	phosphoglycerate dehydrogenase	3pg[h,c] + nad[h,c] <=> 3php[h,c] + h[h,c] + nadh[h,c]					1	-1000	1000	0
H:PGDH	phosphogluconate dehydrogenase	6pgc[h,c] + nadp[h,c] -> co2[h,c] + nadph[h,c] + ru5p-D[h,c]					0	0	1000	0
H:PGI	glucose-6-phosphate isomerase	g6p[h,c] <=> f6p[h,c]					1	-1000	1000	0
H:PGK	phosphoglycerate kinase	13dpg[h,c] + adp[h,c] <=> 3pg[h,c] + atp[h,c]					1	-1000	1000	0
H:PGL	6-phosphogluconolactonase	6pgl[h,c] + h2o[h,c] -> 6pgc[h,c] + h[h,c]					0	0	1000	0
H:PGLer	6-phosphogluconolactonase, endoplasmic reticulum	6pgl[h,r] + h2o[h,r] -> 6pgc[h,r] + h[h,r]					0	0	1000	0
H:PGM	phosphoglycerate mutase	3pg[h,c] <=> 2pg[h,c]					1	-1000	1000	0
H:PGMT	phosphoglucomutase	g1p[h,c] <=> g6p[h,c]					1	-1000	1000	0
H:PGPPAm_Hsa_Hep	phosphatidylglycerol phosphate phosphatase A, mitochondrial, human hepatocyte	h2o[h,m] + 0.001 pgp_Hsa_Hep[h,m] -> 0.001 pg_Hsa_Hep[h,m] + pi[h,m]					0	0	1000	0
H:PHE4MO	phenylalanine 4-monooxygenase	o2[h,c] + phe-L[h,c] + thbpt[h,c] -> dhbpt[h,c] + h2o[h,c] + tyr-L[h,c]					0	0	1000	0
H:PHEMEtm	Heme transport to cytosol	pheme[h,m] <=> pheme[h,c]					1	-1000	1000	0
H:PHETA1	phenylalanine transaminase	akg[h,c] + phe-L[h,c] <=> glu-L[h,c] + phpyr[h,c]					1	-1000	1000	0
H:PHEtb	L-phenylalanine transport via diffusion (extracellular to cytosol)	phe-L[bl] <=> phe-L[h,c]					1	-1000	1000	0
H:PINOS_Hsa_Hep	phosphatidylinositol synthase, human hepatocyte	0.001 cdpdag_Hsa_Hep[h,c] + inost[h,c] <=> cmp[h,c] + h[h,c] + 0.001 pino_Hsa_Hep[h,c]					1	-1000	1000	0
H:PIt2p	phosphate peroxisomal transport via proton symport	h[h,c] + pi[h,c] <=> h[h,x] + pi[h,x]					1	-1000	1000	0
H:PIt6b	phosphate transport in/out via proton symporter	h[bl] + pi[bl] <=> h[h,c] + pi[h,c]					1	-1000	1000	0
H:PIter	phosphate transporter, endoplasmic reticulum	h[h,c] + pi[h,c] <=> h[h,r] + pi[h,r]					1	-1000	1000	0
H:PItm	phosphate transporter, mitochondrial	h[h,c] + pi[h,c] <=> h[h,m] + pi[h,m]					1	-1000	1000	0
H:PLIPA1_Hsa_Hep	Phospholipase A (phosphatidylcholine), hepatocyte	h2o[h,c] + 0.001 pc_Hsa_Hep[h,c] -> 0.001 1aglycpc_Hsa_Hep[h,c] + 0.005 dcshea3[h,c] + 0.002 dcspea3[h,c] + 0.002 dcspea6[h,c] + 0.013 ddca[h,c] + 0.001 ecsa[h,c] + 0.003 ecsea9[h,c] + 0.001 ecspea3[h,c] + 0.004 ecstea6[h,c] + 0.001 ecstea9[h,c] + 0.027 ecsttea6[h,c] + h[h,c] + 0.355 hdca[h,c] + 0.06 hdcea7[h,c] + 0.001 hpdca[h,c] + 0.073 ocdca[h,c] + 0.285 ocdcea9[h,c] + 0.002 ocdctra3[h,c] + 0.…					0	0	1000	0
H:PMEVKrp	phosphomevalonate kinase, reversible, peroxisome	5pmev[h,x] + atp[h,x] <=> 5dpmev[h,x] + adp[h,x]					1	-1000	1000	0
H:PNTK	pantothenate kinase	atp[h,c] + pnto-R[h,c] -> 4ppan[h,c] + adp[h,c] + h[h,c]					0	0	1000	0
H:PNTOt4b	Pantothenate sodium symporter, blood	na1[bl] + pnto-R[bl] -> na1[h,c] + pnto-R[h,c]					0	0	1000	0
H:PPA	inorganic diphosphatase	h2o[h,c] + ppi[h,c] -> h[h,c] + 2 pi[h,c]					0	0	1000	0
H:PPA2	inorganic triphosphatase	h2o[h,c] + pppi[h,c] -> h[h,c] + pi[h,c] + ppi[h,c]					0	0	1000	0
H:PPAer	inorganic diphosphatase, endoplasmic reticulum	h2o[h,r] + ppi[h,r] -> h[h,r] + 2 pi[h,r]					0	0	1000	0
H:PPAm	inorganic pyrophosphatase	h2o[h,m] + ppi[h,m] -> h[h,m] + 2 pi[h,m]					0	0	1000	0
H:PPBNGS	porphobilinogen synthase	2 5aop[h,c] -> h[h,c] + 2 h2o[h,c] + ppbng[h,c]					0	0	1000	0
H:PPCDC	phosphopantothenoylcysteine decarboxylase	4ppcys[h,c] + h[h,c] -> co2[h,c] + pan4p[h,c]					0	0	1000	0
H:PPCKG	phosphoenolpyruvate carboxykinase (GTP)	gtp[h,c] + oaa[h,c] -> co2[h,c] + gdp[h,c] + pep[h,c]					0	0	1000	0
H:PPCKGm	Phosphoenolpyruvate carboxykinase (GTP), mitochondrial	gtp[h,m] + oaa[h,m] -> co2[h,m] + gdp[h,m] + pep[h,m]					0	0	1000	0
H:PPCOACrm	Propionyl-CoA carboxylase, mitochondrial	atp[h,m] + hco3[h,m] + ppcoa[h,m] <=> adp[h,m] + h[h,m] + mmcoa-S[h,m] + pi[h,m]					1	-1000	1000	0
H:PPNCL	phosphopantothenate-cysteine ligase	4ppan[h,c] + ctp[h,c] + cys-L[h,c] -> 4ppcys[h,c] + cdp[h,c] + h[h,c] + pi[h,c]					0	0	1000	0
H:PPP9tm	protoporphyrin transport, mitochondrial	ppp9[h,m] <=> ppp9[h,c]					1	-1000	1000	0
H:PPPGO	protoporphyrinogen oxidase	1.5 o2[h,c] + pppg9[h,c] -> 3 h2o[h,c] + ppp9[h,c]					0	0	1000	0
H:PPSm	propionyl-CoA synthetase, mitochondrial	atp[h,m] + coa[h,m] + ppa[h,m] <=> amp[h,m] + ppcoa[h,m] + ppi[h,m]					1	-1000	1000	0
H:PRAGS	phosphoribosylglycinamide synthetase	atp[h,c] + gly[h,c] + pram[h,c] -> adp[h,c] + gar[h,c] + h[h,c] + pi[h,c]					0	0	1000	0
H:PRAIS	phosphoribosylaminoimidazole synthetase	atp[h,c] + fpram[h,c] -> adp[h,c] + air[h,c] + h[h,c] + pi[h,c]					0	0	1000	0
H:PRASCS	phosphoribosylaminoimidazolesuccinocarboxamide synthase	5aizc[h,c] + asp-L[h,c] + atp[h,c] <=> 25aics[h,c] + adp[h,c] + h[h,c] + pi[h,c]					1	-1000	1000	0
H:PRFGS	phosphoribosylformylglycinamidine synthase	atp[h,c] + fgam[h,c] + gln-L[h,c] + h2o[h,c] -> adp[h,c] + fpram[h,c] + glu-L[h,c] + 2 h[h,c] + pi[h,c]					0	0	1000	0
H:PRO1xm	proline oxidase (NAD), mitochondrial	nad[h,m] + pro-L[h,m] -> 1pyr5c[h,m] + 2 h[h,m] + nadh[h,m]					0	0	1000	0
H:PROt4rb	Na+/Proline-L symporter, blood	na1[bl] + pro-L[bl] <=> na1[h,c] + pro-L[h,c]					1	-1000	1000	0
H:PROtm	L-proline transport, diffusion, mitochondrial	pro-L[h,c] <=> pro-L[h,m]					1	-1000	1000	0
H:PRPPS	phosphoribosylpyrophosphate synthetase	atp[h,c] + r5p[h,c] <=> amp[h,c] + h[h,c] + prpp[h,c]					1	-1000	1000	0
H:PSERD_Hsa_Hep	phosphatidylserine decarboxylase, human hepatocyte	h[h,c] + 0.001 ps_Hsa_Hep[h,c] -> co2[h,c] + 0.001 pe_Hsa_Hep[h,c]					0	0	1000	0
H:PSERTr	3-phosphoserine aminotransferase	3php[h,c] + glu-L[h,c] <=> akg[h,c] + pser-L[h,c]					1	-1000	1000	0
H:PSP_L	phosphoserine phosphatase (L-serine)	h2o[h,c] + pser-L[h,c] -> pi[h,c] + ser-L[h,c]					0	0	1000	0
H:PTDCAtb	fatty acid transport via diffusion	ptdca[bl] <=> ptdca[h,c]					1	0	1000	0
H:PTDSS1_Hsa_Hep	Phosphatidylserine synthase 1, human hepatocyte	chol[h,c] + 0.001 ps_Hsa_Hep[h,c] <=> 0.001 pc_Hsa_Hep[h,c] + ser-L[h,c]					1	-1000	1000	0
H:PTHPS	6-pyruvoyltetrahydropterin synthase	ahdt[h,c] -> 6pthp[h,c] + pppi[h,c]					0	0	1000	0
H:PTPAT	pantetheine-phosphate adenylyltransferase	atp[h,c] + h[h,c] + pan4p[h,c] <=> dpcoa[h,c] + ppi[h,c]					1	-1000	1000	0
H:PYK	pyruvate kinase	adp[h,c] + h[h,c] + pep[h,c] -> atp[h,c] + pyr[h,c]					0	0	1000	0
H:PYRt2b	pyruvate reversible transport via proton symport, blood	h[bl] + pyr[bl] <=> h[h,c] + pyr[h,c]					1	0	1000	0
H:PYRtim	pyruvate transport, mitochondrial	h[h,c] + pyr[h,c] -> h[h,m] + pyr[h,m]					0	0	1000	0
H:RNDR1	ribonucleoside-diphosphate reductase (ADP)	adp[h,c] + trdrd[h,c] -> dadp[h,c] + h2o[h,c] + trdox[h,c]					0	0	1000	0
H:RNDR2	ribonucleoside-diphosphate reductase (GDP)	gdp[h,c] + trdrd[h,c] -> dgdp[h,c] + h2o[h,c] + trdox[h,c]					0	0	1000	0
H:RNDR3	ribonucleoside-diphosphate reductase (CDP)	cdp[h,c] + trdrd[h,c] -> dcdp[h,c] + h2o[h,c] + trdox[h,c]					0	0	1000	0
H:RNDR4	ribonucleoside-diphosphate reductase (UDP)	trdrd[h,c] + udp[h,c] -> dudp[h,c] + h2o[h,c] + trdox[h,c]					0	0	1000	0
H:RPE	ribulose 5-phosphate 3-epimerase	ru5p-D[h,c] <=> xu5p-D[h,c]					1	-1000	1000	0
H:RPI	ribose-5-phosphate isomerase	r5p[h,c] <=> ru5p-D[h,c]					1	-1000	1000	0
H:SACCDGm	saccharopine dehydrogenase (NAD, L-glutamate-forming), mitochondrial	h2o[h,m] + Lsacchrp[h,m] + nad[h,m] <=> ampsal[h,m] + glu-L[h,m] + h[h,m] + nadh[h,m]					1	-1000	1000	0
H:SACCDym	saccharopine dehydrogenase (NADP, L-lysine-forming), mitochondrial	akg[h,m] + h[h,m] + lys-L[h,m] + nadph[h,m] -> h2o[h,m] + Lsacchrp[h,m] + nadp[h,m]					0	0	1000	0
H:SAMMT_hypothetical	S-adenosyl-L-methionine methyltransferase	amet[h,c] + thf[h,c] -> 5mthf[h,c] + ahcys[h,c]					0	0	1000	0
H:SARCOp	sarcosine oxidase	h2o[h,x] + o2[h,x] + sarcs[h,x] -> fald[h,x] + gly[h,x] + h2o2[h,x]					0	0	1000	0
H:SARCStrp	Sarcosine transport (peroxisomal)	sarcs[h,c] <=> sarcs[h,x]					1	-1000	1000	0
H:SCPp	peroxisomal thiolase 2	cholcoaone[h,x] + coa[h,x] -> cholcoa[h,x] + ppcoa[h,x]					0	0	1000	0
H:SERD_L	L-serine deaminase	ser-L[h,c] -> nh4[h,c] + pyr[h,c]					0	0	1000	0
H:SERPT	serine C-palmitoyltransferase	h[h,c] + pmtcoa[h,c] + ser-L[h,c] -> 3dsphgn[h,c] + co2[h,c] + coa[h,c]					0	0	1000	0
H:SERt4rb	L-serine via sodium symport, blood	na1[bl] + ser-L[bl] <=> na1[h,c] + ser-L[h,c]					1	-1000	1000	0
H:SO3t2b	sulfate sodium symport, blood	na1[bl] + so3[bl] <=> na1[h,c] + so3[h,c]					1	-1000	1000	0
H:SOD	superoxide dismutase	2 h[h,c] + 2 o2-[h,c] -> h2o2[h,c] + o2[h,c]					0	0	1000	0
H:SODm	superoxide dismutase, mitochondrial	2 h[h,m] + 2 o2-[h,m] -> h2o2[h,m] + o2[h,m]					0	0	1000	0
H:SODp	superoxide dismutase, peroxisome	2 h[h,x] + 2 o2-[h,x] -> h2o2[h,x] + o2[h,x]					0	0	1000	0
H:SPMS	spermidine synthase	ametam[h,c] + ptrc[h,c] -> 5mta[h,c] + h[h,c] + spmd[h,c]					0	0	1000	0
H:SPRr	sepiapterin reductase, reversible	6pthp[h,c] + 2 h[h,c] + 2 nadph[h,c] <=> 2 nadp[h,c] + thbpt[h,c]					1	-1000	1000	0
H:SPYR	non-enzymatic reaction	h2o[h,c] + spyr[h,c] -> 2 h[h,c] + pyr[h,c] + so3[h,c]					0	0	1000	0
H:SPYRm	non-enzymatic reaction, mitochondrial	h2o[h,m] + spyr[h,m] -> 2 h[h,m] + pyr[h,m] + so3[h,m]					0	0	1000	0
H:SQLEer	Squalene epoxidase, endoplasmic reticular	h[h,r] + nadph[h,r] + o2[h,r] + sql[h,r] -> h2o[h,r] + nadp[h,r] + Ssq23epx[h,r]					0	0	1000	0
H:SQLSer	Squalene synthase, endoplasmic reticulum	2 frdp[h,r] + h[h,r] + nadph[h,r] -> nadp[h,r] + 2 ppi[h,r] + sql[h,r]					0	0	1000	0
H:SSALxm	succinate-semialdehyde dehydrogenase, mitochondrial	h2o[h,m] + nad[h,m] + sucsal[h,m] -> 2 h[h,m] + nadh[h,m] + succ[h,m]					0	0	1000	0
H:STRR2er	delta24-sterol reductase	h[h,r] + nadph[h,r] + zymst[h,r] -> nadp[h,r] + zymstnl[h,r]					0	0	1000	0
H:STRR3er	delta24-sterol reductase	dsmsterol[h,r] + h[h,r] + nadph[h,r] -> chsterol[h,r] + nadp[h,r]					0	0	1000	0
H:STRRer	delta24-sterol reductase	cholsd[h,r] + h[h,r] + nadph[h,r] -> lathost[h,r] + nadp[h,r]					0	0	1000	0
H:SUCD1m-ubq10	succinate dehydrogenase	succ[h,m] + ubq10[h,m] <=> fum[h,m] + q10h2[h,m]					1	-1000	1000	0
H:SUCD3m-ubq10	succinate dehydrogenase cytochrome b	fadh2[h,m] + ubq10[h,m] <=> fad[h,m] + q10h2[h,m]					1	-1000	1000	0
H:SUCOASAm	Succinate--CoA ligase (ADP-forming)	atp[h,m] + coa[h,m] + succ[h,m] <=> adp[h,m] + pi[h,m] + succoa[h,m]					1	-1000	1000	0
H:SUCOASGm	Succinate--CoA ligase (GDP-forming)	coa[h,m] + gtp[h,m] + succ[h,m] <=> gdp[h,m] + pi[h,m] + succoa[h,m]					1	-1000	1000	0
H:TAL	transaldolase	g3p[h,c] + s7p[h,c] <=> e4p[h,c] + f6p[h,c]					1	-1000	1000	0
H:TAURt2p	taurine transport, uniport (cytosol to peroxisome)	taur[h,c] <=> taur[h,x]					1	-1000	1000	0
H:THCLSTCtm	lipid, flip-flop intracellular transport	thcholstoic[h,m] <=> thcholstoic[h,c]					1	-1000	1000	0
H:THCLSTCtp	lipid, flip-flop intracellular transport	thcholstoic[h,c] <=> thcholstoic[h,x]					1	-1000	1000	0
H:THD1im	NAD(P) transhydrogenase	h[h,c] + nadh[h,m] + nadp[h,m] -> h[h,m] + nad[h,m] + nadph[h,m]					0	0	1000	0
H:THFtm	5,6,7,8-Tetrahydrofolate transport, diffusion, mitochondrial	thf[h,c] <=> thf[h,m]					1	-1000	1000	0
H:THRA	threonine aldolase	thr-L[h,c] <=> acald[h,c] + gly[h,c]					1	-1000	1000	0
H:THRD_L	L-threonine deaminase	thr-L[h,c] -> 2obut[h,c] + nh4[h,c]					0	0	1000	0
H:THRt4rb	L-threonine via sodium symport, blood	na1[bl] + thr-L[bl] <=> na1[h,c] + thr-L[h,c]					1	-1000	1000	0
H:TKT1	transketolase	r5p[h,c] + xu5p-D[h,c] <=> g3p[h,c] + s7p[h,c]					1	-1000	1000	0
H:TKT2	transketolase	e4p[h,c] + xu5p-D[h,c] <=> f6p[h,c] + g3p[h,c]					1	-1000	1000	0
H:TMDK1	thymidine kinase (ATP:thymidine)	atp[h,c] + thymd[h,c] -> adp[h,c] + dtmp[h,c] + h[h,c]					0	0	1000	0
H:TMDSr	thymidylate synthase	dump[h,c] + mlthf[h,c] <=> dhf[h,c] + dtmp[h,c]					1	-1000	1000	0
H:TPI	triose-phosphate isomerase	dhap[h,c] <=> g3p[h,c]					1	-1000	1000	0
H:TRDRr	thioredoxin reductase (NADPH)	h[h,c] + nadph[h,c] + trdox[h,c] <=> nadp[h,c] + trdrd[h,c]					1	-1000	1000	0
H:TRIGH_Hsa_Hep	triacylglycerol hydrolase, human hepatocyte	h2o[h,c] + 0.001 triglyc_Hsa_Hep[h,c] -> 0.001 12dgr_Hsa_Hep[h,c] + 0.001 fa_avg_Hsa_Hep[h,c] + h[h,c]					0	0	1000	0
H:TRIGS_Hsa_Hep	triglycerol synthesis, hepatocyte	0.001 12dgr_Hsa_Hep[h,c] + 0.001 facoa_avg_Hsa_Hep[h,c] -> coa[h,c] + 0.001 triglyc_Hsa_Hep[h,c]					0	0	1000	0
H:TRIOK	triokinase	atp[h,c] + glyald[h,c] -> adp[h,c] + g3p[h,c] + h[h,c]					0	0	1000	0
H:TRPO2	L-Tryptophan:oxygen 2,3-oxidoreductase (decyclizing)	o2[h,c] + trp-L[h,c] -> Lfmkynr[h,c]					0	0	1000	0
H:TRPtb	L-tryptophan transport, blood	trp-L[bl] <=> trp-L[h,c]					1	-1000	1000	0
H:TTDCAtb	Tetradecanoate (n-C14:0) transport in via uniport	ttdca[h,c] <=> ttdca[bl]					1	-1000	0	0
H:TTDCEA7tb	tetradecenoate (C14:1, n-7) transport	ttdcea7[h,c] <=> ttdcea7[bl]					1	-1000	1000	0
H:TYRMOX	tyrosine 3-monooxygenase	o2[h,c] + thbpt[h,c] + tyr-L[h,c] -> dhbpt[h,c] + h2o[h,c] + Ldopa[h,c]					0	0	1000	0
H:TYRTA	tyrosine transaminase	akg[h,c] + tyr-L[h,c] <=> 34hpp[h,c] + glu-L[h,c]					1	-1000	1000	0
H:TYRt6m	tyrosine mitochondrial transport via proton symport	h[h,c] + tyr-L[h,c] <=> h[h,m] + tyr-L[h,m]					1	-1000	1000	0
H:TYRtb	L-tyrosine transport	tyr-L[bl] <=> tyr-L[h,c]					1	-1000	1000	0
H:UDPG4E	UDPglucose 4-epimerase	udpg[h,c] <=> udpgal[h,c]					1	-1000	1000	0
H:UGLT	UDPglucose--hexose-1-phosphate uridylyltransferase	gal1p[h,c] + udpg[h,c] <=> g1p[h,c] + udpgal[h,c]					1	-1000	1000	0
H:UMPK	UMP kinase	atp[h,c] + ump[h,c] <=> adp[h,c] + udp[h,c]					1	-1000	1000	0
H:UPP3S	uroporphyrinogen-III synthase	hmbil[h,c] -> h2o[h,c] + uppg3[h,c]					0	0	1000	0
H:UPPDC1	uroporphyrinogen decarboxylase (uroporphyrinogen III)	4 h[h,c] + uppg3[h,c] -> 4 co2[h,c] + cpppg3[h,c]					0	0	1000	0
H:URCN	urocanase	h2o[h,c] + urcan[h,c] -> 4izp[h,c]					0	0	1000	0
H:UREAtb	Urea transport via facilitate diffusion, blood	urea[bl] <=> urea[h,c]					1	-1000	1000	0
H:URIDK3	uridylate kinase (dUMP)	atp[h,c] + dump[h,c] <=> adp[h,c] + dudp[h,c]					1	-1000	1000	0
H:URIK1	uridine kinase (ATP:Uridine)	atp[h,c] + uri[h,c] -> adp[h,c] + h[h,c] + ump[h,c]					0	0	1000	0
H:URIK2	uridine kinase (GTP:Uridine)	gtp[h,c] + uri[h,c] -> gdp[h,c] + h[h,c] + ump[h,c]					0	0	1000	0
H:URIK3	uridine kinase (ITP:Uridine)	itp[h,c] + uri[h,c] -> h[h,c] + idp[h,c] + ump[h,c]					0	0	1000	0
H:VALTA	valine transaminase	akg[h,c] + val-L[h,c] <=> 3mob[h,c] + glu-L[h,c]					1	-1000	1000	0
H:VALTAm	valine transaminase, mitochondrial	akg[h,m] + val-L[h,m] <=> 3mob[h,m] + glu-L[h,m]					1	-1000	1000	0
H:VALtb	L-valine transport via diffusion, blood	val-L[bl] <=> val-L[h,c]					1	-1000	1000	0
H:VALtm	Valine transport, Homo Sapiens passive diffusion	val-L[h,c] <=> val-L[h,m]					1	-1000	1000	0
H:VATPASEr	Vesicular ATPase, endoplasmic reticulum	atp[h,c] + h2o[h,c] -> adp[h,c] + h[h,r] + pi[h,c]					0	0	1000	0
H:VLCSp	Very-long-chain-fatty-acid-CoA ligase	atp[h,x] + coa[h,x] + thcholstoic[h,x] -> amp[h,x] + cholcoar[h,x] + ppi[h,x]					0	0	1000	0
H:XOLDIOLONEter	lipid, flip-flop intracellular transport	xoldiolone[h,c] <=> xoldiolone[h,r]					1	-1000	1000	0
H:XOLTRIOLtm	lipid, flip-flop intracellular transport	xoltriol[h,c] <=> xoltriol[h,m]					1	-1000	1000	0
HCO3E_blood	carbonate dehydratase (HCO3 equilibration reaction), blood	co2[bl] + h2o[bl] <=> h[bl] + hco3[bl]					1	-1000	1000	0
M:2OXOADPTm	2-oxoadipate shuttle (cytosol/mitochondria)	2oxoadp[m,c] + akg[m,m] <=> 2oxoadp[m,m] + akg[m,c]					1	-1000	1000	0
M:3DSPHR	3-Dehydrosphinganine reductase	3dsphgn[m,c] + h[m,c] + nadph[m,c] -> nadp[m,c] + sphgn[m,c]					0	0	1000	0
M:3HMPt2b	3-Hydroxy-2-methylpropanoate, proton symporter	3hmp[m,c] + h[m,c] <=> 3hmp[bl] + h[bl]					1	-1000	1000	0
M:3HMPt2m	3-Hydroxy-2-methylpropanoate, proton symporter	3hmp[m,c] + h[m,c] <=> 3hmp[m,m] + h[m,m]					1	-1000	1000	0
M:3SALAASPm	cysteinesulfinate-aspartate mitochondrial shuttle	3sala[m,m] + asp-L[m,c] <=> 3sala[m,c] + asp-L[m,m]					1	-1000	1000	0
M:3SALAASPtim	cysteinesulfinate-aspartate mitochondrial shuttle	3sala[m,m] + glu-L[m,c] + h[m,c] -> 3sala[m,c] + glu-L[m,m] + h[m,m]					0	0	1000	0
M:4ABUTtm	4-aminobutanoate mitochondrial transport via diffusion	4abut[m,c] <=> 4abut[m,m]					1	-1000	1000	0
M:5AOPtm	5-Amino-4-oxopentanoate mitochondrial transport	5aop[m,c] <=> 5aop[m,m]					1	-1000	1000	0
M:6PGCter	6-Phospho-D-gluconate transport in/out via proton symport	6pgc[m,c] <=> 6pgc[m,r]					1	-1000	1000	0
M:AACTOOR	Aminoacetone:oxygen oxidoreductase(deaminating)(flavin-containing)	aact[m,c] + h2o[m,c] + o2[m,c] -> h2o2[m,c] + mthgxl[m,c] + nh4[m,c]					0	0	1000	0
M:AACTtm	Aminoacetone transport (mitochondrial)	aact[m,m] -> aact[m,c]					0	0	1000	0
M:AASAD3m	L-aminoadipate-semialdehyde dehydrogenase (NADH), mitochondrial	ampsal[m,m] + h2o[m,m] + nad[m,m] -> 2aadp[m,m] + 2 h[m,m] + nadh[m,m]					0	0	1000	0
M:ABTArm	4-aminobutyrate transaminase, reversible (mitochondrial)	4abut[m,m] + akg[m,m] <=> glu-L[m,m] + sucsal[m,m]					1	-1000	1000	0
M:ABUTD	aminobutyraldehyde dehydrogenase	4abutn[m,c] + h2o[m,c] + nad[m,c] -> 4abut[m,c] + 2 h[m,c] + nadh[m,c]					0	0	1000	0
M:ACACT10rm	acetyl-CoA C-acetyltransferase, mitochondrial	2maacoa[m,m] + coa[m,m] <=> accoa[m,m] + ppcoa[m,m]					1	-1000	1000	0
M:ACACT1r	acetyl-CoA C-acetyltransferase	2 accoa[m,c] <=> aacoa[m,c] + coa[m,c]					1	-1000	1000	0
M:ACACT1rm	acetyl-CoA C-acetyltransferase, mitochondrial	2 accoa[m,m] <=> aacoa[m,m] + coa[m,m]					1	-1000	1000	0
M:ACACt2b	acetoacetate transport via proton symport, blood	acac[bl] + h[bl] <=> acac[m,c] + h[m,c]					1	0	0	0
M:ACACt2m	acetoacetate transport via proton symport, mitochondrial	acac[m,c] + h[m,c] <=> acac[m,m] + h[m,m]					1	-1000	1000	0
M:ACAT_Hsa_Myc	acyl-coA cholesterol acyltransferase, myocyte	chsterol[m,c] + 0.001 facoa_avg_Hsa_Myc[m,c] -> 0.001 cholse_Hsa_Myc[m,c] + coa[m,c]					0	0	1000	0
M:ACCOAC	acetyl-CoA carboxylase	accoa[m,c] + atp[m,c] + hco3[m,c] -> adp[m,c] + h[m,c] + malcoa[m,c] + pi[m,c]					0	0	1000	0
M:ACGK_Hsa_Myc	acylglycerol kinase	atp[m,c] + 0.001 mglyc_Hsa_Myc[m,c] -> 0.001 1ag3p_Hsa_Myc[m,c] + adp[m,c] + h[m,c]					0	0	1000	0
M:ACMUCD	aminocarboxymuconate-semialdehyde decarboxylase	acmucsal[m,c] + h[m,c] -> amucsal[m,c] + co2[m,c]					0	0	1000	0
M:ACOAD1m	acyl-CoA dehydrogenase, mitochondrial	fad[m,m] + ivcoa[m,m] <=> 3mb2coa[m,m] + fadh2[m,m]					1	-1000	1000	0
M:ACOAD2m	acyl-CoA dehydrogenase, mitochondrial	fad[m,m] + ibcoa[m,m] <=> 2mp2coa[m,m] + fadh2[m,m]					1	-1000	1000	0
M:ACOAD3m	acyl-CoA dehydrogenase, mitochondrial	2mbcoa[m,m] + fad[m,m] <=> 2mb2coa[m,m] + fadh2[m,m]					1	-1000	1000	0
M:ACOAD4m	acyl-CoA dehydrogenase (butanoyl-CoA C4:0CoA)	btcoa[m,m] + fad[m,m] <=> b2coa[m,m] + fadh2[m,m]					1	-1000	1000	0
M:ACOAH	acetyl-CoA hydrolase	accoa[m,c] + h2o[m,c] -> ac[m,c] + coa[m,c] + h[m,c]					0	0	1000	0
M:ACOAHm	acetyl-CoA hydrolase, mitochondrial	accoa[m,m] + h2o[m,m] -> ac[m,m] + coa[m,m] + h[m,m]					0	0	1000	0
M:ACONT	aconitase	cit[m,c] <=> icit[m,c]					1	-1000	1000	0
M:ACONTm	Aconitate hydratase	cit[m,m] <=> icit[m,m]					1	-1000	1000	0
M:ACS	acetyl-CoA synthetase	ac[m,c] + atp[m,c] + coa[m,c] -> accoa[m,c] + amp[m,c] + ppi[m,c]					0	0	1000	0
M:ACSm	acetyl-CoA synthetase	ac[m,m] + atp[m,m] + coa[m,m] -> accoa[m,m] + amp[m,m] + ppi[m,m]					0	0	1000	0
M:ACYP	acylphosphatase	13dpg[m,c] + h2o[m,c] -> 3pg[m,c] + h[m,c] + pi[m,c]					0	0	1000	0
M:ACt2m	acetate mitochondrial transport via proton symport	ac[m,c] + h[m,c] <=> ac[m,m] + h[m,m]					1	-1000	1000	0
M:ACt6bl	acetate transport in/out via proton symport	ac[bl] + h[bl] <=> ac[m,c] + h[m,c]					1	0	1000	0
M:ADK1	adenylate kinase	amp[m,c] + atp[m,c] <=> 2 adp[m,c]					1	-1000	1000	0
M:ADK1m	adenylate kinase, mitochondrial	amp[m,m] + atp[m,m] <=> 2 adp[m,m]					1	-1000	1000	0
M:ADMDCi	adenosylmethionine decarboxylase	amet[m,c] + h[m,c] -> ametam[m,c] + co2[m,c]					0	0	1000	0
M:ADNCYC	adenylate cyclase	atp[m,c] -> camp[m,c] + ppi[m,c]					0	0	1000	0
M:ADNK1	adenosine kinase	adn[m,c] + atp[m,c] -> adp[m,c] + amp[m,c] + h[m,c]					0	0	1000	0
M:ADSL1r	adenylsuccinate lyase	dcamp[m,c] <=> amp[m,c] + fum[m,c]					1	-1000	1000	0
M:ADSL2r	adenylosuccinate lyase	25aics[m,c] <=> aicar[m,c] + fum[m,c]					1	-1000	1000	0
M:ADSS	adenylosuccinate synthetase	asp-L[m,c] + gtp[m,c] + imp[m,c] -> dcamp[m,c] + gdp[m,c] + 2 h[m,c] + pi[m,c]					0	0	1000	0
M:AGAT_Hsa_Myc	1-Acyl-glycerol-3-phosphate acyltransferase, myocyte specific	0.001 1ag3p_Hsa_Myc[m,c] + 0.028 dshcoa3[m,c] + 0.015 dspcoa3[m,c] + 0.018 espcoa3[m,c] + 0.011 estcoa6[m,c] + 0.119 ettcoa6[m,c] + 0.008 hdcoa7[m,c] + 0.003 hpdcoa[m,c] + 0.312 ocdycacoa6[m,c] + 0.007 odcoa3[m,c] + 0.106 odecoa9[m,c] + 0.002 pdcoa[m,c] + 0.224 pmtcoa[m,c] + 0.137 strcoa[m,c] + 0.01 tdcoa[m,c] -> coa[m,c] + 0.001 pa_Hsa_Myc[m,c]					0	0	1000	0
M:AGMTm	agmatinase (m)	agm[m,m] + h2o[m,m] -> ptrc[m,m] + urea[m,m]					0	0	1000	0
M:AHC	adenosylhomocysteinase	ahcys[m,c] + h2o[m,c] <=> adn[m,c] + hcys-L[m,c]					1	-1000	1000	0
M:AICART	phosphoribosylaminoimidazolecarboxamide formyltransferase	10fthf[m,c] + aicar[m,c] <=> fprica[m,c] + thf[m,c]					1	-1000	1000	0
M:AIRCr	phosphoribosylaminoimidazole carboxylase	air[m,c] + co2[m,c] <=> 5aizc[m,c] + h[m,c]					1	-1000	1000	0
M:AKBDHm	alphaketobutyrate dehydrogenase (mitochondrial)	2obut[m,m] + coa[m,m] + nad[m,m] -> co2[m,m] + nadh[m,m] + ppcoa[m,m]					0	0	1000	0
M:AKBtm	alphaketobutyrate transport (mitochondrial)	2obut[m,m] <=> 2obut[m,c]					1	-1000	1000	0
M:AKGD2m	2-Oxoglutarate dehydrogenase complex, mitochondrial	2oxoadp[m,m] + coa[m,m] + nad[m,m] -> co2[m,m] + glutcoa[m,m] + nadh[m,m]					0	0	1000	0
M:AKGDm	2-oxoglutarate dehydrogenase, mitochondrial	akg[m,m] + coa[m,m] + nad[m,m] -> co2[m,m] + nadh[m,m] + succoa[m,m]					0	0	1000	0
M:ALACYSexb	L-alanine/L-cysteine exchange, blood	ala-L[bl] + cys-L[m,c] <=> cys-L[bl] + ala-L[m,c]					1	0	0	0
M:ALAGLNexb	L-alanine/glutamine reversible exchange, blood	ala-L[bl] + gln-L[m,c] <=> gln-L[bl] + ala-L[m,c]					1	0	0	0
M:ALAGLYexb	L-alanine/glycine reversible exchange, blood	ala-L[bl] + gly[m,c] <=> gly[bl] + ala-L[m,c]					1	0	0	0
M:ALASERexb	L-alanine/L-serine exchange, blood	ala-L[bl] + ser-L[m,c] <=> ser-L[bl] + ala-L[m,c]					1	0	0	0
M:ALASm	5-aminolevulinate synthase	gly[m,m] + h[m,m] + succoa[m,m] -> 5aop[m,m] + co2[m,m] + coa[m,m]					0	0	1000	0
M:ALATA_L	L-alanine transaminase	akg[m,c] + ala-L[m,c] <=> glu-L[m,c] + pyr[m,c]					1	-1000	1000	0
M:ALATHRexb	L-alanine/L-threonine exchange, blood	ala-L[bl] + thr-L[m,c] <=> thr-L[bl] + ala-L[m,c]					1	0	0	0
M:ALAt4rb	Alanine-Sodium symporter, blood	ala-L[bl] + na1[bl] <=> ala-L[m,c] + na1[m,c]					1	-0.6029	0	0
M:ALCD2if	alcohol dehydrogenase, forward rxn (ethanol -> acetaldehyde)	etoh[m,c] + nad[m,c] -> acald[m,c] + h[m,c] + nadh[m,c]					0	0	1000	0
M:ALCD2yf	alcohol dehydrogenase (ethanol, NADP), forward reaction	etoh[m,c] + nadp[m,c] -> acald[m,c] + h[m,c] + nadph[m,c]					0	0	1000	0
M:ALDD2x	aldehyde dehydrogenase (acetaldehyde, NAD)	acald[m,c] + h2o[m,c] + nad[m,c] -> ac[m,c] + 2 h[m,c] + nadh[m,c]					0	0	1000	0
M:ALDD4xm	aldehyde dehydrogenase (NAD), mitochondrial	h2o[m,m] + mmalsa-S[m,m] + nad[m,m] -> 2 h[m,m] + mmal[m,m] + nadh[m,m]					0	0	1000	0
M:ALDOX1	aldehyde oxidase	h2o[m,c] + mmalsa-S[m,c] + o2[m,c] -> h[m,c] + h2o2[m,c] + mmal[m,c]					0	0	1000	0
M:AMCOXO	2-aminomuconate reductase	2amuc[m,c] + h[m,c] + h2o[m,c] + nadph[m,c] -> 2oxoadp[m,c] + nadp[m,c] + nh4[m,c]					0	0	1000	0
M:AMIOX6	amine oxidase (putrescine)	h2o[m,c] + o2[m,c] + ptrc[m,c] -> 4abutn[m,c] + h2o2[m,c] + nh4[m,c]					0	0	1000	0
M:AMPDA	Adenosine monophosphate deaminase	amp[m,c] + h[m,c] + h2o[m,c] -> imp[m,c] + nh4[m,c]					0	0	1000	0
M:AMPTASECG	alanyl aminopeptidase (cys-gly)	cgly[m,c] + h2o[m,c] -> cys-L[m,c] + gly[m,c]					0	0	1000	0
M:AMUCD	aminomuconate-semialdehyde dehydrogenase	amucsal[m,c] + h2o[m,c] + nad[m,c] -> 2amuc[m,c] + 2 h[m,c] + nadh[m,c]					0	0	1000	0
M:AOBUTDsm	L-2-amino-3-oxobutanoate decarboxylation, mitochondrial	2aobut[m,m] + h[m,m] -> aact[m,m] + co2[m,m]					0	0	1000	0
M:ARGDCm	arginine decarboxylase (m)	arg-L[m,m] + h[m,m] -> agm[m,m] + co2[m,m]					0	0	1000	0
M:ARGN	arginase	arg-L[m,c] + h2o[m,c] -> orn-L[m,c] + urea[m,c]					0	0	1000	0
M:ARGNm	arginase (m)	arg-L[m,m] + h2o[m,m] -> orn-L[m,m] + urea[m,m]					0	0	1000	0
M:ARGSL	argininosuccinate lyase	argsuc[m,c] <=> arg-L[m,c] + fum[m,c]					1	-1000	1000	0
M:ARGSS	argininosuccinate synthase	asp-L[m,c] + atp[m,c] + citr-L[m,c] -> amp[m,c] + argsuc[m,c] + h[m,c] + ppi[m,c]					0	0	1000	0
M:ARGt3m	arginine mitochondrial transport via ornithine carrier	arg-L[m,c] + h[m,m] <=> arg-L[m,m] + h[m,c]					1	-1000	1000	0
M:ARGtrb	Arginine transport, blood	arg-L[bl] <=> arg-L[m,c]					1	-1000	0	0
M:AR_01787	aldehyde reductase (sorbitol: R01787)	glc-D[m,c] + h[m,c] + nadph[m,c] <=> nadp[m,c] + sbt-D[m,c]					1	-1000	1000	0
M:ASNN	L-asparaginase	asn-L[m,c] + h2o[m,c] -> asp-L[m,c] + nh4[m,c]					0	0	1000	0
M:ASNS1	asparagine synthase (glutamine-hydrolysing)	asp-L[m,c] + atp[m,c] + gln-L[m,c] + h2o[m,c] -> amp[m,c] + asn-L[m,c] + glu-L[m,c] + h[m,c] + ppi[m,c]					0	0	1000	0
M:ASNt4rb	L-asparagine transport in via sodium symport, blood	asn-L[bl] + na1[bl] <=> asn-L[m,c] + na1[m,c]					1	0	0	0
M:ASPCTr	aspartate carbamoyltransferase (reversible)	asp-L[m,c] + cbp[m,c] <=> cbasp[m,c] + h[m,c] + pi[m,c]					1	-1000	1000	0
M:ASPTA1	aspartate transaminase	akg[m,c] + asp-L[m,c] <=> glu-L[m,c] + oaa[m,c]					1	-1000	1000	0
M:ASPTA1m	aspartate transaminase, mitochondrial	akg[m,m] + asp-L[m,m] <=> glu-L[m,m] + oaa[m,m]					1	-1000	1000	0
M:ASPTA3	aspartate transaminase	3sala[m,c] + akg[m,c] -> glu-L[m,c] + spyr[m,c]					0	0	1000	0
M:ASPTA3m	aspartate transaminase, mitochondrial	3sala[m,m] + akg[m,m] -> glu-L[m,m] + spyr[m,m]					0	0	1000	0
M:ASPTA4	aspartate transaminase	akg[m,c] + cys-L[m,c] <=> glu-L[m,c] + mercppyr[m,c]					1	-1000	1000	0
M:ASPt4rb	L-aspartate transport, blood	asp-L[bl] + na1[bl] <=> asp-L[m,c] + na1[m,c]					1	0	0	0
M:ATP/ADPtm	ATP/ADP transport, mitochondrial	adp[m,c] + atp[m,m] <=> adp[m,m] + atp[m,c]					1	-1000	1000	0
M:ATP/ADPtp	ATP/ADP transport, peroxisome	adp[m,c] + atp[m,x] <=> adp[m,x] + atp[m,c]					1	-1000	1000	0
M:ATPM	ATP maintenance requirment	atp[m,c] + h2o[m,c] -> adp[m,c] + h[m,c] + pi[m,c]					0	124.749	1000	0
M:ATPS4m	ATP synthase, mitochondrial	adp[m,m] + 4 h[m,c] + pi[m,m] -> atp[m,m] + 3 h[m,m] + h2o[m,m]					0	0	1000	0
M:ATPSb	ATPase, cytosolic	atp[m,c] + h2o[m,c] -> h[bl] + adp[m,c] + pi[m,c]					0	0	1000	0
M:BDHm	(R)-3-Hydroxybutanoate:NAD+ oxidoreductase	3hbut-R[m,m] + nad[m,m] <=> acac[m,m] + h[m,m] + nadh[m,m]					1	-1000	1000	0
M:C14STRer	C-14 sterol reductase, endoplasmic reticulum	44mctr[m,r] + h[m,r] + nadph[m,r] -> 44mzym[m,r] + nadp[m,r]					0	0	1000	0
M:C3STDH1xer	C-3 sterol dehydrogenase NADH, (4-methylzymosterol)	4mzym_int1[m,r] + nad[m,r] -> 4mzym_int2[m,r] + co2[m,r] + nadh[m,r]					0	0	1000	0
M:C3STDH1yer	C-3 sterol dehydrogenase NADPH, (4-methylzymosterol)	4mzym_int1[m,r] + nadp[m,r] -> 4mzym_int2[m,r] + co2[m,r] + nadph[m,r]					0	0	1000	0
M:C3STKR2er	C-3 sterol keto reductase (zymosterol), endoplasmic reticulum	h[m,r] + nadph[m,r] + zym_int2[m,r] -> nadp[m,r] + zymst[m,r]					0	0	1000	0
M:C4STMO1er	C-4 sterol methyl oxidase (4,4-dimethylzymosterol), endoplasmic reticulum	44mzym[m,r] + 2 h[m,r] + 3 nadph[m,r] + 3 o2[m,r] -> 4mzym_int1[m,r] + 4 h2o[m,r] + 3 nadp[m,r]					0	0	1000	0
M:C4STMO2xer	C-4 methyl sterol oxidase NADH	4mzym_int2[m,r] + nad[m,r] + o2[m,r] -> co2[m,r] + h[m,r] + nadh[m,r] + zym_int2[m,r]					0	0	1000	0
M:C4STMO2yer	C-4 methyl sterol oxidase NADPH	4mzym_int2[m,r] + nadp[m,r] + o2[m,r] -> co2[m,r] + h[m,r] + nadph[m,r] + zym_int2[m,r]					0	0	1000	0
M:CAT	catalase	2 h2o2[m,c] -> 2 h2o[m,c] + o2[m,c]					0	0	1000	0
M:CATm	catalase, mitochondrial	2 h2o2[m,m] -> 2 h2o[m,m] + o2[m,m]					0	0	1000	0
M:CBPS	carbamoyl-phosphate synthase (glutamine-hydrolysing)	2 atp[m,c] + gln-L[m,c] + h2o[m,c] + hco3[m,c] -> 2 adp[m,c] + cbp[m,c] + glu-L[m,c] + 2 h[m,c] + pi[m,c]					0	0	1000	0
M:CBPSAm	carbamoyl-phosphate synthase (ammonia)	2 atp[m,m] + co2[m,m] + h2o[m,m] + nh4[m,m] -> 2 adp[m,m] + cbp[m,m] + 3 h[m,m] + pi[m,m]					0	0	1000	0
M:CDO	cysteine dioxygenase	cys-L[m,c] + o2[m,c] -> 3sala[m,c]					0	0	1000	0
M:CDPDGPm_Hsa_Myc	CDP-diacylglycerol--serine O-phosphatidyltransferase, mitochondrial, human myocyte	0.001 cdpdag_Hsa_Myc[m,m] + glyc3p[m,m] <=> cmp[m,m] + h[m,m] + 0.001 pgp_Hsa_Myc[m,m]					1	-1000	1000	0
M:CERPT2_Hsa_Myc	Ceramide cholinephosphotransferase, human myocyte	0.001 cer_Hsa_Myc[m,c] + h[m,c] + 0.001 pc_Hsa_Myc[m,c] -> 0.001 12dgr_Hsa_Myc[m,c] + 0.001 sphgmy_Hsa_Myc[m,c]					0	0	1000	0
M:CERPT_Hsa_Myc	Ceramide cholinephosphotransferase, human myocyte	cdpchol[m,c] + 0.001 cer_Hsa_Myc[m,c] -> cmp[m,c] + 0.001 sphgmy_Hsa_Myc[m,c]					0	0	1000	0
M:CERS_Hsa_Myc	Ceramide synthase, myocyte	0.001 facoa_avg_Hsa_Myc[m,c] + sphgn[m,c] -> coa[m,c] + 0.001 dcer_Hsa_Myc[m,c] + h[m,c]					0	0	1000	0
M:CHLPCTD	choline phosphate cytididyltransferase	cholp[m,c] + ctp[m,c] + h[m,c] -> cdpchol[m,c] + ppi[m,c]					0	0	1000	0
M:CHOLK	Choline kinase	atp[m,c] + chol[m,c] -> adp[m,c] + cholp[m,c] + h[m,c]					0	0	1000	0
M:CHOLSE_Hsa_Myc	cholesterol esterase, human myocyte	chsterol[m,c] + 0.028 dcshea3[m,c] + 0.015 dcspea3[m,c] + 0.018 ecspea3[m,c] + 0.011 ecstea6[m,c] + 0.119 ecsttea6[m,c] + h[m,c] + 0.224 hdca[m,c] + 0.008 hdcea7[m,c] + 0.003 hpdca[m,c] + 0.137 ocdca[m,c] + 0.106 ocdcea9[m,c] + 0.007 ocdctra3[m,c] + 0.312 ocddea6[m,c] + 0.002 ptdca[m,c] + 0.01 ttdca[m,c] <=> 0.001 cholse_Hsa_Myc[m,c] + h2o[m,c]					1	-1000	1000	0
M:CHOLtb	Choline transport, blood	chol[bl] <=> chol[m,c]					1	-1000	1000	0
M:CHSTEROLt2b	cholesterol efflux (ATP depedent), blood	atp[m,c] + chsterol[m,c] + h2o[m,c] -> chsterol[bl] + adp[m,c] + h[m,c] + pi[m,c]					0	0	1000	0
M:CHSTEROLtb	Cholesterol transport, blood	chsterol[bl] <=> chsterol[m,c]					1	-1000	1000	0
M:CHSTEROLter	Cholesterol transport, endoplasmic reticulum	chsterol[m,c] <=> chsterol[m,r]					1	-1000	1000	0
M:CHSTNIer	cholestenol delta-isomerase	zymst[m,r] <=> cholsd[m,r]					1	-1000	1000	0
M:CITL2	Citrate lyase (ATP-requiring)	atp[m,c] + cit[m,c] + coa[m,c] -> accoa[m,c] + adp[m,c] + oaa[m,c] + pi[m,c]					0	0	1000	0
M:CITMALtm	citrate transport, mitochondrial	cit[m,c] + h[m,c] + mal-L[m,m] <=> cit[m,m] + h[m,m] + mal-L[m,c]					1	-1000	1000	0
M:CLPNtm_Hsa_Myc	cardiolipin reversible transport, mitochondria, myocyte	clpn_Hsa_Myc[m,m] <=> clpn_Hsa_Myc[m,c]					1	-1000	1000	0
M:CLSm_Hsa_Myc	cardiolipin synthase, mitochondrial, myocyte	0.001 cdpdag_Hsa_Myc[m,m] + 0.001 pg_Hsa_Myc[m,m] -> 0.001 clpn_Hsa_Myc[m,m] + cmp[m,m] + h[m,m]					0	0	1000	0
M:CO2tb	CO2 transport out via diffusion	co2[bl] <=> co2[m,c]					1	-1000	1000	0
M:CO2ter	CO2 transport, endoplasmic reticulum	co2[m,c] <=> co2[m,r]					1	-1000	1000	0
M:CO2tm	CO2 transport (diffusion), mitochondrial	co2[m,c] <=> co2[m,m]					1	-1000	1000	0
M:CO2tp	CO2 peroxisomal transport	co2[m,c] <=> co2[m,x]					1	-1000	1000	0
M:CONTRACTION1	muscle contraction, myocyte cytosol	myoactinADPPi[m,c] -> myoactinADP[m,c] + pi[m,c]					0	0	1000	0
M:CONTRACTION2	muscle contraction, myocyte cytosol	myoactinADP[m,c] -> adp[m,c] + myoactin[m,c]					0	0	1000	0
M:CPPPGO	coproporphyrinogen oxidase	cpppg3[m,c] + 2 h[m,c] + o2[m,c] -> 2 co2[m,c] + 2 h2o[m,c] + pppg9[m,c]					0	0	1000	0
M:CREATK	creatine kinase	atp[m,c] + creat[m,c] <=> adp[m,c] + creatp[m,c]					1	-1000	1000	0
M:CREATKm	creatine kinase, mitochondrial	atp[m,m] + creat[m,m] <=> adp[m,m] + creatp[m,m]					1	-1000	1000	0
M:CREATt2b	Creatine Na+ symporter, blood to cytosol	creat[bl] + na1[bl] <=> creat[m,c] + na1[m,c]					1	-1000	1000	0
M:CREATtm	Creatine transport to/from mitochondria via diffusion	creat[m,c] -> creat[m,m]					0	0	1000	0
M:CRNDSH3	carnitine docosahexaenoyltransferase (C22:6Crn, n3)	crn[m,c] + dshcoa3[m,c] <=> coa[m,c] + dshcrn3[m,c]					1	-1000	1000	0
M:CRNDSH3m	carnitine docosahexaenoyltransferase (C22:6Crn, n3), mitochondrial	crn[m,m] + dshcoa3[m,m] <=> coa[m,m] + dshcrn3[m,m]					1	-1000	1000	0
M:CRNDSH3tm	docosahexaenoyl carnitine transport (C22:6Crn, n3)	crn[m,m] + dshcrn3[m,c] <=> crn[m,c] + dshcrn3[m,m]					1	-1000	1000	0
M:CRNDSP3	carnitine docosapentaenoyltransferase (C22:5Crn, n3)	crn[m,c] + dspcoa3[m,c] <=> coa[m,c] + dspcrn3[m,c]					1	-1000	1000	0
M:CRNDSP3m	carnitine docosapentaenoyltransferase (C22:5Crn, n3), mitochondrial	crn[m,m] + dspcoa3[m,m] <=> coa[m,m] + dspcrn3[m,m]					1	-1000	1000	0
M:CRNDSP3tm	docosapentaenoyl carnitine transport (C22:5Crn, n3)	crn[m,m] + dspcrn3[m,c] <=> crn[m,c] + dspcrn3[m,m]					1	-1000	1000	0
M:CRNESP3	carnitine eicosatetraenoyltransferase (C20:5Crn, n3)	crn[m,c] + espcoa3[m,c] <=> coa[m,c] + espcrn3[m,c]					1	-1000	1000	0
M:CRNESP3m	carnitine eicosatetraenoyltransferase (C20:5Crn, n3), mitochondrial	crn[m,m] + espcoa3[m,m] <=> coa[m,m] + espcrn3[m,m]					1	-1000	1000	0
M:CRNESP3tm	eicosatetraenoyl carnitine transport (C20:5Crn, n3)	crn[m,m] + espcrn3[m,c] <=> crn[m,c] + espcrn3[m,m]					1	-1000	1000	0
M:CRNESR6	carnitine eicosatetraenoyltransferase (C20:4Crn, n6)	crn[m,c] + ettcoa6[m,c] <=> coa[m,c] + ettcrn6[m,c]					1	-1000	1000	0
M:CRNESR6m	carnitine eicosatetraenoyltransferase (C20:4Crn, n6), mitochondrial	crn[m,m] + ettcoa6[m,m] <=> coa[m,m] + ettcrn6[m,m]					1	-1000	1000	0
M:CRNESR6tm	eicosatetraenoyl carnitine transport (C20:4Crn, n6)	crn[m,m] + ettcrn6[m,c] <=> crn[m,c] + ettcrn6[m,m]					1	-1000	1000	0
M:CRNEST6	carnitine eicosatrienoyltransferase (C20:3Crn, n6)	crn[m,c] + estcoa6[m,c] <=> coa[m,c] + estcrn6[m,c]					1	-1000	1000	0
M:CRNEST6m	carnitine eicosatrienoyltransferase (C20:3Crn, n6), mitochondrial	crn[m,m] + estcoa6[m,m] <=> coa[m,m] + estcrn6[m,m]					1	-1000	1000	0
M:CRNEST6tm	eicosatrienoyl carnitine transport (C20:3Crn, n6)	crn[m,m] + estcrn6[m,c] <=> crn[m,c] + estcrn6[m,m]					1	-1000	1000	0
M:CRNHD7	carnitine hexadecenoyltransferase (C16:1Crn, n7)	crn[m,c] + hdcoa7[m,c] <=> coa[m,c] + hdcrn7[m,c]					1	-1000	1000	0
M:CRNHD7m	carnitine hexadecenoyltransferase (C16:1Crn, n7), mitochondrial	crn[m,m] + hdcoa7[m,m] <=> coa[m,m] + hdcrn7[m,m]					1	-1000	1000	0
M:CRNHD7tm	hexadecenoyl carnitine transprot (C16:1Crn, n7)	crn[m,m] + hdcrn7[m,c] <=> crn[m,c] + hdcrn7[m,m]					1	-1000	1000	0
M:CRNHPD	carnitine pentadecanoyltransferase (C17:0Crn)	crn[m,c] + hpdcoa[m,c] <=> coa[m,c] + hpdcrn[m,c]					1	-1000	1000	0
M:CRNHPDm	carnitine pentadecanoyltransferase (C17:0CoA), mitochondrial	crn[m,m] + hpdcoa[m,m] <=> coa[m,m] + hpdcrn[m,m]					1	-1000	1000	0
M:CRNHPDtm	pentadecanoyl carnitine transferase (C17:0CoA), mitochondrial	crn[m,m] + hpdcrn[m,c] <=> crn[m,c] + hpdcrn[m,m]					1	-1000	1000	0
M:CRNOD9	carnitine octadecenoyltransferase (C18:1Crn, n9)	crn[m,c] + odecoa9[m,c] <=> coa[m,c] + odecrn9[m,c]					1	-1000	1000	0
M:CRNOD9m	carnitine octadecenoyltransferase (C18:1Crn, n9), mitochondrial	crn[m,m] + odecoa9[m,m] <=> coa[m,m] + odecrn9[m,m]					1	-1000	1000	0
M:CRNOD9tm	octadecenoyl carnitine transport (C18:1Crn, n9)	crn[m,m] + odecrn9[m,c] <=> crn[m,c] + odecrn9[m,m]					1	-1000	1000	0
M:CRNODD6	carnitine octadecadienoyltransferase (C18:2Crn, n6)	crn[m,c] + ocdycacoa6[m,c] <=> coa[m,c] + ocdycacrn6[m,c]					1	-1000	1000	0
M:CRNODD6m	carnitine octadecadienoyltransferase (C18:2Crn, n6), mitochondrial	crn[m,m] + ocdycacoa6[m,m] <=> coa[m,m] + ocdycacrn6[m,m]					1	-1000	1000	0
M:CRNODD6tm	octadecadienoyl carnitine transferase (C18:2Crn, n6)	crn[m,m] + ocdycacrn6[m,c] <=> crn[m,c] + ocdycacrn6[m,m]					1	-1000	1000	0
M:CRNODT3	carnitine octadecatrienoyltransferase (C18:3Crn, n3)	crn[m,c] + odcoa3[m,c] <=> coa[m,c] + odcrn3[m,c]					1	-1000	1000	0
M:CRNODT3m	carnitine octadecatrienoyltransferase (C18:3Crn, n3), mitochondrial	crn[m,m] + odcoa3[m,m] <=> coa[m,m] + odcrn3[m,m]					1	-1000	1000	0
M:CRNODT3tm	octadecatrienoyl carnitine transferase (C18:3Crn, n3)	crn[m,m] + odcrn3[m,c] <=> crn[m,c] + odcrn3[m,m]					1	-1000	1000	0
M:CRNOT	carnitine octadecanoyltransferase (C18:0Crn)	crn[m,c] + strcoa[m,c] <=> coa[m,c] + strcrn[m,c]					1	-1000	1000	0
M:CRNOTm	carnitine octadecanoyltransferase (C18:0Crn), mitochondria	coa[m,m] + strcrn[m,m] <=> crn[m,m] + strcoa[m,m]					1	-1000	1000	0
M:CRNOTtm	octadecanoyl carnitine transport (C18:0Crn)	crn[m,m] + strcrn[m,c] <=> crn[m,c] + strcrn[m,m]					1	-1000	1000	0
M:CRNPDT	carnitine pentadecanoyltransferase (C15:0Crn)	crn[m,c] + pdcoa[m,c] <=> coa[m,c] + pdcrn[m,c]					1	-1000	1000	0
M:CRNPDTm	carnitine pentadecanoyltransferase (C15:0Crn), mitochondria	coa[m,m] + pdcrn[m,m] <=> crn[m,m] + pdcoa[m,m]					1	-1000	1000	0
M:CRNPDTtm	pentadecanoyl carnitine transport (C15:0Crn)	crn[m,m] + pdcrn[m,c] <=> crn[m,c] + pdcrn[m,m]					1	-1000	1000	0
M:CRNPPT	carnitine propionyltransferase	crn[m,c] + ppcoa[m,c] <=> coa[m,c] + pcrn[m,c]					1	-1000	1000	0
M:CRNPPTtm	carnitine propionyltransferase	crn[m,m] + pcrn[m,c] <=> crn[m,c] + pcrn[m,m]					1	-1000	1000	0
M:CRNPT	carnitine O-palmitoyltransferase (C16:0Crn)	crn[m,c] + pmtcoa[m,c] <=> coa[m,c] + pmtcrn[m,c]					1	-1000	1000	0
M:CRNPTm	carnitine palmitoyltransferase (C16:0Crn), mitochondrial	coa[m,m] + pmtcrn[m,m] <=> crn[m,m] + pmtcoa[m,m]					1	-1000	1000	0
M:CRNPTtm	Palmitoylcarnitine shuttle (C16:0Crn), mitochondrial	crn[m,m] + pmtcrn[m,c] <=> crn[m,c] + pmtcrn[m,m]					1	-1000	1000	0
M:CRNTDT	carnitine tetradecanoyltransferase (C14:0Crn)	crn[m,c] + tdcoa[m,c] <=> coa[m,c] + tdcrn[m,c]					1	-1000	1000	0
M:CRNTDm	carnitine tetradecanoyltransferase (C14:0Crn, mitochondria	coa[m,m] + tdcrn[m,m] <=> crn[m,m] + tdcoa[m,m]					1	-1000	1000	0
M:CRNTTtm	tetradecanoyl carnitine transport (C14:0Crn)	crn[m,m] + tdcrn[m,c] <=> crn[m,c] + tdcrn[m,m]					1	-1000	1000	0
M:CRNtuNab	L-carnitine inward transport by Na+ symport	crn[bl] + na1[bl] -> crn[m,c] + na1[m,c]					0	0	1000	0
M:CRTNPD	creatine phosphate dephosphorylation, spontaneous	creatp[m,c] -> crtn[m,c] + h[m,c] + pi[m,c]					0	0	1000	0
M:CRTNtirb	creatinine transport, blood	crtn[m,c] -> crtn[bl]					0	0	1000	0
M:CSNAT2m	carnitine O-aceyltransferase, mitochondrial	coa[m,m] + pcrn[m,m] <=> crn[m,m] + ppcoa[m,m]					1	-1000	1000	0
M:CSNATm	carnitine O-aceyltransferase, mitochondrial	acrn[m,m] + coa[m,m] <=> accoa[m,m] + crn[m,m]					1	-1000	1000	0
M:CSNATr	carnitine O-acetyltransferase	accoa[m,c] + crn[m,c] <=> acrn[m,c] + coa[m,c]					1	-1000	1000	0
M:CSNATtm	carnitine O-acetyltransferase	acrn[m,c] + crn[m,c] <=> acrn[m,m] + crn[m,m]					1	-1000	1000	0
M:CSm	citrate synthase	accoa[m,m] + h2o[m,m] + oaa[m,m] -> cit[m,m] + coa[m,m] + h[m,m]					0	0	1000	0
M:CTPS1	CTP synthase (NH3)	atp[m,c] + nh4[m,c] + utp[m,c] -> adp[m,c] + ctp[m,c] + 2 h[m,c] + pi[m,c]					0	0	1000	0
M:CTPS2	CTP synthase (glutamine)	atp[m,c] + gln-L[m,c] + h2o[m,c] + utp[m,c] -> adp[m,c] + ctp[m,c] + glu-L[m,c] + 2 h[m,c] + pi[m,c]					0	0	1000	0
M:CYOO4m	cytochrome c oxidase (mitochondrial 4 protons/4 cyto)	4 focytcc[m,m] + 8 h[m,m] + o2[m,m] -> 4 ficytcc[m,m] + 4 h[m,c] + 2 h2o[m,m]					0	0	1000	0
M:CYOR4m-ubq10	ubiquinol-6 cytochrome c reductase, Complex III	2 ficytcc[m,m] + 2 h[m,m] + q10h2[m,m] -> 2 focytcc[m,m] + 4 h[m,c] + ubq10[m,m]					0	0	1000	0
M:CYSTGL	cystathionine g-lyase	cysth-L[m,c] + h2o[m,c] -> 2obut[m,c] + cys-L[m,c] + nh4[m,c]					0	0	1000	0
M:CYSTHRexb	L-cysteine/L-threonine exchange, blood	cys-L[bl] + thr-L[m,c] <=> thr-L[bl] + cys-L[m,c]					1	0	0	0
M:CYSTS	cystathionine b-synthase	hcys-L[m,c] + ser-L[m,c] -> cysth-L[m,c] + h2o[m,c]					0	0	1000	0
M:CYSt4rb	L-cysteine reversible transport via sodium symport, reversible, blood	cys-L[bl] + na1[bl] <=> cys-L[m,c] + na1[m,c]					1	-1000	0	0
M:CYTD	cytidine deaminase	cytd[m,c] + h[m,c] + h2o[m,c] -> nh4[m,c] + uri[m,c]					0	0	1000	0
M:CYTDK1	cytidine kinase (ATP)	atp[m,c] + cytd[m,c] -> adp[m,c] + cmp[m,c] + h[m,c]					0	0	1000	0
M:CYTK1	cytidylate kinase (CMP)	atp[m,c] + cmp[m,c] <=> adp[m,c] + cdp[m,c]					1	-1000	1000	0
M:CYTK1m	cytidylate kinase (CMP), mitochondrial	atp[m,m] + cmp[m,m] <=> adp[m,m] + cdp[m,m]					1	-1000	1000	0
M:CYTK3	cytidylate kinase (CMP)(GTP)	cmp[m,c] + gtp[m,c] <=> cdp[m,c] + gdp[m,c]					1	-1000	1000	0
M:D-LACt2b	D-lactate transport via proton symport, blood	h[bl] + lac-D[bl] <=> h[m,c] + lac-D[m,c]					1	-1000	0	0
M:D-LACtm	D-lactate transport, mitochondrial	h[m,c] + lac-D[m,c] <=> h[m,m] + lac-D[m,m]					1	-1000	1000	0
M:DAGCPT_Hsa_Myc	diacylglycerol cholinephosphotransferase, human myocyte	0.001 12dgr_Hsa_Myc[m,c] + cdpchol[m,c] -> cmp[m,c] + h[m,c] + 0.001 pc_Hsa_Myc[m,c]					0	0	1000	0
M:DAGH_Hsa_Myc	diacylglycerol hydrolase, human myocyte	0.001 12dgr_Hsa_Myc[m,c] + h2o[m,c] -> 0.028 dcshea3[m,c] + 0.015 dcspea3[m,c] + 0.018 ecspea3[m,c] + 0.011 ecstea6[m,c] + 0.119 ecsttea6[m,c] + h[m,c] + 0.224 hdca[m,c] + 0.008 hdcea7[m,c] + 0.003 hpdca[m,c] + 0.001 mglyc_Hsa_Myc[m,c] + 0.137 ocdca[m,c] + 0.106 ocdcea9[m,c] + 0.007 ocdctra3[m,c] + 0.312 ocddea6[m,c] + 0.002 ptdca[m,c] + 0.01 ttdca[m,c]					0	0	1000	0
M:DAGK_Hsa_Myc	diacylglycerol kinase	0.001 12dgr_Hsa_Myc[m,c] + atp[m,c] -> adp[m,c] + h[m,c] + 0.001 pa_Hsa_Myc[m,c]					0	0	1000	0
M:DAGPYP_Hsa_Myc	diacylglycerol pyrophosphate phosphatase, human myocyte	h2o[m,c] + 0.001 pa_Hsa_Myc[m,c] -> 0.001 12dgr_Hsa_Myc[m,c] + pi[m,c]					0	0	1000	0
M:DASYN_Hsa_Myc	CDP-Diacylglycerol synthetase, human myocyte	ctp[m,c] + h[m,c] + 0.001 pa_Hsa_Myc[m,c] <=> 0.001 cdpdag_Hsa_Myc[m,c] + ppi[m,c]					1	-1000	1000	0
M:DASYNm_Hsa_Myc	CDP-Diacylglycerol synthetase, updated human myocyte	ctp[m,m] + h[m,m] + 0.001 pa_Hsa_Myc[m,m] <=> 0.001 cdpdag_Hsa_Myc[m,m] + ppi[m,m]					1	-1000	1000	0
M:DCERDS_Hsa_Myc	Dihydroceramide desaturase, myocyte	0.001 dcer_Hsa_Myc[m,c] + h[m,c] + nadph[m,c] + o2[m,c] -> 0.001 cer_Hsa_Myc[m,c] + 2 h2o[m,c] + nadp[m,c]					0	0	1000	0
M:DCMPDA2ir	dCMP deaminase	dcmp[m,c] + h[m,c] + h2o[m,c] -> dump[m,c] + nh4[m,c]					0	0	1000	0
M:DCSHEA3tb	docosahexaenoate (C22:6, n-3) transport	dcshea3[bl] <=> dcshea3[m,c]					1	0	1000	0
M:DCSPEA3tb	Docosapentaenoate (C22:5, n-3)	dcspea3[bl] <=> dcspea3[m,c]					1	-1000	1000	0
M:DCYTD	deoxycytidine deaminase	dcyt[m,c] + h[m,c] + h2o[m,c] -> duri[m,c] + nh4[m,c]					0	0	1000	0
M:DESAT161n7	Palmitoyl-CoA desaturase (n-C16:0CoA -> C16:1CoA, n-7)	h[m,c] + nadph[m,c] + o2[m,c] + pmtcoa[m,c] -> 2 h2o[m,c] + hdcoa7[m,c] + nadp[m,c]					0	0	1000	0
M:DESAT181n9	stearoyl-CoA desaturase (n-C18:0CoA -> C18:1CoA, n-9), adipocyte	h[m,c] + nadph[m,c] + o2[m,c] + strcoa[m,c] -> 2 h2o[m,c] + nadp[m,c] + odecoa9[m,c]					0	0	1000	0
M:DESAT183n6	Oleoyl-CoA desaturase (C18:2CoA, n6 -> C18:3CoA, n6)	h[m,c] + nadph[m,c] + o2[m,c] + ocdycacoa6[m,c] -> 2 h2o[m,c] + nadp[m,c] + odcoa6[m,c]					0	0	1000	0
M:DESAT184n3	stearoyl-CoA desaturase (C18:3CoA, n3 -> C18:4CoA, n3)	h[m,c] + nadph[m,c] + o2[m,c] + odcoa3[m,c] -> 2 h2o[m,c] + nadp[m,c] + strdnccoa3[m,c]					0	0	1000	0
M:DESAT204n6	fatty acyl-CoA desaturase (C20:3CoA, n6 -> C20:4CoA, n6)	estcoa6[m,c] + h[m,c] + nadh[m,c] + o2[m,c] -> ettcoa6[m,c] + 2 h2o[m,c] + nad[m,c]					0	0	1000	0
M:DESAT205n3	fatty acyl-CoA desaturase (C20:4CoA, n3 -> C20:5CoA, n3)	ettcoa3[m,c] + h[m,c] + nadh[m,c] + o2[m,c] -> espcoa3[m,c] + 2 h2o[m,c] + nad[m,c]					0	0	1000	0
M:DESAT226n3	fatty acyl-CoA desaturase (C22:5CoA, n3 -> C22:6CoA, n3)	dspcoa3[m,c] + h[m,c] + nadph[m,c] + o2[m,c] -> dshcoa3[m,c] + 2 h2o[m,c] + nadp[m,c]					0	0	1000	0
M:DGK1	deoxyguanylate kinase (dGMP:ATP)	atp[m,c] + dgmp[m,c] <=> adp[m,c] + dgdp[m,c]					1	-1000	1000	0
M:DHCR71er	7-dehydrocholesterol reductase	ddsmsterol[m,r] + h[m,r] + nadph[m,r] -> dsmsterol[m,r] + nadp[m,r]					0	0	1000	0
M:DHCR72er	7-dehydrocholesterol reductase	7dhchsterol[m,r] + h[m,r] + nadph[m,r] -> chsterol[m,r] + nadp[m,r]					0	0	1000	0
M:DHFR	dihydrofolate reductase	dhf[m,c] + h[m,c] + nadph[m,c] <=> nadp[m,c] + thf[m,c]					1	-1000	1000	0
M:DHORD3m-ubq10	dihydroorotate dehydrogenase (mitochondrial)	dhor-S[m,c] + ubq10[m,m] <=> orot[m,c] + q10h2[m,m]					1	-1000	1000	0
M:DHORTS	dihydroorotase	dhor-S[m,c] + h2o[m,c] <=> cbasp[m,c] + h[m,c]					1	-1000	1000	0
M:DHPRx	dihydropteridine reductase	dhbpt[m,c] + h[m,c] + nadh[m,c] <=> nad[m,c] + thbpt[m,c]					1	-1000	1000	0
M:DMATT	dimethylallyltranstransferase	dmpp[m,c] + ipdp[m,c] -> grdp[m,c] + ppi[m,c]					0	0	1000	0
M:DMPPtp	dimethylallyl diphosphate transport, peroxisome	dmpp[m,x] <=> dmpp[m,c]					1	-1000	1000	0
M:DPCOAK	dephospho-CoA kinase	atp[m,c] + dpcoa[m,c] -> adp[m,c] + coa[m,c] + h[m,c]					0	0	1000	0
M:DPGM	Diphosphoglyceromutase	13dpg[m,c] <=> 23dpg[m,c] + h[m,c]					1	-1000	1000	0
M:DPGase	Diphosphoglycerate phosphatase	23dpg[m,c] + h2o[m,c] -> 3pg[m,c] + pi[m,c]					0	0	1000	0
M:DPMVDp	diphosphomevalonate decarboxylase	5dpmev[m,x] + atp[m,x] -> adp[m,x] + co2[m,x] + ipdp[m,x] + pi[m,x]					0	0	1000	0
M:DTMPK	dTMP kinase	atp[m,c] + dtmp[m,c] <=> adp[m,c] + dtdp[m,c]					1	-1000	1000	0
M:DURIK1	deoxyuridine kinase (ATP:Deoxyuridine)	atp[m,c] + duri[m,c] -> adp[m,c] + dump[m,c] + h[m,c]					0	0	1000	0
M:EBP2rer	3-beta-hydroxysteroid-delta(8),delta(7)-isomerase	zymstnl[m,r] <=> lathost[m,r]					1	-1000	1000	0
M:ECOAH1am	3-hydroxyacyl-CoA dehydratase (3-hydroxybutanoyl-CoA)	3hbycoa[m,m] <=> b2coa[m,m] + h2o[m,m]					1	-1000	1000	0
M:ECOAH2m	enoyl-CoA hydratase, mitochondrial	2mp2coa[m,m] + h2o[m,m] <=> hibcoa[m,m]					1	-1000	1000	0
M:ECOAH3m	enoyl-CoA hydratase, mitochondrial	2mb2coa[m,m] + h2o[m,m] <=> 3hmbcoa[m,m]					1	-1000	1000	0
M:ECSPEA3tb	Eicosapentaenoate (C20:5, n-3) transport	ecspea3[bl] <=> ecspea3[m,c]					1	-1000	1000	0
M:ECSTEA6tb	Eicosatrienoate (C20:3, n-6) transport	ecstea6[bl] <=> ecstea6[m,c]					1	0	1000	0
M:ECSTTEA6tb	Eicosatetraenoate (C20:4, n-6) transport	ecsttea6[bl] <=> ecsttea6[m,c]					1	-1000	1000	0
M:ENO	enolase	2pg[m,c] <=> h2o[m,c] + pep[m,c]					1	-1000	1000	0
M:ETOHtb	ethanol transport in/out via diffusion	etoh[m,c] <=> etoh[bl]					1	-1000	1000	0
M:FACOAL140	fatty-acid--CoA ligase (tetradecanoate)	atp[m,c] + coa[m,c] + ttdca[m,c] <=> amp[m,c] + ppi[m,c] + tdcoa[m,c]					1	-1000	1000	0
M:FACOAL150	fatty-acid--CoA ligase (heptadecanoate, C15:0)	atp[m,c] + coa[m,c] + ptdca[m,c] <=> amp[m,c] + pdcoa[m,c] + ppi[m,c]					1	-1000	1000	0
M:FACOAL160	fatty-acid--CoA ligase (hexadecanoate)	atp[m,c] + coa[m,c] + hdca[m,c] <=> amp[m,c] + pmtcoa[m,c] + ppi[m,c]					1	-1000	1000	0
M:FACOAL161n7	fatty-acid--CoA ligase (hexadecenoate, C16:1 n-7)	atp[m,c] + coa[m,c] + hdcea7[m,c] <=> amp[m,c] + hdcoa7[m,c] + ppi[m,c]					1	-1000	1000	0
M:FACOAL170(n)r	fatty-acid--CoA ligase (heptadecanoate, C17:0)	atp[m,c] + coa[m,c] + hpdca[m,c] <=> amp[m,c] + hpdcoa[m,c] + ppi[m,c]					1	-1000	1000	0
M:FACOAL180	fatty-acid--CoA ligase (octadecanoate)	atp[m,c] + coa[m,c] + ocdca[m,c] <=> amp[m,c] + ppi[m,c] + strcoa[m,c]					1	-1000	1000	0
M:FACOAL181n9	fatty-acid--CoA ligase (octadecenoate, C18:1 n-9)	atp[m,c] + coa[m,c] + ocdcea9[m,c] <=> amp[m,c] + odecoa9[m,c] + ppi[m,c]					1	-1000	1000	0
M:FACOAL182n6	fatty-acid--CoA ligase (octadecadienoate, C18:2 n-6)	atp[m,c] + coa[m,c] + ocddea6[m,c] <=> amp[m,c] + ocdycacoa6[m,c] + ppi[m,c]					1	-1000	1000	0
M:FACOAL183n3	fatty-acid--CoA ligase (octadecadienoate, C18:3 n-3), hepatocyte	atp[m,c] + coa[m,c] + ocdctra3[m,c] <=> amp[m,c] + odcoa3[m,c] + ppi[m,c]					1	-1000	1000	0
M:FACOAL203n6	fatty-acid--CoA ligase (eicosatrienoate, C20:3 n-6), hepatocyte	atp[m,c] + coa[m,c] + ecstea6[m,c] <=> amp[m,c] + estcoa6[m,c] + ppi[m,c]					1	-1000	1000	0
M:FACOAL204n6	fatty-acid--CoA ligase (eicosatetraenoate, C20:4 n-6)	atp[m,c] + coa[m,c] + ecsttea6[m,c] <=> amp[m,c] + ettcoa6[m,c] + ppi[m,c]					1	-1000	1000	0
M:FACOAL205n3	fatty-acid--CoA ligase (eicosapentaenoate, C20:5 n-3)	atp[m,c] + coa[m,c] + ecspea3[m,c] <=> amp[m,c] + espcoa3[m,c] + ppi[m,c]					1	-1000	1000	0
M:FACOAL225n3	fatty-acid--CoA ligase (docosapentaenoate, C22:5 n-3)	atp[m,c] + coa[m,c] + dcspea3[m,c] <=> amp[m,c] + dspcoa3[m,c] + ppi[m,c]					1	-1000	1000	0
M:FACOAL226n3	fatty-acid--CoA ligase (docosahexaenoate, C22:6 n-3)	atp[m,c] + coa[m,c] + dcshea3[m,c] <=> amp[m,c] + dshcoa3[m,c] + ppi[m,c]					1	-1000	1000	0
M:FACOAavg_Hsa_Myc	Average fatty acyl-coa, human myocyte	atp[m,c] + coa[m,c] + 0.028 dcshea3[m,c] + 0.015 dcspea3[m,c] + 0.018 ecspea3[m,c] + 0.011 ecstea6[m,c] + 0.119 ecsttea6[m,c] + 0.224 hdca[m,c] + 0.008 hdcea7[m,c] + 0.003 hpdca[m,c] + 0.137 ocdca[m,c] + 0.106 ocdcea9[m,c] + 0.007 ocdctra3[m,c] + 0.312 ocddea6[m,c] + 0.002 ptdca[m,c] + 0.01 ttdca[m,c] <=> amp[m,c] + 0.001 facoa_avg_Hsa_Myc[m,c] + ppi[m,c]					1	-1000	1000	0
M:FAEL203n6	fatty-acyl-CoA elongation (n-C20:3CoA, n6)	5 h[m,c] + malcoa[m,c] + 4 nadph[m,c] + o2[m,c] + odcoa6[m,c] -> co2[m,c] + coa[m,c] + estcoa6[m,c] + 3 h2o[m,c] + 4 nadp[m,c]					0	0	1000	0
M:FAEL204n3	fatty-acyl-CoA elongation (C20:4CoA, n3)	5 h[m,c] + malcoa[m,c] + 4 nadph[m,c] + o2[m,c] + strdnccoa3[m,c] -> co2[m,c] + coa[m,c] + ettcoa3[m,c] + 3 h2o[m,c] + 4 nadp[m,c]					0	0	1000	0
M:FAEL225n3	fatty-acyl-CoA elongation (C22:5CoA, n3)	espcoa3[m,c] + 5 h[m,c] + malcoa[m,c] + 4 nadph[m,c] + o2[m,c] -> co2[m,c] + coa[m,c] + dspcoa3[m,c] + 3 h2o[m,c] + 4 nadp[m,c]					0	0	1000	0
M:FALDtm	formaldehyde transport via diffusion (mitochondrial)	fald[m,m] <=> fald[m,c]					1	-1000	1000	0
M:FALDtp	formaldehyde transport, peroxisomal	fald[m,c] <=> fald[m,x]					1	-1000	1000	0
M:FAOXC100m	Beta oxidation of fatty acid	coa[m,m] + dccoa[m,m] + fad[m,m] + h2o[m,m] + nad[m,m] -> accoa[m,m] + fadh2[m,m] + h[m,m] + nadh[m,m] + occoa[m,m]					0	0	1000	0
M:FAOXC110m	Beta oxidation of odd chain fatty acid	coa[m,m] + edcoa[m,m] + fad[m,m] + h2o[m,m] + nad[m,m] -> accoa[m,m] + fadh2[m,m] + h[m,m] + nadh[m,m] + nncoa[m,m]					0	0	1000	0
M:FAOXC120m	Beta oxidation of fatty acid	coa[m,m] + ddcoa[m,m] + fad[m,m] + h2o[m,m] + nad[m,m] -> accoa[m,m] + dccoa[m,m] + fadh2[m,m] + h[m,m] + nadh[m,m]					0	0	1000	0
M:FAOXC130m	Beta oxidation of odd chain fatty acid	coa[m,m] + fad[m,m] + h2o[m,m] + nad[m,m] + trdcoa[m,m] -> accoa[m,m] + edcoa[m,m] + fadh2[m,m] + h[m,m] + nadh[m,m]					0	0	1000	0
M:FAOXC140m	Beta oxidation of long chain fatty acid	coa[m,m] + fad[m,m] + h2o[m,m] + nad[m,m] + tdcoa[m,m] -> accoa[m,m] + ddcoa[m,m] + fadh2[m,m] + h[m,m] + nadh[m,m]					0	0	1000	0
M:FAOXC150m	Beta oxidation of odd chain fatty acid	coa[m,m] + fad[m,m] + h2o[m,m] + nad[m,m] + pdcoa[m,m] -> accoa[m,m] + fadh2[m,m] + h[m,m] + nadh[m,m] + trdcoa[m,m]					0	0	1000	0
M:FAOXC160m	Beta oxidation of long chain fatty acid	coa[m,m] + fad[m,m] + h2o[m,m] + nad[m,m] + pmtcoa[m,m] -> accoa[m,m] + fadh2[m,m] + h[m,m] + nadh[m,m] + tdcoa[m,m]					0	0	1000	0
M:FAOXC161n7m	Beta oxidation of fatty acid	7 coa[m,m] + 6 fad[m,m] + 7 h2o[m,m] + hdcoa7[m,m] + 7 nad[m,m] -> 8 accoa[m,m] + 6 fadh2[m,m] + 7 h[m,m] + 7 nadh[m,m]					0	0	1000	0
M:FAOXC170m	Beta oxidation of odd chain fatty acid	coa[m,m] + fad[m,m] + h2o[m,m] + hpdcoa[m,m] + nad[m,m] -> accoa[m,m] + fadh2[m,m] + h[m,m] + nadh[m,m] + pdcoa[m,m]					0	0	1000	0
M:FAOXC180m	Beta oxidation of long chain fatty acid	coa[m,m] + fad[m,m] + h2o[m,m] + nad[m,m] + strcoa[m,m] -> accoa[m,m] + fadh2[m,m] + h[m,m] + nadh[m,m] + pmtcoa[m,m]					0	0	1000	0
M:FAOXC181n9m	Beta oxidation of fatty acid	8 coa[m,m] + 7 fad[m,m] + 8 h2o[m,m] + 8 nad[m,m] + odecoa9[m,m] -> 9 accoa[m,m] + 7 fadh2[m,m] + 8 h[m,m] + 8 nadh[m,m]					0	0	1000	0
M:FAOXC182n6m	Beta oxidation of fatty acid	8 coa[m,m] + 6 fad[m,m] + 8 h2o[m,m] + 8 nad[m,m] + ocdycacoa6[m,m] -> 9 accoa[m,m] + 6 fadh2[m,m] + 8 h[m,m] + 8 nadh[m,m]					0	0	1000	0
M:FAOXC183n3m	Beta oxidation of fatty acid	8 coa[m,m] + 5 fad[m,m] + 8 h2o[m,m] + 8 nad[m,m] + odcoa3[m,m] -> 9 accoa[m,m] + 5 fadh2[m,m] + 8 h[m,m] + 8 nadh[m,m]					0	0	1000	0
M:FAOXC203n6m	Beta oxidation of fatty acid	9 coa[m,m] + estcoa6[m,m] + 6 fad[m,m] + 9 h2o[m,m] + 9 nad[m,m] -> 10 accoa[m,m] + 6 fadh2[m,m] + 9 h[m,m] + 9 nadh[m,m]					0	0	1000	0
M:FAOXC204n6m	Beta oxidation of fatty acid	9 coa[m,m] + ettcoa6[m,m] + 5 fad[m,m] + 9 h2o[m,m] + 9 nad[m,m] -> 10 accoa[m,m] + 5 fadh2[m,m] + 9 h[m,m] + 9 nadh[m,m]					0	0	1000	0
M:FAOXC205n3m	Beta oxidation of fatty acid	9 coa[m,m] + espcoa3[m,m] + 4 fad[m,m] + 9 h2o[m,m] + 9 nad[m,m] -> 10 accoa[m,m] + 4 fadh2[m,m] + 9 h[m,m] + 9 nadh[m,m]					0	0	1000	0
M:FAOXC225n3m	Beta oxidation of fatty acid	10 coa[m,m] + dspcoa3[m,m] + 5 fad[m,m] + 10 h2o[m,m] + 10 nad[m,m] -> 11 accoa[m,m] + 5 fadh2[m,m] + 10 h[m,m] + 10 nadh[m,m]					0	0	1000	0
M:FAOXC226n3m	Beta oxidation of fatty acid	10 coa[m,m] + dshcoa3[m,m] + 4 fad[m,m] + 10 h2o[m,m] + 10 nad[m,m] -> 11 accoa[m,m] + 4 fadh2[m,m] + 10 h[m,m] + 10 nadh[m,m]					0	0	1000	0
M:FAOXC40m	Beta oxidation of fatty acid	btcoa[m,m] + coa[m,m] + fad[m,m] + h2o[m,m] + nad[m,m] -> 2 accoa[m,m] + fadh2[m,m] + h[m,m] + nadh[m,m]					0	0	1000	0
M:FAOXC50m	Beta oxidation of odd chain fatty acid	coa[m,m] + fad[m,m] + h2o[m,m] + nad[m,m] + ptcoa[m,m] -> accoa[m,m] + fadh2[m,m] + h[m,m] + nadh[m,m] + ppcoa[m,m]					0	0	1000	0
M:FAOXC60m	Beta oxidation of fatty acid	coa[m,m] + fad[m,m] + h2o[m,m] + hxcoa[m,m] + nad[m,m] -> accoa[m,m] + btcoa[m,m] + fadh2[m,m] + h[m,m] + nadh[m,m]					0	0	1000	0
M:FAOXC70m	Beta oxidation of odd chain fatty acid	coa[m,m] + fad[m,m] + h2o[m,m] + hpcoa[m,m] + nad[m,m] -> accoa[m,m] + fadh2[m,m] + h[m,m] + nadh[m,m] + ptcoa[m,m]					0	0	1000	0
M:FAOXC80m	Beta oxidation of fatty acid	coa[m,m] + fad[m,m] + h2o[m,m] + nad[m,m] + occoa[m,m] -> accoa[m,m] + fadh2[m,m] + h[m,m] + hxcoa[m,m] + nadh[m,m]					0	0	1000	0
M:FAOXC90m	Beta oxidation of odd chain fatty acid	coa[m,m] + fad[m,m] + h2o[m,m] + nad[m,m] + nncoa[m,m] -> accoa[m,m] + fadh2[m,m] + h[m,m] + hpcoa[m,m] + nadh[m,m]					0	0	1000	0
M:FAS100	fatty acid synthase (n-C10:0)	3 h[m,c] + malcoa[m,c] + 2 nadph[m,c] + octa[m,c] -> co2[m,c] + coa[m,c] + dca[m,c] + h2o[m,c] + 2 nadp[m,c]					0	0	1000	0
M:FAS120	fatty acid synthase (n-C12:0)	dca[m,c] + 3 h[m,c] + malcoa[m,c] + 2 nadph[m,c] -> co2[m,c] + coa[m,c] + ddca[m,c] + h2o[m,c] + 2 nadp[m,c]					0	0	1000	0
M:FAS140	fatty acid synthase (n-C14:0)	ddca[m,c] + 3 h[m,c] + malcoa[m,c] + 2 nadph[m,c] -> co2[m,c] + coa[m,c] + h2o[m,c] + 2 nadp[m,c] + ttdca[m,c]					0	0	1000	0
M:FAS150	fatty acid synthase (C15:0), cytosol	17 h[m,c] + 6 malcoa[m,c] + 12 nadph[m,c] + ppcoa[m,c] -> 6 co2[m,c] + 7 coa[m,c] + 5 h2o[m,c] + 12 nadp[m,c] + ptdca[m,c]					0	0	1000	0
M:FAS160	fatty acid synthase (n-C16:0)	3 h[m,c] + malcoa[m,c] + 2 nadph[m,c] + ttdca[m,c] -> co2[m,c] + coa[m,c] + h2o[m,c] + hdca[m,c] + 2 nadp[m,c]					0	0	1000	0
M:FAS170	fatty acid synthase (C17:0), cytosol	3 h[m,c] + malcoa[m,c] + 2 nadph[m,c] + ptdca[m,c] -> co2[m,c] + coa[m,c] + h2o[m,c] + hpdca[m,c] + 2 nadp[m,c]					0	0	1000	0
M:FAS180	fatty acid synthase (n-C18:0)	3 h[m,c] + hdca[m,c] + malcoa[m,c] + 2 nadph[m,c] -> co2[m,c] + coa[m,c] + h2o[m,c] + 2 nadp[m,c] + ocdca[m,c]					0	0	1000	0
M:FAS80_L	fatty acid synthase (n-C8:0), lumped reaction	accoa[m,c] + 8 h[m,c] + 3 malcoa[m,c] + 6 nadph[m,c] -> 3 co2[m,c] + 4 coa[m,c] + 2 h2o[m,c] + 6 nadp[m,c] + octa[m,c]					0	0	1000	0
M:FBA	fructose-bisphosphate aldolase	fdp[m,c] <=> dhap[m,c] + g3p[m,c]					1	-1000	1000	0
M:FBP	fructose-bisphosphatase	fdp[m,c] + h2o[m,c] -> f6p[m,c] + pi[m,c]					0	0	1000	0
M:FBP26	Fructose-2,6-bisphosphate 2-phosphatase	f26bp[m,c] + h2o[m,c] -> f6p[m,c] + pi[m,c]					0	0	1000	0
M:FCLTm	Ferrochelatase, mitochondrial	fe2[m,m] + ppp9[m,m] -> h[m,m] + pheme[m,m]					0	0	1000	0
M:FE2tb	iron (II) transport, blood	fe2[bl] + h[m,c] <=> h[bl] + fe2[m,c]					1	-1000	1000	0
M:FE2trm	iron (II) transport	fe2[m,c] <=> fe2[m,m]					1	-1000	1000	0
M:FKYNH	N-Formyl-L-kynurenine amidohydrolase	h2o[m,c] + Lfmkynr[m,c] -> for[m,c] + h[m,c] + kynr-L[m,c]					0	0	1000	0
M:FMETDH	formyltetrahydrofolate dehydrogenase	10fthf[m,c] + h2o[m,c] + nadp[m,c] -> co2[m,c] + h[m,c] + nadph[m,c] + thf[m,c]					0	0	1000	0
M:FORTHFC	formimidoyltetrahydrofolate cyclodeaminase	5fthf[m,c] + 2 h[m,c] <=> methf[m,c] + nh4[m,c]					1	-1000	1000	0
M:FORter	formate transport via diffusion	for[m,c] <=> for[m,r]					1	-1000	1000	0
M:FRDPter	Farnesyl diphosphate transport	frdp[m,c] <=> frdp[m,r]					1	-1000	1000	0
M:FRUK	fructokinase	atp[m,c] + fru[m,c] -> adp[m,c] + f6p[m,c] + h[m,c]					0	0	1000	0
M:FRUt1b	fructose transport (uniport: facilitated diffusion)	fru[bl] <=> fru[m,c]					1	0	1000	0
M:FTHFLm	formate-tetrahydrofolate ligase, mitochondrial	atp[m,m] + for[m,m] + thf[m,m] <=> 10fthf[m,m] + adp[m,m] + pi[m,m]					1	-1000	1000	0
M:FTHFLr	formate-tetrahydrofolate ligase	atp[m,c] + for[m,c] + thf[m,c] <=> 10fthf[m,c] + adp[m,c] + pi[m,c]					1	-1000	1000	0
M:FUM	fumarase	fum[m,c] + h2o[m,c] <=> mal-L[m,c]					1	-1000	1000	0
M:FUM2tm	fumarate malate antiport, mitochondrial	fum[m,c] + mal-L[m,m] <=> fum[m,m] + mal-L[m,c]					1	-1000	1000	0
M:FUMACA	fumarylacetoacetase	4fumacac[m,c] + h2o[m,c] -> acac[m,c] + fum[m,c] + h[m,c]					0	0	1000	0
M:FUMm	fumarase, mitochondrial	fum[m,m] + h2o[m,m] <=> mal-L[m,m]					1	-1000	1000	0
M:FldAct	Formaldehyde activation (spontaneous)	fald[m,c] + thf[m,c] -> h2o[m,c] + mlthf[m,c]					0	0	1000	0
M:G3PD1	glycerol-3-phosphate dehydrogenase (NAD)	glyc3p[m,c] + nad[m,c] <=> dhap[m,c] + h[m,c] + nadh[m,c]					1	-1000	1000	0
M:G3PDcm	glycerol-3-phosphate dehydrogenase (FAD), mitochondrial	fad[m,m] + glyc3p[m,c] -> dhap[m,c] + fadh2[m,m]					0	0	1000	0
M:G5SADs	L-glutamate 5-semialdehyde dehydratase (spontaneous)	glu5sa[m,c] <=> 1pyr5c[m,c] + h[m,c] + h2o[m,c]					1	-1000	1000	0
M:G5SADsm	L-glutamate 5-semialdehyde dehydratase (spontaneous) mitochondrial	glu5sa[m,m] <=> 1pyr5c[m,m] + h[m,m] + h2o[m,m]					1	-1000	1000	0
M:G5SDm	glutamate-5-semialdehyde dehydrogenase, mitochondrial	glu5p[m,m] + h[m,m] + nadph[m,m] -> glu5sa[m,m] + nadp[m,m] + pi[m,m]					0	0	1000	0
M:G6PASEer	glucose-6-phosphatase	g6p[m,r] + h2o[m,r] -> glc-D[m,r] + pi[m,r]					0	0	1000	0
M:G6PDH2er	glucose 6-phosphate dehydrogenase, endoplasmic reticulum	g6p[m,r] + nadp[m,r] -> 6pgl[m,r] + h[m,r] + nadph[m,r]					0	0	1000	0
M:G6PDHy	glucose 6-phosphate dehydrogenase	g6p[m,c] + nadp[m,c] <=> 6pgl[m,c] + h[m,c] + nadph[m,c]					1	-1000	1000	0
M:G6Pter	glucose 6-phosphate endoplasmic reticular transport via diffusion	g6p[m,c] <=> g6p[m,r]					1	-1000	1000	0
M:GACMTR	guanidinoacetate N-methyltransferase	amet[m,c] + glyccya[m,c] <=> ahcys[m,c] + creat[m,c] + h[m,c]					1	-1000	1000	0
M:GACm	glutamate aspartate carrier, cytosolic/mitochondrial	asp-L[m,m] + glu-L[m,c] + h[m,c] -> asp-L[m,c] + glu-L[m,m] + h[m,m]					0	0	1000	0
M:GALU	UTP-glucose-1-phosphate uridylyltransferase	g1p[m,c] + h[m,c] + utp[m,c] <=> ppi[m,c] + udpg[m,c]					1	-1000	1000	0
M:GAPD	glyceraldehyde-3-phosphate dehydrogenase (NAD)	g3p[m,c] + nad[m,c] + pi[m,c] <=> 13dpg[m,c] + h[m,c] + nadh[m,c]					1	-1000	1000	0
M:GARFTi	phosphoribosylglycinamide formyltransferase, irreversible	10fthf[m,c] + gar[m,c] -> fgam[m,c] + h[m,c] + thf[m,c]					0	0	1000	0
M:GAT_Hsa_Myc	glycerol 3-phosphate acyltransferase, myocyte specific	0.028 dshcoa3[m,c] + 0.015 dspcoa3[m,c] + 0.018 espcoa3[m,c] + 0.011 estcoa6[m,c] + 0.119 ettcoa6[m,c] + glyc3p[m,c] + 0.008 hdcoa7[m,c] + 0.003 hpdcoa[m,c] + 0.312 ocdycacoa6[m,c] + 0.007 odcoa3[m,c] + 0.106 odecoa9[m,c] + 0.002 pdcoa[m,c] + 0.224 pmtcoa[m,c] + 0.137 strcoa[m,c] + 0.01 tdcoa[m,c] -> 0.001 1ag3p_Hsa_Myc[m,c] + coa[m,c]					0	0	1000	0
M:GCOADrm	glutaryl-CoA dehydrogenase, mitochondrial	fad[m,m] + glutcoa[m,m] + h[m,m] <=> b2coa[m,m] + co2[m,m] + fadh2[m,m]					1	-1000	1000	0
M:GGTA	gamma-glutamyltransferase	gthrd[m,c] + h2o[m,c] -> cgly[m,c] + glu-L[m,c]					0	0	1000	0
M:GHMT	glycine hydroxymethyltransferase	ser-L[m,c] + thf[m,c] <=> gly[m,c] + h2o[m,c] + mlthf[m,c]					1	-1000	1000	0
M:GK1	guanylate kinase (GMP:ATP)	atp[m,c] + gmp[m,c] <=> adp[m,c] + gdp[m,c]					1	-1000	1000	0
M:GL3Ptrm	glycerol-3-phosphate transport, mitochondrial	glyc3p[m,c] <=> glyc3p[m,m]					1	-1000	1000	0
M:GLCP	glycogen phosphorylase	glycogen[m,c] + pi[m,c] -> g1p[m,c]					0	0	1000	0
M:GLCt1b	glucose transport (uniport: facilitated diffusion)	glc-D[bl] <=> glc-D[m,c]					1	0	0	0
M:GLCter	glucose transport, endoplasmic reticulum	glc-D[m,c] <=> glc-D[m,r]					1	-1000	1000	0
M:GLNCYSexb	L-cysteine/L-glutamine exchange, blood	gln-L[bl] + cys-L[m,c] <=> cys-L[bl] + gln-L[m,c]					1	0	0	0
M:GLNS	glutamine synthetase	atp[m,c] + glu-L[m,c] + nh4[m,c] -> adp[m,c] + gln-L[m,c] + h[m,c] + pi[m,c]					0	0	1000	0
M:GLNt4rb	L-glutamine reversible transport via sodium symport, blood	gln-L[bl] + na1[bl] <=> gln-L[m,c] + na1[m,c]					1	-1000	0	0
M:GLNtrm	Glutamine transport, proton coupled, mitochondria	gln-L[m,c] + h[m,c] <=> gln-L[m,m] + h[m,m]					1	-1000	1000	0
M:GLU5Km	glutamate 5-kinase, mitochondrial	atp[m,m] + glu-L[m,m] -> adp[m,m] + glu5p[m,m]					0	0	1000	0
M:GLUCYSL	glutamate-cysteine ligase	atp[m,c] + cys-L[m,c] + glu-L[m,c] -> adp[m,c] + glucys[m,c] + h[m,c] + pi[m,c]					0	0	1000	0
M:GLUDC	glutamate decarboxylase	glu-L[m,c] + h[m,c] -> 4abut[m,c] + co2[m,c]					0	0	1000	0
M:GLUDxm	glutamate dehydrogenase (NAD), mitochondrial	glu-L[m,m] + h2o[m,m] + nad[m,m] <=> akg[m,m] + h[m,m] + nadh[m,m] + nh4[m,m]					1	-1000	1000	0
M:GLUDym	glutamate dehydrogenase (NADP), mitochondrial	glu-L[m,m] + h2o[m,m] + nadp[m,m] <=> akg[m,m] + h[m,m] + nadph[m,m] + nh4[m,m]					1	-1000	1000	0
M:GLUFT	glutamate formimidoyltransferase	5fthf[m,c] + glu-L[m,c] <=> forglu[m,c] + thf[m,c]					1	-1000	1000	0
M:GLUNm	glutaminase, mitochondrial	gln-L[m,m] + h2o[m,m] -> glu-L[m,m] + nh4[m,m]					0	0	1000	0
M:GLUPRT	glutamine phosphoribosyldiphosphate amidotransferase	gln-L[m,c] + h2o[m,c] + prpp[m,c] -> glu-L[m,c] + ppi[m,c] + pram[m,c]					0	0	1000	0
M:GLUSAtm	L-Glutamate 5-semialdehyde transport, mitochondrial	glu5sa[m,c] <=> glu5sa[m,m]					1	-1000	1000	0
M:GLUt2m	L-glutamate reversible transport via proton symport, mitochondrial	glu-L[m,c] + h[m,c] <=> glu-L[m,m] + h[m,m]					1	-1000	1000	0
M:GLUt4b	L-glutamate:Na+ symporter, blood	glu-L[bl] + na1[bl] <=> glu-L[m,c] + na1[m,c]					1	0	0	0
M:GLYATF	glycine amidinotransferase	glyccya[m,c] + orn-L[m,c] <=> arg-L[m,c] + gly[m,c]					1	-1000	1000	0
M:GLYATm	glycine C-acetyltransferase, mitochondrial	accoa[m,m] + gly[m,m] <=> 2aobut[m,m] + coa[m,m]					1	-1000	1000	0
M:GLYCLm	glycine cleavage system, mitochondrial	gly[m,m] + nad[m,m] + thf[m,m] -> co2[m,m] + mlthf[m,m] + nadh[m,m] + nh4[m,m]					0	0	1000	0
M:GLYCt5b	glycerol transport in/out via diffusion reversible	glyc[m,c] <=> glyc[bl]					1	-1000	1000	0
M:GLYGS	glycogen synthase (UDPGlc)	udpg[m,c] -> glycogen[m,c] + h[m,c] + udp[m,c]					0	0	1000	0
M:GLYK	glycerol kinase	atp[m,c] + glyc[m,c] -> adp[m,c] + glyc3p[m,c] + h[m,c]					0	0	1000	0
M:GLYOX	hydroxyacylglutathione hydrolase	h2o[m,c] + lgt-S[m,c] -> gthrd[m,c] + h[m,c] + lac-D[m,c]					0	0	1000	0
M:GLYt4rb	glycine reversible transport via sodium symport, blood	gly[bl] + na1[bl] <=> gly[m,c] + na1[m,c]					1	-1000	0	0
M:GLYtm	glycine passive transport to mitochondria	gly[m,c] <=> gly[m,m]					1	-1000	1000	0
M:GLYtp	glycine transport, peroxisomal	gly[m,c] <=> gly[m,x]					1	-1000	1000	0
M:GMPR	GMP reductase	gmp[m,c] + 2 h[m,c] + nadph[m,c] -> imp[m,c] + nadp[m,c] + nh4[m,c]					0	0	1000	0
M:GMPS2	GMP synthase (glutamine-hydrolysing)	atp[m,c] + gln-L[m,c] + h2o[m,c] + xmp[m,c] -> amp[m,c] + glu-L[m,c] + gmp[m,c] + 2 h[m,c] + ppi[m,c]					0	0	1000	0
M:GMTR	glycine N-methyltransferase	amet[m,c] + gly[m,c] -> ahcys[m,c] + h[m,c] + sarcs[m,c]					0	0	1000	0
M:GRTT	geranyltranstransferase	grdp[m,c] + ipdp[m,c] -> frdp[m,c] + ppi[m,c]					0	0	1000	0
M:GTHP	glutathione peridoxase	2 gthrd[m,c] + h2o2[m,c] <=> gthox[m,c] + 2 h2o[m,c]					1	-1000	1000	0
M:GTHSr	glutathione synthase, reversible	atp[m,c] + glucys[m,c] + gly[m,c] <=> adp[m,c] + gthrd[m,c] + h[m,c] + pi[m,c]					1	-1000	1000	0
M:GTPCI	GTP cyclohydrolase I	gtp[m,c] + h2o[m,c] -> ahdt[m,c] + for[m,c] + h[m,c]					0	0	1000	0
M:GUACYC	guanylate cyclase	gtp[m,c] -> cgmp[m,c] + ppi[m,c]					0	0	1000	0
M:H2O2tm	hydrogen peroxide mitochondrial transport	h2o2[m,c] <=> h2o2[m,m]					1	-1000	1000	0
M:H2Ot5b	H2O transport via diffusion	h2o[bl] <=> h2o[m,c]					1	-1000	1000	0
M:H2Oter	H2O endoplasmic reticulum transport	h2o[m,c] <=> h2o[m,r]					1	-1000	1000	0
M:H2Otm	H2O transport, mitochondrial	h2o[m,c] <=> h2o[m,m]					1	-1000	1000	0
M:HACD1m	3-hydroxyacyl-CoA dehydrogenase (acetoacetyl-CoA) mitochondrial	aacoa[m,m] + h[m,m] + nadh[m,m] <=> 3hbycoa[m,m] + nad[m,m]					1	-1000	1000	0
M:HACD8m	3-hydroxyacyl-CoA dehydrogenase (2-Methylacetoacetyl-CoA), mitochondrial	3hmbcoa[m,m] + nad[m,m] <=> 2maacoa[m,m] + h[m,m] + nadh[m,m]					1	-1000	1000	0
M:HANTHDOr	3-hydroxyanthranilate 3,4-dioxygenase	3hanthrn[m,c] + o2[m,c] <=> acmucsal[m,c]					1	-1000	1000	0
M:HBUTt6b	3-hydroxybutyrate transport in/out via proton symport, blood	3hbut-R[bl] + h[bl] <=> 3hbut-R[m,c] + h[m,c]					1	0	0	0
M:HBUTtm	(R)-3-Hydroxybutanoate mitochondrial transport via H+ symport	3hbut-R[m,c] + h[m,c] <=> 3hbut-R[m,m] + h[m,m]					1	-1000	1000	0
M:HCO3E	carbonate dehydratase (HCO3 equilibration reaction)	co2[m,c] + h2o[m,c] <=> h[m,c] + hco3[m,c]					1	-1000	1000	0
M:HCO3Em	HCO3 equilibration reaction, mitochondrial	co2[m,m] + h2o[m,m] <=> h[m,m] + hco3[m,m]					1	-1000	1000	0
M:HCO3_NAtb	bicarbonate transport (Na/HCO3 cotransport), blood	hco3[bl] + na1[bl] <=> hco3[m,c] + na1[m,c]					1	-1000	1000	0
M:HDCAtb	hexadecanoate (C16:0) transport	hdca[m,c] <=> hdca[bl]					1	-1000	0	0
M:HDCEA7tb	hexadecenoate (C16:1, n-7) transport	hdcea7[m,c] <=> hdcea7[bl]					1	-1000	0	0
M:HEX1	hexokinase (D-glucose:ATP)	atp[m,c] + glc-D[m,c] -> adp[m,c] + g6p[m,c] + h[m,c]					0	0	1000	0
M:HEX4	hexokinase (D-mannose:ATP)	atp[m,c] + man[m,c] -> adp[m,c] + h[m,c] + man6p[m,c]					0	0	1000	0
M:HGENDO	homogentisate 1,2-dioxygenase	hgentis[m,c] + o2[m,c] -> 4mlacac[m,c] + h[m,c]					0	0	1000	0
M:HIBDm	3-hydroxyisobutyrate dehydrogenase, mitochondrial	3hmp[m,m] + nad[m,m] <=> h[m,m] + mmalsa-S[m,m] + nadh[m,m]					1	-1000	1000	0
M:HIBHm	3-hydroxyisobutyryl-CoA hydrolase, mitochondrial	h2o[m,m] + hibcoa[m,m] -> 3hmp[m,m] + coa[m,m] + h[m,m]					0	0	1000	0
M:HISD1r	histidase	his-L[m,c] <=> nh4[m,c] + urcan[m,c]					1	-1000	1000	0
M:HISt4b	L-histidine transport in via sodium symport, blood	his-L[bl] + na1[bl] <=> his-L[m,c] + na1[m,c]					1	-1000	1000	0
M:HMBS	hydroxymethylbilane synthase	h2o[m,c] + 4 ppbng[m,c] -> hmbil[m,c] + 4 nh4[m,c]					0	0	1000	0
M:HMGCOAR	Hydroxymethylglutaryl CoA reductase	coa[m,c] + mev-R[m,c] + 2 nadp[m,c] <=> 2 h[m,c] + hmgcoa[m,c] + 2 nadph[m,c]					1	-1000	1000	0
M:HMGCOASi	Hydroxymethylglutaryl CoA synthase	aacoa[m,c] + accoa[m,c] + h2o[m,c] -> coa[m,c] + h[m,c] + hmgcoa[m,c]					0	0	1000	0
M:HMGCOASim	Hydroxymethylglutaryl CoA synthase (ir)	aacoa[m,m] + accoa[m,m] + h2o[m,m] -> coa[m,m] + h[m,m] + hmgcoa[m,m]					0	0	1000	0
M:HMGCOAtm	Hydroxymethylglutaryl-CoA reversible mitochondrial transport	hmgcoa[m,c] <=> hmgcoa[m,m]					1	-1000	1000	0
M:HMGLm	hydroxymethylglutaryl-CoA lyase, mitochondrial	hmgcoa[m,m] -> acac[m,m] + accoa[m,m]					0	0	1000	0
M:HPDCAtb	fatty acid transport via diffusion, blood	hpdca[bl] <=> hpdca[m,c]					1	0	1000	0
M:HPPDO1	4-hydroxyphenylpyruvate dioxygenase	34hpp[m,c] + o2[m,c] -> co2[m,c] + hgentis[m,c]					0	0	1000	0
M:HPPDO2	4-hydroxyphenylpyruvate dioxygenase	o2[m,c] + phpyr[m,c] -> 2hpac[m,c] + co2[m,c]					0	0	1000	0
M:ICDHxm	Isocitrate dehydrogenase (NAD+)	icit[m,m] + nad[m,m] -> akg[m,m] + co2[m,m] + nadh[m,m]					0	0	1000	0
M:ICDHy	isocitrate dehydrogenase (NADP)	icit[m,c] + nadp[m,c] <=> akg[m,c] + co2[m,c] + nadph[m,c]					1	-1000	1000	0
M:ICDHym	Isocitrate dehydrogenase (NADP+)	icit[m,m] + nadp[m,m] -> akg[m,m] + co2[m,m] + nadph[m,m]					0	0	1000	0
M:ILETA	isoleucine transaminase	akg[m,c] + ile-L[m,c] <=> 3mop[m,c] + glu-L[m,c]					1	-1000	1000	0
M:ILETAm	isoleucine transaminase, mitochondrial	akg[m,m] + ile-L[m,m] <=> 3mop[m,m] + glu-L[m,m]					1	-1000	1000	0
M:ILEt5b	L-isoleucine transport via diffusion, blood	ile-L[bl] <=> ile-L[m,c]					1	-1000	1000	0
M:ILEt5m	Isoleucine mitochondrial transport	ile-L[m,c] <=> ile-L[m,m]					1	-1000	1000	0
M:IMPC	IMP cyclohydrolase	h2o[m,c] + imp[m,c] <=> fprica[m,c]					1	-1000	1000	0
M:IMPD	IMP dehydrogenase	h2o[m,c] + imp[m,c] + nad[m,c] -> h[m,c] + nadh[m,c] + xmp[m,c]					0	0	1000	0
M:IPDDIp	isopentenyl-diphosphate D-isomerase, peroxisomal	ipdp[m,x] <=> dmpp[m,x]					1	-1000	1000	0
M:IPDPtp	isopentenyl diphosphate transport, peroxisome	ipdp[m,x] <=> ipdp[m,c]					1	-1000	1000	0
M:IZPN	imidazolonepropionase	4izp[m,c] + h2o[m,c] -> forglu[m,c]					0	0	1000	0
M:KYNASE3	kynureninase	h2o[m,c] + hkyn[m,c] -> 3hanthrn[m,c] + ala-L[m,c] + h[m,c]					0	0	1000	0
M:KYNMOr	kynurenine 3-monooxygenase	h[m,c] + kynr-L[m,c] + nadph[m,c] + o2[m,c] <=> h2o[m,c] + hkyn[m,c] + nadp[m,c]					1	-1000	1000	0
M:L-LACt2b	L-lactate reversible transport via proton symport	h[bl] + lac-L[bl] <=> h[m,c] + lac-L[m,c]					1	-1000	0	0
M:LATHSTOxer	lathosterol oxidase (NAD), endoplasmic reticulum	h[m,r] + lathost[m,r] + nadh[m,r] + o2[m,r] -> 7dhchsterol[m,r] + 2 h2o[m,r] + nad[m,r]					0	0	1000	0
M:LATHSTOyer	lathosterol oxidase (NADP), endoplasmic reticulum	h[m,r] + lathost[m,r] + nadph[m,r] + o2[m,r] -> 7dhchsterol[m,r] + 2 h2o[m,r] + nadp[m,r]					0	0	1000	0
M:LDH_Dm	D-lactate dehydrogenase	lac-D[m,m] + nad[m,m] <=> h[m,m] + nadh[m,m] + pyr[m,m]					1	-1000	1000	0
M:LDH_L	L-lactate dehydrogenase	lac-L[m,c] + nad[m,c] <=> h[m,c] + nadh[m,c] + pyr[m,c]					1	-1000	1000	0
M:LEUTA	leucine transaminase	akg[m,c] + leu-L[m,c] <=> 4mop[m,c] + glu-L[m,c]					1	-1000	1000	0
M:LEUTAm	leucine transaminase, mitochondrial	akg[m,m] + leu-L[m,m] <=> 4mop[m,m] + glu-L[m,m]					1	-1000	1000	0
M:LEUtb	L-leucine transport via diffusion, blood	leu-L[bl] <=> leu-L[m,c]					1	-1000	1000	0
M:LEUtm	Leucine transport, Homo Sapiens mitochondria	leu-L[m,c] <=> leu-L[m,m]					1	-1000	1000	0
M:LGTHL	lactoylglutathione lyase	gthrd[m,c] + mthgxl[m,c] -> lgt-S[m,c]					0	0	1000	0
M:LNS14DMer	cytochrome P450 lanosterol 14-alpha-demethylase	2 h[m,r] + lanost[m,r] + 3 nadph[m,r] + 3 o2[m,r] -> 44mctr[m,r] + for[m,r] + 4 h2o[m,r] + 3 nadp[m,r]					0	0	1000	0
M:LNSTLSer	lanosterol synthase, endoplasmic reticulum	Ssq23epx[m,r] -> lanost[m,r]					0	0	1000	0
M:LSTO1er	Lathosterol oxidase	cholsd[m,r] + h[m,r] + nadph[m,r] + o2[m,r] -> ddsmsterol[m,r] + 2 h2o[m,r] + nadp[m,r]					0	0	1000	0
M:LYStb	L-lysine transport via diffusion, blood	lys-L[bl] <=> lys-L[m,c]					1	-1000	1000	0
M:LYStm	Lysine mitochondrial transport via ornithine carrier	h[m,m] + lys-L[m,c] <=> h[m,c] + lys-L[m,m]					1	-1000	1000	0
M:MAGH_Hsa_Myc	monoacylglycerol hydrolase, human myocyte	h2o[m,c] + 0.001 mglyc_Hsa_Myc[m,c] -> 0.028 dcshea3[m,c] + 0.015 dcspea3[m,c] + 0.018 ecspea3[m,c] + 0.011 ecstea6[m,c] + 0.119 ecsttea6[m,c] + glyc[m,c] + h[m,c] + 0.224 hdca[m,c] + 0.008 hdcea7[m,c] + 0.003 hpdca[m,c] + 0.137 ocdca[m,c] + 0.106 ocdcea9[m,c] + 0.007 ocdctra3[m,c] + 0.312 ocddea6[m,c] + 0.002 ptdca[m,c] + 0.01 ttdca[m,c]					0	0	1000	0
M:MALAKGtm	malate-alphaketoglutarate transporter	akg[m,m] + mal-L[m,c] <=> akg[m,c] + mal-L[m,m]					1	-1000	1000	0
M:MALCODC	malonyl-CoA decarboxylase	h[m,c] + malcoa[m,c] -> accoa[m,c] + co2[m,c]					0	0	1000	0
M:MALOAtm	malate oxaloacetate shuttle, mitochondrial	mal-L[m,m] + oaa[m,c] <=> mal-L[m,c] + oaa[m,m]					1	-1000	1000	0
M:MALSO3tm	Malate:sulfite antiport, mitochondrial	mal-L[m,c] + so3[m,m] <=> mal-L[m,m] + so3[m,c]					1	-1000	1000	0
M:MALtm	malate transport, mitochondrial	mal-L[m,c] + pi[m,m] <=> mal-L[m,m] + pi[m,c]					1	-1000	1000	0
M:MAN6PI	mannose-6-phosphate isomerase	man6p[m,c] <=> f6p[m,c]					1	-1000	1000	0
M:MCCCm	methylcrotonoyl-CoA carboxylase, mitochondrial	3mb2coa[m,m] + atp[m,m] + hco3[m,m] -> 3mgcoa[m,m] + adp[m,m] + h[m,m] + pi[m,m]					0	0	1000	0
M:MCPST	3-mercaptopyruvate sulfurtransferase	mercppyr[m,c] + so3[m,c] -> pyr[m,c] + tsul[m,c]					0	0	1000	0
M:MDH	malate dehydrogenase	mal-L[m,c] + nad[m,c] <=> h[m,c] + nadh[m,c] + oaa[m,c]					1	-1000	1000	0
M:MDHm	malate dehydrogenase, mitochondrial	mal-L[m,m] + nad[m,m] <=> h[m,m] + nadh[m,m] + oaa[m,m]					1	-1000	1000	0
M:ME1m	malic enzyme (NAD), mitochondrial	mal-L[m,m] + nad[m,m] -> co2[m,m] + nadh[m,m] + pyr[m,m]					0	0	1000	0
M:ME2r	malic enzyme (NADP)	mal-L[m,c] + nadp[m,c] <=> co2[m,c] + nadph[m,c] + pyr[m,c]					1	-1000	1000	0
M:ME2rm	malic enzyme (NADP)	mal-L[m,m] + nadp[m,m] <=> co2[m,m] + nadph[m,m] + pyr[m,m]					1	-1000	1000	0
M:METAT	methionine adenosyltransferase	atp[m,c] + h2o[m,c] + met-L[m,c] -> amet[m,c] + pi[m,c] + ppi[m,c]					0	0	1000	0
M:METFR	methylenetetrahydrofolate reductase (NADPH2)	5mthf[m,c] + nadp[m,c] <=> 2 h[m,c] + mlthf[m,c] + nadph[m,c]					1	-1000	1000	0
M:METS	methionine synthase	5mthf[m,c] + hcys-L[m,c] -> h[m,c] + met-L[m,c] + thf[m,c]					0	0	1000	0
M:METt4rb	L-methionine transport in via sodium symport, blood	met-L[bl] + na1[bl] <=> met-L[m,c] + na1[m,c]					1	-1000	1000	0
M:MEVK1p	mevalonate kinase (atp)	atp[m,x] + mev-R[m,x] -> 5pmev[m,x] + adp[m,x] + h[m,x]					0	0	1000	0
M:MEVtp	mevalonate transport, peroxisome	mev-R[m,x] <=> mev-R[m,c]					1	-1000	1000	0
M:MGCHm	methylglutaconyl-CoA hydratase	3mgcoa[m,m] + h2o[m,m] <=> hmgcoa[m,m]					1	-1000	1000	0
M:MI1PP	myo-inositol 1-phosphatase	h2o[m,c] + mi1p-D[m,c] -> inost[m,c] + pi[m,c]					0	0	1000	0
M:MI1PS	myo-Inositol-1-phosphate synthase	g6p[m,c] -> mi1p-D[m,c]					0	0	1000	0
M:MLACI	maleylacetoacetate isomerase	4mlacac[m,c] -> 4fumacac[m,c]					0	0	1000	0
M:MLTHFtm	5,10-Methylenetetrahydrofolate transport, diffusion, mitochondrial	mlthf[m,c] <=> mlthf[m,m]					1	-1000	1000	0
M:MMALSAtm	(S)-Methylmalonate semialdehyde transport, mitochondrial	mmalsa-S[m,m] <=> mmalsa-S[m,c]					1	-1000	1000	0
M:MMALtm	Methylmalonate transport, mitochondrial	mmal[m,m] <=> mmal[m,c]					1	-1000	1000	0
M:MMCOAHm	(S)-methylmalonyl-CoA hydrolase	coa[m,m] + h[m,m] + mmal[m,m] -> h2o[m,m] + mmcoa-S[m,m]					0	0	1000	0
M:MMEm	methylmalonyl-CoA epimerase, mitochondrial	mmcoa-S[m,m] <=> mmcoa-R[m,m]					1	-1000	1000	0
M:MMMrm	methylmalonyl-CoA mutase	mmcoa-R[m,m] <=> succoa[m,m]					1	-1000	1000	0
M:MMSDHim	methylmalonate-semialdehyde dehydrogenase (acylating)	coa[m,m] + mmalsa-S[m,m] + nad[m,m] -> co2[m,m] + nadh[m,m] + ppcoa[m,m]					0	0	1000	0
M:MOBD1m	3-Methyl-2-oxobutanoate dehydrogenase, mitochondrial	4mop[m,m] + coa[m,m] + nad[m,m] -> co2[m,m] + ivcoa[m,m] + nadh[m,m]					0	0	1000	0
M:MOBD2m	3-Methyl-2-oxobutanoate dehydrogenase, mitochondrial	3mob[m,m] + coa[m,m] + nad[m,m] -> co2[m,m] + ibcoa[m,m] + nadh[m,m]					0	0	1000	0
M:MOBD3m	3-Methyl-2-oxobutanoate dehydrogenase, mitochondrial	3mop[m,m] + coa[m,m] + nad[m,m] -> 2mbcoa[m,m] + co2[m,m] + nadh[m,m]					0	0	1000	0
M:MTHFC	methenyltetrahydrofolate cyclohydrolase	h2o[m,c] + methf[m,c] <=> 10fthf[m,c] + h[m,c]					1	-1000	1000	0
M:MTHFCm	methenyltetrahydrofolate cyclohydrolase, mitochondrial	h2o[m,m] + methf[m,m] <=> 10fthf[m,m] + h[m,m]					1	-1000	1000	0
M:MTHFD	methylenetetrahydrofolate dehydrogenase (NADP)	mlthf[m,c] + nadp[m,c] <=> methf[m,c] + nadph[m,c]					1	-1000	1000	0
M:MTHFD2m	methylenetetrahydrofolate dehydrogenase (NAD), mitochondrial	mlthf[m,m] + nad[m,m] <=> methf[m,m] + nadh[m,m]					1	-1000	1000	0
M:MTHFDm	methylenetetrahydrofolate dehydrogenase (NADP), mitochondrial	mlthf[m,m] + nadp[m,m] <=> methf[m,m] + nadph[m,m]					1	-1000	1000	0
M:MYOADPPIA	myosin-ADP-Pi attachment, myocyte cytosol	actin[m,c] + myosinADPPi[m,c] -> myoactinADPPi[m,c]					0	0	1000	0
M:MYOSINATPB	mysosin ATP binding, myocyte cytosol	atp[m,c] + myoactin[m,c] -> actin[m,c] + myosinATP[m,c]					0	0	1000	0
M:MYOSINATPH	myosin-ATP hydrolysis, myocyte cytosol	h2o[m,c] + myosinATP[m,c] -> h[m,c] + myosinADPPi[m,c]					0	0	1000	0
M:NADH4-u10m	NADH dehydrogenase, mitochondrial	5 h[m,m] + nadh[m,m] + ubq10[m,m] -> 4 h[m,c] + nad[m,m] + q10h2[m,m]					0	0	1000	0
M:NAt7b	sodium transport in/out via proton antiport (one H+), blood	h[bl] + na1[m,c] <=> na1[bl] + h[m,c]					1	-1000	1000	0
M:NDP6	nucleoside-diphosphatase (dCDP)	dcdp[m,c] + h2o[m,c] -> dcmp[m,c] + h[m,c] + pi[m,c]					0	0	1000	0
M:NDP8	nucleoside-diphosphatase (dUDP)	dudp[m,c] + h2o[m,c] -> dump[m,c] + h[m,c] + pi[m,c]					0	0	1000	0
M:NDPK1	nucleoside-diphosphate kinase (ATP:GDP)	atp[m,c] + gdp[m,c] <=> adp[m,c] + gtp[m,c]					1	-1000	1000	0
M:NDPK1m	nucleoside-diphosphate kinase (ATP:GDP)	atp[m,m] + gdp[m,m] <=> adp[m,m] + gtp[m,m]					1	-1000	1000	0
M:NDPK2	nucleoside-diphosphate kinase (ATP:UDP)	atp[m,c] + udp[m,c] <=> adp[m,c] + utp[m,c]					1	-1000	1000	0
M:NDPK3	nucleoside-diphosphate kinase (ATP:CDP)	atp[m,c] + cdp[m,c] <=> adp[m,c] + ctp[m,c]					1	-1000	1000	0
M:NDPK3m	nucleoside-diphosphate kinase (ATP:CDP), mitochondrial	atp[m,m] + cdp[m,m] <=> adp[m,m] + ctp[m,m]					1	-1000	1000	0
M:NDPK4	nucleoside-diphosphate kinase (ATP:dTDP)	atp[m,c] + dtdp[m,c] <=> adp[m,c] + dttp[m,c]					1	-1000	1000	0
M:NDPK5	nucleoside-diphosphate kinase (ATP:dGDP)	atp[m,c] + dgdp[m,c] <=> adp[m,c] + dgtp[m,c]					1	-1000	1000	0
M:NDPK6	nucleoside-diphosphate kinase (ATP:dUDP)	atp[m,c] + dudp[m,c] <=> adp[m,c] + dutp[m,c]					1	-1000	1000	0
M:NDPK7	nucleoside-diphosphate kinase (ATP:dCDP)	atp[m,c] + dcdp[m,c] <=> adp[m,c] + dctp[m,c]					1	-1000	1000	0
M:NDPK8	nucleoside-diphosphate kinase (ATP:dADP)	atp[m,c] + dadp[m,c] <=> adp[m,c] + datp[m,c]					1	-1000	1000	0
M:NH4tb	ammonium transport via diffusion	nh4[bl] <=> nh4[m,c]					1	-1000	1000	0
M:NH4tm	NH3 mitochondrial transport	nh4[m,c] <=> nh4[m,m]					1	-1000	1000	0
M:NTD1	5'-nucleotidase (dUMP)	dump[m,c] + h2o[m,c] -> duri[m,c] + pi[m,c]					0	0	1000	0
M:NTD2	5'-nucleotidase (UMP)	h2o[m,c] + ump[m,c] -> pi[m,c] + uri[m,c]					0	0	1000	0
M:NTD3	5'-nucleotidase (dCMP)	dcmp[m,c] + h2o[m,c] -> dcyt[m,c] + pi[m,c]					0	0	1000	0
M:NTD4	5'-nucleotidase (CMP)	cmp[m,c] + h2o[m,c] -> cytd[m,c] + pi[m,c]					0	0	1000	0
M:NTD5	5'-nucleotidase (dTMP)	dtmp[m,c] + h2o[m,c] -> pi[m,c] + thymd[m,c]					0	0	1000	0
M:NTD7	5'-nucleotidase (AMP)	amp[m,c] + h2o[m,c] -> adn[m,c] + pi[m,c]					0	0	1000	0
M:NTPP6m	Nucleoside triphosphate pyrophosphorylase (atp)	atp[m,m] + h2o[m,m] -> amp[m,m] + h[m,m] + ppi[m,m]					0	0	1000	0
M:O2tb	O2 transport in via diffusion	o2[bl] <=> o2[m,c]					1	-1000	1000	0
M:O2ter	O2 endoplamic reticulum transport	o2[m,c] <=> o2[m,r]					1	-1000	1000	0
M:O2trm	O2 transport (diffusion)	o2[m,c] <=> o2[m,m]					1	-1000	1000	0
M:OCBTm	ornithine carbamoyltransferase, mitochondrial	cbp[m,m] + orn-L[m,m] <=> citr-L[m,m] + h[m,m] + pi[m,m]					1	-1000	1000	0
M:OCDCAtb	Octadecanoate (n-C18:0) transport in via uniport	ocdca[m,c] <=> ocdca[bl]					1	-1000	0	0
M:OCDCEA9tb	octadecenoate (C18:1, n-9)transport	ocdcea9[m,c] <=> ocdcea9[bl]					1	-1000	0	0
M:OCDCTRA3tb	Octadecatrienoate (C18:3, n-3) transport	ocdctra3[bl] <=> ocdctra3[m,c]					1	-1000	1000	0
M:OCDDEA6tb	Octadecadienoate (C18:2, n-6) transport	ocddea6[bl] <=> ocddea6[m,c]					1	-1000	1000	0
M:OCOAT1rm	3-oxoacid CoA-transferase	acac[m,m] + succoa[m,m] <=> aacoa[m,m] + succ[m,m]					1	-1000	1000	0
M:OMPDC	orotidine-5'-phosphate decarboxylase	h[m,c] + orot5p[m,c] -> co2[m,c] + ump[m,c]					0	0	1000	0
M:ORNCITRtm	Ornithine/citrulline antiport, mitocondiral	citr-L[m,m] + h[m,m] + orn-L[m,c] <=> citr-L[m,c] + h[m,c] + orn-L[m,m]					1	-1000	1000	0
M:ORNDC	ornithine decarboxylase	h[m,c] + orn-L[m,c] -> co2[m,c] + ptrc[m,c]					0	0	1000	0
M:ORNTAm	ornithine transaminase, mitochondrial	akg[m,m] + orn-L[m,m] <=> glu-L[m,m] + glu5sa[m,m]					1	-1000	1000	0
M:ORNtrm	ornithine transport, mitochondrial	h[m,m] + orn-L[m,c] <=> h[m,c] + orn-L[m,m]					1	-1000	1000	0
M:ORPT	orotate phosphoribosyltransferase	orot5p[m,c] + ppi[m,c] <=> orot[m,c] + prpp[m,c]					1	-1000	1000	0
M:OXOATm	2-oxoadipate transaminase, mitochondrial	2aadp[m,m] + akg[m,m] <=> 2oxoadp[m,m] + glu-L[m,m]					1	-1000	1000	0
M:P5CDm	1-pyrroline-5-carboxylate dehydrogenase, mitochondrial	1pyr5c[m,m] + 2 h2o[m,m] + nad[m,m] -> glu-L[m,m] + h[m,m] + nadh[m,m]					0	0	1000	0
M:P5CRx	pyrroline-5-carboxylate reductase	1pyr5c[m,c] + 2 h[m,c] + nadh[m,c] -> nad[m,c] + pro-L[m,c]					0	0	1000	0
M:P5CRy	pyrroline-5-carboxylate reductase	1pyr5c[m,c] + 2 h[m,c] + nadph[m,c] -> nadp[m,c] + pro-L[m,c]					0	0	1000	0
M:PAtm_Hsa_Myc	phosphatidate reversible transport, mitochondrial, myocyte	pa_Hsa_Myc[m,c] <=> pa_Hsa_Myc[m,m]					1	-1000	1000	0
M:PCOAS	propionyl-CoA synthetase	atp[m,c] + coa[m,c] + ppa[m,c] <=> amp[m,c] + ppcoa[m,c] + ppi[m,c]					1	-1000	1000	0
M:PCREATtm	Phosphocreatine transport to/from mitochondria via diffusion	creatp[m,m] -> creatp[m,c]					0	0	1000	0
M:PCm	pyruvate carboxylase, mitochondrial	atp[m,m] + hco3[m,m] + pyr[m,m] -> adp[m,m] + h[m,m] + oaa[m,m] + pi[m,m]					0	0	1000	0
M:PDE1	3',5'-cyclic-nucleotide phosphodiesterase	camp[m,c] + h2o[m,c] -> amp[m,c] + h[m,c]					0	0	1000	0
M:PDE4	3',5'-cyclic-nucleotide phosphodiesterase	cgmp[m,c] + h2o[m,c] -> gmp[m,c] + h[m,c]					0	0	1000	0
M:PDHm	pyruvate dehydrogenase, mitochondrial	coa[m,m] + nad[m,m] + pyr[m,m] -> accoa[m,m] + co2[m,m] + nadh[m,m]					0	0	1000	0
M:PFK	phosphofructokinase	atp[m,c] + f6p[m,c] -> adp[m,c] + fdp[m,c] + h[m,c]					0	0	1000	0
M:PFK26	6-phosphofructo-2-kinase	atp[m,c] + f6p[m,c] -> adp[m,c] + f26bp[m,c] + h[m,c]					0	0	1000	0
[truncated: 209 more rows]

## Sheet: Metabolites
Metabolite name	Metabolite description	Metabolite neutral formula	Metabolite charged formula	Metabolite charge	Metabolite Compartment	Metabolite KeggID	Metabolite PubChemID	Metabolite CheBI ID	Metabolite Inchi String	Metabolite Smile
10fthf[a,c]	10-Formyltetrahydrofolate
10fthf[a,m]	10-Formyltetrahydrofolate
12dgr_Hsa_Adp[a,c]	"1,2-Diacylglycerol, human adipocyte"
13dpg[a,c]	3-Phospho-D-glyceroyl phosphate
1ag3p_Hsa_Adp[a,c]	"1-Acyl-sn-glycerol 3-phosphate, adipocyte"
1pyr5c[a,c]	1-Pyrroline-5-carboxylate
1pyr5c[a,m]	1-Pyrroline-5-carboxylate
25aics[a,c]	(S)-2-[5-Amino-1-(5-phospho-D-ribosyl)imidazole-4-carboxamido]succinate
2aobut[a,m]	L-2-Amino-3-oxobutanoate
2maacoa[a,m]	2-Methyl-3-acetoacetyl-CoA
2mb2coa[a,m]	trans-2-Methylbut-2-enoyl-CoA
2mbcoa[a,m]	2-Methylbutanoyl-CoA
2mp2coa[a,m]	2-Methylprop-2-enoyl-CoA
2obut[a,c]	2-Oxobutanoate
2obut[a,m]	2-Oxobutanoate
2pg[a,c]	D-Glycerate 2-phosphate
34hpp[a,c]	3-(4-Hydroxyphenyl)pyruvate
3dsphgn[a,c]	3-Dehydrosphinganine
3hmbcoa[a,m]	(S)-3-Hydroxy-2-methylbutyryl-CoA
3hmp[a,m]	(S)-3-hydroxyisobutyrate
3mb2coa[a,m]	3-Methylbut-2-enoyl-CoA
3mgcoa[a,m]	3-Methylglutaconyl-CoA
3mob[a,m]	3-Methyl-2-oxobutanoate
3mop[a,m]	(S)-3-Methyl-2-oxopentanoate
3pg[a,c]	3-Phospho-D-glycerate
3php[a,c]	3-Phosphohydroxypyruvate
3sala[a,c]	3-Sulfino-L-alanine
44mctr[a,r]	"4,4-dimethylcholesta-8,14,24-trienol"
44mzym[a,r]	"4,4-dimethylzymosterol"
4fumacac[a,c]	4-Fumarylacetoacetate
4mlacac[a,c]	4-Maleylacetoacetate
4mop[a,m]	4-Methyl-2-oxopentanoate
4mzym_int1[a,r]	4-Methylzymosterol intermediate 1
4mzym_int2[a,r]	4-Methylzymosterol intermediate 2
4ppan[a,c]	D-4'-Phosphopantothenate
4ppcys[a,c]	N-((R)-4-Phosphopantothenoyl)-L-cysteine
5aizc[a,c]	5-amino-1-(5-phospho-D-ribosyl)imidazole-4-carboxylate
5dpmev[a,x]	(R)-5-Diphosphomevalonate
5fthf[a,c]	5-Formiminotetrahydrofolate
5mthf[a,c]	5-Methyltetrahydrofolate
5pmev[a,x]	(R)-5-Phosphomevalonate
6pgc[a,c]	6-Phospho-D-gluconate
6pgc[a,r]	6-Phospho-D-gluconate
6pgl[a,c]	"6-phospho-D-glucono-1,5-lactone"
6pgl[a,r]	"6-phospho-D-glucono-1,5-lactone"
6pthp[a,c]	"6-Pyruvoyl-5,6,7,8-tetrahydropterin"
7dhchsterol[a,r]	7-Dehydrocholesterol
aacoa[a,c]	Acetoacetyl-CoA
aacoa[a,m]	Acetoacetyl-CoA
aact[a,c]	Aminoacetone
aact[a,m]	Aminoacetone
ac[a,c]	Acetate
ac[a,m]	Acetate
acac[a,c]	Acetoacetate
acac[a,m]	Acetoacetate
acald[a,c]	Acetaldehyde
accoa[a,c]	Acetyl-CoA
accoa[a,m]	Acetyl-CoA
acrn[a,c]	O-Acetylcarnitine
acrn[a,m]	O-Acetylcarnitine
adn[a,c]	Adenosine
adp[a,c]	ADP
adp[a,m]	ADP
adp[a,x]	ADP
ahcys[a,c]	S-Adenosyl-L-homocysteine
ahdt[a,c]	"2-Amino-4-hydroxy-6-(erythro-1,2,3-trihydroxypropyl)dihydropteridine triphosphate"
aicar[a,c]	5-Amino-1-(5-Phospho-D-ribosyl)imidazole-4-carboxamide
air[a,c]	5-amino-1-(5-phospho-D-ribosyl)imidazole
akg[a,c]	2-Oxoglutarate
akg[a,m]	2-Oxoglutarate
ala-L[a,c]	L-Alanine
amet[a,c]	S-Adenosyl-L-methionine
amp[a,c]	AMP
amp[a,m]	AMP
arg-L[a,c]	L-Arginine
argsuc[a,c]	N(omega)-(L-Arginino)succinate
asn-L[a,c]	L-Asparagine
asp-L[a,c]	L-Aspartate
asp-L[a,m]	L-Aspartate
atp[a,c]	ATP
atp[a,m]	ATP
atp[a,x]	ATP
btcoa[a,m]	Butanoyl-CoA (C4:0CoA)
but[a,c]	Butyrate
camp[a,c]	cAMP
cbasp[a,c]	N-Carbamoyl-L-aspartate
cbp[a,c]	Carbamoyl phosphate
cbp[a,m]	Carbamoyl phosphate
cdp[a,c]	CDP
cdp[a,m]	CDP
cdpchol[a,c]	CDPcholine
cdpdag_Hsa_Adp[a,c]	"CDPdiacylglycerol, human adipocyte"
cdpdag_Hsa_Adp[a,m]	"CDPdiacylglycerol, human adipocyte"
cer_Hsa_Adp[a,c]	"ceramide, adipocyte"
cgmp[a,c]	"3',5'-Cyclic GMP"
chol[a,c]	Choline
cholp[a,c]	Choline phosphate
cholsd[a,r]	"5alpha-Cholesta-7,24-dien-3beta-ol"
chsterol[a,c]	Cholesterol
chsterol[a,r]	Cholesterol
cit[a,c]	Citrate
cit[a,m]	Citrate
citr-L[a,c]	L-Citrulline
citr-L[a,m]	L-Citrulline
clpn_Hsa_Adp[a,c]	"cardiolipin, adipocyte"
clpn_Hsa_Adp[a,m]	"cardiolipin, adipocyte"
cmp[a,c]	CMP
cmp[a,m]	CMP
co2[a,c]	CO2
co2[a,r]	CO2
co2[a,m]	CO2
co2[a,x]	CO2
coa[a,c]	Coenzyme A
coa[a,m]	Coenzyme A
crn[a,c]	L-Carnitine
crn[a,m]	L-Carnitine
ctp[a,c]	CTP
ctp[a,m]	CTP
cys-L[a,c]	L-Cysteine
cysth-L[a,c]	L-Cystathionine
dadp[a,c]	dADP
datp[a,c]	dATP
dca[a,c]	Decanoate
dcamp[a,c]	"N6-(1,2-Dicarboxyethyl)-AMP"
dccoa[a,m]	Decanoyl-CoA (C10:0CoA)
dcdp[a,c]	dCDP
dcer_Hsa_Adp[a,c]	"dihydroceramide, adipoctye"
dcmp[a,c]	dCMP
dcsa[a,c]	docosanoate (n-C22:0)
dcsacoa[a,c]	docosanoyl-CoA (C22:0CoA)
dcsea9[a,c]	"docosenoate (C22:1, n-9)"
dcshea3[a,c]	"docosahexaenoate (C22:6, n-3)"
dcspea3[a,c]	"docosapentaenoate (C22:5, n-3)"
dctp[a,c]	dCTP
ddca[a,c]	dodecanoate (C12:0)
ddcoa[a,c]	Dodecanoyl-CoA (n-C12:0CoA)
ddcoa[a,m]	Dodecanoyl-CoA (n-C12:0CoA)
ddcrn[a,c]	dodecanoylcarnitine (C12:0Crn)
ddcrn[a,m]	dodecanoylcarnitine (C12:0Crn)
ddsmsterol[a,r]	7-Dehydrodesmosterol
dgdp[a,c]	dGDP
dgtp[a,c]	dGTP
dhap[a,c]	Dihydroxyacetone phosphate
dhbpt[a,c]	"6,7-Dihydrobiopterin"
dhf[a,c]	"7,8-Dihydrofolate"
dhor-S[a,c]	(S)-Dihydroorotate
dmpp[a,c]	Dimethylallyl diphosphate
dmpp[a,x]	Dimethylallyl diphosphate
dpcoa[a,c]	Dephospho-CoA
dsecoa9[a,c]	"docosenoyl-CoA (C22:1CoA, n-9)"
dsecoa9[a,m]	"docosenoyl-CoA (C22:1CoA, n-9)"
dsecrn9[a,c]	"docosenoyl carnitine (C22:1Crn, n-9)"
dsecrn9[a,m]	"docosenoyl carnitine (C22:1Crn, n-9)"
dshcoa3[a,c]	"docosahexaenoyl-CoA (C22:6CoA, n-3)"
dshcoa3[a,m]	"docosahexaenoyl-CoA (C22:6CoA, n-3)"
dshcrn3[a,c]	"docosahexaenoyl carnitine (C22:6Crn, n-3)"
dshcrn3[a,m]	"docosahexaenoyl carnitine (C22:6Crn, n-3)"
dsmsterol[a,r]	Desmosterol
dspcoa3[a,c]	"docosapentaenoyl-CoA (C22:5CoA, n-3)"
dspcoa3[a,m]	"docosapentaenoyl-CoA (C22:5CoA, n-3)"
dspcrn3[a,c]	"docosapentaenoyl carnitine (C22:5Crn, n-3)"
dspcrn3[a,m]	"docosapentaenoyl carnitine (C22:5Crn, n-3)"
dtdp[a,c]	dTDP
dtmp[a,c]	dTMP
dttp[a,c]	dTTP
dudp[a,c]	dUDP
dump[a,c]	dUMP
e4p[a,c]	D-Erythrose 4-phosphate
ecsa[a,c]	Eicosanoate (n-C20:0)
ecsacoa[a,c]	Eicosanoyl-CoA (n-C20:0CoA)
ecsacoa[a,m]	Eicosanoyl-CoA (n-C20:0CoA)
ecsacrn[a,c]	"eicosanoylcarnitine, C20:0crn"
ecsacrn[a,m]	"eicosanoylcarnitine, C20:0crn"
ecsdea6[a,c]	"eicosadienoate (C20:2, n-6)"
ecsea11[a,c]	"eicosenoate (C20:1, n-11)"
ecsea9[a,c]	"eicosenoate (C20:1, n-9)"
ecstea6[a,c]	"eicosatrienoate (C20:3, n-6)"
ecsttea6[a,c]	"eicosatetraenoate (C20:4, n-6)"
edcoa[a,m]	endecanoyl-CoA (C11:0CoA)
esdcoa6[a,c]	"eicosadienoyl-CoA (C20:2CoA, n-6)"
esdcoa6[a,m]	"eicosadienoyl-CoA (C20:2CoA, n-6)"
esdcrn6[a,c]	"eicosadienoyl carnitine (C20:2Crn, n-6)"
esdcrn6[a,m]	"eicosadienoyl carnitine (C20:2Crn, n-6)"
esecoa11[a,c]	"eicosenoyl-CoA (C20:1CoA, n-11)"
esecoa11[a,m]	"eicosenoyl-CoA (C20:1CoA, n-11)"
esecoa9[a,c]	"eicosenoyl-CoA (C20:1CoA, n-9)"
esecoa9[a,m]	"eicosenoyl-CoA (C20:1CoA, n-9)"
esecrn11[a,c]	"eicosenoyl carnitine (C20:1Crn, n-11)"
esecrn11[a,m]	"eicosenoyl carnitine (C20:1Crn, n-11)"
esecrn9[a,c]	"eicosenoyl carnitine (C20:1Crn, n9)"
esecrn9[a,m]	"eicosenoyl carnitine (C20:1Crn, n9)"
espcoa3[a,c]	"eicosapentaenoyl-CoA (C20:5CoA, n-3)"
estcoa6[a,c]	"eicosatrienoyl-CoA (C20:3CoA, n-6)"
estcoa6[a,m]	"eicosatrienoyl-CoA (C20:3CoA, n-6)"
estcrn6[a,c]	"eicosatrienoyl carnitine (C20:3Crn, n-6)"
estcrn6[a,m]	"eicosatrienoyl carnitine (C20:3Crn, n-6)"
etoh[a,c]	Ethanol
ettcoa3[a,c]	"eicosatetraenoyl-CoA (C20:4CoA, n-3)"
ettcoa6[a,c]	"eicosatetraenoyl-CoA (C20:4CoA, n-6)"
ettcoa6[a,m]	"eicosatetraenoyl-CoA (C20:4CoA, n-6)"
ettcrn6[a,c]	"eicosatetraenoyl carnitine (C20:4Crn, n-6)"
ettcrn6[a,m]	"eicosatetraenoyl carnitine (C20:4Crn, n-6)"
f26bp[a,c]	"D-Fructose 2,6-bisphosphate"
f6p[a,c]	D-Fructose 6-phosphate
fa_avg_Hsa_Adp[a,c]	"Average fatty acid, human adipocyte"
facoa_avg_Hsa_Adp[a,c]	"average fatty-acyl CoA, human adipocyte"
fad[a,m]	FAD
fadh2[a,m]	FADH2
fald[a,c]	Formaldehyde
fald[a,x]	Formaldehyde
fdp[a,c]	"D-Fructose 1,6-bisphosphate"
fe2[a,c]	Fe2+
fe2[a,m]	Fe2+
fgam[a,c]	N2-Formyl-N1-(5-phospho-D-ribosyl)glycinamide
fglut-S[a,c]	S-Formylglutathione
ficytcc[a,m]	Ferricytochrome c
focytcc[a,m]	Ferrocytochrome c
for[a,c]	Formate
for[a,r]	Formate
for[a,m]	Formate
fpram[a,c]	2-(Formamido)-N1-(5-phospho-D-ribosyl)acetamidine
fprica[a,c]	5-Formamido-1-(5-phospho-D-ribosyl)imidazole-4-carboxamide
frdp[a,c]	Farnesyl diphosphate
frdp[a,r]	Farnesyl diphosphate
fum[a,c]	Fumarate
fum[a,m]	Fumarate
g1p[a,c]	D-Glucose 1-phosphate
g3p[a,c]	Glyceraldehyde 3-phosphate
g6p[a,c]	D-Glucose 6-phosphate
g6p[a,r]	D-Glucose 6-phosphate
gar[a,c]	N1-(5-Phospho-D-ribosyl)glycinamide
gdp[a,c]	GDP
gdp[a,m]	GDP
glc-D[a,c]	D-Glucose
glc-D[a,r]	D-Glucose
gln-L[a,c]	L-Glutamine
gln-L[a,m]	L-Glutamine
glu-L[a,c]	L-Glutamate
glu-L[a,m]	L-Glutamate
glu5p[a,m]	L-Glutamate 5-phosphate
glu5sa[a,c]	L-Glutamate 5-semialdehyde
glu5sa[a,m]	L-Glutamate 5-semialdehyde
gly[a,c]	Glycine
gly[a,m]	Glycine
gly[a,x]	Glycine
glyc[a,c]	Glycerol
glyc3p[a,c]	sn-Glycerol 3-phosphate
glyc3p[a,m]	sn-Glycerol 3-phosphate
glycogen[a,c]	glycogen
gmp[a,c]	GMP
grdp[a,c]	Geranyl diphosphate
gthox[a,c]	Oxidized glutathione
gthrd[a,c]	Reduced glutathione
gtp[a,c]	GTP
gtp[a,m]	GTP
h[a,c]	H+
h[a,r]	H+
h[a,m]	H+
h[a,x]	H+
h2o[a,c]	H2O
h2o[a,r]	H2O
h2o[a,m]	H2O
h2o[a,x]	H2O
h2o2[a,c]	Hydrogen peroxide
h2o2[a,m]	Hydrogen peroxide
h2o2[a,x]	Hydrogen peroxide
hco3[a,c]	Bicarbonate
hco3[a,m]	Bicarbonate
hcys-L[a,c]	L-Homocysteine
hdca[a,c]	hexadecanoate (n-C16:0)
hdcea7[a,c]	"hexadecenoate (C16:1, n-7)"
hdcea9[a,c]	"hexadecenoate (C16:1, n-9)"
hdcoa7[a,c]	"hexadecenoyl-CoA (C16:1CoA, n-7)"
hdcoa7[a,m]	"hexadecenoyl-CoA (C16:1CoA, n-7)"
hdcoa9[a,c]	"hexadecenoyl-CoA (C16:1CoA, n-9)"
hdcoa9[a,m]	"hexadecenoyl-CoA (C16:1CoA, n-9)"
hdcrn7[a,c]	"hexadecenoyl carnitine (C16:1Crn, n-7)"
hdcrn7[a,m]	"hexadecenoyl carnitine (C16:1Crn, n-7)"
hdcrn9[a,c]	"hexadecenoyl carnitine (C16:1Crn, n-9)"
hdcrn9[a,m]	"hexadecenoyl carnitine (C16:1Crn, n-9)"
hgentis[a,c]	Homogentisate
hibcoa[a,m]	(S)-3-Hydroxyisobutyryl-CoA
his-L[a,c]	L-Histidine
hmgcoa[a,c]	Hydroxymethylglutaryl-CoA
hmgcoa[a,m]	Hydroxymethylglutaryl-CoA
hmglut-S[a,c]	S-(Hydroxymethyl)glutathione
hpcoa[a,m]	heptanoyl-CoA (C7:0CoA)
hpdca[a,c]	heptadecanoate (C17:0)
hpdcea8[a,c]	"heptadecenoate (C17:1, n-8)"
hpdcoa[a,c]	heptadecanoyl CoA (C17:0CoA)
hpdcoa8[a,c]	"heptadecenoyl CoA (C17:1CoA, n-8)"
hxa[a,c]	Hexanoate
hxcoa[a,m]	Hexanoyl-CoA (C6:0CoA)
ibcoa[a,m]	Isobutyryl-CoA
icit[a,c]	Isocitrate
icit[a,m]	Isocitrate
idp[a,c]	IDP
ile-L[a,c]	L-Isoleucine
ile-L[a,m]	L-Isoleucine
imp[a,c]	IMP
inost[a,c]	myo-Inositol
ipdp[a,c]	Isopentenyl diphosphate
ipdp[a,x]	Isopentenyl diphosphate
itp[a,c]	ITP
ivcoa[a,m]	Isovaleryl-CoA
lac-L[a,c]	L-Lactate
lanost[a,r]	Lanosterol
lathost[a,r]	Lathosterol
Ldopa[a,c]	"3,4-Dihydroxy-L-phenylalanine"
leu-L[a,c]	L-Leucine
leu-L[a,m]	L-Leucine
lys-L[a,c]	L-Lysine
mal-L[a,c]	L-Malate
mal-L[a,m]	L-Malate
malcoa[a,c]	Malonyl-CoA
mercppyr[a,c]	Mercaptopyruvate
met-L[a,c]	L-Methionine
methf[a,c]	"5,10-Methenyltetrahydrofolate"
methf[a,m]	"5,10-Methenyltetrahydrofolate"
mev-R[a,c]	(R)-Mevalonate
mev-R[a,x]	(R)-Mevalonate
mglyc_Hsa_Adp[a,c]	"monoacylglycerol, human adipocyte"
mi1p-D[a,c]	1D-myo-Inositol 1-phosphate
mlthf[a,c]	"5,10-Methylenetetrahydrofolate"
mlthf[a,m]	"5,10-Methylenetetrahydrofolate"
mmal[a,c]	Methylmalonate
mmal[a,m]	Methylmalonate
mmalsa-S[a,c]	(S)-Methylmalonate semialdehyde
mmalsa-S[a,m]	(S)-Methylmalonate semialdehyde
mmcoa-R[a,m]	(R)-Methylmalonyl-CoA
mmcoa-S[a,m]	(S)-Methylmalonyl-CoA
mthgxl[a,c]	Methylglyoxal
na1[a,c]	Sodium
nad[a,c]	Nicotinamide adenine dinucleotide
nad[a,r]	Nicotinamide adenine dinucleotide
nad[a,m]	Nicotinamide adenine dinucleotide
nadh[a,c]	Nicotinamide adenine dinucleotide - reduced
nadh[a,r]	Nicotinamide adenine dinucleotide - reduced
nadh[a,m]	Nicotinamide adenine dinucleotide - reduced
nadp[a,c]	Nicotinamide adenine dinucleotide phosphate
nadp[a,r]	Nicotinamide adenine dinucleotide phosphate
nadp[a,m]	Nicotinamide adenine dinucleotide phosphate
nadph[a,c]	Nicotinamide adenine dinucleotide phosphate - reduced
nadph[a,r]	Nicotinamide adenine dinucleotide phosphate - reduced
nadph[a,m]	Nicotinamide adenine dinucleotide phosphate - reduced
nh4[a,c]	Ammonium
nh4[a,m]	Ammonium
nncoa[a,m]	nonanoyl-CoA (C9:0CoA)
o2[a,c]	O2
o2[a,r]	O2
o2[a,m]	O2
o2[a,x]	O2
o2-[a,c]	Superoxide
o2-[a,m]	Superoxide
o2-[a,x]	Superoxide
oaa[a,c]	Oxaloacetate
oaa[a,m]	Oxaloacetate
occoa[a,m]	Octanoyl-CoA (C8:0CoA)
ocdca[a,c]	octadecanoate (n-C18:0)
ocdcea5[a,c]	"octadecenoate (C18:1, n-5)"
ocdcea7[a,c]	"octadecenoate (C18:1, n-7)"
ocdcea9[a,c]	"octadecenoate (C18:1, n-9)"
ocdctra3[a,c]	"octadecatrienoate (C18:3, n-3)"
ocddea6[a,c]	"octadecadienoate (C18:2, n-6)"
ocdycacoa6[a,c]	"octadecadienoyl-CoA (C18:2CoA, n-6)"
ocdycacoa6[a,m]	"octadecadienoyl-CoA (C18:2CoA, n-6)"
ocdycacrn6[a,c]	"octadecadienoyl carnitine (C18:2Crn, n-6)"
ocdycacrn6[a,m]	"octadecadienoyl carnitine (C18:2Crn, n-6)"
ocsttea6[a,c]	"ocosatetraenoate (C22:4, n-6)"
octa[a,c]	octanoate
odcoa3[a,c]	"octadecatrienoyl-CoA (C18:3CoA, n-3)"
odcoa3[a,m]	"octadecatrienoyl-CoA (C18:3CoA, n-3)"
odcoa6[a,c]	"octadecatrienoyl-CoA (C18:3CoA, n-6)"
odcrn3[a,c]	"octadecatrienoyl carnitine (C18:3Crn, n3)"
odcrn3[a,m]	"octadecatrienoyl carnitine (C18:3Crn, n3)"
odecoa5[a,c]	"octadecenoyl-CoA (C18:1CoA, n-5)"
odecoa5[a,m]	"octadecenoyl-CoA (C18:1CoA, n-5)"
odecoa7[a,c]	"octadecenoyl-CoA (C18:1CoA, n-7)"
odecoa7[a,m]	"octadecenoyl-CoA (C18:1CoA, n-7)"
odecoa9[a,c]	"octadecenoyl-CoA (C18:1CoA, n-9)"
odecoa9[a,m]	"octadecenoyl-CoA (C18:1CoA, n-9)"
odecrn5[a,c]	"octadecenoyl carnitine (C18:1Crn, n5)"
odecrn5[a,m]	"octadecenoyl carnitine (C18:1Crn, n5)"
odecrn7[a,c]	"octadecenoyl carnitine (C18:1Crn, n7)"
odecrn7[a,m]	"octadecenoyl carnitine (C18:1Crn, n7)"
odecrn9[a,c]	"octadecenoyl carnitine (C18:1Crn, n9)"
odecrn9[a,m]	"octadecenoyl carnitine (C18:1Crn, n9)"
orn-L[a,c]	L-Ornithine
orn-L[a,m]	L-Ornithine
orot[a,c]	Orotate
orot5p[a,c]	Orotidine 5'-phosphate
osttcoa6[a,c]	"ocosatetraenoyl-CoA (C22:4CoA, n-6)"
osttcoa6[a,m]	"ocosatetraenoyl-CoA (C22:4CoA, n-6)"
osttcrn6[a,c]	"ocosatetraenoyl carnitine (C22:4Crn, n-6)"
osttcrn6[a,m]	"ocosatetraenoyl carnitine (C22:4Crn, n-6)"
pa_Hsa_Adp[a,c]	"Phosphatidate, adipocyte"
pa_Hsa_Adp[a,m]	"Phosphatidate, adipocyte"
pan4p[a,c]	Pantetheine 4'-phosphate
pc_Hsa_Adp[a,c]	"Phosphatidylcholine, human adipoctye"
pcrn[a,c]	propionyl-carnitine
pcrn[a,m]	propionyl-carnitine
pdcoa[a,c]	pentadecanoyl-CoA (C15:0CoA)
pdcoa[a,m]	pentadecanoyl-CoA (C15:0CoA)
pdcrn[a,c]	pentadecanoylcarnitine (C15:0Crn)
pdcrn[a,m]	pentadecanoylcarnitine (C15:0Crn)
pe_Hsa_Adp[a,c]	"phosphatidylethanolamine, human adipoctye"
pep[a,c]	Phosphoenolpyruvate
pep[a,m]	Phosphoenolpyruvate
pg_Hsa_Adp[a,m]	"phosphatidylglycerol, human adipocyte"
pgp_Hsa_Adp[a,m]	"Phosphatidylglycerophosphate, human adipocyte"
phe-L[a,c]	L-Phenylalanine
pi[a,c]	Phosphate
pi[a,r]	Phosphate
pi[a,m]	Phosphate
pi[a,x]	Phosphate
pino_Hsa_Adp[a,c]	"phosphatidyl-1D-myo-inositol, human adipocyte"
pmtcoa[a,c]	Palmitoyl-CoA (n-C16:0CoA)
pmtcoa[a,m]	Palmitoyl-CoA (n-C16:0CoA)
pmtcrn[a,c]	L-Palmitoylcarnitine (C16:0Crn)
pmtcrn[a,m]	L-Palmitoylcarnitine (C16:0Crn)
pnto-R[a,c]	(R)-Pantothenate
ppa[a,c]	Propionate
ppa[a,m]	Propionate
ppcoa[a,c]	Propanoyl-CoA (C3:0CoA)
ppcoa[a,m]	Propanoyl-CoA (C3:0CoA)
ppi[a,c]	Diphosphate
ppi[a,r]	Diphosphate
ppi[a,m]	Diphosphate
pppi[a,c]	Inorganic triphosphate
pram[a,c]	5-Phospho-beta-D-ribosylamine
pro-L[a,c]	L-Proline
prpp[a,c]	5-Phospho-alpha-D-ribose 1-diphosphate
ps_Hsa_Adp[a,c]	"Phosphatidylserine, human adipocyte"
pser-L[a,c]	O-Phospho-L-serine
ptcoa[a,m]	Pentanoyl-CoA (C5:0CoA)
ptdca[a,c]	pentadecanoate (C15:0)
pyr[a,c]	Pyruvate
pyr[a,m]	Pyruvate
q10h2[a,m]	Ubiquinol-10
r5p[a,c]	alpha-D-Ribose 5-phosphate
ru5p-D[a,c]	D-Ribulose 5-phosphate
s7p[a,c]	Sedoheptulose 7-phosphate
sarcs[a,c]	Sarcosine
sarcs[a,x]	Sarcosine
ser-L[a,c]	L-Serine
so3[a,c]	Sulfite
sphgmy_Hsa_Adp[a,c]	"Sphingomyeline, adipocyte"
sphgn[a,c]	Sphinganine
spyr[a,c]	3-Sulfinylpyruvate
sql[a,r]	Squalene
Ssq23epx[a,r]	"(S)-Squalene-2,3-epoxide"
strcoa[a,c]	Stearyl-CoA (n-C18:0CoA)
strcoa[a,m]	Stearyl-CoA (n-C18:0CoA)
strcrn[a,c]	Stearoylcarnitine (C18:0Crn)
strcrn[a,m]	Stearoylcarnitine (C18:0Crn)
strdnccoa3[a,c]	"stearidonyl coenzyme A (C18:4CoA, n-3)"
succ[a,m]	Succinate
succoa[a,m]	Succinyl-CoA
tdcoa[a,c]	Tetradecanoyl-CoA (n-C14:0CoA)
tdcoa[a,m]	Tetradecanoyl-CoA (n-C14:0CoA)
tdcrn[a,c]	tetradecanoylcarnitine (C14:0Crn)
tdcrn[a,m]	tetradecanoylcarnitine (C14:0Crn)
tdecoa5[a,c]	"tetradecenoyl-CoA (C14:1CoA, n-5)"
tdecoa5[a,m]	"tetradecenoyl-CoA (C14:1CoA, n-5)"
tdecrn5[a,c]	"tetradecenoyl carnitine (C14:1Crn, n-5)"
tdecrn5[a,m]	"tetradecenoyl carnitine (C14:1Crn, n-5)"
thbpt[a,c]	Tetrahydrobiopterin
thf[a,c]	"5,6,7,8-Tetrahydrofolate"
thf[a,m]	"5,6,7,8-Tetrahydrofolate"
thr-L[a,c]	L-Threonine
thymd[a,c]	Thymidine
trdcoa[a,m]	tridecanoyl-CoA (C13:0CoA)
trdox[a,c]	Oxidized thioredoxin
trdrd[a,c]	Reduced thioredoxin
triglyc_Hsa_Adp[a,c]	"triglyceride, human adipoctye"
trp-L[a,c]	L-Tryptophan
tsul[a,c]	Thiosulfate
ttdca[a,c]	tetradecanoate (C14:0)
ttdcea5[a,c]	"tetradecenoate (C14:1, n-5)"
tyr-L[a,c]	L-Tyrosine
ubq10[a,m]	Ubiquinone-10
udp[a,c]	UDP
udpg[a,c]	UDPglucose
ump[a,c]	UMP
uri[a,c]	Uridine
utp[a,c]	UTP
val-L[a,c]	L-Valine
val-L[a,m]	L-Valine
xmp[a,c]	Xanthosine 5'-phosphate
xu5p-D[a,c]	D-Xylulose 5-phosphate
zym_int2[a,r]	zymosterone
zymst[a,r]	Zymosterol
zymstnl[a,r]	Zymostenol
3hbut-R[bl]	(R)-3-Hydroxybutanoate
3hmp[bl]	(S)-3-hydroxyisobutyrate
ac[bl]	Acetate
acac[bl]	Acetoacetate
ala-L[bl]	L-Alanine
arg-L[bl]	L-Arginine
asn-L[bl]	L-Asparagine
asp-L[bl]	L-Aspartate
chol[bl]	Choline
cholse_Hsa_Hep[bl]	"Cholesterol ester, hepatocyte"
chsterol[bl]	Cholesterol
co2[bl]	CO2
creat[bl]	Creatine
crn[bl]	L-Carnitine
crtn[bl]	Creatinine
cys-L[bl]	L-Cysteine
dcsea9[bl]	"docosenoate (C22:1, n-9)"
dcshea3[bl]	"docosahexaenoate (C22:6, n-3)"
dcspea3[bl]	"docosapentaenoate (C22:5, n-3)"
dcspea6[bl]	"docosapentaenoate (C22:5, n-6)"
ddca[bl]	dodecanoate (C12:0)
ecsa[bl]	Eicosanoate (n-C20:0)
ecsea11[bl]	"eicosenoate (C20:1, n-11)"
ecsea9[bl]	"eicosenoate (C20:1, n-9)"
ecspea3[bl]	"eicosapentaenoate (C20:5, n-3)"
ecstea6[bl]	"eicosatrienoate (C20:3, n-6)"
ecstea9[bl]	"eicosatrienoate (C20:3,n-9)"
ecsttea3[bl]	"eicosatetraenoate (C20:4, n-3)"
ecsttea6[bl]	"eicosatetraenoate (C20:4, n-6)"
etoh[bl]	Ethanol
fe2[bl]	Fe2+
fru[bl]	D-Fructose
gal[bl]	D-Galactose
glc-D[bl]	D-Glucose
gln-L[bl]	L-Glutamine
glu-L[bl]	L-Glutamate
gly[bl]	Glycine
glyc[bl]	Glycerol
h[bl]	H+
h2o[bl]	H2O
hco3[bl]	Bicarbonate
hdca[bl]	hexadecanoate (n-C16:0)
hdcea7[bl]	"hexadecenoate (C16:1, n-7)"
hdcea9[bl]	"hexadecenoate (C16:1, n-9)"
his-L[bl]	L-Histidine
hpdca[bl]	heptadecanoate (C17:0)
hpdcea8[bl]	"heptadecenoate (C17:1, n-8)"
ile-L[bl]	L-Isoleucine
lac-D[bl]	D-Lactate
lac-L[bl]	L-Lactate
leu-L[bl]	L-Leucine
lys-L[bl]	L-Lysine
man[bl]	D-Mannose
met-L[bl]	L-Methionine
na1[bl]	Sodium
nh4[bl]	Ammonium
o2[bl]	O2
ocdca[bl]	octadecanoate (n-C18:0)
ocdcea5[bl]	"octadecenoate (C18:1, n-5)"
ocdcea7[bl]	"octadecenoate (C18:1, n-7)"
ocdcea9[bl]	"octadecenoate (C18:1, n-9)"
ocdctra3[bl]	"octadecatrienoate (C18:3, n-3)"
ocdctra6[bl]	"octadecatrienoate (C18:3, n-6)"
ocddea6[bl]	"octadecadienoate (C18:2, n-6)"
ocsttea6[bl]	"ocosatetraenoate (C22:4, n-6)"
orn-L[bl]	L-Ornithine
phe-L[bl]	L-Phenylalanine
pheme[bl]	Protoheme
pi[bl]	Phosphate
pnto-R[bl]	(R)-Pantothenate
pro-L[bl]	L-Proline
ptdca[bl]	pentadecanoate (C15:0)
pyr[bl]	Pyruvate
ser-L[bl]	L-Serine
so3[bl]	Sulfite
thr-L[bl]	L-Threonine
trp-L[bl]	L-Tryptophan
ttdca[bl]	tetradecanoate (C14:0)
ttdcea5[bl]	"tetradecenoate (C14:1, n-5)"
ttdcea7[bl]	"tetradecenoate (C14:1, n-7)"
tyr-L[bl]	L-Tyrosine
urea[bl]	Urea
val-L[bl]	L-Valine
10fthf[h,c]	10-Formyltetrahydrofolate
10fthf[h,m]	10-Formyltetrahydrofolate
12dgr_Hsa_Hep[h,c]	"1,2-Diacylglycerol, human hepatocyte"
13dpg[h,c]	3-Phospho-D-glyceroyl phosphate
1ag3p_Hsa_Hep[h,c]	"1-Acyl-sn-glycerol 3-phosphate, hepatocyte"
1aglycpc_Hsa_Hep[h,c]	1-Acyl-sn-glycero-3-phosphocholine
1pyr5c[h,c]	1-Pyrroline-5-carboxylate
1pyr5c[h,m]	1-Pyrroline-5-carboxylate
25aics[h,c]	(S)-2-[5-Amino-1-(5-phospho-D-ribosyl)imidazole-4-carboxamido]succinate
2aadp[h,m]	L-2-Aminoadipate
2amuc[h,c]	2-Aminomuconate
2aobut[h,m]	L-2-Amino-3-oxobutanoate
2hpac[h,c]	2-Hydroxyphenylacetate
2maacoa[h,m]	2-Methyl-3-acetoacetyl-CoA
2mb2coa[h,m]	trans-2-Methylbut-2-enoyl-CoA
2mbcoa[h,m]	2-Methylbutanoyl-CoA
2mp2coa[h,m]	2-Methylprop-2-enoyl-CoA
2obut[h,c]	2-Oxobutanoate
2obut[h,m]	2-Oxobutanoate
2oxoadp[h,c]	2-Oxoadipate
2oxoadp[h,m]	2-Oxoadipate
2pg[h,c]	D-Glycerate 2-phosphate
34hpp[h,c]	3-(4-Hydroxyphenyl)pyruvate
34hpp[h,m]	3-(4-Hydroxyphenyl)pyruvate
3dsphgn[h,c]	3-Dehydrosphinganine
3hanthrn[h,c]	3-Hydroxyanthranilate
3hbut-R[h,c]	(R)-3-Hydroxybutanoate
3hbut-R[h,m]	(R)-3-Hydroxybutanoate
3hbycoa[h,m]	(S)-3-Hydroxybutyryl-CoA
3hmbcoa[h,m]	(S)-3-Hydroxy-2-methylbutyryl-CoA
3hmp[h,m]	(S)-3-hydroxyisobutyrate
3mb2coa[h,m]	3-Methylbut-2-enoyl-CoA
3mgcoa[h,m]	3-Methylglutaconyl-CoA
3mob[h,c]	3-Methyl-2-oxobutanoate
3mob[h,m]	3-Methyl-2-oxobutanoate
3mop[h,c]	(S)-3-Methyl-2-oxopentanoate
3mop[h,m]	(S)-3-Methyl-2-oxopentanoate
3pg[h,c]	3-Phospho-D-glycerate
3php[h,c]	3-Phosphohydroxypyruvate
3sala[h,c]	3-Sulfino-L-alanine
3sala[h,m]	3-Sulfino-L-alanine
44mctr[h,r]	"4,4-dimethylcholesta-8,14,24-trienol"
44mzym[h,r]	"4,4-dimethylzymosterol"
4abut[h,c]	4-Aminobutanoate
4abut[h,m]	4-Aminobutanoate
4abutn[h,c]	4-Aminobutanal
4fumacac[h,c]	4-Fumarylacetoacetate
4izp[h,c]	4-Imidazolone-5-propanoate
4mlacac[h,c]	4-Maleylacetoacetate
4mop[h,c]	4-Methyl-2-oxopentanoate
4mop[h,m]	4-Methyl-2-oxopentanoate
4mzym_int1[h,r]	4-Methylzymosterol intermediate 1
4mzym_int2[h,r]	4-Methylzymosterol intermediate 2
4ppan[h,c]	D-4'-Phosphopantothenate
4ppcys[h,c]	N-((R)-4-Phosphopantothenoyl)-L-cysteine
5aizc[h,c]	5-amino-1-(5-phospho-D-ribosyl)imidazole-4-carboxylate
5aop[h,c]	5-Amino-4-oxopentanoate
5aop[h,m]	5-Amino-4-oxopentanoate
5dpmev[h,x]	(R)-5-Diphosphomevalonate
5fthf[h,c]	5-Formiminotetrahydrofolate
5mta[h,c]	5-Methylthioadenosine
5mthf[h,c]	5-Methyltetrahydrofolate
5pmev[h,x]	(R)-5-Phosphomevalonate
6pgc[h,c]	6-Phospho-D-gluconate
6pgc[h,r]	6-Phospho-D-gluconate
6pgl[h,c]	"6-phospho-D-glucono-1,5-lactone"
6pgl[h,r]	"6-phospho-D-glucono-1,5-lactone"
6pthp[h,c]	"6-Pyruvoyl-5,6,7,8-tetrahydropterin"
7dhchsterol[h,r]	7-Dehydrocholesterol
aacoa[h,c]	Acetoacetyl-CoA
aacoa[h,m]	Acetoacetyl-CoA
aact[h,c]	Aminoacetone
aact[h,m]	Aminoacetone
ac[h,c]	Acetate
ac[h,m]	Acetate
acac[h,c]	Acetoacetate
acac[h,m]	Acetoacetate
acald[h,c]	Acetaldehyde
accoa[h,c]	Acetyl-CoA
accoa[h,m]	Acetyl-CoA
acmucsal[h,c]	2-Amino-3-carboxymuconate semialdehyde
acrn[h,c]	O-Acetylcarnitine
acrn[h,m]	O-Acetylcarnitine
adn[h,c]	Adenosine
adp[h,c]	ADP
adp[h,m]	ADP
adp[h,x]	ADP
ahcys[h,c]	S-Adenosyl-L-homocysteine
ahdt[h,c]	"2-Amino-4-hydroxy-6-(erythro-1,2,3-trihydroxypropyl)dihydropteridine triphosphate"
aicar[h,c]	5-Amino-1-(5-Phospho-D-ribosyl)imidazole-4-carboxamide
air[h,c]	5-amino-1-(5-phospho-D-ribosyl)imidazole
akg[h,c]	2-Oxoglutarate
akg[h,m]	2-Oxoglutarate
ala-L[h,c]	L-Alanine
ala-L[h,m]	L-Alanine
amet[h,c]	S-Adenosyl-L-methionine
ametam[h,c]	S-Adenosylmethioninamine
amp[h,c]	AMP
amp[h,m]	AMP
amp[h,x]	AMP
ampsal[h,m]	L-2-Aminoadipate 6-semialdehyde
amucsal[h,c]	2-Aminomuconate semialdehyde
arg-L[h,c]	L-Arginine
argsuc[h,c]	N(omega)-(L-Arginino)succinate
asn-L[h,c]	L-Asparagine
asp-L[h,c]	L-Aspartate
asp-L[h,m]	L-Aspartate
atp[h,c]	ATP
atp[h,m]	ATP
atp[h,x]	ATP
b2coa[h,m]	trans-But-2-enoyl-CoA
btcoa[h,m]	Butanoyl-CoA (C4:0CoA)
but[h,c]	Butyrate
camp[h,c]	cAMP
cbasp[h,c]	N-Carbamoyl-L-aspartate
cbp[h,c]	Carbamoyl phosphate
cbp[h,m]	Carbamoyl phosphate
cdp[h,c]	CDP
cdp[h,m]	CDP
cdpchol[h,c]	CDPcholine
cdpdag_Hsa_Hep[h,c]	"CDPdiacylglycerol, human hepatocyte"
cdpdag_Hsa_Hep[h,m]	"CDPdiacylglycerol, human hepatocyte"
cer_Hsa_Hep[h,c]	"ceramide, hepatocyte"
cgmp[h,c]	"3',5'-Cyclic GMP"
chol[h,c]	Choline
cholcoa[h,c]	Choloyl-CoA
cholcoa[h,x]	Choloyl-CoA
cholcoads[h,x]	"3alpha,7alpha,12alpha-Trihydroxy-5beta-cholest-24-enoyl-CoA"
cholcoaone[h,x]	"3alpha,7alpha,12alpha-Trihydroxy-5beta-24-oxocholestanoyl-CoA"
cholcoar[h,x]	"3alpha,7alpha,12alpha-Trihydroxy-5beta-cholestanoyl-CoA"
cholcoas[h,x]	"3alpha,7alpha,12alpha-Trihydroxy-5beta-cholestanoyl-CoA(S)"
cholp[h,c]	Choline phosphate
cholsd[h,r]	"5alpha-Cholesta-7,24-dien-3beta-ol"
cholse_Hsa_Hep[h,c]	"Cholesterol ester, hepatocyte"
chsterol[h,c]	Cholesterol
chsterol[h,r]	Cholesterol
cit[h,c]	Citrate
cit[h,m]	Citrate
citr-L[h,c]	L-Citrulline
citr-L[h,m]	L-Citrulline
clpn_Hsa_Hep[h,c]	"cardiolipin, hepatocyte"
clpn_Hsa_Hep[h,m]	"cardiolipin, hepatocyte"
cmp[h,c]	CMP
cmp[h,m]	CMP
co2[h,c]	CO2
co2[h,r]	CO2
co2[h,m]	CO2
co2[h,x]	CO2
coa[h,c]	Coenzyme A
coa[h,m]	Coenzyme A
coa[h,x]	Coenzyme A
cpppg3[h,c]	Coproporphyrinogen III
crn[h,c]	L-Carnitine
crn[h,m]	L-Carnitine
crn[h,x]	L-Carnitine
ctp[h,c]	CTP
ctp[h,m]	CTP
cys-L[h,c]	L-Cysteine
cyst-L[h,c]	L-Cystine
cysth-L[h,c]	L-Cystathionine
cytd[h,c]	Cytidine
dadp[h,c]	dADP
datp[h,c]	dATP
dca[h,c]	Decanoate
dcamp[h,c]	"N6-(1,2-Dicarboxyethyl)-AMP"
dccoa[h,m]	Decanoyl-CoA (C10:0CoA)
dcdp[h,c]	dCDP
dcer_Hsa_Hep[h,c]	"dihydroceramide, hepatocyte"
dcmp[h,c]	dCMP
dcsa[h,c]	docosanoate (n-C22:0)
dcsacoa[h,c]	docosanoyl-CoA (C22:0CoA)
dcshea3[h,c]	"docosahexaenoate (C22:6, n-3)"
dcspea3[h,c]	"docosapentaenoate (C22:5, n-3)"
dcspea6[h,c]	"docosapentaenoate (C22:5, n-6)"
dctp[h,c]	dCTP
dcyt[h,c]	Deoxycytidine
ddca[h,c]	dodecanoate (C12:0)
ddcoa[h,c]	Dodecanoyl-CoA (n-C12:0CoA)
ddcoa[h,m]	Dodecanoyl-CoA (n-C12:0CoA)
ddcrn[h,c]	dodecanoylcarnitine (C12:0Crn)
ddcrn[h,m]	dodecanoylcarnitine (C12:0Crn)
ddsmsterol[h,r]	7-Dehydrodesmosterol
dgdp[h,c]	dGDP
dgtp[h,c]	dGTP
dhap[h,c]	Dihydroxyacetone phosphate
dhbpt[h,c]	"6,7-Dihydrobiopterin"
dhf[h,c]	"7,8-Dihydrofolate"
dhor-S[h,c]	(S)-Dihydroorotate
dmpp[h,c]	Dimethylallyl diphosphate
dmpp[h,x]	Dimethylallyl diphosphate
dpcoa[h,c]	Dephospho-CoA
dshcoa3[h,c]	"docosahexaenoyl-CoA (C22:6CoA, n-3)"
dshcoa3[h,m]	"docosahexaenoyl-CoA (C22:6CoA, n-3)"
dshcrn3[h,c]	"docosahexaenoyl carnitine (C22:6Crn, n-3)"
dshcrn3[h,m]	"docosahexaenoyl carnitine (C22:6Crn, n-3)"
dsmsterol[h,r]	Desmosterol
dspcoa3[h,c]	"docosapentaenoyl-CoA (C22:5CoA, n-3)"
dspcoa3[h,m]	"docosapentaenoyl-CoA (C22:5CoA, n-3)"
dspcoa6[h,c]	"docosapentaenoyl-CoA (C22:5CoA, n-6)"
dspcoa6[h,m]	"docosapentaenoyl-CoA (C22:5CoA, n-6)"
dspcrn3[h,c]	"docosapentaenoyl carnitine (C22:5Crn, n-3)"
dspcrn3[h,m]	"docosapentaenoyl carnitine (C22:5Crn, n-3)"
dspcrn6[h,c]	"docosapentaenoyl carnitine (C22:5Crn, n-6)"
dspcrn6[h,m]	"docosapentaenoyl carnitine (C22:5Crn, n-6)"
dtdp[h,c]	dTDP
dtmp[h,c]	dTMP
dttp[h,c]	dTTP
dudp[h,c]	dUDP
dump[h,c]	dUMP
duri[h,c]	Deoxyuridine
dutp[h,c]	dUTP
e4p[h,c]	D-Erythrose 4-phosphate
ecsa[h,c]	Eicosanoate (n-C20:0)
ecsacoa[h,c]	Eicosanoyl-CoA (n-C20:0CoA)
ecsacoa[h,m]	Eicosanoyl-CoA (n-C20:0CoA)
ecsacrn[h,c]	"eicosanoylcarnitine, C20:0crn"
ecsacrn[h,m]	"eicosanoylcarnitine, C20:0crn"
ecsdea9[h,c]	"eicosadienoate (C20:2, n-9)"
ecsea9[h,c]	"eicosenoate (C20:1, n-9)"
ecspea3[h,c]	"eicosapentaenoate (C20:5, n-3)"
ecstea6[h,c]	"eicosatrienoate (C20:3, n-6)"
ecstea9[h,c]	"eicosatrienoate (C20:3,n-9)"
ecsttea3[h,c]	"eicosatetraenoate (C20:4, n-3)"
ecsttea6[h,c]	"eicosatetraenoate (C20:4, n-6)"
edcoa[h,m]	endecanoyl-CoA (C11:0CoA)
esdcoa9[h,c]	"eicosadienoyl-CoA (C20:2CoA, n-9)"
esecoa9[h,c]	"eicosenoyl-CoA (C20:1CoA, n-9)"
esecoa9[h,m]	"eicosenoyl-CoA (C20:1CoA, n-9)"
esecrn9[h,c]	"eicosenoyl carnitine (C20:1Crn, n9)"
esecrn9[h,m]	"eicosenoyl carnitine (C20:1Crn, n9)"
espcoa3[h,c]	"eicosapentaenoyl-CoA (C20:5CoA, n-3)"
espcoa3[h,m]	"eicosapentaenoyl-CoA (C20:5CoA, n-3)"
espcrn3[h,c]	"eicosapentaenoyl carnitine (C20:5Crn, n-3)"
espcrn3[h,m]	"eicosapentaenoyl carnitine (C20:5Crn, n-3)"
estcoa6[h,c]	"eicosatrienoyl-CoA (C20:3CoA, n-6)"
estcoa6[h,m]	"eicosatrienoyl-CoA (C20:3CoA, n-6)"
estcoa9[h,c]	"eicosatrienoyl-CoA (C20:3CoA, n-9)"
estcoa9[h,m]	"eicosatrienoyl-CoA (C20:3CoA, n-9)"
estcrn6[h,c]	"eicosatrienoyl carnitine (C20:3Crn, n-6)"
estcrn6[h,m]	"eicosatrienoyl carnitine (C20:3Crn, n-6)"
estcrn9[h,c]	"eicosatrienoyl carnitine (C20:3Crn, n9)"
estcrn9[h,m]	"eicosatrienoyl carnitine (C20:3Crn, n9)"
etoh[h,c]	Ethanol
ettcoa3[h,c]	"eicosatetraenoyl-CoA (C20:4CoA, n-3)"
ettcoa6[h,c]	"eicosatetraenoyl-CoA (C20:4CoA, n-6)"
ettcoa6[h,m]	"eicosatetraenoyl-CoA (C20:4CoA, n-6)"
ettcrn6[h,c]	"eicosatetraenoyl carnitine (C20:4Crn, n-6)"
ettcrn6[h,m]	"eicosatetraenoyl carnitine (C20:4Crn, n-6)"
f1p[h,c]	D-Fructose 1-phosphate
f26bp[h,c]	"D-Fructose 2,6-bisphosphate"
f6p[h,c]	D-Fructose 6-phosphate
fa_avg_Hsa_Hep[h,c]	"Average fatty acid, human hepatocyte"
facoa_avg_Hsa_Hep[h,c]	"average fatty-acyl CoA, human hepatocyte"
fad[h,m]	FAD
fad[h,x]	FAD
fadh2[h,m]	FADH2
fadh2[h,x]	FADH2
fald[h,c]	Formaldehyde
fald[h,x]	Formaldehyde
fdp[h,c]	"D-Fructose 1,6-bisphosphate"
fe2[h,c]	Fe2+
fe2[h,m]	Fe2+
fgam[h,c]	N2-Formyl-N1-(5-phospho-D-ribosyl)glycinamide
fglut-S[h,c]	S-Formylglutathione
ficytcc[h,m]	Ferricytochrome c
focytcc[h,m]	Ferrocytochrome c
for[h,c]	Formate
for[h,r]	Formate
for[h,m]	Formate
forglu[h,c]	N-Formimidoyl-L-glutamate
fpram[h,c]	2-(Formamido)-N1-(5-phospho-D-ribosyl)acetamidine
fprica[h,c]	5-Formamido-1-(5-phospho-D-ribosyl)imidazole-4-carboxamide
frdp[h,c]	Farnesyl diphosphate
frdp[h,r]	Farnesyl diphosphate
fru[h,c]	D-Fructose
fum[h,c]	Fumarate
fum[h,m]	Fumarate
g1p[h,c]	D-Glucose 1-phosphate
g3p[h,c]	Glyceraldehyde 3-phosphate
g6p[h,c]	D-Glucose 6-phosphate
g6p[h,r]	D-Glucose 6-phosphate
gal[h,c]	D-Galactose
gal1p[h,c]	alpha-D-Galactose 1-phosphate
gar[h,c]	N1-(5-Phospho-D-ribosyl)glycinamide
gchola[h,c]	glycocholate
gdp[h,c]	GDP
gdp[h,m]	GDP
glc-D[h,c]	D-Glucose
glc-D[h,r]	D-Glucose
gln-L[h,c]	L-Glutamine
gln-L[h,m]	L-Glutamine
glu-L[h,c]	L-Glutamate
glu-L[h,m]	L-Glutamate
glu5p[h,m]	L-Glutamate 5-phosphate
glu5sa[h,c]	L-Glutamate 5-semialdehyde
glu5sa[h,m]	L-Glutamate 5-semialdehyde
glucys[h,c]	gamma-L-Glutamyl-L-cysteine
glutcoa[h,m]	Glutaryl-CoA
gly[h,c]	Glycine
gly[h,m]	Glycine
gly[h,x]	Glycine
glyald[h,c]	D-Glyceraldehyde
glyc[h,c]	Glycerol
glyc3p[h,c]	sn-Glycerol 3-phosphate
glyc3p[h,m]	sn-Glycerol 3-phosphate
glycogen[h,c]	glycogen
gmp[h,c]	GMP
grdp[h,c]	Geranyl diphosphate
gthox[h,c]	Oxidized glutathione
gthrd[h,c]	Reduced glutathione
gtp[h,c]	GTP
gtp[h,m]	GTP
h[h,c]	H+
h[h,r]	H+
h[h,m]	H+
h[h,x]	H+
h2o[h,c]	H2O
h2o[h,r]	H2O
h2o[h,m]	H2O
h2o[h,x]	H2O
h2o2[h,c]	Hydrogen peroxide
h2o2[h,m]	Hydrogen peroxide
h2o2[h,x]	Hydrogen peroxide
hco3[h,c]	Bicarbonate
hco3[h,m]	Bicarbonate
hcys-L[h,c]	L-Homocysteine
hdca[h,c]	hexadecanoate (n-C16:0)
hdcea7[h,c]	"hexadecenoate (C16:1, n-7)"
hdcoa7[h,c]	"hexadecenoyl-CoA (C16:1CoA, n-7)"
hdcoa7[h,m]	"hexadecenoyl-CoA (C16:1CoA, n-7)"
hdcrn7[h,c]	"hexadecenoyl carnitine (C16:1Crn, n-7)"
hdcrn7[h,m]	"hexadecenoyl carnitine (C16:1Crn, n-7)"
hgentis[h,c]	Homogentisate
hibcoa[h,m]	(S)-3-Hydroxyisobutyryl-CoA
his-L[h,c]	L-Histidine
hkyn[h,c]	3-Hydroxy-L-kynurenine
hmbil[h,c]	Hydroxymethylbilane
hmgcoa[h,c]	Hydroxymethylglutaryl-CoA
hmgcoa[h,m]	Hydroxymethylglutaryl-CoA
hmglut-S[h,c]	S-(Hydroxymethyl)glutathione
hpcoa[h,m]	heptanoyl-CoA (C7:0CoA)
hpdca[h,c]	heptadecanoate (C17:0)
hpdcoa[h,c]	heptadecanoyl CoA (C17:0CoA)
hpdcoa[h,m]	heptadecanoyl CoA (C17:0CoA)
hpdcrn[h,c]	heptadecanoyl carnitine (C17:0Crn)
hpdcrn[h,m]	heptadecanoyl carnitine (C17:0Crn)
hxa[h,c]	Hexanoate
hxcoa[h,m]	Hexanoyl-CoA (C6:0CoA)
ibcoa[h,m]	Isobutyryl-CoA
icit[h,c]	Isocitrate
icit[h,m]	Isocitrate
idp[h,c]	IDP
ile-L[h,c]	L-Isoleucine
ile-L[h,m]	L-Isoleucine
ilnlc[h,c]	"isolinoleic acid (C18:2, n-9)"
ilnlcoa[h,c]	"isolinoleoyl-CoA (C18:2CoA,n-9)"
imp[h,c]	IMP
inost[h,c]	myo-Inositol
ipdp[h,c]	Isopentenyl diphosphate
ipdp[h,x]	Isopentenyl diphosphate
itp[h,c]	ITP
ivcoa[h,m]	Isovaleryl-CoA
kynr-L[h,c]	L-Kynurenine
lac-D[h,c]	D-Lactate
lac-L[h,c]	L-Lactate
lanost[h,r]	Lanosterol
lathost[h,r]	Lathosterol
Ldopa[h,c]	"3,4-Dihydroxy-L-phenylalanine"
leu-L[h,c]	L-Leucine
leu-L[h,m]	L-Leucine
Lfmkynr[h,c]	L-Formylkynurenine
lgt-S[h,c]	(R)-S-Lactoylglutathione
Lsacchrp[h,m]	L-Saccharopine
lys-L[h,c]	L-Lysine
lys-L[h,m]	L-Lysine
mal-L[h,c]	L-Malate
mal-L[h,m]	L-Malate
malcoa[h,c]	Malonyl-CoA
man[h,c]	D-Mannose
man6p[h,c]	D-Mannose 6-phosphate
mercppyr[h,c]	Mercaptopyruvate
met-L[h,c]	L-Methionine
methf[h,c]	"5,10-Methenyltetrahydrofolate"
methf[h,m]	"5,10-Methenyltetrahydrofolate"
mev-R[h,c]	(R)-Mevalonate
mev-R[h,x]	(R)-Mevalonate
mi1p-D[h,c]	1D-myo-Inositol 1-phosphate
mlthf[h,c]	"5,10-Methylenetetrahydrofolate"
mlthf[h,m]	"5,10-Methylenetetrahydrofolate"
mmal[h,c]	Methylmalonate
mmal[h,m]	Methylmalonate
mmalsa-S[h,c]	(S)-Methylmalonate semialdehyde
mmalsa-S[h,m]	(S)-Methylmalonate semialdehyde
mmcoa-R[h,m]	(R)-Methylmalonyl-CoA
mmcoa-S[h,m]	(S)-Methylmalonyl-CoA
mthgxl[h,c]	Methylglyoxal
na1[h,c]	Sodium
nad[h,c]	Nicotinamide adenine dinucleotide
nad[h,r]	Nicotinamide adenine dinucleotide
nad[h,m]	Nicotinamide adenine dinucleotide
nadh[h,c]	Nicotinamide adenine dinucleotide - reduced
nadh[h,r]	Nicotinamide adenine dinucleotide - reduced
nadh[h,m]	Nicotinamide adenine dinucleotide - reduced
nadp[h,c]	Nicotinamide adenine dinucleotide phosphate
nadp[h,r]	Nicotinamide adenine dinucleotide phosphate
nadp[h,m]	Nicotinamide adenine dinucleotide phosphate
nadp[h,x]	Nicotinamide adenine dinucleotide phosphate
nadph[h,c]	Nicotinamide adenine dinucleotide phosphate - reduced
nadph[h,r]	Nicotinamide adenine dinucleotide phosphate - reduced
nadph[h,m]	Nicotinamide adenine dinucleotide phosphate - reduced
nadph[h,x]	Nicotinamide adenine dinucleotide phosphate - reduced
nh4[h,c]	Ammonium
nh4[h,m]	Ammonium
nncoa[h,m]	nonanoyl-CoA (C9:0CoA)
o2[h,c]	O2
o2[h,r]	O2
o2[h,m]	O2
o2[h,x]	O2
o2-[h,c]	Superoxide
o2-[h,m]	Superoxide
o2-[h,x]	Superoxide
oaa[h,c]	Oxaloacetate
oaa[h,m]	Oxaloacetate
occoa[h,m]	Octanoyl-CoA (C8:0CoA)
ocdca[h,c]	octadecanoate (n-C18:0)
ocdcea9[h,c]	"octadecenoate (C18:1, n-9)"
ocdctra3[h,c]	"octadecatrienoate (C18:3, n-3)"
ocdctra6[h,c]	"octadecatrienoate (C18:3, n-6)"
ocddea6[h,c]	"octadecadienoate (C18:2, n-6)"
ocdycacoa6[h,c]	"octadecadienoyl-CoA (C18:2CoA, n-6)"
ocdycacoa6[h,m]	"octadecadienoyl-CoA (C18:2CoA, n-6)"
ocdycacrn6[h,c]	"octadecadienoyl carnitine (C18:2Crn, n-6)"
ocdycacrn6[h,m]	"octadecadienoyl carnitine (C18:2Crn, n-6)"
ocsttea6[h,c]	"ocosatetraenoate (C22:4, n-6)"
octa[h,c]	octanoate
odcoa3[h,c]	"octadecatrienoyl-CoA (C18:3CoA, n-3)"
odcoa3[h,m]	"octadecatrienoyl-CoA (C18:3CoA, n-3)"
odcoa6[h,c]	"octadecatrienoyl-CoA (C18:3CoA, n-6)"
odcoa6[h,m]	"octadecatrienoyl-CoA (C18:3CoA, n-6)"
odcrn3[h,c]	"octadecatrienoyl carnitine (C18:3Crn, n3)"
odcrn3[h,m]	"octadecatrienoyl carnitine (C18:3Crn, n3)"
odcrn6[h,c]	"octadecatrienoyl carnitine (C18:3Crn, n6)"
odcrn6[h,m]	"octadecatrienoyl carnitine (C18:3Crn, n6)"
odecoa9[h,c]	"octadecenoyl-CoA (C18:1CoA, n-9)"
odecoa9[h,m]	"octadecenoyl-CoA (C18:1CoA, n-9)"
odecrn9[h,c]	"octadecenoyl carnitine (C18:1Crn, n9)"
odecrn9[h,m]	"octadecenoyl carnitine (C18:1Crn, n9)"
orn-L[h,c]	L-Ornithine
orn-L[h,m]	L-Ornithine
orot[h,c]	Orotate
orot5p[h,c]	Orotidine 5'-phosphate
osttcoa6[h,c]	"ocosatetraenoyl-CoA (C22:4CoA, n-6)"
osttcoa6[h,m]	"ocosatetraenoyl-CoA (C22:4CoA, n-6)"
osttcrn6[h,c]	"ocosatetraenoyl carnitine (C22:4Crn, n-6)"
osttcrn6[h,m]	"ocosatetraenoyl carnitine (C22:4Crn, n-6)"
pa_Hsa_Hep[h,c]	"Phosphatidate, Hepatocyte"
pa_Hsa_Hep[h,m]	"Phosphatidate, Hepatocyte"
pan4p[h,c]	Pantetheine 4'-phosphate
pc_Hsa_Hep[h,c]	"Phosphatidylcholine, human hepatocyte"
pcrn[h,c]	propionyl-carnitine
pcrn[h,m]	propionyl-carnitine
pcrn[h,x]	propionyl-carnitine
pdcoa[h,c]	pentadecanoyl-CoA (C15:0CoA)
pdcoa[h,m]	pentadecanoyl-CoA (C15:0CoA)
pdcrn[h,c]	pentadecanoylcarnitine (C15:0Crn)
pdcrn[h,m]	pentadecanoylcarnitine (C15:0Crn)
pe_Hsa_Hep[h,c]	"Phosphatidylethanolamine, human hepatocyte"
pep[h,c]	Phosphoenolpyruvate
pep[h,m]	Phosphoenolpyruvate
pg_Hsa_Hep[h,m]	"Phosphatidylglycerol, human hepatocyte"
pgp_Hsa_Hep[h,m]	"Phosphatidylglycerophosphate, Hybridoma"
phe-L[h,c]	L-Phenylalanine
pheme[h,c]	Protoheme
pheme[h,m]	Protoheme
phpyr[h,c]	Phenylpyruvate
pi[h,c]	Phosphate
pi[h,r]	Phosphate
pi[h,m]	Phosphate
pi[h,x]	Phosphate
pino_Hsa_Hep[h,c]	"phosphatidyl-1D-myo-inositol, human hepatocyte"
pmtcoa[h,c]	Palmitoyl-CoA (n-C16:0CoA)
pmtcoa[h,m]	Palmitoyl-CoA (n-C16:0CoA)
pmtcrn[h,c]	L-Palmitoylcarnitine (C16:0Crn)
pmtcrn[h,m]	L-Palmitoylcarnitine (C16:0Crn)
pnto-R[h,c]	(R)-Pantothenate
ppa[h,c]	Propionate
ppa[h,m]	Propionate
ppbng[h,c]	Porphobilinogen
ppcoa[h,c]	Propanoyl-CoA (C3:0CoA)
ppcoa[h,m]	Propanoyl-CoA (C3:0CoA)
ppcoa[h,x]	Propanoyl-CoA (C3:0CoA)
ppi[h,c]	Diphosphate
ppi[h,r]	Diphosphate
ppi[h,m]	Diphosphate
ppi[h,x]	Diphosphate
ppp9[h,c]	Protoporphyrin
ppp9[h,m]	Protoporphyrin
pppg9[h,c]	Protoporphyrinogen IX
pppi[h,c]	Inorganic triphosphate
pram[h,c]	5-Phospho-beta-D-ribosylamine
pro-L[h,c]	L-Proline
pro-L[h,m]	L-Proline
prpp[h,c]	5-Phospho-alpha-D-ribose 1-diphosphate
ps_Hsa_Hep[h,c]	"Phosphatidylserine, human hepatocyte"
pser-L[h,c]	O-Phospho-L-serine
ptcoa[h,m]	Pentanoyl-CoA (C5:0CoA)
ptdca[h,c]	pentadecanoate (C15:0)
ptrc[h,c]	Putrescine
pyr[h,c]	Pyruvate
pyr[h,m]	Pyruvate
q10h2[h,m]	Ubiquinol-10
r5p[h,c]	alpha-D-Ribose 5-phosphate
ru5p-D[h,c]	D-Ribulose 5-phosphate
s7p[h,c]	Sedoheptulose 7-phosphate
sarcs[h,c]	Sarcosine
sarcs[h,x]	Sarcosine
ser-L[h,c]	L-Serine
so3[h,c]	Sulfite
so3[h,m]	Sulfite
sphgmy_Hsa_Hep[h,c]	"Sphingomyelin, hepatocyte"
sphgn[h,c]	Sphinganine
spmd[h,c]	Spermidine
spyr[h,c]	3-Sulfinylpyruvate
spyr[h,m]	3-Sulfinylpyruvate
sql[h,r]	Squalene
Ssq23epx[h,r]	"(S)-Squalene-2,3-epoxide"
strcoa[h,c]	Stearyl-CoA (n-C18:0CoA)
strcoa[h,m]	Stearyl-CoA (n-C18:0CoA)
strcrn[h,c]	Stearoylcarnitine (C18:0Crn)
strcrn[h,m]	Stearoylcarnitine (C18:0Crn)
strdnccoa3[h,c]	"stearidonyl coenzyme A (C18:4CoA, n-3)"
succ[h,m]	Succinate
succoa[h,m]	Succinyl-CoA
sucsal[h,m]	Succinic semialdehyde
taur[h,c]	Taurine
taur[h,x]	Taurine
tchola[h,c]	taurocholic acid
tdcoa[h,c]	Tetradecanoyl-CoA (n-C14:0CoA)
tdcoa[h,m]	Tetradecanoyl-CoA (n-C14:0CoA)
tdcrn[h,c]	tetradecanoylcarnitine (C14:0Crn)
tdcrn[h,m]	tetradecanoylcarnitine (C14:0Crn)
tdecoa7[h,c]	"tetradecenoyl-CoA (C14:1CoA, n-7)"
tdecoa7[h,m]	"tetradecenoyl-CoA (C14:1CoA, n-7)"
tdecrn7[h,c]	"tetradecenoyl carnitine (C14:1Crn, n-7)"
tdecrn7[h,m]	"tetradecenoyl carnitine (C14:1Crn, n-7)"
thbpt[h,c]	Tetrahydrobiopterin
thcholst[h,m]	"3alpha,7alpha,12alpha-Trihydroxy-5beta-cholestan-26-al"
thcholstoic[h,c]	"3alpha,7alpha,12alpha-Trihydroxy-5beta-cholestanoate"
thcholstoic[h,m]	"3alpha,7alpha,12alpha-Trihydroxy-5beta-cholestanoate"
thcholstoic[h,x]	"3alpha,7alpha,12alpha-Trihydroxy-5beta-cholestanoate"
thf[h,c]	"5,6,7,8-Tetrahydrofolate"
thf[h,m]	"5,6,7,8-Tetrahydrofolate"
thr-L[h,c]	L-Threonine
thymd[h,c]	Thymidine
trdcoa[h,m]	tridecanoyl-CoA (C13:0CoA)
trdox[h,c]	Oxidized thioredoxin
trdrd[h,c]	Reduced thioredoxin
triglyc_Hsa_Hep[h,c]	"triglyceride, hepatocyte"
trp-L[h,c]	L-Tryptophan
tsul[h,c]	Thiosulfate
ttdca[h,c]	tetradecanoate (C14:0)
ttdcea7[h,c]	"tetradecenoate (C14:1, n-7)"
tyr-L[h,c]	L-Tyrosine
tyr-L[h,m]	L-Tyrosine
ubq10[h,m]	Ubiquinone-10
udp[h,c]	UDP
udpg[h,c]	UDPglucose
udpgal[h,c]	UDPgalactose
ump[h,c]	UMP
uppg3[h,c]	Uroporphyrinogen III
urcan[h,c]	Urocanate
urea[h,c]	Urea
uri[h,c]	Uridine
utp[h,c]	UTP
val-L[h,c]	L-Valine
val-L[h,m]	L-Valine
xmp[h,c]	Xanthosine 5'-phosphate
xol7a[h,r]	7 alpha-Hydroxycholesterol
xol7aone[h,r]	7alpha-Hydroxycholest-4-en-3-one
xoldiolone[h,c]	"7alpha,12alpha-Dihydroxycholest-4-en-3-one"
xoldiolone[h,r]	"7alpha,12alpha-Dihydroxycholest-4-en-3-one"
xoldioloneh[h,c]	"7alpha,12alpha-Dihydroxy-5beta-cholestan-3-one"
xoltetrol[h,m]	"3alpha,7alpha,12alpha,26-Tetrahydroxy-5beta-cholestane"
xoltriol[h,c]	"3alpha,7alpha,12alpha-Trihydroxy-5beta-cholestane"
xoltriol[h,m]	"3alpha,7alpha,12alpha-Trihydroxy-5beta-cholestane"
xu5p-D[h,c]	D-Xylulose 5-phosphate
zym_int2[h,r]	zymosterone
zymst[h,r]	Zymosterol
zymstnl[h,r]	Zymostenol
10fthf[m,c]	10-Formyltetrahydrofolate
10fthf[m,m]	10-Formyltetrahydrofolate
12dgr_Hsa_Myc[m,c]	"1,2-Diacylglycerol, human myocyte"
13dpg[m,c]	3-Phospho-D-glyceroyl phosphate
1ag3p_Hsa_Myc[m,c]	"1-Acyl-sn-glycerol 3-phosphate, human myocyte"
1aglycpc_Hsa_Myc[m,c]	"1-Acyl-sn-glycero-3-phosphocholine, human myocyte specific"
1pyr5c[m,c]	1-Pyrroline-5-carboxylate
1pyr5c[m,m]	1-Pyrroline-5-carboxylate
23dpg[m,c]	3-Phospho-D-glycerol phosphate
25aics[m,c]	(S)-2-[5-Amino-1-(5-phospho-D-ribosyl)imidazole-4-carboxamido]succinate
2aadp[m,m]	L-2-Aminoadipate
2amuc[m,c]	2-Aminomuconate
2aobut[m,m]	L-2-Amino-3-oxobutanoate
2hpac[m,c]	2-Hydroxyphenylacetate
2maacoa[m,m]	2-Methyl-3-acetoacetyl-CoA
2mb2coa[m,m]	trans-2-Methylbut-2-enoyl-CoA
2mbcoa[m,m]	2-Methylbutanoyl-CoA
2mp2coa[m,m]	2-Methylprop-2-enoyl-CoA
2obut[m,c]	2-Oxobutanoate
2obut[m,m]	2-Oxobutanoate
2oxoadp[m,c]	2-Oxoadipate
2oxoadp[m,m]	2-Oxoadipate
2pg[m,c]	D-Glycerate 2-phosphate
34hpp[m,c]	3-(4-Hydroxyphenyl)pyruvate
3dsphgn[m,c]	3-Dehydrosphinganine
3hanthrn[m,c]	3-Hydroxyanthranilate
3hbut-R[m,c]	(R)-3-Hydroxybutanoate
3hbut-R[m,m]	(R)-3-Hydroxybutanoate
3hbycoa[m,m]	(S)-3-Hydroxybutyryl-CoA
3hmbcoa[m,m]	(S)-3-Hydroxy-2-methylbutyryl-CoA
3hmp[m,c]	(S)-3-hydroxyisobutyrate
3hmp[m,m]	(S)-3-hydroxyisobutyrate
3mb2coa[m,m]	3-Methylbut-2-enoyl-CoA
3mgcoa[m,m]	3-Methylglutaconyl-CoA
3mob[m,c]	3-Methyl-2-oxobutanoate
3mob[m,m]	3-Methyl-2-oxobutanoate
3mop[m,c]	(S)-3-Methyl-2-oxopentanoate
3mop[m,m]	(S)-3-Methyl-2-oxopentanoate
3pg[m,c]	3-Phospho-D-glycerate
3php[m,c]	3-Phosphohydroxypyruvate
3sala[m,c]	3-Sulfino-L-alanine
3sala[m,m]	3-Sulfino-L-alanine
44mctr[m,r]	"4,4-dimethylcholesta-8,14,24-trienol"
44mzym[m,r]	"4,4-dimethylzymosterol"
4abut[m,c]	4-Aminobutanoate
4abut[m,m]	4-Aminobutanoate
4abutn[m,c]	4-Aminobutanal
4fumacac[m,c]	4-Fumarylacetoacetate
4izp[m,c]	4-Imidazolone-5-propanoate
4mlacac[m,c]	4-Maleylacetoacetate
4mop[m,c]	4-Methyl-2-oxopentanoate
4mop[m,m]	4-Methyl-2-oxopentanoate
4mzym_int1[m,r]	4-Methylzymosterol intermediate 1
4mzym_int2[m,r]	4-Methylzymosterol intermediate 2
4ppan[m,c]	D-4'-Phosphopantothenate
4ppcys[m,c]	N-((R)-4-Phosphopantothenoyl)-L-cysteine
5aizc[m,c]	5-amino-1-(5-phospho-D-ribosyl)imidazole-4-carboxylate
5aop[m,c]	5-Amino-4-oxopentanoate
5aop[m,m]	5-Amino-4-oxopentanoate
5dpmev[m,x]	(R)-5-Diphosphomevalonate
5fthf[m,c]	5-Formiminotetrahydrofolate
5mta[m,c]	5-Methylthioadenosine
5mthf[m,c]	5-Methyltetrahydrofolate
5pmev[m,x]	(R)-5-Phosphomevalonate
6pgc[m,c]	6-Phospho-D-gluconate
6pgc[m,r]	6-Phospho-D-gluconate
6pgl[m,c]	"6-phospho-D-glucono-1,5-lactone"
6pgl[m,r]	"6-phospho-D-glucono-1,5-lactone"
6pthp[m,c]	"6-Pyruvoyl-5,6,7,8-tetrahydropterin"
7dhchsterol[m,r]	7-Dehydrocholesterol
aacoa[m,c]	Acetoacetyl-CoA
aacoa[m,m]	Acetoacetyl-CoA
aact[m,c]	Aminoacetone
aact[m,m]	Aminoacetone
ac[m,c]	Acetate
ac[m,m]	Acetate
acac[m,c]	Acetoacetate
acac[m,m]	Acetoacetate
acald[m,c]	Acetaldehyde
accoa[m,c]	Acetyl-CoA
accoa[m,m]	Acetyl-CoA
acmucsal[m,c]	2-Amino-3-carboxymuconate semialdehyde
acrn[m,c]	O-Acetylcarnitine
acrn[m,m]	O-Acetylcarnitine
actin[m,c]	Actin
adn[m,c]	Adenosine
adp[m,c]	ADP
adp[m,m]	ADP
adp[m,x]	ADP
agm[m,m]	Agmatine
ahcys[m,c]	S-Adenosyl-L-homocysteine
ahdt[m,c]	"2-Amino-4-hydroxy-6-(erythro-1,2,3-trihydroxypropyl)dihydropteridine triphosphate"
aicar[m,c]	5-Amino-1-(5-Phospho-D-ribosyl)imidazole-4-carboxamide
air[m,c]	5-amino-1-(5-phospho-D-ribosyl)imidazole
akg[m,c]	2-Oxoglutarate
akg[m,m]	2-Oxoglutarate
ala-L[m,c]	L-Alanine
amet[m,c]	S-Adenosyl-L-methionine
ametam[m,c]	S-Adenosylmethioninamine
amp[m,c]	AMP
amp[m,m]	AMP
ampsal[m,m]	L-2-Aminoadipate 6-semialdehyde
amucsal[m,c]	2-Aminomuconate semialdehyde
arg-L[m,c]	L-Arginine
arg-L[m,m]	L-Arginine
argsuc[m,c]	N(omega)-(L-Arginino)succinate
asn-L[m,c]	L-Asparagine
asp-L[m,c]	L-Aspartate
asp-L[m,m]	L-Aspartate
atp[m,c]	ATP
atp[m,m]	ATP
atp[m,x]	ATP
b2coa[m,m]	trans-But-2-enoyl-CoA
btcoa[m,m]	Butanoyl-CoA (C4:0CoA)
camp[m,c]	cAMP
cbasp[m,c]	N-Carbamoyl-L-aspartate
cbp[m,c]	Carbamoyl phosphate
cbp[m,m]	Carbamoyl phosphate
cdp[m,c]	CDP
cdp[m,m]	CDP
cdpchol[m,c]	CDPcholine
cdpdag_Hsa_Myc[m,c]	"CDPdiacylglycerol, human myocyte"
cdpdag_Hsa_Myc[m,m]	"CDPdiacylglycerol, human myocyte"
cer_Hsa_Myc[m,c]	"ceramide, Human Myocyte"
cgly[m,c]	Cys-Gly
cgmp[m,c]	"3',5'-Cyclic GMP"
chol[m,c]	Choline
cholp[m,c]	Choline phosphate
cholsd[m,r]	"5alpha-Cholesta-7,24-dien-3beta-ol"
cholse_Hsa_Myc[m,c]	"Cholesterol ester, myocyte"
chsterol[m,c]	Cholesterol
chsterol[m,r]	Cholesterol
cit[m,c]	Citrate
cit[m,m]	Citrate
citr-L[m,c]	L-Citrulline
citr-L[m,m]	L-Citrulline
clpn_Hsa_Myc[m,c]	"cardiolipin, myocyte"
clpn_Hsa_Myc[m,m]	"cardiolipin, myocyte"
cmp[m,c]	CMP
cmp[m,m]	CMP
co2[m,c]	CO2
co2[m,r]	CO2
co2[m,m]	CO2
co2[m,x]	CO2
coa[m,c]	Coenzyme A
coa[m,m]	Coenzyme A
cpppg3[m,c]	Coproporphyrinogen III
creat[m,c]	Creatine
creat[m,m]	Creatine
creatp[m,c]	Phosphocreatine
creatp[m,m]	Phosphocreatine
crn[m,c]	L-Carnitine
crn[m,m]	L-Carnitine
crtn[m,c]	Creatinine
ctp[m,c]	CTP
ctp[m,m]	CTP
cys-L[m,c]	L-Cysteine
cysth-L[m,c]	L-Cystathionine
cytd[m,c]	Cytidine
dadp[m,c]	dADP
datp[m,c]	dATP
dca[m,c]	Decanoate
dcamp[m,c]	"N6-(1,2-Dicarboxyethyl)-AMP"
dccoa[m,m]	Decanoyl-CoA (C10:0CoA)
dcdp[m,c]	dCDP
dcer_Hsa_Myc[m,c]	"dihydroceramide, Human Myocyte"
dcmp[m,c]	dCMP
dcshea3[m,c]	"docosahexaenoate (C22:6, n-3)"
dcspea3[m,c]	"docosapentaenoate (C22:5, n-3)"
dctp[m,c]	dCTP
dcyt[m,c]	Deoxycytidine
ddca[m,c]	dodecanoate (C12:0)
ddcoa[m,m]	Dodecanoyl-CoA (n-C12:0CoA)
ddsmsterol[m,r]	7-Dehydrodesmosterol
dgdp[m,c]	dGDP
dgmp[m,c]	dGMP
dgtp[m,c]	dGTP
dhap[m,c]	Dihydroxyacetone phosphate
dhbpt[m,c]	"6,7-Dihydrobiopterin"
dhf[m,c]	"7,8-Dihydrofolate"
dhor-S[m,c]	(S)-Dihydroorotate
dmpp[m,c]	Dimethylallyl diphosphate
dmpp[m,x]	Dimethylallyl diphosphate
dpcoa[m,c]	Dephospho-CoA
dshcoa3[m,c]	"docosahexaenoyl-CoA (C22:6CoA, n-3)"
dshcoa3[m,m]	"docosahexaenoyl-CoA (C22:6CoA, n-3)"
dshcrn3[m,c]	"docosahexaenoyl carnitine (C22:6Crn, n-3)"
dshcrn3[m,m]	"docosahexaenoyl carnitine (C22:6Crn, n-3)"
dsmsterol[m,r]	Desmosterol
dspcoa3[m,c]	"docosapentaenoyl-CoA (C22:5CoA, n-3)"
dspcoa3[m,m]	"docosapentaenoyl-CoA (C22:5CoA, n-3)"
dspcrn3[m,c]	"docosapentaenoyl carnitine (C22:5Crn, n-3)"
dspcrn3[m,m]	"docosapentaenoyl carnitine (C22:5Crn, n-3)"
dtdp[m,c]	dTDP
dtmp[m,c]	dTMP
dttp[m,c]	dTTP
dudp[m,c]	dUDP
dump[m,c]	dUMP
duri[m,c]	Deoxyuridine
dutp[m,c]	dUTP
e4p[m,c]	D-Erythrose 4-phosphate
e4p[m,r]	D-Erythrose 4-phosphate
ecspea3[m,c]	"eicosapentaenoate (C20:5, n-3)"
ecstea6[m,c]	"eicosatrienoate (C20:3, n-6)"
ecsttea6[m,c]	"eicosatetraenoate (C20:4, n-6)"
edcoa[m,m]	endecanoyl-CoA (C11:0CoA)
espcoa3[m,c]	"eicosapentaenoyl-CoA (C20:5CoA, n-3)"
espcoa3[m,m]	"eicosapentaenoyl-CoA (C20:5CoA, n-3)"
espcrn3[m,c]	"eicosapentaenoyl carnitine (C20:5Crn, n-3)"
espcrn3[m,m]	"eicosapentaenoyl carnitine (C20:5Crn, n-3)"
estcoa6[m,c]	"eicosatrienoyl-CoA (C20:3CoA, n-6)"
estcoa6[m,m]	"eicosatrienoyl-CoA (C20:3CoA, n-6)"
estcrn6[m,c]	"eicosatrienoyl carnitine (C20:3Crn, n-6)"
estcrn6[m,m]	"eicosatrienoyl carnitine (C20:3Crn, n-6)"
etoh[m,c]	Ethanol
ettcoa3[m,c]	"eicosatetraenoyl-CoA (C20:4CoA, n-3)"
ettcoa6[m,c]	"eicosatetraenoyl-CoA (C20:4CoA, n-6)"
ettcoa6[m,m]	"eicosatetraenoyl-CoA (C20:4CoA, n-6)"
ettcrn6[m,c]	"eicosatetraenoyl carnitine (C20:4Crn, n-6)"
ettcrn6[m,m]	"eicosatetraenoyl carnitine (C20:4Crn, n-6)"
f26bp[m,c]	"D-Fructose 2,6-bisphosphate"
f6p[m,c]	D-Fructose 6-phosphate
f6p[m,r]	D-Fructose 6-phosphate
facoa_avg_Hsa_Myc[m,c]	"Averaged fatty acyl CoA, human myocyte"
fad[m,m]	FAD
fadh2[m,m]	FADH2
fald[m,c]	Formaldehyde
fald[m,m]	Formaldehyde
fald[m,x]	Formaldehyde
fdp[m,c]	"D-Fructose 1,6-bisphosphate"
fe2[m,c]	Fe2+
fe2[m,m]	Fe2+
fgam[m,c]	N2-Formyl-N1-(5-phospho-D-ribosyl)glycinamide
ficytcc[m,m]	Ferricytochrome c
focytcc[m,m]	Ferrocytochrome c
for[m,c]	Formate
for[m,r]	Formate
for[m,m]	Formate
forglu[m,c]	N-Formimidoyl-L-glutamate
fpram[m,c]	2-(Formamido)-N1-(5-phospho-D-ribosyl)acetamidine
fprica[m,c]	5-Formamido-1-(5-phospho-D-ribosyl)imidazole-4-carboxamide
frdp[m,c]	Farnesyl diphosphate
frdp[m,r]	Farnesyl diphosphate
fru[m,c]	D-Fructose
fum[m,c]	Fumarate
fum[m,m]	Fumarate
g1p[m,c]	D-Glucose 1-phosphate
g3p[m,c]	Glyceraldehyde 3-phosphate
g3p[m,r]	Glyceraldehyde 3-phosphate
g6p[m,c]	D-Glucose 6-phosphate
g6p[m,r]	D-Glucose 6-phosphate
gar[m,c]	N1-(5-Phospho-D-ribosyl)glycinamide
gdp[m,c]	GDP
gdp[m,m]	GDP
glc-D[m,c]	D-Glucose
glc-D[m,r]	D-Glucose
gln-L[m,c]	L-Glutamine
gln-L[m,m]	L-Glutamine
glu-L[m,c]	L-Glutamate
glu-L[m,m]	L-Glutamate
glu5p[m,m]	L-Glutamate 5-phosphate
glu5sa[m,c]	L-Glutamate 5-semialdehyde
glu5sa[m,m]	L-Glutamate 5-semialdehyde
glucys[m,c]	gamma-L-Glutamyl-L-cysteine
glutcoa[m,m]	Glutaryl-CoA
gly[m,c]	Glycine
gly[m,m]	Glycine
gly[m,x]	Glycine
glyc[m,c]	Glycerol
glyc3p[m,c]	sn-Glycerol 3-phosphate
glyc3p[m,m]	sn-Glycerol 3-phosphate
glyccya[m,c]	Glycocyamine
glycogen[m,c]	glycogen
gmp[m,c]	GMP
grdp[m,c]	Geranyl diphosphate
gthox[m,c]	Oxidized glutathione
gthrd[m,c]	Reduced glutathione
gtp[m,c]	GTP
gtp[m,m]	GTP
h[m,c]	H+
h[m,r]	H+
h[m,m]	H+
h[m,x]	H+
h2o[m,c]	H2O
h2o[m,r]	H2O
h2o[m,m]	H2O
h2o[m,x]	H2O
h2o2[m,c]	Hydrogen peroxide
h2o2[m,m]	Hydrogen peroxide
h2o2[m,x]	Hydrogen peroxide
hco3[m,c]	Bicarbonate
hco3[m,m]	Bicarbonate
hcys-L[m,c]	L-Homocysteine
hdca[m,c]	hexadecanoate (n-C16:0)
hdcea7[m,c]	"hexadecenoate (C16:1, n-7)"
hdcoa7[m,c]	"hexadecenoyl-CoA (C16:1CoA, n-7)"
hdcoa7[m,m]	"hexadecenoyl-CoA (C16:1CoA, n-7)"
hdcrn7[m,c]	"hexadecenoyl carnitine (C16:1Crn, n-7)"
hdcrn7[m,m]	"hexadecenoyl carnitine (C16:1Crn, n-7)"
hgentis[m,c]	Homogentisate
hibcoa[m,m]	(S)-3-Hydroxyisobutyryl-CoA
his-L[m,c]	L-Histidine
hkyn[m,c]	3-Hydroxy-L-kynurenine
hmbil[m,c]	Hydroxymethylbilane
hmgcoa[m,c]	Hydroxymethylglutaryl-CoA
hmgcoa[m,m]	Hydroxymethylglutaryl-CoA
hpcoa[m,m]	heptanoyl-CoA (C7:0CoA)
hpdca[m,c]	heptadecanoate (C17:0)
hpdcoa[m,c]	heptadecanoyl CoA (C17:0CoA)
hpdcoa[m,m]	heptadecanoyl CoA (C17:0CoA)
hpdcrn[m,c]	heptadecanoyl carnitine (C17:0Crn)
hpdcrn[m,m]	heptadecanoyl carnitine (C17:0Crn)
hxcoa[m,m]	Hexanoyl-CoA (C6:0CoA)
ibcoa[m,m]	Isobutyryl-CoA
icit[m,c]	Isocitrate
icit[m,m]	Isocitrate
ile-L[m,c]	L-Isoleucine
ile-L[m,m]	L-Isoleucine
imp[m,c]	IMP
inost[m,c]	myo-Inositol
ipdp[m,c]	Isopentenyl diphosphate
ipdp[m,x]	Isopentenyl diphosphate
ivcoa[m,m]	Isovaleryl-CoA
kynr-L[m,c]	L-Kynurenine
lac-D[m,c]	D-Lactate
lac-D[m,m]	D-Lactate
lac-L[m,c]	L-Lactate
lanost[m,r]	Lanosterol
lathost[m,r]	Lathosterol
Ldopa[m,c]	"3,4-Dihydroxy-L-phenylalanine"
leu-L[m,c]	L-Leucine
leu-L[m,m]	L-Leucine
Lfmkynr[m,c]	L-Formylkynurenine
lgt-S[m,c]	(R)-S-Lactoylglutathione
Lsacchrp[m,m]	L-Saccharopine
lys-L[m,c]	L-Lysine
lys-L[m,m]	L-Lysine
mal-L[m,c]	L-Malate
mal-L[m,m]	L-Malate
malcoa[m,c]	Malonyl-CoA
man[m,c]	D-Mannose
man6p[m,c]	D-Mannose 6-phosphate
mercppyr[m,c]	Mercaptopyruvate
met-L[m,c]	L-Methionine
methf[m,c]	"5,10-Methenyltetrahydrofolate"
methf[m,m]	"5,10-Methenyltetrahydrofolate"
mev-R[m,c]	(R)-Mevalonate
mev-R[m,x]	(R)-Mevalonate
mglyc_Hsa_Myc[m,c]	"monoacylglycerol, human myocyte"
mi1p-D[m,c]	1D-myo-Inositol 1-phosphate
mlthf[m,c]	"5,10-Methylenetetrahydrofolate"
mlthf[m,m]	"5,10-Methylenetetrahydrofolate"
mmal[m,c]	Methylmalonate
mmal[m,m]	Methylmalonate
mmalsa-S[m,c]	(S)-Methylmalonate semialdehyde
mmalsa-S[m,m]	(S)-Methylmalonate semialdehyde
mmcoa-R[m,m]	(R)-Methylmalonyl-CoA
mmcoa-S[m,m]	(S)-Methylmalonyl-CoA
mthgxl[m,c]	Methylglyoxal
myoactin[m,c]	Myosin-Actin
myoactinADP[m,c]	Myosin-Actin-ADP
myoactinADPPi[m,c]	Myosin-Actin-ADP-Pi
myosinADPPi[m,c]	Myosin-ADP-Pi
myosinATP[m,c]	Myosin-ATP
na1[m,c]	Sodium
nad[m,c]	Nicotinamide adenine dinucleotide
nad[m,r]	Nicotinamide adenine dinucleotide
nad[m,m]	Nicotinamide adenine dinucleotide
nadh[m,c]	Nicotinamide adenine dinucleotide - reduced
nadh[m,r]	Nicotinamide adenine dinucleotide - reduced
nadh[m,m]	Nicotinamide adenine dinucleotide - reduced
nadp[m,c]	Nicotinamide adenine dinucleotide phosphate
nadp[m,r]	Nicotinamide adenine dinucleotide phosphate
nadp[m,m]	Nicotinamide adenine dinucleotide phosphate
nadph[m,c]	Nicotinamide adenine dinucleotide phosphate - reduced
nadph[m,r]	Nicotinamide adenine dinucleotide phosphate - reduced
nadph[m,m]	Nicotinamide adenine dinucleotide phosphate - reduced
nh4[m,c]	Ammonium
nh4[m,m]	Ammonium
nncoa[m,m]	nonanoyl-CoA (C9:0CoA)
o2[m,c]	O2
o2[m,r]	O2
o2[m,m]	O2
o2[m,x]	O2
o2-[m,c]	Superoxide
o2-[m,m]	Superoxide
oaa[m,c]	Oxaloacetate
oaa[m,m]	Oxaloacetate
occoa[m,m]	Octanoyl-CoA (C8:0CoA)
ocdca[m,c]	octadecanoate (n-C18:0)
ocdcea9[m,c]	"octadecenoate (C18:1, n-9)"
ocdctra3[m,c]	"octadecatrienoate (C18:3, n-3)"
ocddea6[m,c]	"octadecadienoate (C18:2, n-6)"
ocdycacoa6[m,c]	"octadecadienoyl-CoA (C18:2CoA, n-6)"
ocdycacoa6[m,m]	"octadecadienoyl-CoA (C18:2CoA, n-6)"
ocdycacrn6[m,c]	"octadecadienoyl carnitine (C18:2Crn, n-6)"
ocdycacrn6[m,m]	"octadecadienoyl carnitine (C18:2Crn, n-6)"
octa[m,c]	octanoate
odcoa3[m,c]	"octadecatrienoyl-CoA (C18:3CoA, n-3)"
odcoa3[m,m]	"octadecatrienoyl-CoA (C18:3CoA, n-3)"
odcoa6[m,c]	"octadecatrienoyl-CoA (C18:3CoA, n-6)"
odcrn3[m,c]	"octadecatrienoyl carnitine (C18:3Crn, n3)"
odcrn3[m,m]	"octadecatrienoyl carnitine (C18:3Crn, n3)"
odecoa9[m,c]	"octadecenoyl-CoA (C18:1CoA, n-9)"
odecoa9[m,m]	"octadecenoyl-CoA (C18:1CoA, n-9)"
odecrn9[m,c]	"octadecenoyl carnitine (C18:1Crn, n9)"
odecrn9[m,m]	"octadecenoyl carnitine (C18:1Crn, n9)"
orn-L[m,c]	L-Ornithine
orn-L[m,m]	L-Ornithine
orot[m,c]	Orotate
orot5p[m,c]	Orotidine 5'-phosphate
pa_Hsa_Myc[m,c]	"Phosphatidate, Human Myocyte"
pa_Hsa_Myc[m,m]	"Phosphatidate, Human Myocyte"
pan4p[m,c]	Pantetheine 4'-phosphate
pc_Hsa_Myc[m,c]	"phosphatidylcholine, human myocyte"
pcrn[m,c]	propionyl-carnitine
pcrn[m,m]	propionyl-carnitine
pdcoa[m,c]	pentadecanoyl-CoA (C15:0CoA)
pdcoa[m,m]	pentadecanoyl-CoA (C15:0CoA)
pdcrn[m,c]	pentadecanoylcarnitine (C15:0Crn)
pdcrn[m,m]	pentadecanoylcarnitine (C15:0Crn)
pe_Hsa_Myc[m,c]	"phosphatidylethanolamine, human myocyte"
pep[m,c]	Phosphoenolpyruvate
pep[m,m]	Phosphoenolpyruvate
pg_Hsa_Myc[m,m]	"phosphatidylglycerol, Human Myocyte"
pgp_Hsa_Myc[m,m]	"Phosphatidylglycerophosphate, human myocyte"
phe-L[m,c]	L-Phenylalanine
pheme[m,c]	Protoheme
pheme[m,m]	Protoheme
phpyr[m,c]	Phenylpyruvate
pi[m,c]	Phosphate
pi[m,r]	Phosphate
pi[m,m]	Phosphate
pi[m,x]	Phosphate
pino_Hsa_Myc[m,c]	"phosphatidyl-1D-myo-inositol, human myocyte"
pmtcoa[m,c]	Palmitoyl-CoA (n-C16:0CoA)
pmtcoa[m,m]	Palmitoyl-CoA (n-C16:0CoA)
pmtcrn[m,c]	L-Palmitoylcarnitine (C16:0Crn)
pmtcrn[m,m]	L-Palmitoylcarnitine (C16:0Crn)
pnto-R[m,c]	(R)-Pantothenate
ppa[m,c]	Propionate
ppa[m,m]	Propionate
ppbng[m,c]	Porphobilinogen
ppcoa[m,c]	Propanoyl-CoA (C3:0CoA)
ppcoa[m,m]	Propanoyl-CoA (C3:0CoA)
ppi[m,c]	Diphosphate
ppi[m,r]	Diphosphate
ppi[m,m]	Diphosphate
ppp9[m,c]	Protoporphyrin
ppp9[m,m]	Protoporphyrin
pppg9[m,c]	Protoporphyrinogen IX
pppi[m,c]	Inorganic triphosphate
pram[m,c]	5-Phospho-beta-D-ribosylamine
pro-L[m,c]	L-Proline
pro-L[m,m]	L-Proline
prpp[m,c]	5-Phospho-alpha-D-ribose 1-diphosphate
ps_Hsa_Myc[m,c]	"Phosphatidylserine, human myocyte"
pser-L[m,c]	O-Phospho-L-serine
ptcoa[m,m]	Pentanoyl-CoA (C5:0CoA)
ptdca[m,c]	pentadecanoate (C15:0)
ptrc[m,c]	Putrescine
ptrc[m,m]	Putrescine
pyr[m,c]	Pyruvate
pyr[m,m]	Pyruvate
q10h2[m,m]	Ubiquinol-10
r5p[m,c]	alpha-D-Ribose 5-phosphate
r5p[m,r]	alpha-D-Ribose 5-phosphate
ru5p-D[m,c]	D-Ribulose 5-phosphate
ru5p-D[m,r]	D-Ribulose 5-phosphate
s7p[m,c]	Sedoheptulose 7-phosphate
s7p[m,r]	Sedoheptulose 7-phosphate
sarcs[m,c]	Sarcosine
sarcs[m,m]	Sarcosine
sarcs[m,x]	Sarcosine
sbt-D[m,c]	D-Sorbitol
ser-L[m,c]	L-Serine
so3[m,c]	Sulfite
so3[m,m]	Sulfite
sphgmy_Hsa_Myc[m,c]	"Sphingomyeline, human myocyte"
sphgn[m,c]	Sphinganine
spmd[m,c]	Spermidine
spyr[m,c]	3-Sulfinylpyruvate
spyr[m,m]	3-Sulfinylpyruvate
sql[m,r]	Squalene
Ssq23epx[m,r]	"(S)-Squalene-2,3-epoxide"
strcoa[m,c]	Stearyl-CoA (n-C18:0CoA)
strcoa[m,m]	Stearyl-CoA (n-C18:0CoA)
strcrn[m,c]	Stearoylcarnitine (C18:0Crn)
strcrn[m,m]	Stearoylcarnitine (C18:0Crn)
strdnccoa3[m,c]	"stearidonyl coenzyme A (C18:4CoA, n-3)"
succ[m,m]	Succinate
succoa[m,m]	Succinyl-CoA
sucsal[m,m]	Succinic semialdehyde
tdcoa[m,c]	Tetradecanoyl-CoA (n-C14:0CoA)
tdcoa[m,m]	Tetradecanoyl-CoA (n-C14:0CoA)
tdcrn[m,c]	tetradecanoylcarnitine (C14:0Crn)
tdcrn[m,m]	tetradecanoylcarnitine (C14:0Crn)
thbpt[m,c]	Tetrahydrobiopterin
thf[m,c]	"5,6,7,8-Tetrahydrofolate"
thf[m,m]	"5,6,7,8-Tetrahydrofolate"
thr-L[m,c]	L-Threonine
thymd[m,c]	Thymidine
trdcoa[m,m]	tridecanoyl-CoA (C13:0CoA)
trdox[m,c]	Oxidized thioredoxin
trdrd[m,c]	Reduced thioredoxin
triglyc_Hsa_Myc[m,c]	"Triglyceride, Human Myocyte"
trp-L[m,c]	L-Tryptophan
tsul[m,c]	Thiosulfate
ttdca[m,c]	tetradecanoate (C14:0)
tyr-L[m,c]	L-Tyrosine
ubq10[m,m]	Ubiquinone-10
udp[m,c]	UDP
udpg[m,c]	UDPglucose
ump[m,c]	UMP
uppg3[m,c]	Uroporphyrinogen III
urcan[m,c]	Urocanate
urea[m,c]	Urea
urea[m,m]	Urea
uri[m,c]	Uridine
utp[m,c]	UTP
val-L[m,c]	L-Valine
val-L[m,m]	L-Valine
xmp[m,c]	Xanthosine 5'-phosphate
xu5p-D[m,c]	D-Xylulose 5-phosphate
xu5p-D[m,r]	D-Xylulose 5-phosphate
zym_int2[m,r]	zymosterone
zymst[m,r]	Zymosterol
zymstnl[m,r]	Zymostenol
3hbut-R[e]	(R)-3-Hydroxybutanoate
3hmp[e]	(S)-3-hydroxyisobutyrate
acac[e]	Acetoacetate
ala-L[e]	L-Alanine
arg-L[e]	L-Arginine
asn-L[e]	L-Asparagine
asp-L[e]	L-Aspartate
chol[e]	Choline
chsterol[e]	Cholesterol
co2[e]	CO2
crn[e]	L-Carnitine
crtn[e]	Creatinine
cys-L[e]	L-Cysteine
dcsea9[e]	"docosenoate (C22:1, n-9)"
dcshea3[e]	"docosahexaenoate (C22:6, n-3)"
dcspea3[e]	"docosapentaenoate (C22:5, n-3)"
dcspea6[e]	"docosapentaenoate (C22:5, n-6)"
ddca[e]	dodecanoate (C12:0)
ecsa[e]	Eicosanoate (n-C20:0)
ecsea11[e]	"eicosenoate (C20:1, n-11)"
ecsea9[e]	"eicosenoate (C20:1, n-9)"
ecspea3[e]	"eicosapentaenoate (C20:5, n-3)"
ecstea6[e]	"eicosatrienoate (C20:3, n-6)"
ecstea9[e]	"eicosatrienoate (C20:3,n-9)"
ecsttea3[e]	"eicosatetraenoate (C20:4, n-3)"
ecsttea6[e]	"eicosatetraenoate (C20:4, n-6)"
etoh[e]	Ethanol
fe2[e]	Fe2+
fru[e]	D-Fructose
glc-D[e]	D-Glucose
gln-L[e]	L-Glutamine
glu-L[e]	L-Glutamate
gly[e]	Glycine
glyc[e]	Glycerol
h[e]	H+
h2o[e]	H2O
hco3[e]	Bicarbonate
hdca[e]	hexadecanoate (n-C16:0)
hdcea7[e]	"hexadecenoate (C16:1, n-7)"
hdcea9[e]	"hexadecenoate (C16:1, n-9)"
his-L[e]	L-Histidine
hpdca[e]	heptadecanoate (C17:0)
hpdcea8[e]	"heptadecenoate (C17:1, n-8)"
ile-L[e]	L-Isoleucine
lac-D[e]	D-Lactate
lac-L[e]	L-Lactate
leu-L[e]	L-Leucine
lys-L[e]	L-Lysine
met-L[e]	L-Methionine
na1[e]	Sodium
nh4[e]	Ammonium
o2[e]	O2
ocdca[e]	octadecanoate (n-C18:0)
ocdcea5[e]	"octadecenoate (C18:1, n-5)"
ocdcea7[e]	"octadecenoate (C18:1, n-7)"
ocdcea9[e]	"octadecenoate (C18:1, n-9)"
ocdctra3[e]	"octadecatrienoate (C18:3, n-3)"
ocdctra6[e]	"octadecatrienoate (C18:3, n-6)"
ocddea6[e]	"octadecadienoate (C18:2, n-6)"
ocsttea6[e]	"ocosatetraenoate (C22:4, n-6)"
orn-L[e]	L-Ornithine
phe-L[e]	L-Phenylalanine
pheme[e]	Protoheme
pi[e]	Phosphate
pnto-R[e]	(R)-Pantothenate
pro-L[e]	L-Proline
ptdca[e]	pentadecanoate (C15:0)
pyr[e]	Pyruvate
ser-L[e]	L-Serine
so3[e]	Sulfite
thr-L[e]	L-Threonine
trp-L[e]	L-Tryptophan
ttdca[e]	tetradecanoate (C14:0)
ttdcea5[e]	"tetradecenoate (C14:1, n-5)"
ttdcea7[e]	"tetradecenoate (C14:1, n-7)"
tyr-L[e]	L-Tyrosine
urea[e]	Urea
val-L[e]	L-Valine
