# Supplementary material for: A multi-tissue type genome-scale metabolic network for analysis of whole-body systems physiology
Source: BMC Syst Biol. 2011 Oct 31;5:180. doi: 10.1186/1752-0509-5-180 (PMC3219569; doi:10.1186/1752-0509-5-180)
Supplement: Additional file 3 — Tissue specific models and multi-tissue model SBML (in compressed zip format). Metabolic models for adipocyte, hepatocyte, myocyte, and multi-tissue network in SBML format. The SBML format can be imported into Matlab and COBRA Toolbox for simulations [file 1752-0509-5-180-S3.ZIP › AdipocyteModel.xml]

<?xml version="1.0" encoding="UTF-8"?>
<sbml xmlns="http://www.sbml.org/sbml/level2" level="2" version="1">
  <model id="adipocyte_A_BIOM" name="AdipocyteModel">
    <notes>
      <html xmlns="http://www.w3.org/1999/xhtml"><p>COBRA_Toolbox</p></html>
    </notes>
    <listOfUnitDefinitions>
      <unitDefinition id="mmol_per_gDW_per_hr">
        <listOfUnits>
          <unit kind="mole" scale="-3" multiplier="1" offset="0"/>
          <unit kind="gram" exponent="-1" multiplier="1" offset="0"/>
          <unit kind="second" exponent="-1" multiplier="0.00027777" offset="0"/>
        </listOfUnits>
      </unitDefinition>
    </listOfUnitDefinitions>
    <listOfCompartments>
      <compartment id="C_c" name="Cytoplasm"/>
      <compartment id="C_m" name="Mitochondrion"/>
      <compartment id="C_r" name="Endoplasmic_reticulum"/>
      <compartment id="C_x" name="Peroxisome"/>
    </listOfCompartments>
    <listOfSpecies>
      <species id="M_ac_bl" name="Acetate" compartment="C_bl"/>
      <species id="M_ala_L_bl" name="L-Alanine" compartment="C_bl"/>
      <species id="M_arg_L_bl" name="L-Arginine" compartment="C_bl"/>
      <species id="M_asn_L_bl" name="L-Asparagine" compartment="C_bl"/>
      <species id="M_asp_L_bl" name="L-Aspartate" compartment="C_bl"/>
      <species id="M_chol_bl" name="Choline" compartment="C_bl"/>
      <species id="M_co2_bl" name="CO2" compartment="C_bl"/>
      <species id="M_cys_L_bl" name="L-Cysteine" compartment="C_bl"/>
      <species id="M_dcsea9_bl" name="docosenoate (C22:1, n-9)" compartment="C_bl"/>
      <species id="M_dcshea3_bl" name="docosahexaenoate (C22:6, n-3)" compartment="C_bl"/>
      <species id="M_dcspea3_bl" name="docosapentaenoate (C22:5, n-3)" compartment="C_bl"/>
      <species id="M_ddca_bl" name="dodecanoate (C12:0)" compartment="C_bl"/>
      <species id="M_ecsa_bl" name="Eicosanoate (n-C20:0)" compartment="C_bl"/>
      <species id="M_ecsea11_bl" name="eicosenoate (C20:1, n-11)" compartment="C_bl"/>
      <species id="M_ecsea9_bl" name="eicosenoate (C20:1, n-9)" compartment="C_bl"/>
      <species id="M_ecstea6_bl" name="eicosatrienoate (C20:3, n-6)" compartment="C_bl"/>
      <species id="M_ecsttea6_bl" name="eicosatetraenoate (C20:4, n-6)" compartment="C_bl"/>
      <species id="M_etoh_bl" name="Ethanol" compartment="C_bl"/>
      <species id="M_fe2_bl" name="Fe2+" compartment="C_bl"/>
      <species id="M_glc_D_bl" name="D-Glucose" compartment="C_bl"/>
      <species id="M_gln_L_bl" name="L-Glutamine" compartment="C_bl"/>
      <species id="M_glu_L_bl" name="L-Glutamate" compartment="C_bl"/>
      <species id="M_gly_bl" name="Glycine" compartment="C_bl"/>
      <species id="M_glyc_bl" name="Glycerol" compartment="C_bl"/>
      <species id="M_h_bl" name="H+" compartment="C_bl"/>
      <species id="M_h2o_bl" name="H2O" compartment="C_bl"/>
      <species id="M_hco3_bl" name="Bicarbonate" compartment="C_bl"/>
      <species id="M_hdca_bl" name="hexadecanoate (n-C16:0)" compartment="C_bl"/>
      <species id="M_hdcea7_bl" name="hexadecenoate (C16:1, n-7)" compartment="C_bl"/>
      <species id="M_hdcea9_bl" name="hexadecenoate (C16:1, n-9)" compartment="C_bl"/>
      <species id="M_his_L_bl" name="L-Histidine" compartment="C_bl"/>
      <species id="M_hpdca_bl" name="heptadecanoate (C17:0)" compartment="C_bl"/>
      <species id="M_hpdcea8_bl" name="heptadecenoate (C17:1, n-8)" compartment="C_bl"/>
      <species id="M_ile_L_bl" name="L-Isoleucine" compartment="C_bl"/>
      <species id="M_lac_L_bl" name="L-Lactate" compartment="C_bl"/>
      <species id="M_leu_L_bl" name="L-Leucine" compartment="C_bl"/>
      <species id="M_lys_L_bl" name="L-Lysine" compartment="C_bl"/>
      <species id="M_met_L_bl" name="L-Methionine" compartment="C_bl"/>
      <species id="M_na1_bl" name="Sodium" compartment="C_bl"/>
      <species id="M_nh4_bl" name="Ammonium" compartment="C_bl"/>
      <species id="M_o2_bl" name="O2" compartment="C_bl"/>
      <species id="M_ocdca_bl" name="octadecanoate (n-C18:0)" compartment="C_bl"/>
      <species id="M_ocdcea5_bl" name="octadecenoate (C18:1, n-5)" compartment="C_bl"/>
      <species id="M_ocdcea7_bl" name="octadecenoate (C18:1, n-7)" compartment="C_bl"/>
      <species id="M_ocdcea9_bl" name="octadecenoate (C18:1, n-9)" compartment="C_bl"/>
      <species id="M_ocdctra3_bl" name="octadecatrienoate (C18:3, n-3)" compartment="C_bl"/>
      <species id="M_ocddea6_bl" name="octadecadienoate (C18:2, n-6)" compartment="C_bl"/>
      <species id="M_ocsttea6_bl" name="ocosatetraenoate (C22:4, n-6)" compartment="C_bl"/>
      <species id="M_phe_L_bl" name="L-Phenylalanine" compartment="C_bl"/>
      <species id="M_pi_bl" name="Phosphate" compartment="C_bl"/>
      <species id="M_pnto_R_bl" name="(R)-Pantothenate" compartment="C_bl"/>
      <species id="M_pro_L_bl" name="L-Proline" compartment="C_bl"/>
      <species id="M_ptdca_bl" name="pentadecanoate (C15:0)" compartment="C_bl"/>
      <species id="M_ser_L_bl" name="L-Serine" compartment="C_bl"/>
      <species id="M_so3_bl" name="Sulfite" compartment="C_bl"/>
      <species id="M_thr_L_bl" name="L-Threonine" compartment="C_bl"/>
      <species id="M_trp_L_bl" name="L-Tryptophan" compartment="C_bl"/>
      <species id="M_ttdca_bl" name="tetradecanoate (C14:0)" compartment="C_bl"/>
      <species id="M_ttdcea5_bl" name="tetradecenoate (C14:1, n-5)" compartment="C_bl"/>
      <species id="M_tyr_L_bl" name="L-Tyrosine" compartment="C_bl"/>
      <species id="M_val_L_bl" name="L-Valine" compartment="C_bl"/>
      <species id="M_10fthf_c" name="10-Formyltetrahydrofolate" compartment="C_c"/>
      <species id="M_12dgr_Hsa_Adp_c" name="1,2-Diacylglycerol, human adipocyte" compartment="C_c"/>
      <species id="M_13dpg_c" name="3-Phospho-D-glyceroyl phosphate" compartment="C_c"/>
      <species id="M_1ag3p_Hsa_Adp_c" name="1-Acyl-sn-glycerol 3-phosphate, adipocyte" compartment="C_c"/>
      <species id="M_1pyr5c_c" name="1-Pyrroline-5-carboxylate" compartment="C_c"/>
      <species id="M_25aics_c" name="(S)-2-[5-Amino-1-(5-phospho-D-ribosyl)imidazole-4-carboxamido]succinate" compartment="C_c"/>
      <species id="M_2obut_c" name="2-Oxobutanoate" compartment="C_c"/>
      <species id="M_2pg_c" name="D-Glycerate 2-phosphate" compartment="C_c"/>
      <species id="M_34hpp_c" name="3-(4-Hydroxyphenyl)pyruvate" compartment="C_c"/>
      <species id="M_3dsphgn_c" name="3-Dehydrosphinganine" compartment="C_c"/>
      <species id="M_3pg_c" name="3-Phospho-D-glycerate" compartment="C_c"/>
      <species id="M_3php_c" name="3-Phosphohydroxypyruvate" compartment="C_c"/>
      <species id="M_3sala_c" name="3-Sulfino-L-alanine" compartment="C_c"/>
      <species id="M_4fumacac_c" name="4-Fumarylacetoacetate" compartment="C_c"/>
      <species id="M_4mlacac_c" name="4-Maleylacetoacetate" compartment="C_c"/>
      <species id="M_4ppan_c" name="D-4'-Phosphopantothenate" compartment="C_c"/>
      <species id="M_4ppcys_c" name="N-((R)-4-Phosphopantothenoyl)-L-cysteine" compartment="C_c"/>
      <species id="M_5aizc_c" name="5-amino-1-(5-phospho-D-ribosyl)imidazole-4-carboxylate" compartment="C_c"/>
      <species id="M_5fthf_c" name="5-Formiminotetrahydrofolate" compartment="C_c"/>
      <species id="M_5mthf_c" name="5-Methyltetrahydrofolate" compartment="C_c"/>
      <species id="M_6pgc_c" name="6-Phospho-D-gluconate" compartment="C_c"/>
      <species id="M_6pgl_c" name="6-phospho-D-glucono-1,5-lactone" compartment="C_c"/>
      <species id="M_6pthp_c" name="6-Pyruvoyl-5,6,7,8-tetrahydropterin" compartment="C_c"/>
      <species id="M_Ldopa_c" name="3,4-Dihydroxy-L-phenylalanine" compartment="C_c"/>
      <species id="M_aacoa_c" name="Acetoacetyl-CoA" compartment="C_c"/>
      <species id="M_aact_c" name="Aminoacetone" compartment="C_c"/>
      <species id="M_ac_c" name="Acetate" compartment="C_c"/>
      <species id="M_acac_c" name="Acetoacetate" compartment="C_c"/>
      <species id="M_acald_c" name="Acetaldehyde" compartment="C_c"/>
      <species id="M_accoa_c" name="Acetyl-CoA" compartment="C_c"/>
      <species id="M_acrn_c" name="O-Acetylcarnitine" compartment="C_c"/>
      <species id="M_adn_c" name="Adenosine" compartment="C_c"/>
      <species id="M_adp_c" name="ADP" compartment="C_c"/>
      <species id="M_ahcys_c" name="S-Adenosyl-L-homocysteine" compartment="C_c"/>
      <species id="M_ahdt_c" name="2-Amino-4-hydroxy-6-(erythro-1,2,3-trihydroxypropyl)dihydropteridine triphosphate" compartment="C_c"/>
      <species id="M_aicar_c" name="5-Amino-1-(5-Phospho-D-ribosyl)imidazole-4-carboxamide" compartment="C_c"/>
      <species id="M_air_c" name="5-amino-1-(5-phospho-D-ribosyl)imidazole" compartment="C_c"/>
      <species id="M_akg_c" name="2-Oxoglutarate" compartment="C_c"/>
      <species id="M_ala_L_c" name="L-Alanine" compartment="C_c"/>
      <species id="M_amet_c" name="S-Adenosyl-L-methionine" compartment="C_c"/>
      <species id="M_amp_c" name="AMP" compartment="C_c"/>
      <species id="M_arg_L_c" name="L-Arginine" compartment="C_c"/>
      <species id="M_argsuc_c" name="N(omega)-(L-Arginino)succinate" compartment="C_c"/>
      <species id="M_asn_L_c" name="L-Asparagine" compartment="C_c"/>
      <species id="M_asp_L_c" name="L-Aspartate" compartment="C_c"/>
      <species id="M_atp_c" name="ATP" compartment="C_c"/>
      <species id="M_but_c" name="Butyrate" compartment="C_c"/>
      <species id="M_camp_c" name="cAMP" compartment="C_c"/>
      <species id="M_cbasp_c" name="N-Carbamoyl-L-aspartate" compartment="C_c"/>
      <species id="M_cbp_c" name="Carbamoyl phosphate" compartment="C_c"/>
      <species id="M_cdp_c" name="CDP" compartment="C_c"/>
      <species id="M_cdpchol_c" name="CDPcholine" compartment="C_c"/>
      <species id="M_cdpdag_Hsa_Adp_c" name="CDPdiacylglycerol, human adipocyte" compartment="C_c"/>
      <species id="M_cer_Hsa_Adp_c" name="ceramide, adipocyte" compartment="C_c"/>
      <species id="M_cgmp_c" name="3',5'-Cyclic GMP" compartment="C_c"/>
      <species id="M_chol_c" name="Choline" compartment="C_c"/>
      <species id="M_cholp_c" name="Choline phosphate" compartment="C_c"/>
      <species id="M_chsterol_c" name="Cholesterol" compartment="C_c"/>
      <species id="M_cit_c" name="Citrate" compartment="C_c"/>
      <species id="M_citr_L_c" name="L-Citrulline" compartment="C_c"/>
      <species id="M_clpn_Hsa_Adp_c" name="cardiolipin, adipocyte" compartment="C_c"/>
      <species id="M_cmp_c" name="CMP" compartment="C_c"/>
      <species id="M_co2_c" name="CO2" compartment="C_c"/>
      <species id="M_coa_c" name="Coenzyme A" compartment="C_c"/>
      <species id="M_crn_c" name="L-Carnitine" compartment="C_c"/>
      <species id="M_ctp_c" name="CTP" compartment="C_c"/>
      <species id="M_cys_L_c" name="L-Cysteine" compartment="C_c"/>
      <species id="M_cysth_L_c" name="L-Cystathionine" compartment="C_c"/>
      <species id="M_dadp_c" name="dADP" compartment="C_c"/>
      <species id="M_datp_c" name="dATP" compartment="C_c"/>
      <species id="M_dca_c" name="Decanoate" compartment="C_c"/>
      <species id="M_dcamp_c" name="N6-(1,2-Dicarboxyethyl)-AMP" compartment="C_c"/>
      <species id="M_dcdp_c" name="dCDP" compartment="C_c"/>
      <species id="M_dcer_Hsa_Adp_c" name="dihydroceramide, adipoctye" compartment="C_c"/>
      <species id="M_dcmp_c" name="dCMP" compartment="C_c"/>
      <species id="M_dcsa_c" name="docosanoate (n-C22:0)" compartment="C_c"/>
      <species id="M_dcsacoa_c" name="docosanoyl-CoA (C22:0CoA)" compartment="C_c"/>
      <species id="M_dcsea9_c" name="docosenoate (C22:1, n-9)" compartment="C_c"/>
      <species id="M_dcshea3_c" name="docosahexaenoate (C22:6, n-3)" compartment="C_c"/>
      <species id="M_dcspea3_c" name="docosapentaenoate (C22:5, n-3)" compartment="C_c"/>
      <species id="M_dctp_c" name="dCTP" compartment="C_c"/>
      <species id="M_ddca_c" name="dodecanoate (C12:0)" compartment="C_c"/>
      <species id="M_ddcoa_c" name="Dodecanoyl-CoA (n-C12:0CoA)" compartment="C_c"/>
      <species id="M_ddcrn_c" name="dodecanoylcarnitine (C12:0Crn)" compartment="C_c"/>
      <species id="M_dgdp_c" name="dGDP" compartment="C_c"/>
      <species id="M_dgtp_c" name="dGTP" compartment="C_c"/>
      <species id="M_dhap_c" name="Dihydroxyacetone phosphate" compartment="C_c"/>
      <species id="M_dhbpt_c" name="6,7-Dihydrobiopterin" compartment="C_c"/>
      <species id="M_dhf_c" name="7,8-Dihydrofolate" compartment="C_c"/>
      <species id="M_dhor_S_c" name="(S)-Dihydroorotate" compartment="C_c"/>
      <species id="M_dmpp_c" name="Dimethylallyl diphosphate" compartment="C_c"/>
      <species id="M_dpcoa_c" name="Dephospho-CoA" compartment="C_c"/>
      <species id="M_dsecoa9_c" name="docosenoyl-CoA (C22:1CoA, n-9)" compartment="C_c"/>
      <species id="M_dsecrn9_c" name="docosenoyl carnitine (C22:1Crn, n-9)" compartment="C_c"/>
      <species id="M_dshcoa3_c" name="docosahexaenoyl-CoA (C22:6CoA, n-3)" compartment="C_c"/>
      <species id="M_dshcrn3_c" name="docosahexaenoyl carnitine (C22:6Crn, n-3)" compartment="C_c"/>
      <species id="M_dspcoa3_c" name="docosapentaenoyl-CoA (C22:5CoA, n-3)" compartment="C_c"/>
      <species id="M_dspcrn3_c" name="docosapentaenoyl carnitine (C22:5Crn, n-3)" compartment="C_c"/>
      <species id="M_dtdp_c" name="dTDP" compartment="C_c"/>
      <species id="M_dtmp_c" name="dTMP" compartment="C_c"/>
      <species id="M_dttp_c" name="dTTP" compartment="C_c"/>
      <species id="M_dudp_c" name="dUDP" compartment="C_c"/>
      <species id="M_dump_c" name="dUMP" compartment="C_c"/>
      <species id="M_e4p_c" name="D-Erythrose 4-phosphate" compartment="C_c"/>
      <species id="M_ecsa_c" name="Eicosanoate (n-C20:0)" compartment="C_c"/>
      <species id="M_ecsacoa_c" name="Eicosanoyl-CoA (n-C20:0CoA)" compartment="C_c"/>
      <species id="M_ecsacrn_c" name="eicosanoylcarnitine, C20:0crn" compartment="C_c"/>
      <species id="M_ecsdea6_c" name="eicosadienoate (C20:2, n-6)" compartment="C_c"/>
      <species id="M_ecsea11_c" name="eicosenoate (C20:1, n-11)" compartment="C_c"/>
      <species id="M_ecsea9_c" name="eicosenoate (C20:1, n-9)" compartment="C_c"/>
      <species id="M_ecstea6_c" name="eicosatrienoate (C20:3, n-6)" compartment="C_c"/>
      <species id="M_ecsttea6_c" name="eicosatetraenoate (C20:4, n-6)" compartment="C_c"/>
      <species id="M_esdcoa6_c" name="eicosadienoyl-CoA (C20:2CoA, n-6)" compartment="C_c"/>
      <species id="M_esdcrn6_c" name="eicosadienoyl carnitine (C20:2Crn, n-6)" compartment="C_c"/>
      <species id="M_esecoa11_c" name="eicosenoyl-CoA (C20:1CoA, n-11)" compartment="C_c"/>
      <species id="M_esecoa9_c" name="eicosenoyl-CoA (C20:1CoA, n-9)" compartment="C_c"/>
      <species id="M_esecrn11_c" name="eicosenoyl carnitine (C20:1Crn, n-11)" compartment="C_c"/>
      <species id="M_esecrn9_c" name="eicosenoyl carnitine (C20:1Crn, n9)" compartment="C_c"/>
      <species id="M_espcoa3_c" name="eicosapentaenoyl-CoA (C20:5CoA, n-3)" compartment="C_c"/>
      <species id="M_estcoa6_c" name="eicosatrienoyl-CoA (C20:3CoA, n-6)" compartment="C_c"/>
      <species id="M_estcrn6_c" name="eicosatrienoyl carnitine (C20:3Crn, n-6)" compartment="C_c"/>
      <species id="M_etoh_c" name="Ethanol" compartment="C_c"/>
      <species id="M_ettcoa3_c" name="eicosatetraenoyl-CoA (C20:4CoA, n-3)" compartment="C_c"/>
      <species id="M_ettcoa6_c" name="eicosatetraenoyl-CoA (C20:4CoA, n-6)" compartment="C_c"/>
      <species id="M_ettcrn6_c" name="eicosatetraenoyl carnitine (C20:4Crn, n-6)" compartment="C_c"/>
      <species id="M_f26bp_c" name="D-Fructose 2,6-bisphosphate" compartment="C_c"/>
      <species id="M_f6p_c" name="D-Fructose 6-phosphate" compartment="C_c"/>
      <species id="M_fa_avg_Hsa_Adp_c" name="Average fatty acid, human adipocyte" compartment="C_c"/>
      <species id="M_facoa_avg_Hsa_Adp_c" name="average fatty-acyl CoA, human adipocyte" compartment="C_c"/>
      <species id="M_fald_c" name="Formaldehyde" compartment="C_c"/>
      <species id="M_fdp_c" name="D-Fructose 1,6-bisphosphate" compartment="C_c"/>
      <species id="M_fe2_c" name="Fe2+" compartment="C_c"/>
      <species id="M_fgam_c" name="N2-Formyl-N1-(5-phospho-D-ribosyl)glycinamide" compartment="C_c"/>
      <species id="M_fglut_S_c" name="S-Formylglutathione" compartment="C_c"/>
      <species id="M_for_c" name="Formate" compartment="C_c"/>
      <species id="M_fpram_c" name="2-(Formamido)-N1-(5-phospho-D-ribosyl)acetamidine" compartment="C_c"/>
      <species id="M_fprica_c" name="5-Formamido-1-(5-phospho-D-ribosyl)imidazole-4-carboxamide" compartment="C_c"/>
      <species id="M_frdp_c" name="Farnesyl diphosphate" compartment="C_c"/>
      <species id="M_fum_c" name="Fumarate" compartment="C_c"/>
      <species id="M_g1p_c" name="D-Glucose 1-phosphate" compartment="C_c"/>
      <species id="M_g3p_c" name="Glyceraldehyde 3-phosphate" compartment="C_c"/>
      <species id="M_g6p_c" name="D-Glucose 6-phosphate" compartment="C_c"/>
      <species id="M_gar_c" name="N1-(5-Phospho-D-ribosyl)glycinamide" compartment="C_c"/>
      <species id="M_gdp_c" name="GDP" compartment="C_c"/>
      <species id="M_glc_D_c" name="D-Glucose" compartment="C_c"/>
      <species id="M_gln_L_c" name="L-Glutamine" compartment="C_c"/>
      <species id="M_glu_L_c" name="L-Glutamate" compartment="C_c"/>
      <species id="M_glu5sa_c" name="L-Glutamate 5-semialdehyde" compartment="C_c"/>
      <species id="M_gly_c" name="Glycine" compartment="C_c"/>
      <species id="M_glyc_c" name="Glycerol" compartment="C_c"/>
      <species id="M_glyc3p_c" name="sn-Glycerol 3-phosphate" compartment="C_c"/>
      <species id="M_glycogen_c" name="glycogen" compartment="C_c"/>
      <species id="M_gmp_c" name="GMP" compartment="C_c"/>
      <species id="M_grdp_c" name="Geranyl diphosphate" compartment="C_c"/>
      <species id="M_gthox_c" name="Oxidized glutathione" compartment="C_c"/>
      <species id="M_gthrd_c" name="Reduced glutathione" compartment="C_c"/>
      <species id="M_gtp_c" name="GTP" compartment="C_c"/>
      <species id="M_h_c" name="H+" compartment="C_c"/>
      <species id="M_h2o_c" name="H2O" compartment="C_c"/>
      <species id="M_h2o2_c" name="Hydrogen peroxide" compartment="C_c"/>
      <species id="M_hco3_c" name="Bicarbonate" compartment="C_c"/>
      <species id="M_hcys_L_c" name="L-Homocysteine" compartment="C_c"/>
      <species id="M_hdca_c" name="hexadecanoate (n-C16:0)" compartment="C_c"/>
      <species id="M_hdcea7_c" name="hexadecenoate (C16:1, n-7)" compartment="C_c"/>
      <species id="M_hdcea9_c" name="hexadecenoate (C16:1, n-9)" compartment="C_c"/>
      <species id="M_hdcoa7_c" name="hexadecenoyl-CoA (C16:1CoA, n-7)" compartment="C_c"/>
      <species id="M_hdcoa9_c" name="hexadecenoyl-CoA (C16:1CoA, n-9)" compartment="C_c"/>
      <species id="M_hdcrn7_c" name="hexadecenoyl carnitine (C16:1Crn, n-7)" compartment="C_c"/>
      <species id="M_hdcrn9_c" name="hexadecenoyl carnitine (C16:1Crn, n-9)" compartment="C_c"/>
      <species id="M_hgentis_c" name="Homogentisate" compartment="C_c"/>
      <species id="M_his_L_c" name="L-Histidine" compartment="C_c"/>
      <species id="M_hmgcoa_c" name="Hydroxymethylglutaryl-CoA" compartment="C_c"/>
      <species id="M_hmglut_S_c" name="S-(Hydroxymethyl)glutathione" compartment="C_c"/>
      <species id="M_hpdca_c" name="heptadecanoate (C17:0)" compartment="C_c"/>
      <species id="M_hpdcea8_c" name="heptadecenoate (C17:1, n-8)" compartment="C_c"/>
      <species id="M_hpdcoa_c" name="heptadecanoyl CoA (C17:0CoA)" compartment="C_c"/>
      <species id="M_hpdcoa8_c" name="heptadecenoyl CoA (C17:1CoA, n-8)" compartment="C_c"/>
      <species id="M_hxa_c" name="Hexanoate" compartment="C_c"/>
      <species id="M_icit_c" name="Isocitrate" compartment="C_c"/>
      <species id="M_idp_c" name="IDP" compartment="C_c"/>
      <species id="M_ile_L_c" name="L-Isoleucine" compartment="C_c"/>
      <species id="M_imp_c" name="IMP" compartment="C_c"/>
      <species id="M_inost_c" name="myo-Inositol" compartment="C_c"/>
      <species id="M_ipdp_c" name="Isopentenyl diphosphate" compartment="C_c"/>
      <species id="M_itp_c" name="ITP" compartment="C_c"/>
      <species id="M_lac_L_c" name="L-Lactate" compartment="C_c"/>
      <species id="M_leu_L_c" name="L-Leucine" compartment="C_c"/>
      <species id="M_lys_L_c" name="L-Lysine" compartment="C_c"/>
      <species id="M_mal_L_c" name="L-Malate" compartment="C_c"/>
      <species id="M_malcoa_c" name="Malonyl-CoA" compartment="C_c"/>
      <species id="M_mercppyr_c" name="Mercaptopyruvate" compartment="C_c"/>
      <species id="M_met_L_c" name="L-Methionine" compartment="C_c"/>
      <species id="M_methf_c" name="5,10-Methenyltetrahydrofolate" compartment="C_c"/>
      <species id="M_mev_R_c" name="(R)-Mevalonate" compartment="C_c"/>
      <species id="M_mglyc_Hsa_Adp_c" name="monoacylglycerol, human adipocyte" compartment="C_c"/>
      <species id="M_mi1p_D_c" name="1D-myo-Inositol 1-phosphate" compartment="C_c"/>
      <species id="M_mlthf_c" name="5,10-Methylenetetrahydrofolate" compartment="C_c"/>
      <species id="M_mmal_c" name="Methylmalonate" compartment="C_c"/>
      <species id="M_mmalsa_S_c" name="(S)-Methylmalonate semialdehyde" compartment="C_c"/>
      <species id="M_mthgxl_c" name="Methylglyoxal" compartment="C_c"/>
      <species id="M_na1_c" name="Sodium" compartment="C_c"/>
      <species id="M_nad_c" name="Nicotinamide adenine dinucleotide" compartment="C_c"/>
      <species id="M_nadh_c" name="Nicotinamide adenine dinucleotide - reduced" compartment="C_c"/>
      <species id="M_nadp_c" name="Nicotinamide adenine dinucleotide phosphate" compartment="C_c"/>
      <species id="M_nadph_c" name="Nicotinamide adenine dinucleotide phosphate - reduced" compartment="C_c"/>
      <species id="M_nh4_c" name="Ammonium" compartment="C_c"/>
      <species id="M_o2_c" name="O2" compartment="C_c"/>
      <species id="M_o2__c" name="Superoxide" compartment="C_c"/>
      <species id="M_oaa_c" name="Oxaloacetate" compartment="C_c"/>
      <species id="M_ocdca_c" name="octadecanoate (n-C18:0)" compartment="C_c"/>
      <species id="M_ocdcea5_c" name="octadecenoate (C18:1, n-5)" compartment="C_c"/>
      <species id="M_ocdcea7_c" name="octadecenoate (C18:1, n-7)" compartment="C_c"/>
      <species id="M_ocdcea9_c" name="octadecenoate (C18:1, n-9)" compartment="C_c"/>
      <species id="M_ocdctra3_c" name="octadecatrienoate (C18:3, n-3)" compartment="C_c"/>
      <species id="M_ocddea6_c" name="octadecadienoate (C18:2, n-6)" compartment="C_c"/>
      <species id="M_ocdycacoa6_c" name="octadecadienoyl-CoA (C18:2CoA, n-6)" compartment="C_c"/>
      <species id="M_ocdycacrn6_c" name="octadecadienoyl carnitine (C18:2Crn, n-6)" compartment="C_c"/>
      <species id="M_ocsttea6_c" name="ocosatetraenoate (C22:4, n-6)" compartment="C_c"/>
      <species id="M_octa_c" name="octanoate" compartment="C_c"/>
      <species id="M_odcoa3_c" name="octadecatrienoyl-CoA (C18:3CoA, n-3)" compartment="C_c"/>
      <species id="M_odcoa6_c" name="octadecatrienoyl-CoA (C18:3CoA, n-6)" compartment="C_c"/>
      <species id="M_odcrn3_c" name="octadecatrienoyl carnitine (C18:3Crn, n3)" compartment="C_c"/>
      <species id="M_odecoa5_c" name="octadecenoyl-CoA (C18:1CoA, n-5)" compartment="C_c"/>
      <species id="M_odecoa7_c" name="octadecenoyl-CoA (C18:1CoA, n-7)" compartment="C_c"/>
      <species id="M_odecoa9_c" name="octadecenoyl-CoA (C18:1CoA, n-9)" compartment="C_c"/>
      <species id="M_odecrn5_c" name="octadecenoyl carnitine (C18:1Crn, n5)" compartment="C_c"/>
      <species id="M_odecrn7_c" name="octadecenoyl carnitine (C18:1Crn, n7)" compartment="C_c"/>
      <species id="M_odecrn9_c" name="octadecenoyl carnitine (C18:1Crn, n9)" compartment="C_c"/>
      <species id="M_orn_L_c" name="L-Ornithine" compartment="C_c"/>
      <species id="M_orot_c" name="Orotate" compartment="C_c"/>
      <species id="M_orot5p_c" name="Orotidine 5'-phosphate" compartment="C_c"/>
      <species id="M_osttcoa6_c" name="ocosatetraenoyl-CoA (C22:4CoA, n-6)" compartment="C_c"/>
      <species id="M_osttcrn6_c" name="ocosatetraenoyl carnitine (C22:4Crn, n-6)" compartment="C_c"/>
      <species id="M_pa_Hsa_Adp_c" name="Phosphatidate, adipocyte" compartment="C_c"/>
      <species id="M_pan4p_c" name="Pantetheine 4'-phosphate" compartment="C_c"/>
      <species id="M_pc_Hsa_Adp_c" name="Phosphatidylcholine, human adipoctye" compartment="C_c"/>
      <species id="M_pcrn_c" name="propionyl-carnitine" compartment="C_c"/>
      <species id="M_pdcoa_c" name="pentadecanoyl-CoA (C15:0CoA)" compartment="C_c"/>
      <species id="M_pdcrn_c" name="pentadecanoylcarnitine (C15:0Crn)" compartment="C_c"/>
      <species id="M_pe_Hsa_Adp_c" name="phosphatidylethanolamine, human adipoctye" compartment="C_c"/>
      <species id="M_pep_c" name="Phosphoenolpyruvate" compartment="C_c"/>
      <species id="M_phe_L_c" name="L-Phenylalanine" compartment="C_c"/>
      <species id="M_pi_c" name="Phosphate" compartment="C_c"/>
      <species id="M_pino_Hsa_Adp_c" name="phosphatidyl-1D-myo-inositol, human adipocyte" compartment="C_c"/>
      <species id="M_pmtcoa_c" name="Palmitoyl-CoA (n-C16:0CoA)" compartment="C_c"/>
      <species id="M_pmtcrn_c" name="L-Palmitoylcarnitine (C16:0Crn)" compartment="C_c"/>
      <species id="M_pnto_R_c" name="(R)-Pantothenate" compartment="C_c"/>
      <species id="M_ppa_c" name="Propionate" compartment="C_c"/>
      <species id="M_ppcoa_c" name="Propanoyl-CoA (C3:0CoA)" compartment="C_c"/>
      <species id="M_ppi_c" name="Diphosphate" compartment="C_c"/>
      <species id="M_pppi_c" name="Inorganic triphosphate" compartment="C_c"/>
      <species id="M_pram_c" name="5-Phospho-beta-D-ribosylamine" compartment="C_c"/>
      <species id="M_pro_L_c" name="L-Proline" compartment="C_c"/>
      <species id="M_prpp_c" name="5-Phospho-alpha-D-ribose 1-diphosphate" compartment="C_c"/>
      <species id="M_ps_Hsa_Adp_c" name="Phosphatidylserine, human adipocyte" compartment="C_c"/>
      <species id="M_pser_L_c" name="O-Phospho-L-serine" compartment="C_c"/>
      <species id="M_ptdca_c" name="pentadecanoate (C15:0)" compartment="C_c"/>
      <species id="M_pyr_c" name="Pyruvate" compartment="C_c"/>
      <species id="M_r5p_c" name="alpha-D-Ribose 5-phosphate" compartment="C_c"/>
      <species id="M_ru5p_D_c" name="D-Ribulose 5-phosphate" compartment="C_c"/>
      <species id="M_s7p_c" name="Sedoheptulose 7-phosphate" compartment="C_c"/>
      <species id="M_sarcs_c" name="Sarcosine" compartment="C_c"/>
      <species id="M_ser_L_c" name="L-Serine" compartment="C_c"/>
      <species id="M_so3_c" name="Sulfite" compartment="C_c"/>
      <species id="M_sphgmy_Hsa_Adp_c" name="Sphingomyeline, adipocyte" compartment="C_c"/>
      <species id="M_sphgn_c" name="Sphinganine" compartment="C_c"/>
      <species id="M_spyr_c" name="3-Sulfinylpyruvate" compartment="C_c"/>
      <species id="M_strcoa_c" name="Stearyl-CoA (n-C18:0CoA)" compartment="C_c"/>
      <species id="M_strcrn_c" name="Stearoylcarnitine (C18:0Crn)" compartment="C_c"/>
      <species id="M_strdnccoa3_c" name="stearidonyl coenzyme A (C18:4CoA, n-3)" compartment="C_c"/>
      <species id="M_tdcoa_c" name="Tetradecanoyl-CoA (n-C14:0CoA)" compartment="C_c"/>
      <species id="M_tdcrn_c" name="tetradecanoylcarnitine (C14:0Crn)" compartment="C_c"/>
      <species id="M_tdecoa5_c" name="tetradecenoyl-CoA (C14:1CoA, n-5)" compartment="C_c"/>
      <species id="M_tdecrn5_c" name="tetradecenoyl carnitine (C14:1Crn, n-5)" compartment="C_c"/>
      <species id="M_thbpt_c" name="Tetrahydrobiopterin" compartment="C_c"/>
      <species id="M_thf_c" name="5,6,7,8-Tetrahydrofolate" compartment="C_c"/>
      <species id="M_thr_L_c" name="L-Threonine" compartment="C_c"/>
      <species id="M_thymd_c" name="Thymidine" compartment="C_c"/>
      <species id="M_trdox_c" name="Oxidized thioredoxin" compartment="C_c"/>
      <species id="M_trdrd_c" name="Reduced thioredoxin" compartment="C_c"/>
      <species id="M_triglyc_Hsa_Adp_c" name="triglyceride, human adipoctye" compartment="C_c"/>
      <species id="M_trp_L_c" name="L-Tryptophan" compartment="C_c"/>
      <species id="M_tsul_c" name="Thiosulfate" compartment="C_c"/>
      <species id="M_ttdca_c" name="tetradecanoate (C14:0)" compartment="C_c"/>
      <species id="M_ttdcea5_c" name="tetradecenoate (C14:1, n-5)" compartment="C_c"/>
      <species id="M_tyr_L_c" name="L-Tyrosine" compartment="C_c"/>
      <species id="M_udp_c" name="UDP" compartment="C_c"/>
      <species id="M_udpg_c" name="UDPglucose" compartment="C_c"/>
      <species id="M_ump_c" name="UMP" compartment="C_c"/>
      <species id="M_uri_c" name="Uridine" compartment="C_c"/>
      <species id="M_utp_c" name="UTP" compartment="C_c"/>
      <species id="M_val_L_c" name="L-Valine" compartment="C_c"/>
      <species id="M_xmp_c" name="Xanthosine 5'-phosphate" compartment="C_c"/>
      <species id="M_xu5p_D_c" name="D-Xylulose 5-phosphate" compartment="C_c"/>
      <species id="M_10fthf_m" name="10-Formyltetrahydrofolate" compartment="C_m"/>
      <species id="M_1pyr5c_m" name="1-Pyrroline-5-carboxylate" compartment="C_m"/>
      <species id="M_2aobut_m" name="L-2-Amino-3-oxobutanoate" compartment="C_m"/>
      <species id="M_2maacoa_m" name="2-Methyl-3-acetoacetyl-CoA" compartment="C_m"/>
      <species id="M_2mb2coa_m" name="trans-2-Methylbut-2-enoyl-CoA" compartment="C_m"/>
      <species id="M_2mbcoa_m" name="2-Methylbutanoyl-CoA" compartment="C_m"/>
      <species id="M_2mp2coa_m" name="2-Methylprop-2-enoyl-CoA" compartment="C_m"/>
      <species id="M_2obut_m" name="2-Oxobutanoate" compartment="C_m"/>
      <species id="M_3hmbcoa_m" name="(S)-3-Hydroxy-2-methylbutyryl-CoA" compartment="C_m"/>
      <species id="M_3hmp_m" name="(S)-3-hydroxyisobutyrate" compartment="C_m"/>
      <species id="M_3mb2coa_m" name="3-Methylbut-2-enoyl-CoA" compartment="C_m"/>
      <species id="M_3mgcoa_m" name="3-Methylglutaconyl-CoA" compartment="C_m"/>
      <species id="M_3mob_m" name="3-Methyl-2-oxobutanoate" compartment="C_m"/>
      <species id="M_3mop_m" name="(S)-3-Methyl-2-oxopentanoate" compartment="C_m"/>
      <species id="M_4mop_m" name="4-Methyl-2-oxopentanoate" compartment="C_m"/>
      <species id="M_aacoa_m" name="Acetoacetyl-CoA" compartment="C_m"/>
      <species id="M_aact_m" name="Aminoacetone" compartment="C_m"/>
      <species id="M_ac_m" name="Acetate" compartment="C_m"/>
      <species id="M_acac_m" name="Acetoacetate" compartment="C_m"/>
      <species id="M_accoa_m" name="Acetyl-CoA" compartment="C_m"/>
      <species id="M_acrn_m" name="O-Acetylcarnitine" compartment="C_m"/>
      <species id="M_adp_m" name="ADP" compartment="C_m"/>
      <species id="M_akg_m" name="2-Oxoglutarate" compartment="C_m"/>
      <species id="M_amp_m" name="AMP" compartment="C_m"/>
      <species id="M_asp_L_m" name="L-Aspartate" compartment="C_m"/>
      <species id="M_atp_m" name="ATP" compartment="C_m"/>
      <species id="M_btcoa_m" name="Butanoyl-CoA (C4:0CoA)" compartment="C_m"/>
      <species id="M_cbp_m" name="Carbamoyl phosphate" compartment="C_m"/>
      <species id="M_cdp_m" name="CDP" compartment="C_m"/>
      <species id="M_cdpdag_Hsa_Adp_m" name="CDPdiacylglycerol, human adipocyte" compartment="C_m"/>
      <species id="M_cit_m" name="Citrate" compartment="C_m"/>
      <species id="M_citr_L_m" name="L-Citrulline" compartment="C_m"/>
      <species id="M_clpn_Hsa_Adp_m" name="cardiolipin, adipocyte" compartment="C_m"/>
      <species id="M_cmp_m" name="CMP" compartment="C_m"/>
      <species id="M_co2_m" name="CO2" compartment="C_m"/>
      <species id="M_coa_m" name="Coenzyme A" compartment="C_m"/>
      <species id="M_crn_m" name="L-Carnitine" compartment="C_m"/>
      <species id="M_ctp_m" name="CTP" compartment="C_m"/>
      <species id="M_dccoa_m" name="Decanoyl-CoA (C10:0CoA)" compartment="C_m"/>
      <species id="M_ddcoa_m" name="Dodecanoyl-CoA (n-C12:0CoA)" compartment="C_m"/>
      <species id="M_ddcrn_m" name="dodecanoylcarnitine (C12:0Crn)" compartment="C_m"/>
      <species id="M_dsecoa9_m" name="docosenoyl-CoA (C22:1CoA, n-9)" compartment="C_m"/>
      <species id="M_dsecrn9_m" name="docosenoyl carnitine (C22:1Crn, n-9)" compartment="C_m"/>
      <species id="M_dshcoa3_m" name="docosahexaenoyl-CoA (C22:6CoA, n-3)" compartment="C_m"/>
      <species id="M_dshcrn3_m" name="docosahexaenoyl carnitine (C22:6Crn, n-3)" compartment="C_m"/>
      <species id="M_dspcoa3_m" name="docosapentaenoyl-CoA (C22:5CoA, n-3)" compartment="C_m"/>
      <species id="M_dspcrn3_m" name="docosapentaenoyl carnitine (C22:5Crn, n-3)" compartment="C_m"/>
      <species id="M_ecsacoa_m" name="Eicosanoyl-CoA (n-C20:0CoA)" compartment="C_m"/>
      <species id="M_ecsacrn_m" name="eicosanoylcarnitine, C20:0crn" compartment="C_m"/>
      <species id="M_edcoa_m" name="endecanoyl-CoA (C11:0CoA)" compartment="C_m"/>
      <species id="M_esdcoa6_m" name="eicosadienoyl-CoA (C20:2CoA, n-6)" compartment="C_m"/>
      <species id="M_esdcrn6_m" name="eicosadienoyl carnitine (C20:2Crn, n-6)" compartment="C_m"/>
      <species id="M_esecoa11_m" name="eicosenoyl-CoA (C20:1CoA, n-11)" compartment="C_m"/>
      <species id="M_esecoa9_m" name="eicosenoyl-CoA (C20:1CoA, n-9)" compartment="C_m"/>
      <species id="M_esecrn11_m" name="eicosenoyl carnitine (C20:1Crn, n-11)" compartment="C_m"/>
      <species id="M_esecrn9_m" name="eicosenoyl carnitine (C20:1Crn, n9)" compartment="C_m"/>
      <species id="M_estcoa6_m" name="eicosatrienoyl-CoA (C20:3CoA, n-6)" compartment="C_m"/>
      <species id="M_estcrn6_m" name="eicosatrienoyl carnitine (C20:3Crn, n-6)" compartment="C_m"/>
      <species id="M_ettcoa6_m" name="eicosatetraenoyl-CoA (C20:4CoA, n-6)" compartment="C_m"/>
      <species id="M_ettcrn6_m" name="eicosatetraenoyl carnitine (C20:4Crn, n-6)" compartment="C_m"/>
      <species id="M_fad_m" name="FAD" compartment="C_m"/>
      <species id="M_fadh2_m" name="FADH2" compartment="C_m"/>
      <species id="M_fe2_m" name="Fe2+" compartment="C_m"/>
      <species id="M_ficytcc_m" name="Ferricytochrome c" compartment="C_m"/>
      <species id="M_focytcc_m" name="Ferrocytochrome c" compartment="C_m"/>
      <species id="M_for_m" name="Formate" compartment="C_m"/>
      <species id="M_fum_m" name="Fumarate" compartment="C_m"/>
      <species id="M_gdp_m" name="GDP" compartment="C_m"/>
      <species id="M_gln_L_m" name="L-Glutamine" compartment="C_m"/>
      <species id="M_glu_L_m" name="L-Glutamate" compartment="C_m"/>
      <species id="M_glu5p_m" name="L-Glutamate 5-phosphate" compartment="C_m"/>
      <species id="M_glu5sa_m" name="L-Glutamate 5-semialdehyde" compartment="C_m"/>
      <species id="M_gly_m" name="Glycine" compartment="C_m"/>
      <species id="M_glyc3p_m" name="sn-Glycerol 3-phosphate" compartment="C_m"/>
      <species id="M_gtp_m" name="GTP" compartment="C_m"/>
      <species id="M_h_m" name="H+" compartment="C_m"/>
      <species id="M_h2o_m" name="H2O" compartment="C_m"/>
      <species id="M_h2o2_m" name="Hydrogen peroxide" compartment="C_m"/>
      <species id="M_hco3_m" name="Bicarbonate" compartment="C_m"/>
      <species id="M_hdcoa7_m" name="hexadecenoyl-CoA (C16:1CoA, n-7)" compartment="C_m"/>
      <species id="M_hdcoa9_m" name="hexadecenoyl-CoA (C16:1CoA, n-9)" compartment="C_m"/>
      <species id="M_hdcrn7_m" name="hexadecenoyl carnitine (C16:1Crn, n-7)" compartment="C_m"/>
      <species id="M_hdcrn9_m" name="hexadecenoyl carnitine (C16:1Crn, n-9)" compartment="C_m"/>
      <species id="M_hibcoa_m" name="(S)-3-Hydroxyisobutyryl-CoA" compartment="C_m"/>
      <species id="M_hmgcoa_m" name="Hydroxymethylglutaryl-CoA" compartment="C_m"/>
      <species id="M_hpcoa_m" name="heptanoyl-CoA (C7:0CoA)" compartment="C_m"/>
      <species id="M_hxcoa_m" name="Hexanoyl-CoA (C6:0CoA)" compartment="C_m"/>
      <species id="M_ibcoa_m" name="Isobutyryl-CoA" compartment="C_m"/>
      <species id="M_icit_m" name="Isocitrate" compartment="C_m"/>
      <species id="M_ile_L_m" name="L-Isoleucine" compartment="C_m"/>
      <species id="M_ivcoa_m" name="Isovaleryl-CoA" compartment="C_m"/>
      <species id="M_leu_L_m" name="L-Leucine" compartment="C_m"/>
      <species id="M_mal_L_m" name="L-Malate" compartment="C_m"/>
      <species id="M_methf_m" name="5,10-Methenyltetrahydrofolate" compartment="C_m"/>
      <species id="M_mlthf_m" name="5,10-Methylenetetrahydrofolate" compartment="C_m"/>
      <species id="M_mmal_m" name="Methylmalonate" compartment="C_m"/>
      <species id="M_mmalsa_S_m" name="(S)-Methylmalonate semialdehyde" compartment="C_m"/>
      <species id="M_mmcoa_R_m" name="(R)-Methylmalonyl-CoA" compartment="C_m"/>
      <species id="M_mmcoa_S_m" name="(S)-Methylmalonyl-CoA" compartment="C_m"/>
      <species id="M_nad_m" name="Nicotinamide adenine dinucleotide" compartment="C_m"/>
      <species id="M_nadh_m" name="Nicotinamide adenine dinucleotide - reduced" compartment="C_m"/>
      <species id="M_nadp_m" name="Nicotinamide adenine dinucleotide phosphate" compartment="C_m"/>
      <species id="M_nadph_m" name="Nicotinamide adenine dinucleotide phosphate - reduced" compartment="C_m"/>
      <species id="M_nh4_m" name="Ammonium" compartment="C_m"/>
      <species id="M_nncoa_m" name="nonanoyl-CoA (C9:0CoA)" compartment="C_m"/>
      <species id="M_o2_m" name="O2" compartment="C_m"/>
      <species id="M_o2__m" name="Superoxide" compartment="C_m"/>
      <species id="M_oaa_m" name="Oxaloacetate" compartment="C_m"/>
      <species id="M_occoa_m" name="Octanoyl-CoA (C8:0CoA)" compartment="C_m"/>
      <species id="M_ocdycacoa6_m" name="octadecadienoyl-CoA (C18:2CoA, n-6)" compartment="C_m"/>
      <species id="M_ocdycacrn6_m" name="octadecadienoyl carnitine (C18:2Crn, n-6)" compartment="C_m"/>
      <species id="M_odcoa3_m" name="octadecatrienoyl-CoA (C18:3CoA, n-3)" compartment="C_m"/>
      <species id="M_odcrn3_m" name="octadecatrienoyl carnitine (C18:3Crn, n3)" compartment="C_m"/>
      <species id="M_odecoa5_m" name="octadecenoyl-CoA (C18:1CoA, n-5)" compartment="C_m"/>
      <species id="M_odecoa7_m" name="octadecenoyl-CoA (C18:1CoA, n-7)" compartment="C_m"/>
      <species id="M_odecoa9_m" name="octadecenoyl-CoA (C18:1CoA, n-9)" compartment="C_m"/>
      <species id="M_odecrn5_m" name="octadecenoyl carnitine (C18:1Crn, n5)" compartment="C_m"/>
      <species id="M_odecrn7_m" name="octadecenoyl carnitine (C18:1Crn, n7)" compartment="C_m"/>
      <species id="M_odecrn9_m" name="octadecenoyl carnitine (C18:1Crn, n9)" compartment="C_m"/>
      <species id="M_orn_L_m" name="L-Ornithine" compartment="C_m"/>
      <species id="M_osttcoa6_m" name="ocosatetraenoyl-CoA (C22:4CoA, n-6)" compartment="C_m"/>
      <species id="M_osttcrn6_m" name="ocosatetraenoyl carnitine (C22:4Crn, n-6)" compartment="C_m"/>
      <species id="M_pa_Hsa_Adp_m" name="Phosphatidate, adipocyte" compartment="C_m"/>
      <species id="M_pcrn_m" name="propionyl-carnitine" compartment="C_m"/>
      <species id="M_pdcoa_m" name="pentadecanoyl-CoA (C15:0CoA)" compartment="C_m"/>
      <species id="M_pdcrn_m" name="pentadecanoylcarnitine (C15:0Crn)" compartment="C_m"/>
      <species id="M_pep_m" name="Phosphoenolpyruvate" compartment="C_m"/>
      <species id="M_pg_Hsa_Adp_m" name="phosphatidylglycerol, human adipocyte" compartment="C_m"/>
      <species id="M_pgp_Hsa_Adp_m" name="Phosphatidylglycerophosphate, human adipocyte" compartment="C_m"/>
      <species id="M_pi_m" name="Phosphate" compartment="C_m"/>
      <species id="M_pmtcoa_m" name="Palmitoyl-CoA (n-C16:0CoA)" compartment="C_m"/>
      <species id="M_pmtcrn_m" name="L-Palmitoylcarnitine (C16:0Crn)" compartment="C_m"/>
      <species id="M_ppa_m" name="Propionate" compartment="C_m"/>
      <species id="M_ppcoa_m" name="Propanoyl-CoA (C3:0CoA)" compartment="C_m"/>
      <species id="M_ppi_m" name="Diphosphate" compartment="C_m"/>
      <species id="M_ptcoa_m" name="Pentanoyl-CoA (C5:0CoA)" compartment="C_m"/>
      <species id="M_pyr_m" name="Pyruvate" compartment="C_m"/>
      <species id="M_q10h2_m" name="Ubiquinol-10" compartment="C_m"/>
      <species id="M_strcoa_m" name="Stearyl-CoA (n-C18:0CoA)" compartment="C_m"/>
      <species id="M_strcrn_m" name="Stearoylcarnitine (C18:0Crn)" compartment="C_m"/>
      <species id="M_succ_m" name="Succinate" compartment="C_m"/>
      <species id="M_succoa_m" name="Succinyl-CoA" compartment="C_m"/>
      <species id="M_tdcoa_m" name="Tetradecanoyl-CoA (n-C14:0CoA)" compartment="C_m"/>
      <species id="M_tdcrn_m" name="tetradecanoylcarnitine (C14:0Crn)" compartment="C_m"/>
      <species id="M_tdecoa5_m" name="tetradecenoyl-CoA (C14:1CoA, n-5)" compartment="C_m"/>
      <species id="M_tdecrn5_m" name="tetradecenoyl carnitine (C14:1Crn, n-5)" compartment="C_m"/>
      <species id="M_thf_m" name="5,6,7,8-Tetrahydrofolate" compartment="C_m"/>
      <species id="M_trdcoa_m" name="tridecanoyl-CoA (C13:0CoA)" compartment="C_m"/>
      <species id="M_ubq10_m" name="Ubiquinone-10" compartment="C_m"/>
      <species id="M_val_L_m" name="L-Valine" compartment="C_m"/>
      <species id="M_44mctr_r" name="4,4-dimethylcholesta-8,14,24-trienol" compartment="C_r"/>
      <species id="M_44mzym_r" name="4,4-dimethylzymosterol" compartment="C_r"/>
      <species id="M_4mzym_int1_r" name="4-Methylzymosterol intermediate 1" compartment="C_r"/>
      <species id="M_4mzym_int2_r" name="4-Methylzymosterol intermediate 2" compartment="C_r"/>
      <species id="M_6pgc_r" name="6-Phospho-D-gluconate" compartment="C_r"/>
      <species id="M_6pgl_r" name="6-phospho-D-glucono-1,5-lactone" compartment="C_r"/>
      <species id="M_7dhchsterol_r" name="7-Dehydrocholesterol" compartment="C_r"/>
      <species id="M_Ssq23epx_r" name="(S)-Squalene-2,3-epoxide" compartment="C_r"/>
      <species id="M_cholsd_r" name="5alpha-Cholesta-7,24-dien-3beta-ol" compartment="C_r"/>
      <species id="M_chsterol_r" name="Cholesterol" compartment="C_r"/>
      <species id="M_co2_r" name="CO2" compartment="C_r"/>
      <species id="M_ddsmsterol_r" name="7-Dehydrodesmosterol" compartment="C_r"/>
      <species id="M_dsmsterol_r" name="Desmosterol" compartment="C_r"/>
      <species id="M_for_r" name="Formate" compartment="C_r"/>
      <species id="M_frdp_r" name="Farnesyl diphosphate" compartment="C_r"/>
      <species id="M_g6p_r" name="D-Glucose 6-phosphate" compartment="C_r"/>
      <species id="M_glc_D_r" name="D-Glucose" compartment="C_r"/>
      <species id="M_h_r" name="H+" compartment="C_r"/>
      <species id="M_h2o_r" name="H2O" compartment="C_r"/>
      <species id="M_lanost_r" name="Lanosterol" compartment="C_r"/>
      <species id="M_lathost_r" name="Lathosterol" compartment="C_r"/>
      <species id="M_nad_r" name="Nicotinamide adenine dinucleotide" compartment="C_r"/>
      <species id="M_nadh_r" name="Nicotinamide adenine dinucleotide - reduced" compartment="C_r"/>
      <species id="M_nadp_r" name="Nicotinamide adenine dinucleotide phosphate" compartment="C_r"/>
      <species id="M_nadph_r" name="Nicotinamide adenine dinucleotide phosphate - reduced" compartment="C_r"/>
      <species id="M_o2_r" name="O2" compartment="C_r"/>
      <species id="M_pi_r" name="Phosphate" compartment="C_r"/>
      <species id="M_ppi_r" name="Diphosphate" compartment="C_r"/>
      <species id="M_sql_r" name="Squalene" compartment="C_r"/>
      <species id="M_zym_int2_r" name="zymosterone" compartment="C_r"/>
      <species id="M_zymst_r" name="Zymosterol" compartment="C_r"/>
      <species id="M_zymstnl_r" name="Zymostenol" compartment="C_r"/>
      <species id="M_5dpmev_x" name="(R)-5-Diphosphomevalonate" compartment="C_x"/>
      <species id="M_5pmev_x" name="(R)-5-Phosphomevalonate" compartment="C_x"/>
      <species id="M_adp_x" name="ADP" compartment="C_x"/>
      <species id="M_atp_x" name="ATP" compartment="C_x"/>
      <species id="M_co2_x" name="CO2" compartment="C_x"/>
      <species id="M_dmpp_x" name="Dimethylallyl diphosphate" compartment="C_x"/>
      <species id="M_fald_x" name="Formaldehyde" compartment="C_x"/>
      <species id="M_gly_x" name="Glycine" compartment="C_x"/>
      <species id="M_h_x" name="H+" compartment="C_x"/>
      <species id="M_h2o_x" name="H2O" compartment="C_x"/>
      <species id="M_h2o2_x" name="Hydrogen peroxide" compartment="C_x"/>
      <species id="M_ipdp_x" name="Isopentenyl diphosphate" compartment="C_x"/>
      <species id="M_mev_R_x" name="(R)-Mevalonate" compartment="C_x"/>
      <species id="M_o2_x" name="O2" compartment="C_x"/>
      <species id="M_o2__x" name="Superoxide" compartment="C_x"/>
      <species id="M_pi_x" name="Phosphate" compartment="C_x"/>
      <species id="M_sarcs_x" name="Sarcosine" compartment="C_x"/>
      <species id="M_ac_b" name="ac_b" compartment="C_e" boundaryCondition="true"/>
      <species id="M_ala_L_b" name="ala_L_b" compartment="C_e" boundaryCondition="true"/>
      <species id="M_arg_L_b" name="arg_L_b" compartment="C_e" boundaryCondition="true"/>
      <species id="M_asn_L_b" name="asn_L_b" compartment="C_e" boundaryCondition="true"/>
      <species id="M_asp_L_b" name="asp_L_b" compartment="C_e" boundaryCondition="true"/>
      <species id="M_chol_b" name="chol_b" compartment="C_e" boundaryCondition="true"/>
      <species id="M_co2_b" name="co2_b" compartment="C_e" boundaryCondition="true"/>
      <species id="M_cys_L_b" name="cys_L_b" compartment="C_e" boundaryCondition="true"/>
      <species id="M_dcsea9_b" name="dcsea9_b" compartment="C_e" boundaryCondition="true"/>
      <species id="M_dcshea3_b" name="dcshea3_b" compartment="C_e" boundaryCondition="true"/>
      <species id="M_dcspea3_b" name="dcspea3_b" compartment="C_e" boundaryCondition="true"/>
      <species id="M_ddca_b" name="ddca_b" compartment="C_e" boundaryCondition="true"/>
      <species id="M_ecsa_b" name="ecsa_b" compartment="C_e" boundaryCondition="true"/>
      <species id="M_ecsea11_b" name="ecsea11_b" compartment="C_e" boundaryCondition="true"/>
      <species id="M_ecsea9_b" name="ecsea9_b" compartment="C_e" boundaryCondition="true"/>
      <species id="M_ecstea6_b" name="ecstea6_b" compartment="C_e" boundaryCondition="true"/>
      <species id="M_ecsttea6_b" name="ecsttea6_b" compartment="C_e" boundaryCondition="true"/>
      <species id="M_etoh_b" name="etoh_b" compartment="C_e" boundaryCondition="true"/>
      <species id="M_fe2_b" name="fe2_b" compartment="C_e" boundaryCondition="true"/>
      <species id="M_glc_D_b" name="glc_D_b" compartment="C_e" boundaryCondition="true"/>
      <species id="M_gln_L_b" name="gln_L_b" compartment="C_e" boundaryCondition="true"/>
      <species id="M_glu_L_b" name="glu_L_b" compartment="C_e" boundaryCondition="true"/>
      <species id="M_gly_b" name="gly_b" compartment="C_e" boundaryCondition="true"/>
      <species id="M_glyc_b" name="glyc_b" compartment="C_e" boundaryCondition="true"/>
      <species id="M_h2o_b" name="h2o_b" compartment="C_e" boundaryCondition="true"/>
      <species id="M_h_b" name="h_b" compartment="C_e" boundaryCondition="true"/>
      <species id="M_hco3_b" name="hco3_b" compartment="C_e" boundaryCondition="true"/>
      <species id="M_hdca_b" name="hdca_b" compartment="C_e" boundaryCondition="true"/>
      <species id="M_hdcea7_b" name="hdcea7_b" compartment="C_e" boundaryCondition="true"/>
      <species id="M_hdcea9_b" name="hdcea9_b" compartment="C_e" boundaryCondition="true"/>
      <species id="M_his_L_b" name="his_L_b" compartment="C_e" boundaryCondition="true"/>
      <species id="M_hpdca_b" name="hpdca_b" compartment="C_e" boundaryCondition="true"/>
      <species id="M_hpdcea8_b" name="hpdcea8_b" compartment="C_e" boundaryCondition="true"/>
      <species id="M_ile_L_b" name="ile_L_b" compartment="C_e" boundaryCondition="true"/>
      <species id="M_lac_L_b" name="lac_L_b" compartment="C_e" boundaryCondition="true"/>
      <species id="M_leu_L_b" name="leu_L_b" compartment="C_e" boundaryCondition="true"/>
      <species id="M_lys_L_b" name="lys_L_b" compartment="C_e" boundaryCondition="true"/>
      <species id="M_met_L_b" name="met_L_b" compartment="C_e" boundaryCondition="true"/>
      <species id="M_na1_b" name="na1_b" compartment="C_e" boundaryCondition="true"/>
      <species id="M_nh4_b" name="nh4_b" compartment="C_e" boundaryCondition="true"/>
      <species id="M_o2_b" name="o2_b" compartment="C_e" boundaryCondition="true"/>
      <species id="M_ocdca_b" name="ocdca_b" compartment="C_e" boundaryCondition="true"/>
      <species id="M_ocdcea5_b" name="ocdcea5_b" compartment="C_e" boundaryCondition="true"/>
      <species id="M_ocdcea7_b" name="ocdcea7_b" compartment="C_e" boundaryCondition="true"/>
      <species id="M_ocdcea9_b" name="ocdcea9_b" compartment="C_e" boundaryCondition="true"/>
      <species id="M_ocdctra3_b" name="ocdctra3_b" compartment="C_e" boundaryCondition="true"/>
      <species id="M_ocddea6_b" name="ocddea6_b" compartment="C_e" boundaryCondition="true"/>
      <species id="M_ocsttea6_b" name="ocsttea6_b" compartment="C_e" boundaryCondition="true"/>
      <species id="M_phe_L_b" name="phe_L_b" compartment="C_e" boundaryCondition="true"/>
      <species id="M_pi_b" name="pi_b" compartment="C_e" boundaryCondition="true"/>
      <species id="M_pnto_R_b" name="pnto_R_b" compartment="C_e" boundaryCondition="true"/>
      <species id="M_pro_L_b" name="pro_L_b" compartment="C_e" boundaryCondition="true"/>
      <species id="M_ptdca_b" name="ptdca_b" compartment="C_e" boundaryCondition="true"/>
      <species id="M_ser_L_b" name="ser_L_b" compartment="C_e" boundaryCondition="true"/>
      <species id="M_so3_b" name="so3_b" compartment="C_e" boundaryCondition="true"/>
      <species id="M_thr_L_b" name="thr_L_b" compartment="C_e" boundaryCondition="true"/>
      <species id="M_trp_L_b" name="trp_L_b" compartment="C_e" boundaryCondition="true"/>
      <species id="M_ttdca_b" name="ttdca_b" compartment="C_e" boundaryCondition="true"/>
      <species id="M_ttdcea5_b" name="ttdcea5_b" compartment="C_e" boundaryCondition="true"/>
      <species id="M_tyr_L_b" name="tyr_L_b" compartment="C_e" boundaryCondition="true"/>
      <species id="M_val_L_b" name="val_L_b" compartment="C_e" boundaryCondition="true"/>
    </listOfSpecies>
    <listOfReactions>
      <reaction id="R_Biomass_Hsa_Adp_1GAM" name="Biomass Demand, Human Adipocyte (biosynthetic GAM)" reversible="false">
        <notes>
          <html xmlns="http://www.w3.org/1999/xhtml"></html>
        </notes>
        <listOfReactants>
          <speciesReference species="M_ala_L_c" stoichiometry="0.02142"/>
          <speciesReference species="M_arg_L_c" stoichiometry="0.01019"/>
          <speciesReference species="M_asn_L_c" stoichiometry="0.01146"/>
          <speciesReference species="M_asp_L_c" stoichiometry="0.01146"/>
          <speciesReference species="M_atp_c" stoichiometry="1.06415"/>
          <speciesReference species="M_chsterol_c" stoichiometry="0.2784"/>
          <speciesReference species="M_clpn_Hsa_Adp_c" stoichiometry="9e-006"/>
          <speciesReference species="M_ctp_c" stoichiometry="2.3e-005"/>
          <speciesReference species="M_cys_L_c" stoichiometry="0.004265"/>
          <speciesReference species="M_datp_c" stoichiometry="0.000244"/>
          <speciesReference species="M_dctp_c" stoichiometry="0.000163"/>
          <speciesReference species="M_dgtp_c" stoichiometry="0.000163"/>
          <speciesReference species="M_dttp_c" stoichiometry="0.000244"/>
          <speciesReference species="M_fa_avg_Hsa_Adp_c" stoichiometry="3.2e-005"/>
          <speciesReference species="M_gln_L_c" stoichiometry="0.01407"/>
          <speciesReference species="M_glu_L_c" stoichiometry="0.01407"/>
          <speciesReference species="M_gly_c" stoichiometry="0.03261"/>
          <speciesReference species="M_glycogen_c" stoichiometry="0.000537"/>
          <speciesReference species="M_gtp_c" stoichiometry="2.6e-005"/>
          <speciesReference species="M_h2o_c" stoichiometry="0.8183"/>
          <speciesReference species="M_his_L_c" stoichiometry="0.004687"/>
          <speciesReference species="M_ile_L_c" stoichiometry="0.01047"/>
          <speciesReference species="M_leu_L_c" stoichiometry="0.02076"/>
          <speciesReference species="M_lys_L_c" stoichiometry="0.01359"/>
          <speciesReference species="M_met_L_c" stoichiometry="0.003172"/>
          <speciesReference species="M_pc_Hsa_Adp_c" stoichiometry="0.000119"/>
          <speciesReference species="M_pe_Hsa_Adp_c" stoichiometry="5.9e-005"/>
          <speciesReference species="M_phe_L_c" stoichiometry="0.009515"/>
          <speciesReference species="M_pino_Hsa_Adp_c" stoichiometry="2e-006"/>
          <speciesReference species="M_pro_L_c" stoichiometry="0.01628"/>
          <speciesReference species="M_ps_Hsa_Adp_c" stoichiometry="2e-006"/>
          <speciesReference species="M_ser_L_c" stoichiometry="0.01353"/>
          <speciesReference species="M_sphgmy_Hsa_Adp_c" stoichiometry="1.2e-005"/>
          <speciesReference species="M_thr_L_c" stoichiometry="0.01167"/>
          <speciesReference species="M_triglyc_Hsa_Adp_c" stoichiometry="0.000815"/>
          <speciesReference species="M_trp_L_c" stoichiometry="0.001349"/>
          <speciesReference species="M_tyr_L_c" stoichiometry="0.006359"/>
          <speciesReference species="M_utp_c" stoichiometry="1.4e-005"/>
          <speciesReference species="M_val_L_c" stoichiometry="0.01492"/>
        </listOfReactants>
        <listOfProducts>
          <speciesReference species="M_adp_c" stoichiometry="1.06413"/>
          <speciesReference species="M_h_c" stoichiometry="1.06413"/>
          <speciesReference species="M_pi_c" stoichiometry="1.06413"/>
          <speciesReference species="M_ppi_c" stoichiometry="0.000891"/>
        </listOfProducts>
        <kineticLaw>
          <math xmlns="http://www.w3.org/1998/Math/MathML">
            <ci> FLUX_VALUE </ci>
          </math>
          <listOfParameters>
            <parameter id="LOWER_BOUND" value="0.0139" units="mmol_per_gDW_per_hr"/>
            <parameter id="UPPER_BOUND" value="1000" units="mmol_per_gDW_per_hr"/>
            <parameter id="OBJECTIVE_COEFFICIENT" value="1"/>
            <parameter id="FLUX_VALUE" value="500.00695" units="mmol_per_gDW_per_hr"/>
          </listOfParameters>
        </kineticLaw>
      </reaction>
      <reaction id="R_EX_ac_bl" name="Acetate exchange">
        <notes>
          <html xmlns="http://www.w3.org/1999/xhtml"></html>
        </notes>
        <listOfReactants>
          <speciesReference species="M_ac_bl"/>
        </listOfReactants>
        <listOfProducts>
          <speciesReference species="M_ac_b"/>
        </listOfProducts>
        <kineticLaw>
          <math xmlns="http://www.w3.org/1998/Math/MathML">
            <ci> FLUX_VALUE </ci>
          </math>
          <listOfParameters>
            <parameter id="LOWER_BOUND" value="0" units="mmol_per_gDW_per_hr"/>
            <parameter id="UPPER_BOUND" value="1000" units="mmol_per_gDW_per_hr"/>
            <parameter id="OBJECTIVE_COEFFICIENT" value="0"/>
            <parameter id="FLUX_VALUE" value="500" units="mmol_per_gDW_per_hr"/>
          </listOfParameters>
        </kineticLaw>
      </reaction>
      <reaction id="R_EX_ala_L_bl" name="L-Alanine exchange">
        <notes>
          <html xmlns="http://www.w3.org/1999/xhtml"></html>
        </notes>
        <listOfReactants>
          <speciesReference species="M_ala_L_bl"/>
        </listOfReactants>
        <listOfProducts>
          <speciesReference species="M_ala_L_b"/>
        </listOfProducts>
        <kineticLaw>
          <math xmlns="http://www.w3.org/1998/Math/MathML">
            <ci> FLUX_VALUE </ci>
          </math>
          <listOfParameters>
            <parameter id="LOWER_BOUND" value="0" units="mmol_per_gDW_per_hr"/>
            <parameter id="UPPER_BOUND" value="1000" units="mmol_per_gDW_per_hr"/>
            <parameter id="OBJECTIVE_COEFFICIENT" value="0"/>
            <parameter id="FLUX_VALUE" value="500" units="mmol_per_gDW_per_hr"/>
          </listOfParameters>
        </kineticLaw>
      </reaction>
      <reaction id="R_EX_arg_L_bl" name="L-Arginine exchange">
        <notes>
          <html xmlns="http://www.w3.org/1999/xhtml"></html>
        </notes>
        <listOfReactants>
          <speciesReference species="M_arg_L_bl"/>
        </listOfReactants>
        <listOfProducts>
          <speciesReference species="M_arg_L_b"/>
        </listOfProducts>
        <kineticLaw>
          <math xmlns="http://www.w3.org/1998/Math/MathML">
            <ci> FLUX_VALUE </ci>
          </math>
          <listOfParameters>
            <parameter id="LOWER_BOUND" value="0" units="mmol_per_gDW_per_hr"/>
            <parameter id="UPPER_BOUND" value="1000" units="mmol_per_gDW_per_hr"/>
            <parameter id="OBJECTIVE_COEFFICIENT" value="0"/>
            <parameter id="FLUX_VALUE" value="500" units="mmol_per_gDW_per_hr"/>
          </listOfParameters>
        </kineticLaw>
      </reaction>
      <reaction id="R_EX_asn_L_bl" name="L-Asparagine exchange">
        <notes>
          <html xmlns="http://www.w3.org/1999/xhtml"></html>
        </notes>
        <listOfReactants>
          <speciesReference species="M_asn_L_bl"/>
        </listOfReactants>
        <listOfProducts>
          <speciesReference species="M_asn_L_b"/>
        </listOfProducts>
        <kineticLaw>
          <math xmlns="http://www.w3.org/1998/Math/MathML">
            <ci> FLUX_VALUE </ci>
          </math>
          <listOfParameters>
            <parameter id="LOWER_BOUND" value="0" units="mmol_per_gDW_per_hr"/>
            <parameter id="UPPER_BOUND" value="1000" units="mmol_per_gDW_per_hr"/>
            <parameter id="OBJECTIVE_COEFFICIENT" value="0"/>
            <parameter id="FLUX_VALUE" value="500" units="mmol_per_gDW_per_hr"/>
          </listOfParameters>
        </kineticLaw>
      </reaction>
      <reaction id="R_EX_asp_L_bl" name="L-Aspartate exchange">
        <notes>
          <html xmlns="http://www.w3.org/1999/xhtml"></html>
        </notes>
        <listOfReactants>
          <speciesReference species="M_asp_L_bl"/>
        </listOfReactants>
        <listOfProducts>
          <speciesReference species="M_asp_L_b"/>
        </listOfProducts>
        <kineticLaw>
          <math xmlns="http://www.w3.org/1998/Math/MathML">
            <ci> FLUX_VALUE </ci>
          </math>
          <listOfParameters>
            <parameter id="LOWER_BOUND" value="0" units="mmol_per_gDW_per_hr"/>
            <parameter id="UPPER_BOUND" value="1000" units="mmol_per_gDW_per_hr"/>
            <parameter id="OBJECTIVE_COEFFICIENT" value="0"/>
            <parameter id="FLUX_VALUE" value="500" units="mmol_per_gDW_per_hr"/>
          </listOfParameters>
        </kineticLaw>
      </reaction>
      <reaction id="R_EX_chol_bl" name="Choline exchange">
        <notes>
          <html xmlns="http://www.w3.org/1999/xhtml"></html>
        </notes>
        <listOfReactants>
          <speciesReference species="M_chol_bl"/>
        </listOfReactants>
        <listOfProducts>
          <speciesReference species="M_chol_b"/>
        </listOfProducts>
        <kineticLaw>
          <math xmlns="http://www.w3.org/1998/Math/MathML">
            <ci> FLUX_VALUE </ci>
          </math>
          <listOfParameters>
            <parameter id="LOWER_BOUND" value="-1000" units="mmol_per_gDW_per_hr"/>
            <parameter id="UPPER_BOUND" value="1000" units="mmol_per_gDW_per_hr"/>
            <parameter id="OBJECTIVE_COEFFICIENT" value="0"/>
            <parameter id="FLUX_VALUE" value="0" units="mmol_per_gDW_per_hr"/>
          </listOfParameters>
        </kineticLaw>
      </reaction>
      <reaction id="R_EX_co2_bl" name="CO2 exchange">
        <notes>
          <html xmlns="http://www.w3.org/1999/xhtml"></html>
        </notes>
        <listOfReactants>
          <speciesReference species="M_co2_bl"/>
        </listOfReactants>
        <listOfProducts>
          <speciesReference species="M_co2_b"/>
        </listOfProducts>
        <kineticLaw>
          <math xmlns="http://www.w3.org/1998/Math/MathML">
            <ci> FLUX_VALUE </ci>
          </math>
          <listOfParameters>
            <parameter id="LOWER_BOUND" value="-1000" units="mmol_per_gDW_per_hr"/>
            <parameter id="UPPER_BOUND" value="1000" units="mmol_per_gDW_per_hr"/>
            <parameter id="OBJECTIVE_COEFFICIENT" value="0"/>
            <parameter id="FLUX_VALUE" value="0" units="mmol_per_gDW_per_hr"/>
          </listOfParameters>
        </kineticLaw>
      </reaction>
      <reaction id="R_EX_cys_L_bl" name="L-Cysteine exchange">
        <notes>
          <html xmlns="http://www.w3.org/1999/xhtml"></html>
        </notes>
        <listOfReactants>
          <speciesReference species="M_cys_L_bl"/>
        </listOfReactants>
        <listOfProducts>
          <speciesReference species="M_cys_L_b"/>
        </listOfProducts>
        <kineticLaw>
          <math xmlns="http://www.w3.org/1998/Math/MathML">
            <ci> FLUX_VALUE </ci>
          </math>
          <listOfParameters>
            <parameter id="LOWER_BOUND" value="0" units="mmol_per_gDW_per_hr"/>
            <parameter id="UPPER_BOUND" value="1000" units="mmol_per_gDW_per_hr"/>
            <parameter id="OBJECTIVE_COEFFICIENT" value="0"/>
            <parameter id="FLUX_VALUE" value="500" units="mmol_per_gDW_per_hr"/>
          </listOfParameters>
        </kineticLaw>
      </reaction>
      <reaction id="R_EX_dcsea9_bl" name="docosenoate (C22:1, n-9) exchange">
        <notes>
          <html xmlns="http://www.w3.org/1999/xhtml"></html>
        </notes>
        <listOfReactants>
          <speciesReference species="M_dcsea9_bl"/>
        </listOfReactants>
        <listOfProducts>
          <speciesReference species="M_dcsea9_b"/>
        </listOfProducts>
        <kineticLaw>
          <math xmlns="http://www.w3.org/1998/Math/MathML">
            <ci> FLUX_VALUE </ci>
          </math>
          <listOfParameters>
            <parameter id="LOWER_BOUND" value="0" units="mmol_per_gDW_per_hr"/>
            <parameter id="UPPER_BOUND" value="1000" units="mmol_per_gDW_per_hr"/>
            <parameter id="OBJECTIVE_COEFFICIENT" value="0"/>
            <parameter id="FLUX_VALUE" value="500" units="mmol_per_gDW_per_hr"/>
          </listOfParameters>
        </kineticLaw>
      </reaction>
      <reaction id="R_EX_dcshea3_bl" name="docosahexaenoate (C22:6, n-3) exchange">
        <notes>
          <html xmlns="http://www.w3.org/1999/xhtml"></html>
        </notes>
        <listOfReactants>
          <speciesReference species="M_dcshea3_bl"/>
        </listOfReactants>
        <listOfProducts>
          <speciesReference species="M_dcshea3_b"/>
        </listOfProducts>
        <kineticLaw>
          <math xmlns="http://www.w3.org/1998/Math/MathML">
            <ci> FLUX_VALUE </ci>
          </math>
          <listOfParameters>
            <parameter id="LOWER_BOUND" value="0" units="mmol_per_gDW_per_hr"/>
            <parameter id="UPPER_BOUND" value="1000" units="mmol_per_gDW_per_hr"/>
            <parameter id="OBJECTIVE_COEFFICIENT" value="0"/>
            <parameter id="FLUX_VALUE" value="500" units="mmol_per_gDW_per_hr"/>
          </listOfParameters>
        </kineticLaw>
      </reaction>
      <reaction id="R_EX_dcspea3_bl" name="docosapentaenoate (C22:5, n-3) exchange">
        <notes>
          <html xmlns="http://www.w3.org/1999/xhtml"></html>
        </notes>
        <listOfReactants>
          <speciesReference species="M_dcspea3_bl"/>
        </listOfReactants>
        <listOfProducts>
          <speciesReference species="M_dcspea3_b"/>
        </listOfProducts>
        <kineticLaw>
          <math xmlns="http://www.w3.org/1998/Math/MathML">
            <ci> FLUX_VALUE </ci>
          </math>
          <listOfParameters>
            <parameter id="LOWER_BOUND" value="0" units="mmol_per_gDW_per_hr"/>
            <parameter id="UPPER_BOUND" value="1000" units="mmol_per_gDW_per_hr"/>
            <parameter id="OBJECTIVE_COEFFICIENT" value="0"/>
            <parameter id="FLUX_VALUE" value="500" units="mmol_per_gDW_per_hr"/>
          </listOfParameters>
        </kineticLaw>
      </reaction>
      <reaction id="R_EX_ddca_bl" name="dodecanoate (C12:0) exchange">
        <notes>
          <html xmlns="http://www.w3.org/1999/xhtml"></html>
        </notes>
        <listOfReactants>
          <speciesReference species="M_ddca_bl"/>
        </listOfReactants>
        <listOfProducts>
          <speciesReference species="M_ddca_b"/>
        </listOfProducts>
        <kineticLaw>
          <math xmlns="http://www.w3.org/1998/Math/MathML">
            <ci> FLUX_VALUE </ci>
          </math>
          <listOfParameters>
            <parameter id="LOWER_BOUND" value="0" units="mmol_per_gDW_per_hr"/>
            <parameter id="UPPER_BOUND" value="1000" units="mmol_per_gDW_per_hr"/>
            <parameter id="OBJECTIVE_COEFFICIENT" value="0"/>
            <parameter id="FLUX_VALUE" value="500" units="mmol_per_gDW_per_hr"/>
          </listOfParameters>
        </kineticLaw>
      </reaction>
      <reaction id="R_EX_ecsa_bl" name="Eicosanoate (n-C20:0) exchange">
        <notes>
          <html xmlns="http://www.w3.org/1999/xhtml"></html>
        </notes>
        <listOfReactants>
          <speciesReference species="M_ecsa_bl"/>
        </listOfReactants>
        <listOfProducts>
          <speciesReference species="M_ecsa_b"/>
        </listOfProducts>
        <kineticLaw>
          <math xmlns="http://www.w3.org/1998/Math/MathML">
            <ci> FLUX_VALUE </ci>
          </math>
          <listOfParameters>
            <parameter id="LOWER_BOUND" value="0" units="mmol_per_gDW_per_hr"/>
            <parameter id="UPPER_BOUND" value="1000" units="mmol_per_gDW_per_hr"/>
            <parameter id="OBJECTIVE_COEFFICIENT" value="0"/>
            <parameter id="FLUX_VALUE" value="500" units="mmol_per_gDW_per_hr"/>
          </listOfParameters>
        </kineticLaw>
      </reaction>
      <reaction id="R_EX_ecsea11_bl" name="eicosenoate (C20:1, n-11) exchange">
        <notes>
          <html xmlns="http://www.w3.org/1999/xhtml"></html>
        </notes>
        <listOfReactants>
          <speciesReference species="M_ecsea11_bl"/>
        </listOfReactants>
        <listOfProducts>
          <speciesReference species="M_ecsea11_b"/>
        </listOfProducts>
        <kineticLaw>
          <math xmlns="http://www.w3.org/1998/Math/MathML">
            <ci> FLUX_VALUE </ci>
          </math>
          <listOfParameters>
            <parameter id="LOWER_BOUND" value="0" units="mmol_per_gDW_per_hr"/>
            <parameter id="UPPER_BOUND" value="1000" units="mmol_per_gDW_per_hr"/>
            <parameter id="OBJECTIVE_COEFFICIENT" value="0"/>
            <parameter id="FLUX_VALUE" value="500" units="mmol_per_gDW_per_hr"/>
          </listOfParameters>
        </kineticLaw>
      </reaction>
      <reaction id="R_EX_ecsea9_bl" name="eicosenoate (C20:1, n-9) exchange">
        <notes>
          <html xmlns="http://www.w3.org/1999/xhtml"></html>
        </notes>
        <listOfReactants>
          <speciesReference species="M_ecsea9_bl"/>
        </listOfReactants>
        <listOfProducts>
          <speciesReference species="M_ecsea9_b"/>
        </listOfProducts>
        <kineticLaw>
          <math xmlns="http://www.w3.org/1998/Math/MathML">
            <ci> FLUX_VALUE </ci>
          </math>
          <listOfParameters>
            <parameter id="LOWER_BOUND" value="0" units="mmol_per_gDW_per_hr"/>
            <parameter id="UPPER_BOUND" value="1000" units="mmol_per_gDW_per_hr"/>
            <parameter id="OBJECTIVE_COEFFICIENT" value="0"/>
            <parameter id="FLUX_VALUE" value="500" units="mmol_per_gDW_per_hr"/>
          </listOfParameters>
        </kineticLaw>
      </reaction>
      <reaction id="R_EX_ecstea6_bl" name="eicosatrienoate (C20:3, n-6) exchange">
        <notes>
          <html xmlns="http://www.w3.org/1999/xhtml"></html>
        </notes>
        <listOfReactants>
          <speciesReference species="M_ecstea6_bl"/>
        </listOfReactants>
        <listOfProducts>
          <speciesReference species="M_ecstea6_b"/>
        </listOfProducts>
        <kineticLaw>
          <math xmlns="http://www.w3.org/1998/Math/MathML">
            <ci> FLUX_VALUE </ci>
          </math>
          <listOfParameters>
            <parameter id="LOWER_BOUND" value="0" units="mmol_per_gDW_per_hr"/>
            <parameter id="UPPER_BOUND" value="1000" units="mmol_per_gDW_per_hr"/>
            <parameter id="OBJECTIVE_COEFFICIENT" value="0"/>
            <parameter id="FLUX_VALUE" value="500" units="mmol_per_gDW_per_hr"/>
          </listOfParameters>
        </kineticLaw>
      </reaction>
      <reaction id="R_EX_ecsttea6_bl" name="eicosatetraenoate (C20:4, n-6) exchange">
        <notes>
          <html xmlns="http://www.w3.org/1999/xhtml"></html>
        </notes>
        <listOfReactants>
          <speciesReference species="M_ecsttea6_bl"/>
        </listOfReactants>
        <listOfProducts>
          <speciesReference species="M_ecsttea6_b"/>
        </listOfProducts>
        <kineticLaw>
          <math xmlns="http://www.w3.org/1998/Math/MathML">
            <ci> FLUX_VALUE </ci>
          </math>
          <listOfParameters>
            <parameter id="LOWER_BOUND" value="0" units="mmol_per_gDW_per_hr"/>
            <parameter id="UPPER_BOUND" value="1000" units="mmol_per_gDW_per_hr"/>
            <parameter id="OBJECTIVE_COEFFICIENT" value="0"/>
            <parameter id="FLUX_VALUE" value="500" units="mmol_per_gDW_per_hr"/>
          </listOfParameters>
        </kineticLaw>
      </reaction>
      <reaction id="R_EX_etoh_bl" name="Ethanol exchange">
        <notes>
          <html xmlns="http://www.w3.org/1999/xhtml"></html>
        </notes>
        <listOfReactants>
          <speciesReference species="M_etoh_bl"/>
        </listOfReactants>
        <listOfProducts>
          <speciesReference species="M_etoh_b"/>
        </listOfProducts>
        <kineticLaw>
          <math xmlns="http://www.w3.org/1998/Math/MathML">
            <ci> FLUX_VALUE </ci>
          </math>
          <listOfParameters>
            <parameter id="LOWER_BOUND" value="0" units="mmol_per_gDW_per_hr"/>
            <parameter id="UPPER_BOUND" value="1000" units="mmol_per_gDW_per_hr"/>
            <parameter id="OBJECTIVE_COEFFICIENT" value="0"/>
            <parameter id="FLUX_VALUE" value="500" units="mmol_per_gDW_per_hr"/>
          </listOfParameters>
        </kineticLaw>
      </reaction>
      <reaction id="R_EX_fe2_bl" name="Fe2+ exchange">
        <notes>
          <html xmlns="http://www.w3.org/1999/xhtml"></html>
        </notes>
        <listOfReactants>
          <speciesReference species="M_fe2_bl"/>
        </listOfReactants>
        <listOfProducts>
          <speciesReference species="M_fe2_b"/>
        </listOfProducts>
        <kineticLaw>
          <math xmlns="http://www.w3.org/1998/Math/MathML">
            <ci> FLUX_VALUE </ci>
          </math>
          <listOfParameters>
            <parameter id="LOWER_BOUND" value="-1000" units="mmol_per_gDW_per_hr"/>
            <parameter id="UPPER_BOUND" value="1000" units="mmol_per_gDW_per_hr"/>
            <parameter id="OBJECTIVE_COEFFICIENT" value="0"/>
            <parameter id="FLUX_VALUE" value="0" units="mmol_per_gDW_per_hr"/>
          </listOfParameters>
        </kineticLaw>
      </reaction>
      <reaction id="R_EX_glc_D_bl" name="D-Glucose exchange">
        <notes>
          <html xmlns="http://www.w3.org/1999/xhtml"></html>
        </notes>
        <listOfReactants>
          <speciesReference species="M_glc_D_bl"/>
        </listOfReactants>
        <listOfProducts>
          <speciesReference species="M_glc_D_b"/>
        </listOfProducts>
        <kineticLaw>
          <math xmlns="http://www.w3.org/1998/Math/MathML">
            <ci> FLUX_VALUE </ci>
          </math>
          <listOfParameters>
            <parameter id="LOWER_BOUND" value="-1" units="mmol_per_gDW_per_hr"/>
            <parameter id="UPPER_BOUND" value="0" units="mmol_per_gDW_per_hr"/>
            <parameter id="OBJECTIVE_COEFFICIENT" value="0"/>
            <parameter id="FLUX_VALUE" value="-0.5" units="mmol_per_gDW_per_hr"/>
          </listOfParameters>
        </kineticLaw>
      </reaction>
      <reaction id="R_EX_gln_L_bl" name="L-Glutamine exchange">
        <notes>
          <html xmlns="http://www.w3.org/1999/xhtml"></html>
        </notes>
        <listOfReactants>
          <speciesReference species="M_gln_L_bl"/>
        </listOfReactants>
        <listOfProducts>
          <speciesReference species="M_gln_L_b"/>
        </listOfProducts>
        <kineticLaw>
          <math xmlns="http://www.w3.org/1998/Math/MathML">
            <ci> FLUX_VALUE </ci>
          </math>
          <listOfParameters>
            <parameter id="LOWER_BOUND" value="0" units="mmol_per_gDW_per_hr"/>
            <parameter id="UPPER_BOUND" value="1000" units="mmol_per_gDW_per_hr"/>
            <parameter id="OBJECTIVE_COEFFICIENT" value="0"/>
            <parameter id="FLUX_VALUE" value="500" units="mmol_per_gDW_per_hr"/>
          </listOfParameters>
        </kineticLaw>
      </reaction>
      <reaction id="R_EX_glu_L_bl" name="L-Glutamate exchange">
        <notes>
          <html xmlns="http://www.w3.org/1999/xhtml"></html>
        </notes>
        <listOfReactants>
          <speciesReference species="M_glu_L_bl"/>
        </listOfReactants>
        <listOfProducts>
          <speciesReference species="M_glu_L_b"/>
        </listOfProducts>
        <kineticLaw>
          <math xmlns="http://www.w3.org/1998/Math/MathML">
            <ci> FLUX_VALUE </ci>
          </math>
          <listOfParameters>
            <parameter id="LOWER_BOUND" value="0" units="mmol_per_gDW_per_hr"/>
            <parameter id="UPPER_BOUND" value="1000" units="mmol_per_gDW_per_hr"/>
            <parameter id="OBJECTIVE_COEFFICIENT" value="0"/>
            <parameter id="FLUX_VALUE" value="500" units="mmol_per_gDW_per_hr"/>
          </listOfParameters>
        </kineticLaw>
      </reaction>
      <reaction id="R_EX_gly_bl" name="Glycine exchange">
        <notes>
          <html xmlns="http://www.w3.org/1999/xhtml"></html>
        </notes>
        <listOfReactants>
          <speciesReference species="M_gly_bl"/>
        </listOfReactants>
        <listOfProducts>
          <speciesReference species="M_gly_b"/>
        </listOfProducts>
        <kineticLaw>
          <math xmlns="http://www.w3.org/1998/Math/MathML">
            <ci> FLUX_VALUE </ci>
          </math>
          <listOfParameters>
            <parameter id="LOWER_BOUND" value="0" units="mmol_per_gDW_per_hr"/>
            <parameter id="UPPER_BOUND" value="1000" units="mmol_per_gDW_per_hr"/>
            <parameter id="OBJECTIVE_COEFFICIENT" value="0"/>
            <parameter id="FLUX_VALUE" value="500" units="mmol_per_gDW_per_hr"/>
          </listOfParameters>
        </kineticLaw>
      </reaction>
      <reaction id="R_EX_glyc_bl" name="Glycerol exchange">
        <notes>
          <html xmlns="http://www.w3.org/1999/xhtml"></html>
        </notes>
        <listOfReactants>
          <speciesReference species="M_glyc_bl"/>
        </listOfReactants>
        <listOfProducts>
          <speciesReference species="M_glyc_b"/>
        </listOfProducts>
        <kineticLaw>
          <math xmlns="http://www.w3.org/1998/Math/MathML">
            <ci> FLUX_VALUE </ci>
          </math>
          <listOfParameters>
            <parameter id="LOWER_BOUND" value="0" units="mmol_per_gDW_per_hr"/>
            <parameter id="UPPER_BOUND" value="1000" units="mmol_per_gDW_per_hr"/>
            <parameter id="OBJECTIVE_COEFFICIENT" value="0"/>
            <parameter id="FLUX_VALUE" value="500" units="mmol_per_gDW_per_hr"/>
          </listOfParameters>
        </kineticLaw>
      </reaction>
      <reaction id="R_EX_h_bl" name="H+ exchange">
        <notes>
          <html xmlns="http://www.w3.org/1999/xhtml"></html>
        </notes>
        <listOfReactants>
          <speciesReference species="M_h_bl"/>
        </listOfReactants>
        <listOfProducts>
          <speciesReference species="M_h_b"/>
        </listOfProducts>
        <kineticLaw>
          <math xmlns="http://www.w3.org/1998/Math/MathML">
            <ci> FLUX_VALUE </ci>
          </math>
          <listOfParameters>
            <parameter id="LOWER_BOUND" value="-1000" units="mmol_per_gDW_per_hr"/>
            <parameter id="UPPER_BOUND" value="1000" units="mmol_per_gDW_per_hr"/>
            <parameter id="OBJECTIVE_COEFFICIENT" value="0"/>
            <parameter id="FLUX_VALUE" value="0" units="mmol_per_gDW_per_hr"/>
          </listOfParameters>
        </kineticLaw>
      </reaction>
      <reaction id="R_EX_h2o_bl" name="H2O exchange">
        <notes>
          <html xmlns="http://www.w3.org/1999/xhtml"></html>
        </notes>
        <listOfReactants>
          <speciesReference species="M_h2o_bl"/>
        </listOfReactants>
        <listOfProducts>
          <speciesReference species="M_h2o_b"/>
        </listOfProducts>
        <kineticLaw>
          <math xmlns="http://www.w3.org/1998/Math/MathML">
            <ci> FLUX_VALUE </ci>
          </math>
          <listOfParameters>
            <parameter id="LOWER_BOUND" value="-1000" units="mmol_per_gDW_per_hr"/>
            <parameter id="UPPER_BOUND" value="1000" units="mmol_per_gDW_per_hr"/>
            <parameter id="OBJECTIVE_COEFFICIENT" value="0"/>
            <parameter id="FLUX_VALUE" value="0" units="mmol_per_gDW_per_hr"/>
          </listOfParameters>
        </kineticLaw>
      </reaction>
      <reaction id="R_EX_hco3_bl" name="Bicarbonate exchange">
        <notes>
          <html xmlns="http://www.w3.org/1999/xhtml"></html>
        </notes>
        <listOfReactants>
          <speciesReference species="M_hco3_bl"/>
        </listOfReactants>
        <listOfProducts>
          <speciesReference species="M_hco3_b"/>
        </listOfProducts>
        <kineticLaw>
          <math xmlns="http://www.w3.org/1998/Math/MathML">
            <ci> FLUX_VALUE </ci>
          </math>
          <listOfParameters>
            <parameter id="LOWER_BOUND" value="0" units="mmol_per_gDW_per_hr"/>
            <parameter id="UPPER_BOUND" value="1000" units="mmol_per_gDW_per_hr"/>
            <parameter id="OBJECTIVE_COEFFICIENT" value="0"/>
            <parameter id="FLUX_VALUE" value="500" units="mmol_per_gDW_per_hr"/>
          </listOfParameters>
        </kineticLaw>
      </reaction>
      <reaction id="R_EX_hdca_bl" name="hexadecanoate (n-C16:0) exchange">
        <notes>
          <html xmlns="http://www.w3.org/1999/xhtml"></html>
        </notes>
        <listOfReactants>
          <speciesReference species="M_hdca_bl"/>
        </listOfReactants>
        <listOfProducts>
          <speciesReference species="M_hdca_b"/>
        </listOfProducts>
        <kineticLaw>
          <math xmlns="http://www.w3.org/1998/Math/MathML">
            <ci> FLUX_VALUE </ci>
          </math>
          <listOfParameters>
            <parameter id="LOWER_BOUND" value="0" units="mmol_per_gDW_per_hr"/>
            <parameter id="UPPER_BOUND" value="1000" units="mmol_per_gDW_per_hr"/>
            <parameter id="OBJECTIVE_COEFFICIENT" value="0"/>
            <parameter id="FLUX_VALUE" value="500" units="mmol_per_gDW_per_hr"/>
          </listOfParameters>
        </kineticLaw>
      </reaction>
      <reaction id="R_EX_hdcea7_bl" name="hexadecenoate (C16:1, n-7) exchange">
        <notes>
          <html xmlns="http://www.w3.org/1999/xhtml"></html>
        </notes>
        <listOfReactants>
          <speciesReference species="M_hdcea7_bl"/>
        </listOfReactants>
        <listOfProducts>
          <speciesReference species="M_hdcea7_b"/>
        </listOfProducts>
        <kineticLaw>
          <math xmlns="http://www.w3.org/1998/Math/MathML">
            <ci> FLUX_VALUE </ci>
          </math>
          <listOfParameters>
            <parameter id="LOWER_BOUND" value="0" units="mmol_per_gDW_per_hr"/>
            <parameter id="UPPER_BOUND" value="1000" units="mmol_per_gDW_per_hr"/>
            <parameter id="OBJECTIVE_COEFFICIENT" value="0"/>
            <parameter id="FLUX_VALUE" value="500" units="mmol_per_gDW_per_hr"/>
          </listOfParameters>
        </kineticLaw>
      </reaction>
      <reaction id="R_EX_hdcea9_bl" name="hexadecenoate (C16:1, n-9) exchange">
        <notes>
          <html xmlns="http://www.w3.org/1999/xhtml"></html>
        </notes>
        <listOfReactants>
          <speciesReference species="M_hdcea9_bl"/>
        </listOfReactants>
        <listOfProducts>
          <speciesReference species="M_hdcea9_b"/>
        </listOfProducts>
        <kineticLaw>
          <math xmlns="http://www.w3.org/1998/Math/MathML">
            <ci> FLUX_VALUE </ci>
          </math>
          <listOfParameters>
            <parameter id="LOWER_BOUND" value="0" units="mmol_per_gDW_per_hr"/>
            <parameter id="UPPER_BOUND" value="1000" units="mmol_per_gDW_per_hr"/>
            <parameter id="OBJECTIVE_COEFFICIENT" value="0"/>
            <parameter id="FLUX_VALUE" value="500" units="mmol_per_gDW_per_hr"/>
          </listOfParameters>
        </kineticLaw>
      </reaction>
      <reaction id="R_EX_his_L_bl" name="L-Histidine exchange">
        <notes>
          <html xmlns="http://www.w3.org/1999/xhtml"></html>
        </notes>
        <listOfReactants>
          <speciesReference species="M_his_L_bl"/>
        </listOfReactants>
        <listOfProducts>
          <speciesReference species="M_his_L_b"/>
        </listOfProducts>
        <kineticLaw>
          <math xmlns="http://www.w3.org/1998/Math/MathML">
            <ci> FLUX_VALUE </ci>
          </math>
          <listOfParameters>
            <parameter id="LOWER_BOUND" value="-6.51493e-005" units="mmol_per_gDW_per_hr"/>
            <parameter id="UPPER_BOUND" value="0" units="mmol_per_gDW_per_hr"/>
            <parameter id="OBJECTIVE_COEFFICIENT" value="0"/>
            <parameter id="FLUX_VALUE" value="-3.257465e-005" units="mmol_per_gDW_per_hr"/>
          </listOfParameters>
        </kineticLaw>
      </reaction>
      <reaction id="R_EX_hpdca_bl" name="heptadecanoate (C17:0) exchange">
        <notes>
          <html xmlns="http://www.w3.org/1999/xhtml"></html>
        </notes>
        <listOfReactants>
          <speciesReference species="M_hpdca_bl"/>
        </listOfReactants>
        <listOfProducts>
          <speciesReference species="M_hpdca_b"/>
        </listOfProducts>
        <kineticLaw>
          <math xmlns="http://www.w3.org/1998/Math/MathML">
            <ci> FLUX_VALUE </ci>
          </math>
          <listOfParameters>
            <parameter id="LOWER_BOUND" value="0" units="mmol_per_gDW_per_hr"/>
            <parameter id="UPPER_BOUND" value="1000" units="mmol_per_gDW_per_hr"/>
            <parameter id="OBJECTIVE_COEFFICIENT" value="0"/>
            <parameter id="FLUX_VALUE" value="500" units="mmol_per_gDW_per_hr"/>
          </listOfParameters>
        </kineticLaw>
      </reaction>
      <reaction id="R_EX_hpdcea8_bl" name="heptadecenoate (C17:1, n-8) exchange">
        <notes>
          <html xmlns="http://www.w3.org/1999/xhtml"></html>
        </notes>
        <listOfReactants>
          <speciesReference species="M_hpdcea8_bl"/>
        </listOfReactants>
        <listOfProducts>
          <speciesReference species="M_hpdcea8_b"/>
        </listOfProducts>
        <kineticLaw>
          <math xmlns="http://www.w3.org/1998/Math/MathML">
            <ci> FLUX_VALUE </ci>
          </math>
          <listOfParameters>
            <parameter id="LOWER_BOUND" value="0" units="mmol_per_gDW_per_hr"/>
            <parameter id="UPPER_BOUND" value="1000" units="mmol_per_gDW_per_hr"/>
            <parameter id="OBJECTIVE_COEFFICIENT" value="0"/>
            <parameter id="FLUX_VALUE" value="500" units="mmol_per_gDW_per_hr"/>
          </listOfParameters>
        </kineticLaw>
      </reaction>
      <reaction id="R_EX_ile_L_bl" name="L-Isoleucine exchange">
        <notes>
          <html xmlns="http://www.w3.org/1999/xhtml"></html>
        </notes>
        <listOfReactants>
          <speciesReference species="M_ile_L_bl"/>
        </listOfReactants>
        <listOfProducts>
          <speciesReference species="M_ile_L_b"/>
        </listOfProducts>
        <kineticLaw>
          <math xmlns="http://www.w3.org/1998/Math/MathML">
            <ci> FLUX_VALUE </ci>
          </math>
          <listOfParameters>
            <parameter id="LOWER_BOUND" value="-0.000145533" units="mmol_per_gDW_per_hr"/>
            <parameter id="UPPER_BOUND" value="0" units="mmol_per_gDW_per_hr"/>
            <parameter id="OBJECTIVE_COEFFICIENT" value="0"/>
            <parameter id="FLUX_VALUE" value="-7.27665e-005" units="mmol_per_gDW_per_hr"/>
          </listOfParameters>
        </kineticLaw>
      </reaction>
      <reaction id="R_EX_lac_L_bl" name="L-Lactate exchange">
        <notes>
          <html xmlns="http://www.w3.org/1999/xhtml"></html>
        </notes>
        <listOfReactants>
          <speciesReference species="M_lac_L_bl"/>
        </listOfReactants>
        <listOfProducts>
          <speciesReference species="M_lac_L_b"/>
        </listOfProducts>
        <kineticLaw>
          <math xmlns="http://www.w3.org/1998/Math/MathML">
            <ci> FLUX_VALUE </ci>
          </math>
          <listOfParameters>
            <parameter id="LOWER_BOUND" value="0" units="mmol_per_gDW_per_hr"/>
            <parameter id="UPPER_BOUND" value="1000" units="mmol_per_gDW_per_hr"/>
            <parameter id="OBJECTIVE_COEFFICIENT" value="0"/>
            <parameter id="FLUX_VALUE" value="500" units="mmol_per_gDW_per_hr"/>
          </listOfParameters>
        </kineticLaw>
      </reaction>
      <reaction id="R_EX_leu_L_bl" name="L-Leucine exchange">
        <notes>
          <html xmlns="http://www.w3.org/1999/xhtml"></html>
        </notes>
        <listOfReactants>
          <speciesReference species="M_leu_L_bl"/>
        </listOfReactants>
        <listOfProducts>
          <speciesReference species="M_leu_L_b"/>
        </listOfProducts>
        <kineticLaw>
          <math xmlns="http://www.w3.org/1998/Math/MathML">
            <ci> FLUX_VALUE </ci>
          </math>
          <listOfParameters>
            <parameter id="LOWER_BOUND" value="-0.000288564" units="mmol_per_gDW_per_hr"/>
            <parameter id="UPPER_BOUND" value="0" units="mmol_per_gDW_per_hr"/>
            <parameter id="OBJECTIVE_COEFFICIENT" value="0"/>
            <parameter id="FLUX_VALUE" value="-0.000144282" units="mmol_per_gDW_per_hr"/>
          </listOfParameters>
        </kineticLaw>
      </reaction>
      <reaction id="R_EX_lys_L_bl" name="L-Lysine exchange">
        <notes>
          <html xmlns="http://www.w3.org/1999/xhtml"></html>
        </notes>
        <listOfReactants>
          <speciesReference species="M_lys_L_bl"/>
        </listOfReactants>
        <listOfProducts>
          <speciesReference species="M_lys_L_b"/>
        </listOfProducts>
        <kineticLaw>
          <math xmlns="http://www.w3.org/1998/Math/MathML">
            <ci> FLUX_VALUE </ci>
          </math>
          <listOfParameters>
            <parameter id="LOWER_BOUND" value="-0.000188900999999999" units="mmol_per_gDW_per_hr"/>
            <parameter id="UPPER_BOUND" value="0" units="mmol_per_gDW_per_hr"/>
            <parameter id="OBJECTIVE_COEFFICIENT" value="0"/>
            <parameter id="FLUX_VALUE" value="-9.44504999999995e-005" units="mmol_per_gDW_per_hr"/>
          </listOfParameters>
        </kineticLaw>
      </reaction>
      <reaction id="R_EX_met_L_bl" name="L-Methionine exchange">
        <notes>
          <html xmlns="http://www.w3.org/1999/xhtml"></html>
        </notes>
        <listOfReactants>
          <speciesReference species="M_met_L_bl"/>
        </listOfReactants>
        <listOfProducts>
          <speciesReference species="M_met_L_b"/>
        </listOfProducts>
        <kineticLaw>
          <math xmlns="http://www.w3.org/1998/Math/MathML">
            <ci> FLUX_VALUE </ci>
          </math>
          <listOfParameters>
            <parameter id="LOWER_BOUND" value="-0.000103374299999999" units="mmol_per_gDW_per_hr"/>
            <parameter id="UPPER_BOUND" value="0" units="mmol_per_gDW_per_hr"/>
            <parameter id="OBJECTIVE_COEFFICIENT" value="0"/>
            <parameter id="FLUX_VALUE" value="-5.16871499999995e-005" units="mmol_per_gDW_per_hr"/>
          </listOfParameters>
        </kineticLaw>
      </reaction>
      <reaction id="R_EX_na1_bl" name="Sodium exchange">
        <notes>
          <html xmlns="http://www.w3.org/1999/xhtml"></html>
        </notes>
        <listOfReactants>
          <speciesReference species="M_na1_bl"/>
        </listOfReactants>
        <listOfProducts>
          <speciesReference species="M_na1_b"/>
        </listOfProducts>
        <kineticLaw>
          <math xmlns="http://www.w3.org/1998/Math/MathML">
            <ci> FLUX_VALUE </ci>
          </math>
          <listOfParameters>
            <parameter id="LOWER_BOUND" value="-1000" units="mmol_per_gDW_per_hr"/>
            <parameter id="UPPER_BOUND" value="1000" units="mmol_per_gDW_per_hr"/>
            <parameter id="OBJECTIVE_COEFFICIENT" value="0"/>
            <parameter id="FLUX_VALUE" value="0" units="mmol_per_gDW_per_hr"/>
          </listOfParameters>
        </kineticLaw>
      </reaction>
      <reaction id="R_EX_nh4_bl" name="Ammonium exchange">
        <notes>
          <html xmlns="http://www.w3.org/1999/xhtml"></html>
        </notes>
        <listOfReactants>
          <speciesReference species="M_nh4_bl"/>
        </listOfReactants>
        <listOfProducts>
          <speciesReference species="M_nh4_b"/>
        </listOfProducts>
        <kineticLaw>
          <math xmlns="http://www.w3.org/1998/Math/MathML">
            <ci> FLUX_VALUE </ci>
          </math>
          <listOfParameters>
            <parameter id="LOWER_BOUND" value="-1000" units="mmol_per_gDW_per_hr"/>
            <parameter id="UPPER_BOUND" value="1000" units="mmol_per_gDW_per_hr"/>
            <parameter id="OBJECTIVE_COEFFICIENT" value="0"/>
            <parameter id="FLUX_VALUE" value="0" units="mmol_per_gDW_per_hr"/>
          </listOfParameters>
        </kineticLaw>
      </reaction>
      <reaction id="R_EX_o2_bl" name="O2 exchange">
        <notes>
          <html xmlns="http://www.w3.org/1999/xhtml"></html>
        </notes>
        <listOfReactants>
          <speciesReference species="M_o2_bl"/>
        </listOfReactants>
        <listOfProducts>
          <speciesReference species="M_o2_b"/>
        </listOfProducts>
        <kineticLaw>
          <math xmlns="http://www.w3.org/1998/Math/MathML">
            <ci> FLUX_VALUE </ci>
          </math>
          <listOfParameters>
            <parameter id="LOWER_BOUND" value="-1000" units="mmol_per_gDW_per_hr"/>
            <parameter id="UPPER_BOUND" value="1000" units="mmol_per_gDW_per_hr"/>
            <parameter id="OBJECTIVE_COEFFICIENT" value="0"/>
            <parameter id="FLUX_VALUE" value="0" units="mmol_per_gDW_per_hr"/>
          </listOfParameters>
        </kineticLaw>
      </reaction>
      <reaction id="R_EX_ocdca_bl" name="octadecanoate (n-C18:0) exchange">
        <notes>
          <html xmlns="http://www.w3.org/1999/xhtml"></html>
        </notes>
        <listOfReactants>
          <speciesReference species="M_ocdca_bl"/>
        </listOfReactants>
        <listOfProducts>
          <speciesReference species="M_ocdca_b"/>
        </listOfProducts>
        <kineticLaw>
          <math xmlns="http://www.w3.org/1998/Math/MathML">
            <ci> FLUX_VALUE </ci>
          </math>
          <listOfParameters>
            <parameter id="LOWER_BOUND" value="0" units="mmol_per_gDW_per_hr"/>
            <parameter id="UPPER_BOUND" value="1000" units="mmol_per_gDW_per_hr"/>
            <parameter id="OBJECTIVE_COEFFICIENT" value="0"/>
            <parameter id="FLUX_VALUE" value="500" units="mmol_per_gDW_per_hr"/>
          </listOfParameters>
        </kineticLaw>
      </reaction>
      <reaction id="R_EX_ocdcea5_bl" name="octadecenoate (C18:1, n-5) exchange">
        <notes>
          <html xmlns="http://www.w3.org/1999/xhtml"></html>
        </notes>
        <listOfReactants>
          <speciesReference species="M_ocdcea5_bl"/>
        </listOfReactants>
        <listOfProducts>
          <speciesReference species="M_ocdcea5_b"/>
        </listOfProducts>
        <kineticLaw>
          <math xmlns="http://www.w3.org/1998/Math/MathML">
            <ci> FLUX_VALUE </ci>
          </math>
          <listOfParameters>
            <parameter id="LOWER_BOUND" value="0" units="mmol_per_gDW_per_hr"/>
            <parameter id="UPPER_BOUND" value="1000" units="mmol_per_gDW_per_hr"/>
            <parameter id="OBJECTIVE_COEFFICIENT" value="0"/>
            <parameter id="FLUX_VALUE" value="500" units="mmol_per_gDW_per_hr"/>
          </listOfParameters>
        </kineticLaw>
      </reaction>
      <reaction id="R_EX_ocdcea7_bl" name="octadecenoate (C18:1, n-7) exchange">
        <notes>
          <html xmlns="http://www.w3.org/1999/xhtml"></html>
        </notes>
        <listOfReactants>
          <speciesReference species="M_ocdcea7_bl"/>
        </listOfReactants>
        <listOfProducts>
          <speciesReference species="M_ocdcea7_b"/>
        </listOfProducts>
        <kineticLaw>
          <math xmlns="http://www.w3.org/1998/Math/MathML">
            <ci> FLUX_VALUE </ci>
          </math>
          <listOfParameters>
            <parameter id="LOWER_BOUND" value="0" units="mmol_per_gDW_per_hr"/>
            <parameter id="UPPER_BOUND" value="1000" units="mmol_per_gDW_per_hr"/>
            <parameter id="OBJECTIVE_COEFFICIENT" value="0"/>
            <parameter id="FLUX_VALUE" value="500" units="mmol_per_gDW_per_hr"/>
          </listOfParameters>
        </kineticLaw>
      </reaction>
      <reaction id="R_EX_ocdcea9_bl" name="octadecenoate (C18:1, n-9) exchange">
        <notes>
          <html xmlns="http://www.w3.org/1999/xhtml"></html>
        </notes>
        <listOfReactants>
          <speciesReference species="M_ocdcea9_bl"/>
        </listOfReactants>
        <listOfProducts>
          <speciesReference species="M_ocdcea9_b"/>
        </listOfProducts>
        <kineticLaw>
          <math xmlns="http://www.w3.org/1998/Math/MathML">
            <ci> FLUX_VALUE </ci>
          </math>
          <listOfParameters>
            <parameter id="LOWER_BOUND" value="0" units="mmol_per_gDW_per_hr"/>
            <parameter id="UPPER_BOUND" value="1000" units="mmol_per_gDW_per_hr"/>
            <parameter id="OBJECTIVE_COEFFICIENT" value="0"/>
            <parameter id="FLUX_VALUE" value="500" units="mmol_per_gDW_per_hr"/>
          </listOfParameters>
        </kineticLaw>
      </reaction>
      <reaction id="R_EX_ocdctra3_bl" name="octadecatrienoate (C18:3, n-3) exchange">
        <notes>
          <html xmlns="http://www.w3.org/1999/xhtml"></html>
        </notes>
        <listOfReactants>
          <speciesReference species="M_ocdctra3_bl"/>
        </listOfReactants>
        <listOfProducts>
          <speciesReference species="M_ocdctra3_b"/>
        </listOfProducts>
        <kineticLaw>
          <math xmlns="http://www.w3.org/1998/Math/MathML">
            <ci> FLUX_VALUE </ci>
          </math>
          <listOfParameters>
            <parameter id="LOWER_BOUND" value="-0.0003614139" units="mmol_per_gDW_per_hr"/>
            <parameter id="UPPER_BOUND" value="0" units="mmol_per_gDW_per_hr"/>
            <parameter id="OBJECTIVE_COEFFICIENT" value="0"/>
            <parameter id="FLUX_VALUE" value="-0.00018070695" units="mmol_per_gDW_per_hr"/>
          </listOfParameters>
        </kineticLaw>
      </reaction>
      <reaction id="R_EX_ocddea6_bl" name="octadecadienoate (C18:2, n-6) exchange">
        <notes>
          <html xmlns="http://www.w3.org/1999/xhtml"></html>
        </notes>
        <listOfReactants>
          <speciesReference species="M_ocddea6_bl"/>
        </listOfReactants>
        <listOfProducts>
          <speciesReference species="M_ocddea6_b"/>
        </listOfProducts>
        <kineticLaw>
          <math xmlns="http://www.w3.org/1998/Math/MathML">
            <ci> FLUX_VALUE </ci>
          </math>
          <listOfParameters>
            <parameter id="LOWER_BOUND" value="-0.0068668641" units="mmol_per_gDW_per_hr"/>
            <parameter id="UPPER_BOUND" value="0" units="mmol_per_gDW_per_hr"/>
            <parameter id="OBJECTIVE_COEFFICIENT" value="0"/>
            <parameter id="FLUX_VALUE" value="-0.00343343205" units="mmol_per_gDW_per_hr"/>
          </listOfParameters>
        </kineticLaw>
      </reaction>
      <reaction id="R_EX_ocsttea6_bl" name="ocosatetraenoate (C22:4, n-6) exchange">
        <notes>
          <html xmlns="http://www.w3.org/1999/xhtml"></html>
        </notes>
        <listOfReactants>
          <speciesReference species="M_ocsttea6_bl"/>
        </listOfReactants>
        <listOfProducts>
          <speciesReference species="M_ocsttea6_b"/>
        </listOfProducts>
        <kineticLaw>
          <math xmlns="http://www.w3.org/1998/Math/MathML">
            <ci> FLUX_VALUE </ci>
          </math>
          <listOfParameters>
            <parameter id="LOWER_BOUND" value="0" units="mmol_per_gDW_per_hr"/>
            <parameter id="UPPER_BOUND" value="1000" units="mmol_per_gDW_per_hr"/>
            <parameter id="OBJECTIVE_COEFFICIENT" value="0"/>
            <parameter id="FLUX_VALUE" value="500" units="mmol_per_gDW_per_hr"/>
          </listOfParameters>
        </kineticLaw>
      </reaction>
      <reaction id="R_EX_phe_L_bl" name="L-Phenylalanine exchange">
        <notes>
          <html xmlns="http://www.w3.org/1999/xhtml"></html>
        </notes>
        <listOfReactants>
          <speciesReference species="M_phe_L_bl"/>
        </listOfReactants>
        <listOfProducts>
          <speciesReference species="M_phe_L_b"/>
        </listOfProducts>
        <kineticLaw>
          <math xmlns="http://www.w3.org/1998/Math/MathML">
            <ci> FLUX_VALUE </ci>
          </math>
          <listOfParameters>
            <parameter id="LOWER_BOUND" value="-0.000220648599999999" units="mmol_per_gDW_per_hr"/>
            <parameter id="UPPER_BOUND" value="0" units="mmol_per_gDW_per_hr"/>
            <parameter id="OBJECTIVE_COEFFICIENT" value="0"/>
            <parameter id="FLUX_VALUE" value="-0.0001103243" units="mmol_per_gDW_per_hr"/>
          </listOfParameters>
        </kineticLaw>
      </reaction>
      <reaction id="R_EX_pi_bl" name="Phosphate exchange">
        <notes>
          <html xmlns="http://www.w3.org/1999/xhtml"></html>
        </notes>
        <listOfReactants>
          <speciesReference species="M_pi_bl"/>
        </listOfReactants>
        <listOfProducts>
          <speciesReference species="M_pi_b"/>
        </listOfProducts>
        <kineticLaw>
          <math xmlns="http://www.w3.org/1998/Math/MathML">
            <ci> FLUX_VALUE </ci>
          </math>
          <listOfParameters>
            <parameter id="LOWER_BOUND" value="-1000" units="mmol_per_gDW_per_hr"/>
            <parameter id="UPPER_BOUND" value="1000" units="mmol_per_gDW_per_hr"/>
            <parameter id="OBJECTIVE_COEFFICIENT" value="0"/>
            <parameter id="FLUX_VALUE" value="0" units="mmol_per_gDW_per_hr"/>
          </listOfParameters>
        </kineticLaw>
      </reaction>
      <reaction id="R_EX_pnto_R_bl" name="(R)-Pantothenate exchange">
        <notes>
          <html xmlns="http://www.w3.org/1999/xhtml"></html>
        </notes>
        <listOfReactants>
          <speciesReference species="M_pnto_R_bl"/>
        </listOfReactants>
        <listOfProducts>
          <speciesReference species="M_pnto_R_b"/>
        </listOfProducts>
        <kineticLaw>
          <math xmlns="http://www.w3.org/1998/Math/MathML">
            <ci> FLUX_VALUE </ci>
          </math>
          <listOfParameters>
            <parameter id="LOWER_BOUND" value="0" units="mmol_per_gDW_per_hr"/>
            <parameter id="UPPER_BOUND" value="1000" units="mmol_per_gDW_per_hr"/>
            <parameter id="OBJECTIVE_COEFFICIENT" value="0"/>
            <parameter id="FLUX_VALUE" value="500" units="mmol_per_gDW_per_hr"/>
          </listOfParameters>
        </kineticLaw>
      </reaction>
      <reaction id="R_EX_pro_L_bl" name="L-Proline exchange">
        <notes>
          <html xmlns="http://www.w3.org/1999/xhtml"></html>
        </notes>
        <listOfReactants>
          <speciesReference species="M_pro_L_bl"/>
        </listOfReactants>
        <listOfProducts>
          <speciesReference species="M_pro_L_b"/>
        </listOfProducts>
        <kineticLaw>
          <math xmlns="http://www.w3.org/1998/Math/MathML">
            <ci> FLUX_VALUE </ci>
          </math>
          <listOfParameters>
            <parameter id="LOWER_BOUND" value="0" units="mmol_per_gDW_per_hr"/>
            <parameter id="UPPER_BOUND" value="1000" units="mmol_per_gDW_per_hr"/>
            <parameter id="OBJECTIVE_COEFFICIENT" value="0"/>
            <parameter id="FLUX_VALUE" value="500" units="mmol_per_gDW_per_hr"/>
          </listOfParameters>
        </kineticLaw>
      </reaction>
      <reaction id="R_EX_ptdca_bl" name="pentadecanoate (C15:0) exchange">
        <notes>
          <html xmlns="http://www.w3.org/1999/xhtml"></html>
        </notes>
        <listOfReactants>
          <speciesReference species="M_ptdca_bl"/>
        </listOfReactants>
        <listOfProducts>
          <speciesReference species="M_ptdca_b"/>
        </listOfProducts>
        <kineticLaw>
          <math xmlns="http://www.w3.org/1998/Math/MathML">
            <ci> FLUX_VALUE </ci>
          </math>
          <listOfParameters>
            <parameter id="LOWER_BOUND" value="0" units="mmol_per_gDW_per_hr"/>
            <parameter id="UPPER_BOUND" value="1000" units="mmol_per_gDW_per_hr"/>
            <parameter id="OBJECTIVE_COEFFICIENT" value="0"/>
            <parameter id="FLUX_VALUE" value="500" units="mmol_per_gDW_per_hr"/>
          </listOfParameters>
        </kineticLaw>
      </reaction>
      <reaction id="R_EX_ser_L_bl" name="L-Serine exchange">
        <notes>
          <html xmlns="http://www.w3.org/1999/xhtml"></html>
        </notes>
        <listOfReactants>
          <speciesReference species="M_ser_L_bl"/>
        </listOfReactants>
        <listOfProducts>
          <speciesReference species="M_ser_L_b"/>
        </listOfProducts>
        <kineticLaw>
          <math xmlns="http://www.w3.org/1998/Math/MathML">
            <ci> FLUX_VALUE </ci>
          </math>
          <listOfParameters>
            <parameter id="LOWER_BOUND" value="0" units="mmol_per_gDW_per_hr"/>
            <parameter id="UPPER_BOUND" value="1000" units="mmol_per_gDW_per_hr"/>
            <parameter id="OBJECTIVE_COEFFICIENT" value="0"/>
            <parameter id="FLUX_VALUE" value="500" units="mmol_per_gDW_per_hr"/>
          </listOfParameters>
        </kineticLaw>
      </reaction>
      <reaction id="R_EX_so3_bl" name="Sulfite exchange">
        <notes>
          <html xmlns="http://www.w3.org/1999/xhtml"></html>
        </notes>
        <listOfReactants>
          <speciesReference species="M_so3_bl"/>
        </listOfReactants>
        <listOfProducts>
          <speciesReference species="M_so3_b"/>
        </listOfProducts>
        <kineticLaw>
          <math xmlns="http://www.w3.org/1998/Math/MathML">
            <ci> FLUX_VALUE </ci>
          </math>
          <listOfParameters>
            <parameter id="LOWER_BOUND" value="-1000" units="mmol_per_gDW_per_hr"/>
            <parameter id="UPPER_BOUND" value="1000" units="mmol_per_gDW_per_hr"/>
            <parameter id="OBJECTIVE_COEFFICIENT" value="0"/>
            <parameter id="FLUX_VALUE" value="0" units="mmol_per_gDW_per_hr"/>
          </listOfParameters>
        </kineticLaw>
      </reaction>
      <reaction id="R_EX_thr_L_bl" name="L-Threonine exchange">
        <notes>
          <html xmlns="http://www.w3.org/1999/xhtml"></html>
        </notes>
        <listOfReactants>
          <speciesReference species="M_thr_L_bl"/>
        </listOfReactants>
        <listOfProducts>
          <speciesReference species="M_thr_L_b"/>
        </listOfProducts>
        <kineticLaw>
          <math xmlns="http://www.w3.org/1998/Math/MathML">
            <ci> FLUX_VALUE </ci>
          </math>
          <listOfParameters>
            <parameter id="LOWER_BOUND" value="-0.000162213" units="mmol_per_gDW_per_hr"/>
            <parameter id="UPPER_BOUND" value="0" units="mmol_per_gDW_per_hr"/>
            <parameter id="OBJECTIVE_COEFFICIENT" value="0"/>
            <parameter id="FLUX_VALUE" value="-8.11065e-005" units="mmol_per_gDW_per_hr"/>
          </listOfParameters>
        </kineticLaw>
      </reaction>
      <reaction id="R_EX_trp_L_bl" name="L-Tryptophan exchange">
        <notes>
          <html xmlns="http://www.w3.org/1999/xhtml"></html>
        </notes>
        <listOfReactants>
          <speciesReference species="M_trp_L_bl"/>
        </listOfReactants>
        <listOfProducts>
          <speciesReference species="M_trp_L_b"/>
        </listOfProducts>
        <kineticLaw>
          <math xmlns="http://www.w3.org/1998/Math/MathML">
            <ci> FLUX_VALUE </ci>
          </math>
          <listOfParameters>
            <parameter id="LOWER_BOUND" value="-1.87510999999999e-005" units="mmol_per_gDW_per_hr"/>
            <parameter id="UPPER_BOUND" value="0" units="mmol_per_gDW_per_hr"/>
            <parameter id="OBJECTIVE_COEFFICIENT" value="0"/>
            <parameter id="FLUX_VALUE" value="-9.37554999999995e-006" units="mmol_per_gDW_per_hr"/>
          </listOfParameters>
        </kineticLaw>
      </reaction>
      <reaction id="R_EX_ttdca_bl" name="tetradecanoate (C14:0) exchange">
        <notes>
          <html xmlns="http://www.w3.org/1999/xhtml"></html>
        </notes>
        <listOfReactants>
          <speciesReference species="M_ttdca_bl"/>
        </listOfReactants>
        <listOfProducts>
          <speciesReference species="M_ttdca_b"/>
        </listOfProducts>
        <kineticLaw>
          <math xmlns="http://www.w3.org/1998/Math/MathML">
            <ci> FLUX_VALUE </ci>
          </math>
          <listOfParameters>
            <parameter id="LOWER_BOUND" value="0" units="mmol_per_gDW_per_hr"/>
            <parameter id="UPPER_BOUND" value="1000" units="mmol_per_gDW_per_hr"/>
            <parameter id="OBJECTIVE_COEFFICIENT" value="0"/>
            <parameter id="FLUX_VALUE" value="500" units="mmol_per_gDW_per_hr"/>
          </listOfParameters>
        </kineticLaw>
      </reaction>
      <reaction id="R_EX_ttdcea5_bl" name="tetradecenoate (C14:1, n-5) exchange">
        <notes>
          <html xmlns="http://www.w3.org/1999/xhtml"></html>
        </notes>
        <listOfReactants>
          <speciesReference species="M_ttdcea5_bl"/>
        </listOfReactants>
        <listOfProducts>
          <speciesReference species="M_ttdcea5_b"/>
        </listOfProducts>
        <kineticLaw>
          <math xmlns="http://www.w3.org/1998/Math/MathML">
            <ci> FLUX_VALUE </ci>
          </math>
          <listOfParameters>
            <parameter id="LOWER_BOUND" value="0" units="mmol_per_gDW_per_hr"/>
            <parameter id="UPPER_BOUND" value="1000" units="mmol_per_gDW_per_hr"/>
            <parameter id="OBJECTIVE_COEFFICIENT" value="0"/>
            <parameter id="FLUX_VALUE" value="500" units="mmol_per_gDW_per_hr"/>
          </listOfParameters>
        </kineticLaw>
      </reaction>
      <reaction id="R_EX_tyr_L_bl" name="L-Tyrosine exchange">
        <notes>
          <html xmlns="http://www.w3.org/1999/xhtml"></html>
        </notes>
        <listOfReactants>
          <speciesReference species="M_tyr_L_bl"/>
        </listOfReactants>
        <listOfProducts>
          <speciesReference species="M_tyr_L_b"/>
        </listOfProducts>
        <kineticLaw>
          <math xmlns="http://www.w3.org/1998/Math/MathML">
            <ci> FLUX_VALUE </ci>
          </math>
          <listOfParameters>
            <parameter id="LOWER_BOUND" value="0" units="mmol_per_gDW_per_hr"/>
            <parameter id="UPPER_BOUND" value="1000" units="mmol_per_gDW_per_hr"/>
            <parameter id="OBJECTIVE_COEFFICIENT" value="0"/>
            <parameter id="FLUX_VALUE" value="500" units="mmol_per_gDW_per_hr"/>
          </listOfParameters>
        </kineticLaw>
      </reaction>
      <reaction id="R_EX_val_L_bl" name="L-Valine exchange">
        <notes>
          <html xmlns="http://www.w3.org/1999/xhtml"></html>
        </notes>
        <listOfReactants>
          <speciesReference species="M_val_L_bl"/>
        </listOfReactants>
        <listOfProducts>
          <speciesReference species="M_val_L_b"/>
        </listOfProducts>
        <kineticLaw>
          <math xmlns="http://www.w3.org/1998/Math/MathML">
            <ci> FLUX_VALUE </ci>
          </math>
          <listOfParameters>
            <parameter id="LOWER_BOUND" value="-0.000207387999999999" units="mmol_per_gDW_per_hr"/>
            <parameter id="UPPER_BOUND" value="0" units="mmol_per_gDW_per_hr"/>
            <parameter id="OBJECTIVE_COEFFICIENT" value="0"/>
            <parameter id="FLUX_VALUE" value="-0.000103694" units="mmol_per_gDW_per_hr"/>
          </listOfParameters>
        </kineticLaw>
      </reaction>
      <reaction id="R_3DSPHR" name="3-Dehydrosphinganine reductase" reversible="false">
        <notes>
          <html xmlns="http://www.w3.org/1999/xhtml"><p>GENE_ASSOCIATION: NM_002035.1</p><p>GENE_LIST: NM_002035.1</p><p>SUBSYSTEM: Sphingolipid Metabolism</p></html>
        </notes>
        <listOfReactants>
          <speciesReference species="M_3dsphgn_c"/>
          <speciesReference species="M_h_c"/>
          <speciesReference species="M_nadph_c"/>
        </listOfReactants>
        <listOfProducts>
          <speciesReference species="M_nadp_c"/>
          <speciesReference species="M_sphgn_c"/>
        </listOfProducts>
        <kineticLaw>
          <math xmlns="http://www.w3.org/1998/Math/MathML">
            <ci> FLUX_VALUE </ci>
          </math>
          <listOfParameters>
            <parameter id="LOWER_BOUND" value="0" units="mmol_per_gDW_per_hr"/>
            <parameter id="UPPER_BOUND" value="1000" units="mmol_per_gDW_per_hr"/>
            <parameter id="OBJECTIVE_COEFFICIENT" value="0"/>
            <parameter id="FLUX_VALUE" value="500" units="mmol_per_gDW_per_hr"/>
          </listOfParameters>
        </kineticLaw>
      </reaction>
      <reaction id="R_6PGCter" name="6-Phospho-D-gluconate transport in/out via proton symport">
        <notes>
          <html xmlns="http://www.w3.org/1999/xhtml"><p>SUBSYSTEM: Transport, Endoplasmic Reticular</p></html>
        </notes>
        <listOfReactants>
          <speciesReference species="M_6pgc_c"/>
        </listOfReactants>
        <listOfProducts>
          <speciesReference species="M_6pgc_r"/>
        </listOfProducts>
        <kineticLaw>
          <math xmlns="http://www.w3.org/1998/Math/MathML">
            <ci> FLUX_VALUE </ci>
          </math>
          <listOfParameters>
            <parameter id="LOWER_BOUND" value="-1000" units="mmol_per_gDW_per_hr"/>
            <parameter id="UPPER_BOUND" value="1000" units="mmol_per_gDW_per_hr"/>
            <parameter id="OBJECTIVE_COEFFICIENT" value="0"/>
            <parameter id="FLUX_VALUE" value="0" units="mmol_per_gDW_per_hr"/>
          </listOfParameters>
        </kineticLaw>
      </reaction>
      <reaction id="R_AACTOOR" name="Aminoacetone:oxygen oxidoreductase(deaminating)(flavin-containing)" reversible="false">
        <notes>
          <html xmlns="http://www.w3.org/1999/xhtml"><p>GENE_ASSOCIATION: NM_003734.2</p><p>GENE_LIST: NM_003734.2</p><p>SUBSYSTEM: Glycine, Serine, and Threonine Metabolism</p></html>
        </notes>
        <listOfReactants>
          <speciesReference species="M_aact_c"/>
          <speciesReference species="M_h2o_c"/>
          <speciesReference species="M_o2_c"/>
        </listOfReactants>
        <listOfProducts>
          <speciesReference species="M_h2o2_c"/>
          <speciesReference species="M_mthgxl_c"/>
          <speciesReference species="M_nh4_c"/>
        </listOfProducts>
        <kineticLaw>
          <math xmlns="http://www.w3.org/1998/Math/MathML">
            <ci> FLUX_VALUE </ci>
          </math>
          <listOfParameters>
            <parameter id="LOWER_BOUND" value="0" units="mmol_per_gDW_per_hr"/>
            <parameter id="UPPER_BOUND" value="1000" units="mmol_per_gDW_per_hr"/>
            <parameter id="OBJECTIVE_COEFFICIENT" value="0"/>
            <parameter id="FLUX_VALUE" value="500" units="mmol_per_gDW_per_hr"/>
          </listOfParameters>
        </kineticLaw>
      </reaction>
      <reaction id="R_AACTtm" name="Aminoacetone transport (mitochondrial)" reversible="false">
        <notes>
          <html xmlns="http://www.w3.org/1999/xhtml"><p>SUBSYSTEM: Transport, Mitochondrial</p></html>
        </notes>
        <listOfReactants>
          <speciesReference species="M_aact_m"/>
        </listOfReactants>
        <listOfProducts>
          <speciesReference species="M_aact_c"/>
        </listOfProducts>
        <kineticLaw>
          <math xmlns="http://www.w3.org/1998/Math/MathML">
            <ci> FLUX_VALUE </ci>
          </math>
          <listOfParameters>
            <parameter id="LOWER_BOUND" value="0" units="mmol_per_gDW_per_hr"/>
            <parameter id="UPPER_BOUND" value="1000" units="mmol_per_gDW_per_hr"/>
            <parameter id="OBJECTIVE_COEFFICIENT" value="0"/>
            <parameter id="FLUX_VALUE" value="500" units="mmol_per_gDW_per_hr"/>
          </listOfParameters>
        </kineticLaw>
      </reaction>
      <reaction id="R_ACACT10rm" name="acetyl-CoA C-acetyltransferase, mitochondrial">
        <notes>
          <html xmlns="http://www.w3.org/1999/xhtml"><p>GENE_ASSOCIATION: NM_000019.2</p><p>GENE_LIST: NM_000019.2</p><p>SUBSYSTEM: Valine, Leucine, and Isoleucine Metabolism</p></html>
        </notes>
        <listOfReactants>
          <speciesReference species="M_2maacoa_m"/>
          <speciesReference species="M_coa_m"/>
        </listOfReactants>
        <listOfProducts>
          <speciesReference species="M_accoa_m"/>
          <speciesReference species="M_ppcoa_m"/>
        </listOfProducts>
        <kineticLaw>
          <math xmlns="http://www.w3.org/1998/Math/MathML">
            <ci> FLUX_VALUE </ci>
          </math>
          <listOfParameters>
            <parameter id="LOWER_BOUND" value="-1000" units="mmol_per_gDW_per_hr"/>
            <parameter id="UPPER_BOUND" value="1000" units="mmol_per_gDW_per_hr"/>
            <parameter id="OBJECTIVE_COEFFICIENT" value="0"/>
            <parameter id="FLUX_VALUE" value="0" units="mmol_per_gDW_per_hr"/>
          </listOfParameters>
        </kineticLaw>
      </reaction>
      <reaction id="R_ACACT1r" name="acetyl-CoA C-acetyltransferase">
        <notes>
          <html xmlns="http://www.w3.org/1999/xhtml"><p>GENE_ASSOCIATION: NM_005891.1</p><p>GENE_LIST: NM_005891.1</p><p>SUBSYSTEM: Tryptophan metabolism</p></html>
        </notes>
        <listOfReactants>
          <speciesReference species="M_accoa_c" stoichiometry="2"/>
        </listOfReactants>
        <listOfProducts>
          <speciesReference species="M_aacoa_c"/>
          <speciesReference species="M_coa_c"/>
        </listOfProducts>
        <kineticLaw>
          <math xmlns="http://www.w3.org/1998/Math/MathML">
            <ci> FLUX_VALUE </ci>
          </math>
          <listOfParameters>
            <parameter id="LOWER_BOUND" value="-1000" units="mmol_per_gDW_per_hr"/>
            <parameter id="UPPER_BOUND" value="1000" units="mmol_per_gDW_per_hr"/>
            <parameter id="OBJECTIVE_COEFFICIENT" value="0"/>
            <parameter id="FLUX_VALUE" value="0" units="mmol_per_gDW_per_hr"/>
          </listOfParameters>
        </kineticLaw>
      </reaction>
      <reaction id="R_ACACT1rm" name="acetyl-CoA C-acetyltransferase, mitochondrial">
        <notes>
          <html xmlns="http://www.w3.org/1999/xhtml"><p>GENE_ASSOCIATION: (NM_000019.2 or (NM_000182.3 and NM_000183.1))</p><p>GENE_LIST: NM_000019.2 NM_000182.3 NM_000183.1</p><p>SUBSYSTEM: Tryptophan metabolism</p></html>
        </notes>
        <listOfReactants>
          <speciesReference species="M_accoa_m" stoichiometry="2"/>
        </listOfReactants>
        <listOfProducts>
          <speciesReference species="M_aacoa_m"/>
          <speciesReference species="M_coa_m"/>
        </listOfProducts>
        <kineticLaw>
          <math xmlns="http://www.w3.org/1998/Math/MathML">
            <ci> FLUX_VALUE </ci>
          </math>
          <listOfParameters>
            <parameter id="LOWER_BOUND" value="-1000" units="mmol_per_gDW_per_hr"/>
            <parameter id="UPPER_BOUND" value="1000" units="mmol_per_gDW_per_hr"/>
            <parameter id="OBJECTIVE_COEFFICIENT" value="0"/>
            <parameter id="FLUX_VALUE" value="0" units="mmol_per_gDW_per_hr"/>
          </listOfParameters>
        </kineticLaw>
      </reaction>
      <reaction id="R_ACACt2m" name="acetoacetate transport via proton symport, mitochondrial">
        <notes>
          <html xmlns="http://www.w3.org/1999/xhtml"><p>GENE_ASSOCIATION: NM_003051.3</p><p>GENE_LIST: NM_003051.3</p><p>SUBSYSTEM: Transport, Mitochondrial</p></html>
        </notes>
        <listOfReactants>
          <speciesReference species="M_acac_c"/>
          <speciesReference species="M_h_c"/>
        </listOfReactants>
        <listOfProducts>
          <speciesReference species="M_acac_m"/>
          <speciesReference species="M_h_m"/>
        </listOfProducts>
        <kineticLaw>
          <math xmlns="http://www.w3.org/1998/Math/MathML">
            <ci> FLUX_VALUE </ci>
          </math>
          <listOfParameters>
            <parameter id="LOWER_BOUND" value="-1000" units="mmol_per_gDW_per_hr"/>
            <parameter id="UPPER_BOUND" value="1000" units="mmol_per_gDW_per_hr"/>
            <parameter id="OBJECTIVE_COEFFICIENT" value="0"/>
            <parameter id="FLUX_VALUE" value="0" units="mmol_per_gDW_per_hr"/>
          </listOfParameters>
        </kineticLaw>
      </reaction>
      <reaction id="R_ACCOAC" name="acetyl-CoA carboxylase" reversible="false">
        <notes>
          <html xmlns="http://www.w3.org/1999/xhtml"><p>GENE_ASSOCIATION: (NM_198839.1 or NM_198836.1 or NM_198837.1 or NM_198838.1 or NM_001093.2 or NM_198834.1)</p><p>GENE_LIST: NM_001093.2 NM_198834.1 NM_198836.1 NM_198837.1 NM_198838.1 NM_198839.1</p><p>SUBSYSTEM: Citrate Cycle (TCA)</p></html>
        </notes>
        <listOfReactants>
          <speciesReference species="M_accoa_c"/>
          <speciesReference species="M_atp_c"/>
          <speciesReference species="M_hco3_c"/>
        </listOfReactants>
        <listOfProducts>
          <speciesReference species="M_adp_c"/>
          <speciesReference species="M_h_c"/>
          <speciesReference species="M_malcoa_c"/>
          <speciesReference species="M_pi_c"/>
        </listOfProducts>
        <kineticLaw>
          <math xmlns="http://www.w3.org/1998/Math/MathML">
            <ci> FLUX_VALUE </ci>
          </math>
          <listOfParameters>
            <parameter id="LOWER_BOUND" value="0" units="mmol_per_gDW_per_hr"/>
            <parameter id="UPPER_BOUND" value="1000" units="mmol_per_gDW_per_hr"/>
            <parameter id="OBJECTIVE_COEFFICIENT" value="0"/>
            <parameter id="FLUX_VALUE" value="500" units="mmol_per_gDW_per_hr"/>
          </listOfParameters>
        </kineticLaw>
      </reaction>
      <reaction id="R_ACOAD1m" name="acyl-CoA dehydrogenase, mitochondrial">
        <notes>
          <html xmlns="http://www.w3.org/1999/xhtml"><p>GENE_ASSOCIATION: NM_001609.2</p><p>GENE_LIST: NM_001609.2</p><p>SUBSYSTEM: Valine, Leucine, and Isoleucine Degradation</p></html>
        </notes>
        <listOfReactants>
          <speciesReference species="M_fad_m"/>
          <speciesReference species="M_ivcoa_m"/>
        </listOfReactants>
        <listOfProducts>
          <speciesReference species="M_3mb2coa_m"/>
          <speciesReference species="M_fadh2_m"/>
        </listOfProducts>
        <kineticLaw>
          <math xmlns="http://www.w3.org/1998/Math/MathML">
            <ci> FLUX_VALUE </ci>
          </math>
          <listOfParameters>
            <parameter id="LOWER_BOUND" value="-1000" units="mmol_per_gDW_per_hr"/>
            <parameter id="UPPER_BOUND" value="1000" units="mmol_per_gDW_per_hr"/>
            <parameter id="OBJECTIVE_COEFFICIENT" value="0"/>
            <parameter id="FLUX_VALUE" value="0" units="mmol_per_gDW_per_hr"/>
          </listOfParameters>
        </kineticLaw>
      </reaction>
      <reaction id="R_ACOAD2m" name="acyl-CoA dehydrogenase, mitochondrial">
        <notes>
          <html xmlns="http://www.w3.org/1999/xhtml"><p>GENE_ASSOCIATION: NM_001609.2</p><p>GENE_LIST: NM_001609.2</p><p>SUBSYSTEM: Valine, Leucine, and Isoleucine Degradation</p></html>
        </notes>
        <listOfReactants>
          <speciesReference species="M_fad_m"/>
          <speciesReference species="M_ibcoa_m"/>
        </listOfReactants>
        <listOfProducts>
          <speciesReference species="M_2mp2coa_m"/>
          <speciesReference species="M_fadh2_m"/>
        </listOfProducts>
        <kineticLaw>
          <math xmlns="http://www.w3.org/1998/Math/MathML">
            <ci> FLUX_VALUE </ci>
          </math>
          <listOfParameters>
            <parameter id="LOWER_BOUND" value="-1000" units="mmol_per_gDW_per_hr"/>
            <parameter id="UPPER_BOUND" value="1000" units="mmol_per_gDW_per_hr"/>
            <parameter id="OBJECTIVE_COEFFICIENT" value="0"/>
            <parameter id="FLUX_VALUE" value="0" units="mmol_per_gDW_per_hr"/>
          </listOfParameters>
        </kineticLaw>
      </reaction>
      <reaction id="R_ACOAD3m" name="acyl-CoA dehydrogenase, mitochondrial">
        <notes>
          <html xmlns="http://www.w3.org/1999/xhtml"><p>GENE_ASSOCIATION: NM_001609.2</p><p>GENE_LIST: NM_001609.2</p><p>SUBSYSTEM: Valine, Leucine, and Isoleucine Degradation</p></html>
        </notes>
        <listOfReactants>
          <speciesReference species="M_2mbcoa_m"/>
          <speciesReference species="M_fad_m"/>
        </listOfReactants>
        <listOfProducts>
          <speciesReference species="M_2mb2coa_m"/>
          <speciesReference species="M_fadh2_m"/>
        </listOfProducts>
        <kineticLaw>
          <math xmlns="http://www.w3.org/1998/Math/MathML">
            <ci> FLUX_VALUE </ci>
          </math>
          <listOfParameters>
            <parameter id="LOWER_BOUND" value="-1000" units="mmol_per_gDW_per_hr"/>
            <parameter id="UPPER_BOUND" value="1000" units="mmol_per_gDW_per_hr"/>
            <parameter id="OBJECTIVE_COEFFICIENT" value="0"/>
            <parameter id="FLUX_VALUE" value="0" units="mmol_per_gDW_per_hr"/>
          </listOfParameters>
        </kineticLaw>
      </reaction>
      <reaction id="R_ACOAH" name="acetyl-CoA hydrolase" reversible="false">
        <notes>
          <html xmlns="http://www.w3.org/1999/xhtml"><p>GENE_ASSOCIATION: NM_130767.2</p><p>GENE_LIST: NM_130767.2</p><p>SUBSYSTEM: Pyruvate Metabolism</p></html>
        </notes>
        <listOfReactants>
          <speciesReference species="M_accoa_c"/>
          <speciesReference species="M_h2o_c"/>
        </listOfReactants>
        <listOfProducts>
          <speciesReference species="M_ac_c"/>
          <speciesReference species="M_coa_c"/>
          <speciesReference species="M_h_c"/>
        </listOfProducts>
        <kineticLaw>
          <math xmlns="http://www.w3.org/1998/Math/MathML">
            <ci> FLUX_VALUE </ci>
          </math>
          <listOfParameters>
            <parameter id="LOWER_BOUND" value="0" units="mmol_per_gDW_per_hr"/>
            <parameter id="UPPER_BOUND" value="1000" units="mmol_per_gDW_per_hr"/>
            <parameter id="OBJECTIVE_COEFFICIENT" value="0"/>
            <parameter id="FLUX_VALUE" value="500" units="mmol_per_gDW_per_hr"/>
          </listOfParameters>
        </kineticLaw>
      </reaction>
      <reaction id="R_ACOAHm" name="acetyl-CoA hydrolase, mitochondrial" reversible="false">
        <notes>
          <html xmlns="http://www.w3.org/1999/xhtml"><p>SUBSYSTEM: Pyruvate Metabolism</p></html>
        </notes>
        <listOfReactants>
          <speciesReference species="M_accoa_m"/>
          <speciesReference species="M_h2o_m"/>
        </listOfReactants>
        <listOfProducts>
          <speciesReference species="M_ac_m"/>
          <speciesReference species="M_coa_m"/>
          <speciesReference species="M_h_m"/>
        </listOfProducts>
        <kineticLaw>
          <math xmlns="http://www.w3.org/1998/Math/MathML">
            <ci> FLUX_VALUE </ci>
          </math>
          <listOfParameters>
            <parameter id="LOWER_BOUND" value="0" units="mmol_per_gDW_per_hr"/>
            <parameter id="UPPER_BOUND" value="1000" units="mmol_per_gDW_per_hr"/>
            <parameter id="OBJECTIVE_COEFFICIENT" value="0"/>
            <parameter id="FLUX_VALUE" value="500" units="mmol_per_gDW_per_hr"/>
          </listOfParameters>
        </kineticLaw>
      </reaction>
      <reaction id="R_ACONT" name="aconitase">
        <notes>
          <html xmlns="http://www.w3.org/1999/xhtml"><p>GENE_ASSOCIATION: NM_002197.1</p><p>GENE_LIST: NM_002197.1</p><p>SUBSYSTEM: Citrate Cycle (TCA)</p></html>
        </notes>
        <listOfReactants>
          <speciesReference species="M_cit_c"/>
        </listOfReactants>
        <listOfProducts>
          <speciesReference species="M_icit_c"/>
        </listOfProducts>
        <kineticLaw>
          <math xmlns="http://www.w3.org/1998/Math/MathML">
            <ci> FLUX_VALUE </ci>
          </math>
          <listOfParameters>
            <parameter id="LOWER_BOUND" value="-1000" units="mmol_per_gDW_per_hr"/>
            <parameter id="UPPER_BOUND" value="1000" units="mmol_per_gDW_per_hr"/>
            <parameter id="OBJECTIVE_COEFFICIENT" value="0"/>
            <parameter id="FLUX_VALUE" value="0" units="mmol_per_gDW_per_hr"/>
          </listOfParameters>
        </kineticLaw>
      </reaction>
      <reaction id="R_ACONTm" name="Aconitate hydratase">
        <notes>
          <html xmlns="http://www.w3.org/1999/xhtml"><p>GENE_ASSOCIATION: NM_001098.2</p><p>GENE_LIST: NM_001098.2</p><p>SUBSYSTEM: Citrate Cycle (TCA)</p></html>
        </notes>
        <listOfReactants>
          <speciesReference species="M_cit_m"/>
        </listOfReactants>
        <listOfProducts>
          <speciesReference species="M_icit_m"/>
        </listOfProducts>
        <kineticLaw>
          <math xmlns="http://www.w3.org/1998/Math/MathML">
            <ci> FLUX_VALUE </ci>
          </math>
          <listOfParameters>
            <parameter id="LOWER_BOUND" value="-1000" units="mmol_per_gDW_per_hr"/>
            <parameter id="UPPER_BOUND" value="1000" units="mmol_per_gDW_per_hr"/>
            <parameter id="OBJECTIVE_COEFFICIENT" value="0"/>
            <parameter id="FLUX_VALUE" value="0" units="mmol_per_gDW_per_hr"/>
          </listOfParameters>
        </kineticLaw>
      </reaction>
      <reaction id="R_ACS" name="acetyl-CoA synthetase" reversible="false">
        <notes>
          <html xmlns="http://www.w3.org/1999/xhtml"><p>GENE_ASSOCIATION: (NM_139274.1 or NM_018677.2 or NM_023928.2)</p><p>GENE_LIST: NM_018677.2 NM_023928.2 NM_139274.1</p><p>SUBSYSTEM: Pyruvate Metabolism</p></html>
        </notes>
        <listOfReactants>
          <speciesReference species="M_ac_c"/>
          <speciesReference species="M_atp_c"/>
          <speciesReference species="M_coa_c"/>
        </listOfReactants>
        <listOfProducts>
          <speciesReference species="M_accoa_c"/>
          <speciesReference species="M_amp_c"/>
          <speciesReference species="M_ppi_c"/>
        </listOfProducts>
        <kineticLaw>
          <math xmlns="http://www.w3.org/1998/Math/MathML">
            <ci> FLUX_VALUE </ci>
          </math>
          <listOfParameters>
            <parameter id="LOWER_BOUND" value="0" units="mmol_per_gDW_per_hr"/>
            <parameter id="UPPER_BOUND" value="1000" units="mmol_per_gDW_per_hr"/>
            <parameter id="OBJECTIVE_COEFFICIENT" value="0"/>
            <parameter id="FLUX_VALUE" value="500" units="mmol_per_gDW_per_hr"/>
          </listOfParameters>
        </kineticLaw>
      </reaction>
      <reaction id="R_ACSm" name="acetyl-CoA synthetase" reversible="false">
        <notes>
          <html xmlns="http://www.w3.org/1999/xhtml"><p>GENE_ASSOCIATION: NM_032501.2</p><p>GENE_LIST: NM_032501.2</p><p>SUBSYSTEM: Pyruvate Metabolism</p></html>
        </notes>
        <listOfReactants>
          <speciesReference species="M_ac_m"/>
          <speciesReference species="M_atp_m"/>
          <speciesReference species="M_coa_m"/>
        </listOfReactants>
        <listOfProducts>
          <speciesReference species="M_accoa_m"/>
          <speciesReference species="M_amp_m"/>
          <speciesReference species="M_ppi_m"/>
        </listOfProducts>
        <kineticLaw>
          <math xmlns="http://www.w3.org/1998/Math/MathML">
            <ci> FLUX_VALUE </ci>
          </math>
          <listOfParameters>
            <parameter id="LOWER_BOUND" value="0" units="mmol_per_gDW_per_hr"/>
            <parameter id="UPPER_BOUND" value="1000" units="mmol_per_gDW_per_hr"/>
            <parameter id="OBJECTIVE_COEFFICIENT" value="0"/>
            <parameter id="FLUX_VALUE" value="500" units="mmol_per_gDW_per_hr"/>
          </listOfParameters>
        </kineticLaw>
      </reaction>
      <reaction id="R_ACt2m" name="acetate mitochondrial transport via proton symport">
        <notes>
          <html xmlns="http://www.w3.org/1999/xhtml"><p>SUBSYSTEM: Transport, Mitochondrial</p></html>
        </notes>
        <listOfReactants>
          <speciesReference species="M_ac_c"/>
          <speciesReference species="M_h_c"/>
        </listOfReactants>
        <listOfProducts>
          <speciesReference species="M_ac_m"/>
          <speciesReference species="M_h_m"/>
        </listOfProducts>
        <kineticLaw>
          <math xmlns="http://www.w3.org/1998/Math/MathML">
            <ci> FLUX_VALUE </ci>
          </math>
          <listOfParameters>
            <parameter id="LOWER_BOUND" value="-1000" units="mmol_per_gDW_per_hr"/>
            <parameter id="UPPER_BOUND" value="1000" units="mmol_per_gDW_per_hr"/>
            <parameter id="OBJECTIVE_COEFFICIENT" value="0"/>
            <parameter id="FLUX_VALUE" value="0" units="mmol_per_gDW_per_hr"/>
          </listOfParameters>
        </kineticLaw>
      </reaction>
      <reaction id="R_ACt6bl" name="acetate transport in/out via proton symport">
        <notes>
          <html xmlns="http://www.w3.org/1999/xhtml"><p>GENE_ASSOCIATION: (NM_013356.1 or NM_003051.3 or NM_004696.1 or NM_004731.3 or NM_001042423.1 or NM_001042422.1 or NM_004207.1 or NM_004695.2 or NM_004694.2)</p><p>GENE_LIST: NM_001042422.1 NM_001042423.1 NM_003051.3 NM_004207.1 NM_004694.2 NM_004695.2 NM_004696.1 NM_004731.3 NM_013356.1</p><p>SUBSYSTEM: Transport, Extracellular</p></html>
        </notes>
        <listOfReactants>
          <speciesReference species="M_ac_bl"/>
          <speciesReference species="M_h_bl"/>
        </listOfReactants>
        <listOfProducts>
          <speciesReference species="M_ac_c"/>
          <speciesReference species="M_h_c"/>
        </listOfProducts>
        <kineticLaw>
          <math xmlns="http://www.w3.org/1998/Math/MathML">
            <ci> FLUX_VALUE </ci>
          </math>
          <listOfParameters>
            <parameter id="LOWER_BOUND" value="-1000" units="mmol_per_gDW_per_hr"/>
            <parameter id="UPPER_BOUND" value="1000" units="mmol_per_gDW_per_hr"/>
            <parameter id="OBJECTIVE_COEFFICIENT" value="0"/>
            <parameter id="FLUX_VALUE" value="0" units="mmol_per_gDW_per_hr"/>
          </listOfParameters>
        </kineticLaw>
      </reaction>
      <reaction id="R_ADK1" name="adenylate kinase">
        <notes>
          <html xmlns="http://www.w3.org/1999/xhtml"><p>GENE_ASSOCIATION: (NM_012093.2 or NM_000476.1 or NM_152327.1 or NM_174858.1)</p><p>GENE_LIST: NM_000476.1 NM_012093.2 NM_152327.1 NM_174858.1</p><p>SUBSYSTEM: Nucleotide Metabolism</p></html>
        </notes>
        <listOfReactants>
          <speciesReference species="M_amp_c"/>
          <speciesReference species="M_atp_c"/>
        </listOfReactants>
        <listOfProducts>
          <speciesReference species="M_adp_c" stoichiometry="2"/>
        </listOfProducts>
        <kineticLaw>
          <math xmlns="http://www.w3.org/1998/Math/MathML">
            <ci> FLUX_VALUE </ci>
          </math>
          <listOfParameters>
            <parameter id="LOWER_BOUND" value="-1000" units="mmol_per_gDW_per_hr"/>
            <parameter id="UPPER_BOUND" value="1000" units="mmol_per_gDW_per_hr"/>
            <parameter id="OBJECTIVE_COEFFICIENT" value="0"/>
            <parameter id="FLUX_VALUE" value="0" units="mmol_per_gDW_per_hr"/>
          </listOfParameters>
        </kineticLaw>
      </reaction>
      <reaction id="R_ADK1m" name="adenylate kinase, mitochondrial">
        <notes>
          <html xmlns="http://www.w3.org/1999/xhtml"><p>GENE_ASSOCIATION: (NM_013410.2 or NM_001005353.1 or NM_203464.1 or NM_013411.3 or NM_001625.2)</p><p>GENE_LIST: NM_001005353.1 NM_001625.2 NM_013410.2 NM_013411.3 NM_203464.1</p><p>SUBSYSTEM: Nucleotide Metabolism</p></html>
        </notes>
        <listOfReactants>
          <speciesReference species="M_amp_m"/>
          <speciesReference species="M_atp_m"/>
        </listOfReactants>
        <listOfProducts>
          <speciesReference species="M_adp_m" stoichiometry="2"/>
        </listOfProducts>
        <kineticLaw>
          <math xmlns="http://www.w3.org/1998/Math/MathML">
            <ci> FLUX_VALUE </ci>
          </math>
          <listOfParameters>
            <parameter id="LOWER_BOUND" value="-1000" units="mmol_per_gDW_per_hr"/>
            <parameter id="UPPER_BOUND" value="1000" units="mmol_per_gDW_per_hr"/>
            <parameter id="OBJECTIVE_COEFFICIENT" value="0"/>
            <parameter id="FLUX_VALUE" value="0" units="mmol_per_gDW_per_hr"/>
          </listOfParameters>
        </kineticLaw>
      </reaction>
      <reaction id="R_ADNCYC" name="adenylate cyclase" reversible="false">
        <notes>
          <html xmlns="http://www.w3.org/1999/xhtml"><p>GENE_ASSOCIATION: (NM_139247.2 or NM_183357.1 or NM_001115.1 or NM_018417.2 or NM_004036.2 or NM_020983.2 or NM_015270.2 or NM_001116.2 or NM_021116.1 or NM_020546.1 or NM_001114.2)</p><p>GENE_LIST: NM_001114.2 NM_001115.1 NM_001116.2 NM_004036.2 NM_015270.2 NM_018417.2 NM_020546.1 NM_020983.2 NM_021116.1 NM_139247.2 NM_183357.1</p><p>SUBSYSTEM: Nucleotide Metabolism</p></html>
        </notes>
        <listOfReactants>
          <speciesReference species="M_atp_c"/>
        </listOfReactants>
        <listOfProducts>
          <speciesReference species="M_camp_c"/>
          <speciesReference species="M_ppi_c"/>
        </listOfProducts>
        <kineticLaw>
          <math xmlns="http://www.w3.org/1998/Math/MathML">
            <ci> FLUX_VALUE </ci>
          </math>
          <listOfParameters>
            <parameter id="LOWER_BOUND" value="0" units="mmol_per_gDW_per_hr"/>
            <parameter id="UPPER_BOUND" value="1000" units="mmol_per_gDW_per_hr"/>
            <parameter id="OBJECTIVE_COEFFICIENT" value="0"/>
            <parameter id="FLUX_VALUE" value="500" units="mmol_per_gDW_per_hr"/>
          </listOfParameters>
        </kineticLaw>
      </reaction>
      <reaction id="R_ADNK1" name="adenosine kinase" reversible="false">
        <notes>
          <html xmlns="http://www.w3.org/1999/xhtml"><p>GENE_ASSOCIATION: (NM_006721.2 or NM_001123.2)</p><p>GENE_LIST: NM_001123.2 NM_006721.2</p><p>SUBSYSTEM: Nucleotide Metabolism</p></html>
        </notes>
        <listOfReactants>
          <speciesReference species="M_adn_c"/>
          <speciesReference species="M_atp_c"/>
        </listOfReactants>
        <listOfProducts>
          <speciesReference species="M_adp_c"/>
          <speciesReference species="M_amp_c"/>
          <speciesReference species="M_h_c"/>
        </listOfProducts>
        <kineticLaw>
          <math xmlns="http://www.w3.org/1998/Math/MathML">
            <ci> FLUX_VALUE </ci>
          </math>
          <listOfParameters>
            <parameter id="LOWER_BOUND" value="0" units="mmol_per_gDW_per_hr"/>
            <parameter id="UPPER_BOUND" value="1000" units="mmol_per_gDW_per_hr"/>
            <parameter id="OBJECTIVE_COEFFICIENT" value="0"/>
            <parameter id="FLUX_VALUE" value="500" units="mmol_per_gDW_per_hr"/>
          </listOfParameters>
        </kineticLaw>
      </reaction>
      <reaction id="R_ADRNtb" name="fatty acid transport via diffusion, blood">
        <notes>
          <html xmlns="http://www.w3.org/1999/xhtml"><p>SUBSYSTEM: Transport, Extracellular</p></html>
        </notes>
        <listOfReactants>
          <speciesReference species="M_ocsttea6_bl"/>
        </listOfReactants>
        <listOfProducts>
          <speciesReference species="M_ocsttea6_c"/>
        </listOfProducts>
        <kineticLaw>
          <math xmlns="http://www.w3.org/1998/Math/MathML">
            <ci> FLUX_VALUE </ci>
          </math>
          <listOfParameters>
            <parameter id="LOWER_BOUND" value="-1000" units="mmol_per_gDW_per_hr"/>
            <parameter id="UPPER_BOUND" value="1000" units="mmol_per_gDW_per_hr"/>
            <parameter id="OBJECTIVE_COEFFICIENT" value="0"/>
            <parameter id="FLUX_VALUE" value="0" units="mmol_per_gDW_per_hr"/>
          </listOfParameters>
        </kineticLaw>
      </reaction>
      <reaction id="R_ADSL1r" name="adenylsuccinate lyase">
        <notes>
          <html xmlns="http://www.w3.org/1999/xhtml"><p>GENE_ASSOCIATION: NM_000026.1</p><p>GENE_LIST: NM_000026.1</p><p>SUBSYSTEM: Nucleotide Metabolism</p></html>
        </notes>
        <listOfReactants>
          <speciesReference species="M_dcamp_c"/>
        </listOfReactants>
        <listOfProducts>
          <speciesReference species="M_amp_c"/>
          <speciesReference species="M_fum_c"/>
        </listOfProducts>
        <kineticLaw>
          <math xmlns="http://www.w3.org/1998/Math/MathML">
            <ci> FLUX_VALUE </ci>
          </math>
          <listOfParameters>
            <parameter id="LOWER_BOUND" value="-1000" units="mmol_per_gDW_per_hr"/>
            <parameter id="UPPER_BOUND" value="1000" units="mmol_per_gDW_per_hr"/>
            <parameter id="OBJECTIVE_COEFFICIENT" value="0"/>
            <parameter id="FLUX_VALUE" value="0" units="mmol_per_gDW_per_hr"/>
          </listOfParameters>
        </kineticLaw>
      </reaction>
      <reaction id="R_ADSL2r" name="adenylosuccinate lyase">
        <notes>
          <html xmlns="http://www.w3.org/1999/xhtml"><p>GENE_ASSOCIATION: NM_000026.1</p><p>GENE_LIST: NM_000026.1</p><p>SUBSYSTEM: Nucleotide Metabolism</p></html>
        </notes>
        <listOfReactants>
          <speciesReference species="M_25aics_c"/>
        </listOfReactants>
        <listOfProducts>
          <speciesReference species="M_aicar_c"/>
          <speciesReference species="M_fum_c"/>
        </listOfProducts>
        <kineticLaw>
          <math xmlns="http://www.w3.org/1998/Math/MathML">
            <ci> FLUX_VALUE </ci>
          </math>
          <listOfParameters>
            <parameter id="LOWER_BOUND" value="-1000" units="mmol_per_gDW_per_hr"/>
            <parameter id="UPPER_BOUND" value="1000" units="mmol_per_gDW_per_hr"/>
            <parameter id="OBJECTIVE_COEFFICIENT" value="0"/>
            <parameter id="FLUX_VALUE" value="0" units="mmol_per_gDW_per_hr"/>
          </listOfParameters>
        </kineticLaw>
      </reaction>
      <reaction id="R_ADSS" name="adenylosuccinate synthetase" reversible="false">
        <notes>
          <html xmlns="http://www.w3.org/1999/xhtml"><p>GENE_ASSOCIATION: (NM_152328.3 or NM_199165.1 or NM_001126.2)</p><p>GENE_LIST: NM_001126.2 NM_152328.3 NM_199165.1</p><p>SUBSYSTEM: Nucleotide Metabolism</p></html>
        </notes>
        <listOfReactants>
          <speciesReference species="M_asp_L_c"/>
          <speciesReference species="M_gtp_c"/>
          <speciesReference species="M_imp_c"/>
        </listOfReactants>
        <listOfProducts>
          <speciesReference species="M_dcamp_c"/>
          <speciesReference species="M_gdp_c"/>
          <speciesReference species="M_h_c" stoichiometry="2"/>
          <speciesReference species="M_pi_c"/>
        </listOfProducts>
        <kineticLaw>
          <math xmlns="http://www.w3.org/1998/Math/MathML">
            <ci> FLUX_VALUE </ci>
          </math>
          <listOfParameters>
            <parameter id="LOWER_BOUND" value="0" units="mmol_per_gDW_per_hr"/>
            <parameter id="UPPER_BOUND" value="1000" units="mmol_per_gDW_per_hr"/>
            <parameter id="OBJECTIVE_COEFFICIENT" value="0"/>
            <parameter id="FLUX_VALUE" value="500" units="mmol_per_gDW_per_hr"/>
          </listOfParameters>
        </kineticLaw>
      </reaction>
      <reaction id="R_AGAT_Hsa_Adp" name="1-Acyl-glycerol-3-phosphate acyltransferase, adipocyte specific" reversible="false">
        <notes>
          <html xmlns="http://www.w3.org/1999/xhtml"><p>GENE_ASSOCIATION: (NM_006411.2 or NM_001037553.1 or NM_020132.4 or NM_001002257.1 or NM_020133.2 or NM_032741.3 or NM_001012727.1 or NM_006412.3 or NM_018361.3 or NM_153613.2 or NM_178819.2 or NM_182551.3)</p><p>GENE_LIST: NM_001002257.1 NM_001012727.1 NM_001037553.1 NM_006411.2 NM_006412.3 NM_018361.3 NM_020132.4 NM_020133.2 NM_032741.3 NM_153613.2 NM_178819.2 NM_182551.3</p><p>SUBSYSTEM: Phospholipid Metabolism</p></html>
        </notes>
        <listOfReactants>
          <speciesReference species="M_1ag3p_Hsa_Adp_c" stoichiometry="0.001"/>
          <speciesReference species="M_ddcoa_c" stoichiometry="0.007"/>
          <speciesReference species="M_dsecoa9_c" stoichiometry="0.001"/>
          <speciesReference species="M_dshcoa3_c" stoichiometry="0.002"/>
          <speciesReference species="M_dspcoa3_c" stoichiometry="0.002"/>
          <speciesReference species="M_ecsacoa_c" stoichiometry="0.002"/>
          <speciesReference species="M_esdcoa6_c" stoichiometry="0.003"/>
          <speciesReference species="M_esecoa11_c" stoichiometry="0.002"/>
          <speciesReference species="M_esecoa9_c" stoichiometry="0.007"/>
          <speciesReference species="M_estcoa6_c" stoichiometry="0.003"/>
          <speciesReference species="M_ettcoa6_c" stoichiometry="0.004"/>
          <speciesReference species="M_hdcoa7_c" stoichiometry="0.03"/>
          <speciesReference species="M_hdcoa9_c" stoichiometry="0.005"/>
          <speciesReference species="M_hpdcoa8_c" stoichiometry="0.003"/>
          <speciesReference species="M_ocdycacoa6_c" stoichiometry="0.159"/>
          <speciesReference species="M_odcoa3_c" stoichiometry="0.005"/>
          <speciesReference species="M_odecoa5_c" stoichiometry="0.003"/>
          <speciesReference species="M_odecoa7_c" stoichiometry="0.018"/>
          <speciesReference species="M_odecoa9_c" stoichiometry="0.393"/>
          <speciesReference species="M_osttcoa6_c" stoichiometry="0.002"/>
          <speciesReference species="M_pdcoa_c" stoichiometry="0.003"/>
          <speciesReference species="M_pmtcoa_c" stoichiometry="0.243"/>
          <speciesReference species="M_strcoa_c" stoichiometry="0.064"/>
          <speciesReference species="M_tdcoa_c" stoichiometry="0.037"/>
          <speciesReference species="M_tdecoa5_c" stoichiometry="0.002"/>
        </listOfReactants>
        <listOfProducts>
          <speciesReference species="M_coa_c"/>
          <speciesReference species="M_pa_Hsa_Adp_c" stoichiometry="0.001"/>
        </listOfProducts>
        <kineticLaw>
          <math xmlns="http://www.w3.org/1998/Math/MathML">
            <ci> FLUX_VALUE </ci>
          </math>
          <listOfParameters>
            <parameter id="LOWER_BOUND" value="0" units="mmol_per_gDW_per_hr"/>
            <parameter id="UPPER_BOUND" value="1000" units="mmol_per_gDW_per_hr"/>
            <parameter id="OBJECTIVE_COEFFICIENT" value="0"/>
            <parameter id="FLUX_VALUE" value="500" units="mmol_per_gDW_per_hr"/>
          </listOfParameters>
        </kineticLaw>
      </reaction>
      <reaction id="R_AHC" name="adenosylhomocysteinase">
        <notes>
          <html xmlns="http://www.w3.org/1999/xhtml"><p>GENE_ASSOCIATION: (NM_006621.3 or NM_015328.1 or NM_000687.1)</p><p>GENE_LIST: NM_000687.1 NM_006621.3 NM_015328.1</p><p>SUBSYSTEM: Glycine, Serine, and Threonine Metabolism</p></html>
        </notes>
        <listOfReactants>
          <speciesReference species="M_ahcys_c"/>
          <speciesReference species="M_h2o_c"/>
        </listOfReactants>
        <listOfProducts>
          <speciesReference species="M_adn_c"/>
          <speciesReference species="M_hcys_L_c"/>
        </listOfProducts>
        <kineticLaw>
          <math xmlns="http://www.w3.org/1998/Math/MathML">
            <ci> FLUX_VALUE </ci>
          </math>
          <listOfParameters>
            <parameter id="LOWER_BOUND" value="-1000" units="mmol_per_gDW_per_hr"/>
            <parameter id="UPPER_BOUND" value="1000" units="mmol_per_gDW_per_hr"/>
            <parameter id="OBJECTIVE_COEFFICIENT" value="0"/>
            <parameter id="FLUX_VALUE" value="0" units="mmol_per_gDW_per_hr"/>
          </listOfParameters>
        </kineticLaw>
      </reaction>
      <reaction id="R_AICART" name="phosphoribosylaminoimidazolecarboxamide formyltransferase">
        <notes>
          <html xmlns="http://www.w3.org/1999/xhtml"><p>GENE_ASSOCIATION: NM_004044.4</p><p>GENE_LIST: NM_004044.4</p><p>SUBSYSTEM: Nucleotide Metabolism</p></html>
        </notes>
        <listOfReactants>
          <speciesReference species="M_10fthf_c"/>
          <speciesReference species="M_aicar_c"/>
        </listOfReactants>
        <listOfProducts>
          <speciesReference species="M_fprica_c"/>
          <speciesReference species="M_thf_c"/>
        </listOfProducts>
        <kineticLaw>
          <math xmlns="http://www.w3.org/1998/Math/MathML">
            <ci> FLUX_VALUE </ci>
          </math>
          <listOfParameters>
            <parameter id="LOWER_BOUND" value="-1000" units="mmol_per_gDW_per_hr"/>
            <parameter id="UPPER_BOUND" value="1000" units="mmol_per_gDW_per_hr"/>
            <parameter id="OBJECTIVE_COEFFICIENT" value="0"/>
            <parameter id="FLUX_VALUE" value="0" units="mmol_per_gDW_per_hr"/>
          </listOfParameters>
        </kineticLaw>
      </reaction>
      <reaction id="R_AIRCr" name="phosphoribosylaminoimidazole carboxylase">
        <notes>
          <html xmlns="http://www.w3.org/1999/xhtml"><p>GENE_ASSOCIATION: (NM_001079524.1 or NM_006452.3 or NM_001079525.1)</p><p>GENE_LIST: NM_001079524.1 NM_001079525.1 NM_006452.3</p><p>SUBSYSTEM: Nucleotide Metabolism</p></html>
        </notes>
        <listOfReactants>
          <speciesReference species="M_air_c"/>
          <speciesReference species="M_co2_c"/>
        </listOfReactants>
        <listOfProducts>
          <speciesReference species="M_5aizc_c"/>
          <speciesReference species="M_h_c"/>
        </listOfProducts>
        <kineticLaw>
          <math xmlns="http://www.w3.org/1998/Math/MathML">
            <ci> FLUX_VALUE </ci>
          </math>
          <listOfParameters>
            <parameter id="LOWER_BOUND" value="-1000" units="mmol_per_gDW_per_hr"/>
            <parameter id="UPPER_BOUND" value="1000" units="mmol_per_gDW_per_hr"/>
            <parameter id="OBJECTIVE_COEFFICIENT" value="0"/>
            <parameter id="FLUX_VALUE" value="0" units="mmol_per_gDW_per_hr"/>
          </listOfParameters>
        </kineticLaw>
      </reaction>
      <reaction id="R_AKBDHm" name="alphaketobutyrate dehydrogenase (mitochondrial)" reversible="false">
        <notes>
          <html xmlns="http://www.w3.org/1999/xhtml"><p>SUBSYSTEM: Cysteine Metabolism</p></html>
        </notes>
        <listOfReactants>
          <speciesReference species="M_2obut_m"/>
          <speciesReference species="M_coa_m"/>
          <speciesReference species="M_nad_m"/>
        </listOfReactants>
        <listOfProducts>
          <speciesReference species="M_co2_m"/>
          <speciesReference species="M_nadh_m"/>
          <speciesReference species="M_ppcoa_m"/>
        </listOfProducts>
        <kineticLaw>
          <math xmlns="http://www.w3.org/1998/Math/MathML">
            <ci> FLUX_VALUE </ci>
          </math>
          <listOfParameters>
            <parameter id="LOWER_BOUND" value="0" units="mmol_per_gDW_per_hr"/>
            <parameter id="UPPER_BOUND" value="1000" units="mmol_per_gDW_per_hr"/>
            <parameter id="OBJECTIVE_COEFFICIENT" value="0"/>
            <parameter id="FLUX_VALUE" value="500" units="mmol_per_gDW_per_hr"/>
          </listOfParameters>
        </kineticLaw>
      </reaction>
      <reaction id="R_AKBtm" name="alphaketobutyrate transport (mitochondrial)">
        <notes>
          <html xmlns="http://www.w3.org/1999/xhtml"><p>SUBSYSTEM: Transport, Mitochondrial</p></html>
        </notes>
        <listOfReactants>
          <speciesReference species="M_2obut_m"/>
        </listOfReactants>
        <listOfProducts>
          <speciesReference species="M_2obut_c"/>
        </listOfProducts>
        <kineticLaw>
          <math xmlns="http://www.w3.org/1998/Math/MathML">
            <ci> FLUX_VALUE </ci>
          </math>
          <listOfParameters>
            <parameter id="LOWER_BOUND" value="-1000" units="mmol_per_gDW_per_hr"/>
            <parameter id="UPPER_BOUND" value="1000" units="mmol_per_gDW_per_hr"/>
            <parameter id="OBJECTIVE_COEFFICIENT" value="0"/>
            <parameter id="FLUX_VALUE" value="0" units="mmol_per_gDW_per_hr"/>
          </listOfParameters>
        </kineticLaw>
      </reaction>
      <reaction id="R_AKGDm" name="2-oxoglutarate dehydrogenase, mitochondrial" reversible="false">
        <notes>
          <html xmlns="http://www.w3.org/1999/xhtml"><p>GENE_ASSOCIATION: ((NM_000108.3 and NM_001933.3 and NM_001003941.1) or (NM_000108.3 and NM_001933.3 and NM_002541.2))</p><p>GENE_LIST: NM_000108.3 NM_001003941.1 NM_001933.3 NM_002541.2</p><p>SUBSYSTEM: Citrate Cycle (TCA)</p></html>
        </notes>
        <listOfReactants>
          <speciesReference species="M_akg_m"/>
          <speciesReference species="M_coa_m"/>
          <speciesReference species="M_nad_m"/>
        </listOfReactants>
        <listOfProducts>
          <speciesReference species="M_co2_m"/>
          <speciesReference species="M_nadh_m"/>
          <speciesReference species="M_succoa_m"/>
        </listOfProducts>
        <kineticLaw>
          <math xmlns="http://www.w3.org/1998/Math/MathML">
            <ci> FLUX_VALUE </ci>
          </math>
          <listOfParameters>
            <parameter id="LOWER_BOUND" value="0" units="mmol_per_gDW_per_hr"/>
            <parameter id="UPPER_BOUND" value="1000" units="mmol_per_gDW_per_hr"/>
            <parameter id="OBJECTIVE_COEFFICIENT" value="0"/>
            <parameter id="FLUX_VALUE" value="500" units="mmol_per_gDW_per_hr"/>
          </listOfParameters>
        </kineticLaw>
      </reaction>
      <reaction id="R_ALATA_L" name="L-alanine transaminase">
        <notes>
          <html xmlns="http://www.w3.org/1999/xhtml"><p>GENE_ASSOCIATION: (NM_005309.1 or NM_133443.1)</p><p>GENE_LIST: NM_005309.1 NM_133443.1</p><p>SUBSYSTEM: Alanine and Aspartate Metabolism</p></html>
        </notes>
        <listOfReactants>
          <speciesReference species="M_akg_c"/>
          <speciesReference species="M_ala_L_c"/>
        </listOfReactants>
        <listOfProducts>
          <speciesReference species="M_glu_L_c"/>
          <speciesReference species="M_pyr_c"/>
        </listOfProducts>
        <kineticLaw>
          <math xmlns="http://www.w3.org/1998/Math/MathML">
            <ci> FLUX_VALUE </ci>
          </math>
          <listOfParameters>
            <parameter id="LOWER_BOUND" value="-1000" units="mmol_per_gDW_per_hr"/>
            <parameter id="UPPER_BOUND" value="1000" units="mmol_per_gDW_per_hr"/>
            <parameter id="OBJECTIVE_COEFFICIENT" value="0"/>
            <parameter id="FLUX_VALUE" value="0" units="mmol_per_gDW_per_hr"/>
          </listOfParameters>
        </kineticLaw>
      </reaction>
      <reaction id="R_ALAt4rb" name="Alanine-Sodium symporter, blood">
        <notes>
          <html xmlns="http://www.w3.org/1999/xhtml"><p>GENE_ASSOCIATION: (NM_018018.2 or NM_005628.1 or NM_003038.2)</p><p>GENE_LIST: NM_003038.2 NM_005628.1 NM_018018.2</p><p>SUBSYSTEM: Transport, Extracellular</p></html>
        </notes>
        <listOfReactants>
          <speciesReference species="M_ala_L_bl"/>
          <speciesReference species="M_na1_bl"/>
        </listOfReactants>
        <listOfProducts>
          <speciesReference species="M_ala_L_c"/>
          <speciesReference species="M_na1_c"/>
        </listOfProducts>
        <kineticLaw>
          <math xmlns="http://www.w3.org/1998/Math/MathML">
            <ci> FLUX_VALUE </ci>
          </math>
          <listOfParameters>
            <parameter id="LOWER_BOUND" value="-1000" units="mmol_per_gDW_per_hr"/>
            <parameter id="UPPER_BOUND" value="1000" units="mmol_per_gDW_per_hr"/>
            <parameter id="OBJECTIVE_COEFFICIENT" value="0"/>
            <parameter id="FLUX_VALUE" value="0" units="mmol_per_gDW_per_hr"/>
          </listOfParameters>
        </kineticLaw>
      </reaction>
      <reaction id="R_ALCD2if" name="alcohol dehydrogenase, forward rxn (ethanol -> acetaldehyde)" reversible="false">
        <notes>
          <html xmlns="http://www.w3.org/1999/xhtml"><p>GENE_ASSOCIATION: NM_000672.2</p><p>GENE_LIST: NM_000672.2</p><p>SUBSYSTEM: Glycine, Serine, and Threonine Metabolism</p></html>
        </notes>
        <listOfReactants>
          <speciesReference species="M_etoh_c"/>
          <speciesReference species="M_nad_c"/>
        </listOfReactants>
        <listOfProducts>
          <speciesReference species="M_acald_c"/>
          <speciesReference species="M_h_c"/>
          <speciesReference species="M_nadh_c"/>
        </listOfProducts>
        <kineticLaw>
          <math xmlns="http://www.w3.org/1998/Math/MathML">
            <ci> FLUX_VALUE </ci>
          </math>
          <listOfParameters>
            <parameter id="LOWER_BOUND" value="0" units="mmol_per_gDW_per_hr"/>
            <parameter id="UPPER_BOUND" value="1000" units="mmol_per_gDW_per_hr"/>
            <parameter id="OBJECTIVE_COEFFICIENT" value="0"/>
            <parameter id="FLUX_VALUE" value="500" units="mmol_per_gDW_per_hr"/>
          </listOfParameters>
        </kineticLaw>
      </reaction>
      <reaction id="R_ALCD2yf" name="alcohol dehydrogenase (ethanol, NADP), forward reaction" reversible="false">
        <notes>
          <html xmlns="http://www.w3.org/1999/xhtml"><p>GENE_ASSOCIATION: (NM_153326.1 or NM_006066.2)</p><p>GENE_LIST: NM_006066.2 NM_153326.1</p><p>SUBSYSTEM: Cholesterol Metabolism</p></html>
        </notes>
        <listOfReactants>
          <speciesReference species="M_etoh_c"/>
          <speciesReference species="M_nadp_c"/>
        </listOfReactants>
        <listOfProducts>
          <speciesReference species="M_acald_c"/>
          <speciesReference species="M_h_c"/>
          <speciesReference species="M_nadph_c"/>
        </listOfProducts>
        <kineticLaw>
          <math xmlns="http://www.w3.org/1998/Math/MathML">
            <ci> FLUX_VALUE </ci>
          </math>
          <listOfParameters>
            <parameter id="LOWER_BOUND" value="0" units="mmol_per_gDW_per_hr"/>
            <parameter id="UPPER_BOUND" value="1000" units="mmol_per_gDW_per_hr"/>
            <parameter id="OBJECTIVE_COEFFICIENT" value="0"/>
            <parameter id="FLUX_VALUE" value="500" units="mmol_per_gDW_per_hr"/>
          </listOfParameters>
        </kineticLaw>
      </reaction>
      <reaction id="R_ALDD2x" name="aldehyde dehydrogenase (acetaldehyde, NAD)" reversible="false">
        <notes>
          <html xmlns="http://www.w3.org/1999/xhtml"><p>GENE_ASSOCIATION: NM_000696.2</p><p>GENE_LIST: NM_000696.2</p><p>SUBSYSTEM: Cholesterol Metabolism</p></html>
        </notes>
        <listOfReactants>
          <speciesReference species="M_acald_c"/>
          <speciesReference species="M_h2o_c"/>
          <speciesReference species="M_nad_c"/>
        </listOfReactants>
        <listOfProducts>
          <speciesReference species="M_ac_c"/>
          <speciesReference species="M_h_c" stoichiometry="2"/>
          <speciesReference species="M_nadh_c"/>
        </listOfProducts>
        <kineticLaw>
          <math xmlns="http://www.w3.org/1998/Math/MathML">
            <ci> FLUX_VALUE </ci>
          </math>
          <listOfParameters>
            <parameter id="LOWER_BOUND" value="0" units="mmol_per_gDW_per_hr"/>
            <parameter id="UPPER_BOUND" value="1000" units="mmol_per_gDW_per_hr"/>
            <parameter id="OBJECTIVE_COEFFICIENT" value="0"/>
            <parameter id="FLUX_VALUE" value="500" units="mmol_per_gDW_per_hr"/>
          </listOfParameters>
        </kineticLaw>
      </reaction>
      <reaction id="R_ALDD4xm" name="aldehyde dehydrogenase (NAD), mitochondrial" reversible="false">
        <notes>
          <html xmlns="http://www.w3.org/1999/xhtml"><p>GENE_ASSOCIATION: (NM_000692.3 or NM_000690.2)</p><p>GENE_LIST: NM_000690.2 NM_000692.3</p><p>SUBSYSTEM: Valine, Leucine, and Isoleucine Degradation</p></html>
        </notes>
        <listOfReactants>
          <speciesReference species="M_h2o_m"/>
          <speciesReference species="M_mmalsa_S_m"/>
          <speciesReference species="M_nad_m"/>
        </listOfReactants>
        <listOfProducts>
          <speciesReference species="M_h_m" stoichiometry="2"/>
          <speciesReference species="M_mmal_m"/>
          <speciesReference species="M_nadh_m"/>
        </listOfProducts>
        <kineticLaw>
          <math xmlns="http://www.w3.org/1998/Math/MathML">
            <ci> FLUX_VALUE </ci>
          </math>
          <listOfParameters>
            <parameter id="LOWER_BOUND" value="0" units="mmol_per_gDW_per_hr"/>
            <parameter id="UPPER_BOUND" value="1000" units="mmol_per_gDW_per_hr"/>
            <parameter id="OBJECTIVE_COEFFICIENT" value="0"/>
            <parameter id="FLUX_VALUE" value="500" units="mmol_per_gDW_per_hr"/>
          </listOfParameters>
        </kineticLaw>
      </reaction>
      <reaction id="R_ALDOX1" name="aldehyde oxidase" reversible="false">
        <notes>
          <html xmlns="http://www.w3.org/1999/xhtml"><p>GENE_ASSOCIATION: NM_001159.3</p><p>GENE_LIST: NM_001159.3</p><p>SUBSYSTEM: Valine, Leucine, and Isoleucine Degradation</p></html>
        </notes>
        <listOfReactants>
          <speciesReference species="M_h2o_c"/>
          <speciesReference species="M_mmalsa_S_c"/>
          <speciesReference species="M_o2_c"/>
        </listOfReactants>
        <listOfProducts>
          <speciesReference species="M_h_c"/>
          <speciesReference species="M_h2o2_c"/>
          <speciesReference species="M_mmal_c"/>
        </listOfProducts>
        <kineticLaw>
          <math xmlns="http://www.w3.org/1998/Math/MathML">
            <ci> FLUX_VALUE </ci>
          </math>
          <listOfParameters>
            <parameter id="LOWER_BOUND" value="0" units="mmol_per_gDW_per_hr"/>
            <parameter id="UPPER_BOUND" value="1000" units="mmol_per_gDW_per_hr"/>
            <parameter id="OBJECTIVE_COEFFICIENT" value="0"/>
            <parameter id="FLUX_VALUE" value="500" units="mmol_per_gDW_per_hr"/>
          </listOfParameters>
        </kineticLaw>
      </reaction>
      <reaction id="R_ALR" name="Aldose reductase" reversible="false">
        <notes>
          <html xmlns="http://www.w3.org/1999/xhtml"><p>SUBSYSTEM: Glycolysis/Gluconeogeneis</p></html>
        </notes>
        <listOfReactants>
          <speciesReference species="M_h2o_c"/>
          <speciesReference species="M_mthgxl_c"/>
          <speciesReference species="M_nadp_c"/>
        </listOfReactants>
        <listOfProducts>
          <speciesReference species="M_h_c" stoichiometry="2"/>
          <speciesReference species="M_nadph_c"/>
          <speciesReference species="M_pyr_c"/>
        </listOfProducts>
        <kineticLaw>
          <math xmlns="http://www.w3.org/1998/Math/MathML">
            <ci> FLUX_VALUE </ci>
          </math>
          <listOfParameters>
            <parameter id="LOWER_BOUND" value="0" units="mmol_per_gDW_per_hr"/>
            <parameter id="UPPER_BOUND" value="1000" units="mmol_per_gDW_per_hr"/>
            <parameter id="OBJECTIVE_COEFFICIENT" value="0"/>
            <parameter id="FLUX_VALUE" value="500" units="mmol_per_gDW_per_hr"/>
          </listOfParameters>
        </kineticLaw>
      </reaction>
      <reaction id="R_AOBUTDsm" name="L-2-amino-3-oxobutanoate decarboxylation, mitochondrial" reversible="false">
        <notes>
          <html xmlns="http://www.w3.org/1999/xhtml"><p>SUBSYSTEM: Glycine, Serine, and Threonine Metabolism</p></html>
        </notes>
        <listOfReactants>
          <speciesReference species="M_2aobut_m"/>
          <speciesReference species="M_h_m"/>
        </listOfReactants>
        <listOfProducts>
          <speciesReference species="M_aact_m"/>
          <speciesReference species="M_co2_m"/>
        </listOfProducts>
        <kineticLaw>
          <math xmlns="http://www.w3.org/1998/Math/MathML">
            <ci> FLUX_VALUE </ci>
          </math>
          <listOfParameters>
            <parameter id="LOWER_BOUND" value="0" units="mmol_per_gDW_per_hr"/>
            <parameter id="UPPER_BOUND" value="1000" units="mmol_per_gDW_per_hr"/>
            <parameter id="OBJECTIVE_COEFFICIENT" value="0"/>
            <parameter id="FLUX_VALUE" value="500" units="mmol_per_gDW_per_hr"/>
          </listOfParameters>
        </kineticLaw>
      </reaction>
      <reaction id="R_ARGSL" name="argininosuccinate lyase">
        <notes>
          <html xmlns="http://www.w3.org/1999/xhtml"><p>GENE_ASSOCIATION: (NM_001024946.1 or NM_001024943.1 or NM_000048.3 or NM_001024944.1)</p><p>GENE_LIST: NM_000048.3 NM_001024943.1 NM_001024944.1 NM_001024946.1</p><p>SUBSYSTEM: Urea Cycle</p></html>
        </notes>
        <listOfReactants>
          <speciesReference species="M_argsuc_c"/>
        </listOfReactants>
        <listOfProducts>
          <speciesReference species="M_arg_L_c"/>
          <speciesReference species="M_fum_c"/>
        </listOfProducts>
        <kineticLaw>
          <math xmlns="http://www.w3.org/1998/Math/MathML">
            <ci> FLUX_VALUE </ci>
          </math>
          <listOfParameters>
            <parameter id="LOWER_BOUND" value="-1000" units="mmol_per_gDW_per_hr"/>
            <parameter id="UPPER_BOUND" value="1000" units="mmol_per_gDW_per_hr"/>
            <parameter id="OBJECTIVE_COEFFICIENT" value="0"/>
            <parameter id="FLUX_VALUE" value="0" units="mmol_per_gDW_per_hr"/>
          </listOfParameters>
        </kineticLaw>
      </reaction>
      <reaction id="R_ARGSS" name="argininosuccinate synthase" reversible="false">
        <notes>
          <html xmlns="http://www.w3.org/1999/xhtml"><p>GENE_ASSOCIATION: (NM_054012.2 or NM_000050.3)</p><p>GENE_LIST: NM_000050.3 NM_054012.2</p><p>SUBSYSTEM: Urea Cycle</p></html>
        </notes>
        <listOfReactants>
          <speciesReference species="M_asp_L_c"/>
          <speciesReference species="M_atp_c"/>
          <speciesReference species="M_citr_L_c"/>
        </listOfReactants>
        <listOfProducts>
          <speciesReference species="M_amp_c"/>
          <speciesReference species="M_argsuc_c"/>
          <speciesReference species="M_h_c"/>
          <speciesReference species="M_ppi_c"/>
        </listOfProducts>
        <kineticLaw>
          <math xmlns="http://www.w3.org/1998/Math/MathML">
            <ci> FLUX_VALUE </ci>
          </math>
          <listOfParameters>
            <parameter id="LOWER_BOUND" value="0" units="mmol_per_gDW_per_hr"/>
            <parameter id="UPPER_BOUND" value="1000" units="mmol_per_gDW_per_hr"/>
            <parameter id="OBJECTIVE_COEFFICIENT" value="0"/>
            <parameter id="FLUX_VALUE" value="500" units="mmol_per_gDW_per_hr"/>
          </listOfParameters>
        </kineticLaw>
      </reaction>
      <reaction id="R_ARGtrb" name="Arginine transport, blood">
        <notes>
          <html xmlns="http://www.w3.org/1999/xhtml"><p>GENE_ASSOCIATION: (NM_003486.5 or NM_012244.2 or NM_018018.2 or NM_032803.3 or NM_003045.3 or NM_001048164.1 or NM_003046.2 or NM_001008539.1 or NM_001126106.1 or NM_001126105.1 or NM_182728.1 or NM_003982.3)</p><p>GENE_LIST: NM_001008539.1 NM_001048164.1 NM_001126105.1 NM_001126106.1 NM_003045.3 NM_003046.2 NM_003486.5 NM_003982.3 NM_012244.2 NM_018018.2 NM_032803.3 NM_182728.1</p><p>SUBSYSTEM: Transport, Extracellular</p></html>
        </notes>
        <listOfReactants>
          <speciesReference species="M_arg_L_bl"/>
        </listOfReactants>
        <listOfProducts>
          <speciesReference species="M_arg_L_c"/>
        </listOfProducts>
        <kineticLaw>
          <math xmlns="http://www.w3.org/1998/Math/MathML">
            <ci> FLUX_VALUE </ci>
          </math>
          <listOfParameters>
            <parameter id="LOWER_BOUND" value="-1000" units="mmol_per_gDW_per_hr"/>
            <parameter id="UPPER_BOUND" value="1000" units="mmol_per_gDW_per_hr"/>
            <parameter id="OBJECTIVE_COEFFICIENT" value="0"/>
            <parameter id="FLUX_VALUE" value="0" units="mmol_per_gDW_per_hr"/>
          </listOfParameters>
        </kineticLaw>
      </reaction>
      <reaction id="R_ASNS1" name="asparagine synthase (glutamine-hydrolysing)" reversible="false">
        <notes>
          <html xmlns="http://www.w3.org/1999/xhtml"><p>GENE_ASSOCIATION: (NM_001673.2 or NM_133436.1 or NM_183356.1)</p><p>GENE_LIST: NM_001673.2 NM_133436.1 NM_183356.1</p><p>SUBSYSTEM: Alanine and Aspartate Metabolism</p></html>
        </notes>
        <listOfReactants>
          <speciesReference species="M_asp_L_c"/>
          <speciesReference species="M_atp_c"/>
          <speciesReference species="M_gln_L_c"/>
          <speciesReference species="M_h2o_c"/>
        </listOfReactants>
        <listOfProducts>
          <speciesReference species="M_amp_c"/>
          <speciesReference species="M_asn_L_c"/>
          <speciesReference species="M_glu_L_c"/>
          <speciesReference species="M_h_c"/>
          <speciesReference species="M_ppi_c"/>
        </listOfProducts>
        <kineticLaw>
          <math xmlns="http://www.w3.org/1998/Math/MathML">
            <ci> FLUX_VALUE </ci>
          </math>
          <listOfParameters>
            <parameter id="LOWER_BOUND" value="0" units="mmol_per_gDW_per_hr"/>
            <parameter id="UPPER_BOUND" value="1000" units="mmol_per_gDW_per_hr"/>
            <parameter id="OBJECTIVE_COEFFICIENT" value="0"/>
            <parameter id="FLUX_VALUE" value="500" units="mmol_per_gDW_per_hr"/>
          </listOfParameters>
        </kineticLaw>
      </reaction>
      <reaction id="R_ASNt4rb" name="L-asparagine transport in via sodium symport, blood">
        <notes>
          <html xmlns="http://www.w3.org/1999/xhtml"><p>GENE_ASSOCIATION: (NM_018018.2 or NM_007231.1 or NM_018976.3 or NM_001077484.1 or NM_030674.2)</p><p>GENE_LIST: NM_001077484.1 NM_007231.1 NM_018018.2 NM_018976.3 NM_030674.2</p><p>SUBSYSTEM: Transport, Extracellular</p></html>
        </notes>
        <listOfReactants>
          <speciesReference species="M_asn_L_bl"/>
          <speciesReference species="M_na1_bl"/>
        </listOfReactants>
        <listOfProducts>
          <speciesReference species="M_asn_L_c"/>
          <speciesReference species="M_na1_c"/>
        </listOfProducts>
        <kineticLaw>
          <math xmlns="http://www.w3.org/1998/Math/MathML">
            <ci> FLUX_VALUE </ci>
          </math>
          <listOfParameters>
            <parameter id="LOWER_BOUND" value="-1000" units="mmol_per_gDW_per_hr"/>
            <parameter id="UPPER_BOUND" value="1000" units="mmol_per_gDW_per_hr"/>
            <parameter id="OBJECTIVE_COEFFICIENT" value="0"/>
            <parameter id="FLUX_VALUE" value="0" units="mmol_per_gDW_per_hr"/>
          </listOfParameters>
        </kineticLaw>
      </reaction>
      <reaction id="R_ASPCTr" name="aspartate carbamoyltransferase (reversible)">
        <notes>
          <html xmlns="http://www.w3.org/1999/xhtml"><p>GENE_ASSOCIATION: NM_004341.3</p><p>GENE_LIST: NM_004341.3</p><p>SUBSYSTEM: Nucleotide Metabolism</p></html>
        </notes>
        <listOfReactants>
          <speciesReference species="M_asp_L_c"/>
          <speciesReference species="M_cbp_c"/>
        </listOfReactants>
        <listOfProducts>
          <speciesReference species="M_cbasp_c"/>
          <speciesReference species="M_h_c"/>
          <speciesReference species="M_pi_c"/>
        </listOfProducts>
        <kineticLaw>
          <math xmlns="http://www.w3.org/1998/Math/MathML">
            <ci> FLUX_VALUE </ci>
          </math>
          <listOfParameters>
            <parameter id="LOWER_BOUND" value="-1000" units="mmol_per_gDW_per_hr"/>
            <parameter id="UPPER_BOUND" value="1000" units="mmol_per_gDW_per_hr"/>
            <parameter id="OBJECTIVE_COEFFICIENT" value="0"/>
            <parameter id="FLUX_VALUE" value="0" units="mmol_per_gDW_per_hr"/>
          </listOfParameters>
        </kineticLaw>
      </reaction>
      <reaction id="R_ASPTA1" name="aspartate transaminase">
        <notes>
          <html xmlns="http://www.w3.org/1999/xhtml"><p>GENE_ASSOCIATION: NM_002079.1</p><p>GENE_LIST: NM_002079.1</p><p>SUBSYSTEM: Alanine and Aspartate Metabolism</p></html>
        </notes>
        <listOfReactants>
          <speciesReference species="M_akg_c"/>
          <speciesReference species="M_asp_L_c"/>
        </listOfReactants>
        <listOfProducts>
          <speciesReference species="M_glu_L_c"/>
          <speciesReference species="M_oaa_c"/>
        </listOfProducts>
        <kineticLaw>
          <math xmlns="http://www.w3.org/1998/Math/MathML">
            <ci> FLUX_VALUE </ci>
          </math>
          <listOfParameters>
            <parameter id="LOWER_BOUND" value="-1000" units="mmol_per_gDW_per_hr"/>
            <parameter id="UPPER_BOUND" value="1000" units="mmol_per_gDW_per_hr"/>
            <parameter id="OBJECTIVE_COEFFICIENT" value="0"/>
            <parameter id="FLUX_VALUE" value="0" units="mmol_per_gDW_per_hr"/>
          </listOfParameters>
        </kineticLaw>
      </reaction>
      <reaction id="R_ASPTA1m" name="aspartate transaminase, mitochondrial">
        <notes>
          <html xmlns="http://www.w3.org/1999/xhtml"><p>GENE_ASSOCIATION: NM_002080.2</p><p>GENE_LIST: NM_002080.2</p><p>SUBSYSTEM: Amino Acid Metabolism</p></html>
        </notes>
        <listOfReactants>
          <speciesReference species="M_akg_m"/>
          <speciesReference species="M_asp_L_m"/>
        </listOfReactants>
        <listOfProducts>
          <speciesReference species="M_glu_L_m"/>
          <speciesReference species="M_oaa_m"/>
        </listOfProducts>
        <kineticLaw>
          <math xmlns="http://www.w3.org/1998/Math/MathML">
            <ci> FLUX_VALUE </ci>
          </math>
          <listOfParameters>
            <parameter id="LOWER_BOUND" value="-1000" units="mmol_per_gDW_per_hr"/>
            <parameter id="UPPER_BOUND" value="1000" units="mmol_per_gDW_per_hr"/>
            <parameter id="OBJECTIVE_COEFFICIENT" value="0"/>
            <parameter id="FLUX_VALUE" value="0" units="mmol_per_gDW_per_hr"/>
          </listOfParameters>
        </kineticLaw>
      </reaction>
      <reaction id="R_ASPTA3" name="aspartate transaminase" reversible="false">
        <notes>
          <html xmlns="http://www.w3.org/1999/xhtml"><p>GENE_ASSOCIATION: NM_002079.1</p><p>GENE_LIST: NM_002079.1</p><p>SUBSYSTEM: Asparagine Metabolism</p></html>
        </notes>
        <listOfReactants>
          <speciesReference species="M_3sala_c"/>
          <speciesReference species="M_akg_c"/>
        </listOfReactants>
        <listOfProducts>
          <speciesReference species="M_glu_L_c"/>
          <speciesReference species="M_spyr_c"/>
        </listOfProducts>
        <kineticLaw>
          <math xmlns="http://www.w3.org/1998/Math/MathML">
            <ci> FLUX_VALUE </ci>
          </math>
          <listOfParameters>
            <parameter id="LOWER_BOUND" value="0" units="mmol_per_gDW_per_hr"/>
            <parameter id="UPPER_BOUND" value="1000" units="mmol_per_gDW_per_hr"/>
            <parameter id="OBJECTIVE_COEFFICIENT" value="0"/>
            <parameter id="FLUX_VALUE" value="500" units="mmol_per_gDW_per_hr"/>
          </listOfParameters>
        </kineticLaw>
      </reaction>
      <reaction id="R_ASPTA4" name="aspartate transaminase">
        <notes>
          <html xmlns="http://www.w3.org/1999/xhtml"><p>GENE_ASSOCIATION: NM_002079.1</p><p>GENE_LIST: NM_002079.1</p><p>SUBSYSTEM: Asparagine Metabolism</p></html>
        </notes>
        <listOfReactants>
          <speciesReference species="M_akg_c"/>
          <speciesReference species="M_cys_L_c"/>
        </listOfReactants>
        <listOfProducts>
          <speciesReference species="M_glu_L_c"/>
          <speciesReference species="M_mercppyr_c"/>
        </listOfProducts>
        <kineticLaw>
          <math xmlns="http://www.w3.org/1998/Math/MathML">
            <ci> FLUX_VALUE </ci>
          </math>
          <listOfParameters>
            <parameter id="LOWER_BOUND" value="-1000" units="mmol_per_gDW_per_hr"/>
            <parameter id="UPPER_BOUND" value="1000" units="mmol_per_gDW_per_hr"/>
            <parameter id="OBJECTIVE_COEFFICIENT" value="0"/>
            <parameter id="FLUX_VALUE" value="0" units="mmol_per_gDW_per_hr"/>
          </listOfParameters>
        </kineticLaw>
      </reaction>
      <reaction id="R_ASPt4rb" name="L-aspartate transport, blood">
        <notes>
          <html xmlns="http://www.w3.org/1999/xhtml"><p>GENE_ASSOCIATION: (NM_004171.2 or NM_005071.1 or NM_004170.4 or NM_004172.3)</p><p>GENE_LIST: NM_004170.4 NM_004171.2 NM_004172.3 NM_005071.1</p><p>SUBSYSTEM: Transport, Extracellular</p></html>
        </notes>
        <listOfReactants>
          <speciesReference species="M_asp_L_bl"/>
          <speciesReference species="M_na1_bl"/>
        </listOfReactants>
        <listOfProducts>
          <speciesReference species="M_asp_L_c"/>
          <speciesReference species="M_na1_c"/>
        </listOfProducts>
        <kineticLaw>
          <math xmlns="http://www.w3.org/1998/Math/MathML">
            <ci> FLUX_VALUE </ci>
          </math>
          <listOfParameters>
            <parameter id="LOWER_BOUND" value="-1000" units="mmol_per_gDW_per_hr"/>
            <parameter id="UPPER_BOUND" value="1000" units="mmol_per_gDW_per_hr"/>
            <parameter id="OBJECTIVE_COEFFICIENT" value="0"/>
            <parameter id="FLUX_VALUE" value="0" units="mmol_per_gDW_per_hr"/>
          </listOfParameters>
        </kineticLaw>
      </reaction>
      <reaction id="R_ATP_ADPtm" name="ATP/ADP transport, mitochondrial">
        <notes>
          <html xmlns="http://www.w3.org/1999/xhtml"><p>GENE_ASSOCIATION: (NM_001151.2 or NM_001636.1 or NM_001152.1)</p><p>GENE_LIST: NM_001151.2 NM_001152.1 NM_001636.1</p><p>SUBSYSTEM: Transport, Mitochondrial</p></html>
        </notes>
        <listOfReactants>
          <speciesReference species="M_adp_c"/>
          <speciesReference species="M_atp_m"/>
        </listOfReactants>
        <listOfProducts>
          <speciesReference species="M_atp_c"/>
          <speciesReference species="M_adp_m"/>
        </listOfProducts>
        <kineticLaw>
          <math xmlns="http://www.w3.org/1998/Math/MathML">
            <ci> FLUX_VALUE </ci>
          </math>
          <listOfParameters>
            <parameter id="LOWER_BOUND" value="-1000" units="mmol_per_gDW_per_hr"/>
            <parameter id="UPPER_BOUND" value="1000" units="mmol_per_gDW_per_hr"/>
            <parameter id="OBJECTIVE_COEFFICIENT" value="0"/>
            <parameter id="FLUX_VALUE" value="0" units="mmol_per_gDW_per_hr"/>
          </listOfParameters>
        </kineticLaw>
      </reaction>
      <reaction id="R_ATP_ADPtp" name="ATP/ADP transport, peroxisome">
        <notes>
          <html xmlns="http://www.w3.org/1999/xhtml"><p>SUBSYSTEM: Transport, Peroxisomal</p></html>
        </notes>
        <listOfReactants>
          <speciesReference species="M_adp_c"/>
          <speciesReference species="M_atp_x"/>
        </listOfReactants>
        <listOfProducts>
          <speciesReference species="M_atp_c"/>
          <speciesReference species="M_adp_x"/>
        </listOfProducts>
        <kineticLaw>
          <math xmlns="http://www.w3.org/1998/Math/MathML">
            <ci> FLUX_VALUE </ci>
          </math>
          <listOfParameters>
            <parameter id="LOWER_BOUND" value="-1000" units="mmol_per_gDW_per_hr"/>
            <parameter id="UPPER_BOUND" value="1000" units="mmol_per_gDW_per_hr"/>
            <parameter id="OBJECTIVE_COEFFICIENT" value="0"/>
            <parameter id="FLUX_VALUE" value="0" units="mmol_per_gDW_per_hr"/>
          </listOfParameters>
        </kineticLaw>
      </reaction>
      <reaction id="R_ATPM" name="ATP maintenance requirment" reversible="false">
        <notes>
          <html xmlns="http://www.w3.org/1999/xhtml"><p>SUBSYSTEM: Other</p></html>
        </notes>
        <listOfReactants>
          <speciesReference species="M_atp_c"/>
          <speciesReference species="M_h2o_c"/>
        </listOfReactants>
        <listOfProducts>
          <speciesReference species="M_adp_c"/>
          <speciesReference species="M_h_c"/>
          <speciesReference species="M_pi_c"/>
        </listOfProducts>
        <kineticLaw>
          <math xmlns="http://www.w3.org/1998/Math/MathML">
            <ci> FLUX_VALUE </ci>
          </math>
          <listOfParameters>
            <parameter id="LOWER_BOUND" value="0" units="mmol_per_gDW_per_hr"/>
            <parameter id="UPPER_BOUND" value="1000" units="mmol_per_gDW_per_hr"/>
            <parameter id="OBJECTIVE_COEFFICIENT" value="0"/>
            <parameter id="FLUX_VALUE" value="500" units="mmol_per_gDW_per_hr"/>
          </listOfParameters>
        </kineticLaw>
      </reaction>
      <reaction id="R_ATPS4m" name="ATP synthase, mitochondrial" reversible="false">
        <notes>
          <html xmlns="http://www.w3.org/1999/xhtml"><p>GENE_ASSOCIATION: (((NM_022745.2 or NM_001042546) and NM_145691.3 and MT4509 and MT4508 and NM_001688.4 and (NM_005176.5 or NM_001002031.2) and (NM_001003785.1 or NM_006356.2) and NM_007100.2 and (NM_004889.2 or NM_001039178.1 or NM_001003714.1 or NM_001003713.1) and (NM_001003703.1 or NM_001003696.1 or NM_001003697.1 or NM_001003701.1 or NM_001685.4) and NM_006476.4 and (NM_015684.2 or NM_001003805.1 or NM_001003803.1) and NM_001697.2 and (NM_004046.4 or NM_001001937.1) and NM_001686.3 and (NM_001001975.1 or NM_001687.4) and (NM_001001977.1 or NM_006886.2) and (NM_005174.2 or NM_001001973.1)) or ((NM_022745.2 or NM_001042546) and NM_145691.3 and MT4509 and MT4508 and NM_001688.4 and (NM_001002027.1 or NM_005175.2) and (NM_001003785.1 or NM_006356.2) and NM_007100.2 and (NM_004889.2 or NM_001039178.1 or NM_001003714.1 or NM_001003713.1) and (NM_001003703.1 or NM_001003696....</p><p>GENE_LIST: MT4508 MT4509 NM_001001937.1 NM_001001973.1 NM_001001975.1 NM_001001977.1 NM_001002027.1 NM_001002031.2 NM_001003696.... NM_001003696.1 NM_001003697.1 NM_001003701.1 NM_001003703.1 NM_001003713.1 NM_001003714.1 NM_001003785.1 NM_001003803.1 NM_001003805.1 NM_001039178.1 NM_001042546 NM_001685.4 NM_001686.3 NM_001687.4 NM_001688.4 NM_001697.2 NM_004046.4 NM_004889.2 NM_005174.2 NM_005175.2 NM_005176.5 NM_006356.2 NM_006476.4 NM_006886.2 NM_007100.2 NM_015684.2 NM_022745.2 NM_145691.3</p><p>SUBSYSTEM: Oxidative Phosphorylation</p></html>
        </notes>
        <listOfReactants>
          <speciesReference species="M_h_c" stoichiometry="4"/>
          <speciesReference species="M_adp_m"/>
          <speciesReference species="M_pi_m"/>
        </listOfReactants>
        <listOfProducts>
          <speciesReference species="M_atp_m"/>
          <speciesReference species="M_h_m" stoichiometry="3"/>
          <speciesReference species="M_h2o_m"/>
        </listOfProducts>
        <kineticLaw>
          <math xmlns="http://www.w3.org/1998/Math/MathML">
            <ci> FLUX_VALUE </ci>
          </math>
          <listOfParameters>
            <parameter id="LOWER_BOUND" value="0" units="mmol_per_gDW_per_hr"/>
            <parameter id="UPPER_BOUND" value="1000" units="mmol_per_gDW_per_hr"/>
            <parameter id="OBJECTIVE_COEFFICIENT" value="0"/>
            <parameter id="FLUX_VALUE" value="500" units="mmol_per_gDW_per_hr"/>
          </listOfParameters>
        </kineticLaw>
      </reaction>
      <reaction id="R_ATPSb" name="ATPase, cytosolic" reversible="false">
        <notes>
          <html xmlns="http://www.w3.org/1999/xhtml"><p>SUBSYSTEM: Other</p></html>
        </notes>
        <listOfReactants>
          <speciesReference species="M_atp_c"/>
          <speciesReference species="M_h2o_c"/>
        </listOfReactants>
        <listOfProducts>
          <speciesReference species="M_h_bl"/>
          <speciesReference species="M_adp_c"/>
          <speciesReference species="M_pi_c"/>
        </listOfProducts>
        <kineticLaw>
          <math xmlns="http://www.w3.org/1998/Math/MathML">
            <ci> FLUX_VALUE </ci>
          </math>
          <listOfParameters>
            <parameter id="LOWER_BOUND" value="0" units="mmol_per_gDW_per_hr"/>
            <parameter id="UPPER_BOUND" value="1000" units="mmol_per_gDW_per_hr"/>
            <parameter id="OBJECTIVE_COEFFICIENT" value="0"/>
            <parameter id="FLUX_VALUE" value="500" units="mmol_per_gDW_per_hr"/>
          </listOfParameters>
        </kineticLaw>
      </reaction>
      <reaction id="R_C14STRer" name="C-14 sterol reductase, endoplasmic reticulum" reversible="false">
        <notes>
          <html xmlns="http://www.w3.org/1999/xhtml"><p>GENE_ASSOCIATION: NM_003273.1</p><p>GENE_LIST: NM_003273.1</p><p>SUBSYSTEM: Cholesterol Biosynthesis</p></html>
        </notes>
        <listOfReactants>
          <speciesReference species="M_44mctr_r"/>
          <speciesReference species="M_h_r"/>
          <speciesReference species="M_nadph_r"/>
        </listOfReactants>
        <listOfProducts>
          <speciesReference species="M_44mzym_r"/>
          <speciesReference species="M_nadp_r"/>
        </listOfProducts>
        <kineticLaw>
          <math xmlns="http://www.w3.org/1998/Math/MathML">
            <ci> FLUX_VALUE </ci>
          </math>
          <listOfParameters>
            <parameter id="LOWER_BOUND" value="0" units="mmol_per_gDW_per_hr"/>
            <parameter id="UPPER_BOUND" value="1000" units="mmol_per_gDW_per_hr"/>
            <parameter id="OBJECTIVE_COEFFICIENT" value="0"/>
            <parameter id="FLUX_VALUE" value="500" units="mmol_per_gDW_per_hr"/>
          </listOfParameters>
        </kineticLaw>
      </reaction>
      <reaction id="R_C3STDH1xer" name="C-3 sterol dehydrogenase NADH, (4-methylzymosterol)" reversible="false">
        <notes>
          <html xmlns="http://www.w3.org/1999/xhtml"><p>GENE_ASSOCIATION: NM_015922.1</p><p>GENE_LIST: NM_015922.1</p><p>SUBSYSTEM: Cholesterol Biosynthesis</p></html>
        </notes>
        <listOfReactants>
          <speciesReference species="M_4mzym_int1_r"/>
          <speciesReference species="M_nad_r"/>
        </listOfReactants>
        <listOfProducts>
          <speciesReference species="M_4mzym_int2_r"/>
          <speciesReference species="M_co2_r"/>
          <speciesReference species="M_nadh_r"/>
        </listOfProducts>
        <kineticLaw>
          <math xmlns="http://www.w3.org/1998/Math/MathML">
            <ci> FLUX_VALUE </ci>
          </math>
          <listOfParameters>
            <parameter id="LOWER_BOUND" value="0" units="mmol_per_gDW_per_hr"/>
            <parameter id="UPPER_BOUND" value="1000" units="mmol_per_gDW_per_hr"/>
            <parameter id="OBJECTIVE_COEFFICIENT" value="0"/>
            <parameter id="FLUX_VALUE" value="500" units="mmol_per_gDW_per_hr"/>
          </listOfParameters>
        </kineticLaw>
      </reaction>
      <reaction id="R_C3STDH1yer" name="C-3 sterol dehydrogenase NADPH, (4-methylzymosterol)" reversible="false">
        <notes>
          <html xmlns="http://www.w3.org/1999/xhtml"><p>GENE_ASSOCIATION: NM_015922.1</p><p>GENE_LIST: NM_015922.1</p><p>SUBSYSTEM: Cholesterol Biosynthesis</p></html>
        </notes>
        <listOfReactants>
          <speciesReference species="M_4mzym_int1_r"/>
          <speciesReference species="M_nadp_r"/>
        </listOfReactants>
        <listOfProducts>
          <speciesReference species="M_4mzym_int2_r"/>
          <speciesReference species="M_co2_r"/>
          <speciesReference species="M_nadph_r"/>
        </listOfProducts>
        <kineticLaw>
          <math xmlns="http://www.w3.org/1998/Math/MathML">
            <ci> FLUX_VALUE </ci>
          </math>
          <listOfParameters>
            <parameter id="LOWER_BOUND" value="0" units="mmol_per_gDW_per_hr"/>
            <parameter id="UPPER_BOUND" value="1000" units="mmol_per_gDW_per_hr"/>
            <parameter id="OBJECTIVE_COEFFICIENT" value="0"/>
            <parameter id="FLUX_VALUE" value="500" units="mmol_per_gDW_per_hr"/>
          </listOfParameters>
        </kineticLaw>
      </reaction>
      <reaction id="R_C3STKR2er" name="C-3 sterol keto reductase (zymosterol), endoplasmic reticulum" reversible="false">
        <notes>
          <html xmlns="http://www.w3.org/1999/xhtml"><p>GENE_ASSOCIATION: (NM_016371.2 or NM_016142.1 or NM_002153.1 or NM_003725.2)</p><p>GENE_LIST: NM_002153.1 NM_003725.2 NM_016142.1 NM_016371.2</p><p>SUBSYSTEM: Cholesterol Biosynthesis</p></html>
        </notes>
        <listOfReactants>
          <speciesReference species="M_h_r"/>
          <speciesReference species="M_nadph_r"/>
          <speciesReference species="M_zym_int2_r"/>
        </listOfReactants>
        <listOfProducts>
          <speciesReference species="M_nadp_r"/>
          <speciesReference species="M_zymst_r"/>
        </listOfProducts>
        <kineticLaw>
          <math xmlns="http://www.w3.org/1998/Math/MathML">
            <ci> FLUX_VALUE </ci>
          </math>
          <listOfParameters>
            <parameter id="LOWER_BOUND" value="0" units="mmol_per_gDW_per_hr"/>
            <parameter id="UPPER_BOUND" value="1000" units="mmol_per_gDW_per_hr"/>
            <parameter id="OBJECTIVE_COEFFICIENT" value="0"/>
            <parameter id="FLUX_VALUE" value="500" units="mmol_per_gDW_per_hr"/>
          </listOfParameters>
        </kineticLaw>
      </reaction>
      <reaction id="R_C4STMO1er" name="C-4 sterol methyl oxidase (4,4-dimethylzymosterol), endoplasmic reticulum" reversible="false">
        <notes>
          <html xmlns="http://www.w3.org/1999/xhtml"><p>GENE_ASSOCIATION: (NM_001017369.1 or NM_006745.3)</p><p>GENE_LIST: NM_001017369.1 NM_006745.3</p><p>SUBSYSTEM: Cholesterol Biosynthesis</p></html>
        </notes>
        <listOfReactants>
          <speciesReference species="M_44mzym_r"/>
          <speciesReference species="M_h_r" stoichiometry="2"/>
          <speciesReference species="M_nadph_r" stoichiometry="3"/>
          <speciesReference species="M_o2_r" stoichiometry="3"/>
        </listOfReactants>
        <listOfProducts>
          <speciesReference species="M_4mzym_int1_r"/>
          <speciesReference species="M_h2o_r" stoichiometry="4"/>
          <speciesReference species="M_nadp_r" stoichiometry="3"/>
        </listOfProducts>
        <kineticLaw>
          <math xmlns="http://www.w3.org/1998/Math/MathML">
            <ci> FLUX_VALUE </ci>
          </math>
          <listOfParameters>
            <parameter id="LOWER_BOUND" value="0" units="mmol_per_gDW_per_hr"/>
            <parameter id="UPPER_BOUND" value="1000" units="mmol_per_gDW_per_hr"/>
            <parameter id="OBJECTIVE_COEFFICIENT" value="0"/>
            <parameter id="FLUX_VALUE" value="500" units="mmol_per_gDW_per_hr"/>
          </listOfParameters>
        </kineticLaw>
      </reaction>
      <reaction id="R_C4STMO2xer" name="C-4 methyl sterol oxidase NADH" reversible="false">
        <notes>
          <html xmlns="http://www.w3.org/1999/xhtml"><p>GENE_ASSOCIATION: (NM_006745.3 or NM_001017369.1)</p><p>GENE_LIST: NM_001017369.1 NM_006745.3</p><p>SUBSYSTEM: Cholesterol Metabolism</p></html>
        </notes>
        <listOfReactants>
          <speciesReference species="M_4mzym_int2_r"/>
          <speciesReference species="M_nad_r"/>
          <speciesReference species="M_o2_r"/>
        </listOfReactants>
        <listOfProducts>
          <speciesReference species="M_co2_r"/>
          <speciesReference species="M_h_r"/>
          <speciesReference species="M_nadh_r"/>
          <speciesReference species="M_zym_int2_r"/>
        </listOfProducts>
        <kineticLaw>
          <math xmlns="http://www.w3.org/1998/Math/MathML">
            <ci> FLUX_VALUE </ci>
          </math>
          <listOfParameters>
            <parameter id="LOWER_BOUND" value="0" units="mmol_per_gDW_per_hr"/>
            <parameter id="UPPER_BOUND" value="1000" units="mmol_per_gDW_per_hr"/>
            <parameter id="OBJECTIVE_COEFFICIENT" value="0"/>
            <parameter id="FLUX_VALUE" value="500" units="mmol_per_gDW_per_hr"/>
          </listOfParameters>
        </kineticLaw>
      </reaction>
      <reaction id="R_C4STMO2yer" name="C-4 methyl sterol oxidase NADPH" reversible="false">
        <notes>
          <html xmlns="http://www.w3.org/1999/xhtml"><p>GENE_ASSOCIATION: (NM_006745.3 or NM_001017369.1)</p><p>GENE_LIST: NM_001017369.1 NM_006745.3</p><p>SUBSYSTEM: Cholesterol Biosynthesis</p></html>
        </notes>
        <listOfReactants>
          <speciesReference species="M_4mzym_int2_r"/>
          <speciesReference species="M_nadp_r"/>
          <speciesReference species="M_o2_r"/>
        </listOfReactants>
        <listOfProducts>
          <speciesReference species="M_co2_r"/>
          <speciesReference species="M_h_r"/>
          <speciesReference species="M_nadph_r"/>
          <speciesReference species="M_zym_int2_r"/>
        </listOfProducts>
        <kineticLaw>
          <math xmlns="http://www.w3.org/1998/Math/MathML">
            <ci> FLUX_VALUE </ci>
          </math>
          <listOfParameters>
            <parameter id="LOWER_BOUND" value="0" units="mmol_per_gDW_per_hr"/>
            <parameter id="UPPER_BOUND" value="1000" units="mmol_per_gDW_per_hr"/>
            <parameter id="OBJECTIVE_COEFFICIENT" value="0"/>
            <parameter id="FLUX_VALUE" value="500" units="mmol_per_gDW_per_hr"/>
          </listOfParameters>
        </kineticLaw>
      </reaction>
      <reaction id="R_CAT" name="catalase" reversible="false">
        <notes>
          <html xmlns="http://www.w3.org/1999/xhtml"><p>SUBSYSTEM: Other</p></html>
        </notes>
        <listOfReactants>
          <speciesReference species="M_h2o2_c" stoichiometry="2"/>
        </listOfReactants>
        <listOfProducts>
          <speciesReference species="M_h2o_c" stoichiometry="2"/>
          <speciesReference species="M_o2_c"/>
        </listOfProducts>
        <kineticLaw>
          <math xmlns="http://www.w3.org/1998/Math/MathML">
            <ci> FLUX_VALUE </ci>
          </math>
          <listOfParameters>
            <parameter id="LOWER_BOUND" value="0" units="mmol_per_gDW_per_hr"/>
            <parameter id="UPPER_BOUND" value="1000" units="mmol_per_gDW_per_hr"/>
            <parameter id="OBJECTIVE_COEFFICIENT" value="0"/>
            <parameter id="FLUX_VALUE" value="500" units="mmol_per_gDW_per_hr"/>
          </listOfParameters>
        </kineticLaw>
      </reaction>
      <reaction id="R_CATm" name="catalase, mitochondrial" reversible="false">
        <notes>
          <html xmlns="http://www.w3.org/1999/xhtml"><p>SUBSYSTEM: Other</p></html>
        </notes>
        <listOfReactants>
          <speciesReference species="M_h2o2_m" stoichiometry="2"/>
        </listOfReactants>
        <listOfProducts>
          <speciesReference species="M_h2o_m" stoichiometry="2"/>
          <speciesReference species="M_o2_m"/>
        </listOfProducts>
        <kineticLaw>
          <math xmlns="http://www.w3.org/1998/Math/MathML">
            <ci> FLUX_VALUE </ci>
          </math>
          <listOfParameters>
            <parameter id="LOWER_BOUND" value="0" units="mmol_per_gDW_per_hr"/>
            <parameter id="UPPER_BOUND" value="1000" units="mmol_per_gDW_per_hr"/>
            <parameter id="OBJECTIVE_COEFFICIENT" value="0"/>
            <parameter id="FLUX_VALUE" value="500" units="mmol_per_gDW_per_hr"/>
          </listOfParameters>
        </kineticLaw>
      </reaction>
      <reaction id="R_CATp" name="catalase" reversible="false">
        <notes>
          <html xmlns="http://www.w3.org/1999/xhtml"><p>GENE_ASSOCIATION: NM_001752.2</p><p>GENE_LIST: NM_001752.2</p><p>SUBSYSTEM: Other</p></html>
        </notes>
        <listOfReactants>
          <speciesReference species="M_h2o2_x" stoichiometry="2"/>
        </listOfReactants>
        <listOfProducts>
          <speciesReference species="M_h2o_x" stoichiometry="2"/>
          <speciesReference species="M_o2_x"/>
        </listOfProducts>
        <kineticLaw>
          <math xmlns="http://www.w3.org/1998/Math/MathML">
            <ci> FLUX_VALUE </ci>
          </math>
          <listOfParameters>
            <parameter id="LOWER_BOUND" value="0" units="mmol_per_gDW_per_hr"/>
            <parameter id="UPPER_BOUND" value="1000" units="mmol_per_gDW_per_hr"/>
            <parameter id="OBJECTIVE_COEFFICIENT" value="0"/>
            <parameter id="FLUX_VALUE" value="500" units="mmol_per_gDW_per_hr"/>
          </listOfParameters>
        </kineticLaw>
      </reaction>
      <reaction id="R_CBPS" name="carbamoyl-phosphate synthase (glutamine-hydrolysing)" reversible="false">
        <notes>
          <html xmlns="http://www.w3.org/1999/xhtml"><p>GENE_ASSOCIATION: NM_004341.3</p><p>GENE_LIST: NM_004341.3</p><p>SUBSYSTEM: Nucleotide Metabolism</p></html>
        </notes>
        <listOfReactants>
          <speciesReference species="M_atp_c" stoichiometry="2"/>
          <speciesReference species="M_gln_L_c"/>
          <speciesReference species="M_h2o_c"/>
          <speciesReference species="M_hco3_c"/>
        </listOfReactants>
        <listOfProducts>
          <speciesReference species="M_adp_c" stoichiometry="2"/>
          <speciesReference species="M_cbp_c"/>
          <speciesReference species="M_glu_L_c"/>
          <speciesReference species="M_h_c" stoichiometry="2"/>
          <speciesReference species="M_pi_c"/>
        </listOfProducts>
        <kineticLaw>
          <math xmlns="http://www.w3.org/1998/Math/MathML">
            <ci> FLUX_VALUE </ci>
          </math>
          <listOfParameters>
            <parameter id="LOWER_BOUND" value="0" units="mmol_per_gDW_per_hr"/>
            <parameter id="UPPER_BOUND" value="1000" units="mmol_per_gDW_per_hr"/>
            <parameter id="OBJECTIVE_COEFFICIENT" value="0"/>
            <parameter id="FLUX_VALUE" value="500" units="mmol_per_gDW_per_hr"/>
          </listOfParameters>
        </kineticLaw>
      </reaction>
      <reaction id="R_CBPSAm" name="carbamoyl-phosphate synthase (ammonia)" reversible="false">
        <notes>
          <html xmlns="http://www.w3.org/1999/xhtml"><p>GENE_ASSOCIATION: (NM_001122633.1 or NM_001122634.1 or NM_001875.2)</p><p>GENE_LIST: NM_001122633.1 NM_001122634.1 NM_001875.2</p><p>SUBSYSTEM: Arginine and Proline Metabolism</p></html>
        </notes>
        <listOfReactants>
          <speciesReference species="M_atp_m" stoichiometry="2"/>
          <speciesReference species="M_co2_m"/>
          <speciesReference species="M_h2o_m"/>
          <speciesReference species="M_nh4_m"/>
        </listOfReactants>
        <listOfProducts>
          <speciesReference species="M_adp_m" stoichiometry="2"/>
          <speciesReference species="M_cbp_m"/>
          <speciesReference species="M_h_m" stoichiometry="3"/>
          <speciesReference species="M_pi_m"/>
        </listOfProducts>
        <kineticLaw>
          <math xmlns="http://www.w3.org/1998/Math/MathML">
            <ci> FLUX_VALUE </ci>
          </math>
          <listOfParameters>
            <parameter id="LOWER_BOUND" value="0" units="mmol_per_gDW_per_hr"/>
            <parameter id="UPPER_BOUND" value="1000" units="mmol_per_gDW_per_hr"/>
            <parameter id="OBJECTIVE_COEFFICIENT" value="0"/>
            <parameter id="FLUX_VALUE" value="500" units="mmol_per_gDW_per_hr"/>
          </listOfParameters>
        </kineticLaw>
      </reaction>
      <reaction id="R_CDO" name="cysteine dioxygenase" reversible="false">
        <notes>
          <html xmlns="http://www.w3.org/1999/xhtml"><p>GENE_ASSOCIATION: NM_001801.2</p><p>GENE_LIST: NM_001801.2</p><p>SUBSYSTEM: Cysteine Metabolism</p></html>
        </notes>
        <listOfReactants>
          <speciesReference species="M_cys_L_c"/>
          <speciesReference species="M_o2_c"/>
        </listOfReactants>
        <listOfProducts>
          <speciesReference species="M_3sala_c"/>
        </listOfProducts>
        <kineticLaw>
          <math xmlns="http://www.w3.org/1998/Math/MathML">
            <ci> FLUX_VALUE </ci>
          </math>
          <listOfParameters>
            <parameter id="LOWER_BOUND" value="0" units="mmol_per_gDW_per_hr"/>
            <parameter id="UPPER_BOUND" value="1000" units="mmol_per_gDW_per_hr"/>
            <parameter id="OBJECTIVE_COEFFICIENT" value="0"/>
            <parameter id="FLUX_VALUE" value="500" units="mmol_per_gDW_per_hr"/>
          </listOfParameters>
        </kineticLaw>
      </reaction>
      <reaction id="R_CDPDGPm_Hsa_Adp" name="CDP-diacylglycerol--serine O-phosphatidyltransferae, mitochondrial, human adipoctye">
        <notes>
          <html xmlns="http://www.w3.org/1999/xhtml"><p>GENE_ASSOCIATION: NM_024419.3</p><p>GENE_LIST: NM_024419.3</p><p>SUBSYSTEM: Phospholipid Metabolism</p></html>
        </notes>
        <listOfReactants>
          <speciesReference species="M_cdpdag_Hsa_Adp_m" stoichiometry="0.001"/>
          <speciesReference species="M_glyc3p_m"/>
        </listOfReactants>
        <listOfProducts>
          <speciesReference species="M_cmp_m"/>
          <speciesReference species="M_h_m"/>
          <speciesReference species="M_pgp_Hsa_Adp_m" stoichiometry="0.001"/>
        </listOfProducts>
        <kineticLaw>
          <math xmlns="http://www.w3.org/1998/Math/MathML">
            <ci> FLUX_VALUE </ci>
          </math>
          <listOfParameters>
            <parameter id="LOWER_BOUND" value="-1000" units="mmol_per_gDW_per_hr"/>
            <parameter id="UPPER_BOUND" value="1000" units="mmol_per_gDW_per_hr"/>
            <parameter id="OBJECTIVE_COEFFICIENT" value="0"/>
            <parameter id="FLUX_VALUE" value="0" units="mmol_per_gDW_per_hr"/>
          </listOfParameters>
        </kineticLaw>
      </reaction>
      <reaction id="R_CERPT_Hsa_Adp" name="Ceramide cholinephosphotransferase, adipocyte" reversible="false">
        <notes>
          <html xmlns="http://www.w3.org/1999/xhtml"><p>SUBSYSTEM: Sphingolipid Metabolism</p></html>
        </notes>
        <listOfReactants>
          <speciesReference species="M_cdpchol_c"/>
          <speciesReference species="M_cer_Hsa_Adp_c" stoichiometry="0.001"/>
        </listOfReactants>
        <listOfProducts>
          <speciesReference species="M_cmp_c"/>
          <speciesReference species="M_sphgmy_Hsa_Adp_c" stoichiometry="0.001"/>
        </listOfProducts>
        <kineticLaw>
          <math xmlns="http://www.w3.org/1998/Math/MathML">
            <ci> FLUX_VALUE </ci>
          </math>
          <listOfParameters>
            <parameter id="LOWER_BOUND" value="0" units="mmol_per_gDW_per_hr"/>
            <parameter id="UPPER_BOUND" value="1000" units="mmol_per_gDW_per_hr"/>
            <parameter id="OBJECTIVE_COEFFICIENT" value="0"/>
            <parameter id="FLUX_VALUE" value="500" units="mmol_per_gDW_per_hr"/>
          </listOfParameters>
        </kineticLaw>
      </reaction>
      <reaction id="R_CERS_Hsa_Adp" name="Ceramide synthase, adipocyte" reversible="false">
        <notes>
          <html xmlns="http://www.w3.org/1999/xhtml"><p>GENE_ASSOCIATION: (NM_203463.1 or NM_021267.2 or NM_181746.1 or NM_024552.1 or NM_198207.1 or NM_147190.1 or NM_178842.2 or NM_022075.2)</p><p>GENE_LIST: NM_021267.2 NM_022075.2 NM_024552.1 NM_147190.1 NM_178842.2 NM_181746.1 NM_198207.1 NM_203463.1</p><p>SUBSYSTEM: Sphingolipid Metabolism</p></html>
        </notes>
        <listOfReactants>
          <speciesReference species="M_facoa_avg_Hsa_Adp_c" stoichiometry="0.001"/>
          <speciesReference species="M_sphgn_c"/>
        </listOfReactants>
        <listOfProducts>
          <speciesReference species="M_coa_c"/>
          <speciesReference species="M_dcer_Hsa_Adp_c" stoichiometry="0.001"/>
          <speciesReference species="M_h_c"/>
        </listOfProducts>
        <kineticLaw>
          <math xmlns="http://www.w3.org/1998/Math/MathML">
            <ci> FLUX_VALUE </ci>
          </math>
          <listOfParameters>
            <parameter id="LOWER_BOUND" value="0" units="mmol_per_gDW_per_hr"/>
            <parameter id="UPPER_BOUND" value="1000" units="mmol_per_gDW_per_hr"/>
            <parameter id="OBJECTIVE_COEFFICIENT" value="0"/>
            <parameter id="FLUX_VALUE" value="500" units="mmol_per_gDW_per_hr"/>
          </listOfParameters>
        </kineticLaw>
      </reaction>
      <reaction id="R_CHLPCTD" name="choline phosphate cytididyltransferase" reversible="false">
        <notes>
          <html xmlns="http://www.w3.org/1999/xhtml"><p>GENE_ASSOCIATION: (NM_004845.3 or NM_005017.2)</p><p>GENE_LIST: NM_004845.3 NM_005017.2</p><p>SUBSYSTEM: Fatty Acid Synthesis</p></html>
        </notes>
        <listOfReactants>
          <speciesReference species="M_cholp_c"/>
          <speciesReference species="M_ctp_c"/>
          <speciesReference species="M_h_c"/>
        </listOfReactants>
        <listOfProducts>
          <speciesReference species="M_cdpchol_c"/>
          <speciesReference species="M_ppi_c"/>
        </listOfProducts>
        <kineticLaw>
          <math xmlns="http://www.w3.org/1998/Math/MathML">
            <ci> FLUX_VALUE </ci>
          </math>
          <listOfParameters>
            <parameter id="LOWER_BOUND" value="0" units="mmol_per_gDW_per_hr"/>
            <parameter id="UPPER_BOUND" value="1000" units="mmol_per_gDW_per_hr"/>
            <parameter id="OBJECTIVE_COEFFICIENT" value="0"/>
            <parameter id="FLUX_VALUE" value="500" units="mmol_per_gDW_per_hr"/>
          </listOfParameters>
        </kineticLaw>
      </reaction>
      <reaction id="R_CHOLK" name="Choline kinase" reversible="false">
        <notes>
          <html xmlns="http://www.w3.org/1999/xhtml"><p>GENE_ASSOCIATION: (NM_212469.1 or NM_001277.2 or NM_152253.1 or NM_005198.3)</p><p>GENE_LIST: NM_001277.2 NM_005198.3 NM_152253.1 NM_212469.1</p><p>SUBSYSTEM: Phospholipid Metabolism</p></html>
        </notes>
        <listOfReactants>
          <speciesReference species="M_atp_c"/>
          <speciesReference species="M_chol_c"/>
        </listOfReactants>
        <listOfProducts>
          <speciesReference species="M_adp_c"/>
          <speciesReference species="M_cholp_c"/>
          <speciesReference species="M_h_c"/>
        </listOfProducts>
        <kineticLaw>
          <math xmlns="http://www.w3.org/1998/Math/MathML">
            <ci> FLUX_VALUE </ci>
          </math>
          <listOfParameters>
            <parameter id="LOWER_BOUND" value="0" units="mmol_per_gDW_per_hr"/>
            <parameter id="UPPER_BOUND" value="1000" units="mmol_per_gDW_per_hr"/>
            <parameter id="OBJECTIVE_COEFFICIENT" value="0"/>
            <parameter id="FLUX_VALUE" value="500" units="mmol_per_gDW_per_hr"/>
          </listOfParameters>
        </kineticLaw>
      </reaction>
      <reaction id="R_CHOLtb" name="Choline transport, blood">
        <notes>
          <html xmlns="http://www.w3.org/1999/xhtml"><p>GENE_ASSOCIATION: (NM_080546.2 or NM_020428.2 or NM_025257.1 or NM_152369.2 or NM_001114106.1)</p><p>GENE_LIST: NM_001114106.1 NM_020428.2 NM_025257.1 NM_080546.2 NM_152369.2</p><p>SUBSYSTEM: Transport, Extracellular</p></html>
        </notes>
        <listOfReactants>
          <speciesReference species="M_chol_bl"/>
        </listOfReactants>
        <listOfProducts>
          <speciesReference species="M_chol_c"/>
        </listOfProducts>
        <kineticLaw>
          <math xmlns="http://www.w3.org/1998/Math/MathML">
            <ci> FLUX_VALUE </ci>
          </math>
          <listOfParameters>
            <parameter id="LOWER_BOUND" value="-1000" units="mmol_per_gDW_per_hr"/>
            <parameter id="UPPER_BOUND" value="1000" units="mmol_per_gDW_per_hr"/>
            <parameter id="OBJECTIVE_COEFFICIENT" value="0"/>
            <parameter id="FLUX_VALUE" value="0" units="mmol_per_gDW_per_hr"/>
          </listOfParameters>
        </kineticLaw>
      </reaction>
      <reaction id="R_CHSTEROLter" name="Cholesterol transport, endoplasmic reticulum">
        <notes>
          <html xmlns="http://www.w3.org/1999/xhtml"><p>SUBSYSTEM: Transport, Endoplasmic Reticular</p></html>
        </notes>
        <listOfReactants>
          <speciesReference species="M_chsterol_c"/>
        </listOfReactants>
        <listOfProducts>
          <speciesReference species="M_chsterol_r"/>
        </listOfProducts>
        <kineticLaw>
          <math xmlns="http://www.w3.org/1998/Math/MathML">
            <ci> FLUX_VALUE </ci>
          </math>
          <listOfParameters>
            <parameter id="LOWER_BOUND" value="-1000" units="mmol_per_gDW_per_hr"/>
            <parameter id="UPPER_BOUND" value="1000" units="mmol_per_gDW_per_hr"/>
            <parameter id="OBJECTIVE_COEFFICIENT" value="0"/>
            <parameter id="FLUX_VALUE" value="0" units="mmol_per_gDW_per_hr"/>
          </listOfParameters>
        </kineticLaw>
      </reaction>
      <reaction id="R_CHSTNIer" name="cholestenol delta-isomerase">
        <notes>
          <html xmlns="http://www.w3.org/1999/xhtml"><p>GENE_ASSOCIATION: NM_006579.1</p><p>GENE_LIST: NM_006579.1</p><p>SUBSYSTEM: Cholesterol Biosynthesis</p></html>
        </notes>
        <listOfReactants>
          <speciesReference species="M_zymst_r"/>
        </listOfReactants>
        <listOfProducts>
          <speciesReference species="M_cholsd_r"/>
        </listOfProducts>
        <kineticLaw>
          <math xmlns="http://www.w3.org/1998/Math/MathML">
            <ci> FLUX_VALUE </ci>
          </math>
          <listOfParameters>
            <parameter id="LOWER_BOUND" value="-1000" units="mmol_per_gDW_per_hr"/>
            <parameter id="UPPER_BOUND" value="1000" units="mmol_per_gDW_per_hr"/>
            <parameter id="OBJECTIVE_COEFFICIENT" value="0"/>
            <parameter id="FLUX_VALUE" value="0" units="mmol_per_gDW_per_hr"/>
          </listOfParameters>
        </kineticLaw>
      </reaction>
      <reaction id="R_CITL2" name="Citrate lyase (ATP-requiring)" reversible="false">
        <notes>
          <html xmlns="http://www.w3.org/1999/xhtml"><p>GENE_ASSOCIATION: (NM_198830.1 or NM_001096.2)</p><p>GENE_LIST: NM_001096.2 NM_198830.1</p><p>SUBSYSTEM: Central Metabolism</p></html>
        </notes>
        <listOfReactants>
          <speciesReference species="M_atp_c"/>
          <speciesReference species="M_cit_c"/>
          <speciesReference species="M_coa_c"/>
        </listOfReactants>
        <listOfProducts>
          <speciesReference species="M_accoa_c"/>
          <speciesReference species="M_adp_c"/>
          <speciesReference species="M_oaa_c"/>
          <speciesReference species="M_pi_c"/>
        </listOfProducts>
        <kineticLaw>
          <math xmlns="http://www.w3.org/1998/Math/MathML">
            <ci> FLUX_VALUE </ci>
          </math>
          <listOfParameters>
            <parameter id="LOWER_BOUND" value="0" units="mmol_per_gDW_per_hr"/>
            <parameter id="UPPER_BOUND" value="1000" units="mmol_per_gDW_per_hr"/>
            <parameter id="OBJECTIVE_COEFFICIENT" value="0"/>
            <parameter id="FLUX_VALUE" value="500" units="mmol_per_gDW_per_hr"/>
          </listOfParameters>
        </kineticLaw>
      </reaction>
      <reaction id="R_CITMALtm" name="citrate transport, mitochondrial">
        <notes>
          <html xmlns="http://www.w3.org/1999/xhtml"><p>GENE_ASSOCIATION: NM_005984.1</p><p>GENE_LIST: NM_005984.1</p><p>SUBSYSTEM: Transport, Mitochondrial</p></html>
        </notes>
        <listOfReactants>
          <speciesReference species="M_cit_c"/>
          <speciesReference species="M_h_c"/>
          <speciesReference species="M_mal_L_m"/>
        </listOfReactants>
        <listOfProducts>
          <speciesReference species="M_mal_L_c"/>
          <speciesReference species="M_cit_m"/>
          <speciesReference species="M_h_m"/>
        </listOfProducts>
        <kineticLaw>
          <math xmlns="http://www.w3.org/1998/Math/MathML">
            <ci> FLUX_VALUE </ci>
          </math>
          <listOfParameters>
            <parameter id="LOWER_BOUND" value="-1000" units="mmol_per_gDW_per_hr"/>
            <parameter id="UPPER_BOUND" value="1000" units="mmol_per_gDW_per_hr"/>
            <parameter id="OBJECTIVE_COEFFICIENT" value="0"/>
            <parameter id="FLUX_VALUE" value="0" units="mmol_per_gDW_per_hr"/>
          </listOfParameters>
        </kineticLaw>
      </reaction>
      <reaction id="R_CLPNtm_Hsa_Adp" name="cardiolipin reversible transport, mitochondria, adipocyte">
        <notes>
          <html xmlns="http://www.w3.org/1999/xhtml"><p>SUBSYSTEM: Transport, Mitochondrial</p></html>
        </notes>
        <listOfReactants>
          <speciesReference species="M_clpn_Hsa_Adp_m"/>
        </listOfReactants>
        <listOfProducts>
          <speciesReference species="M_clpn_Hsa_Adp_c"/>
        </listOfProducts>
        <kineticLaw>
          <math xmlns="http://www.w3.org/1998/Math/MathML">
            <ci> FLUX_VALUE </ci>
          </math>
          <listOfParameters>
            <parameter id="LOWER_BOUND" value="-1000" units="mmol_per_gDW_per_hr"/>
            <parameter id="UPPER_BOUND" value="1000" units="mmol_per_gDW_per_hr"/>
            <parameter id="OBJECTIVE_COEFFICIENT" value="0"/>
            <parameter id="FLUX_VALUE" value="0" units="mmol_per_gDW_per_hr"/>
          </listOfParameters>
        </kineticLaw>
      </reaction>
      <reaction id="R_CLSm_Hsa_Adp" name="cardiolipin synthase, mitochondrial adipocyte" reversible="false">
        <notes>
          <html xmlns="http://www.w3.org/1999/xhtml"><p>SUBSYSTEM: Glycerophospholipid Metabolism</p></html>
        </notes>
        <listOfReactants>
          <speciesReference species="M_cdpdag_Hsa_Adp_m" stoichiometry="0.001"/>
          <speciesReference species="M_pg_Hsa_Adp_m" stoichiometry="0.001"/>
        </listOfReactants>
        <listOfProducts>
          <speciesReference species="M_clpn_Hsa_Adp_m" stoichiometry="0.001"/>
          <speciesReference species="M_cmp_m"/>
          <speciesReference species="M_h_m"/>
        </listOfProducts>
        <kineticLaw>
          <math xmlns="http://www.w3.org/1998/Math/MathML">
            <ci> FLUX_VALUE </ci>
          </math>
          <listOfParameters>
            <parameter id="LOWER_BOUND" value="0" units="mmol_per_gDW_per_hr"/>
            <parameter id="UPPER_BOUND" value="1000" units="mmol_per_gDW_per_hr"/>
            <parameter id="OBJECTIVE_COEFFICIENT" value="0"/>
            <parameter id="FLUX_VALUE" value="500" units="mmol_per_gDW_per_hr"/>
          </listOfParameters>
        </kineticLaw>
      </reaction>
      <reaction id="R_CO2tb" name="CO2 transport out via diffusion">
        <notes>
          <html xmlns="http://www.w3.org/1999/xhtml"><p>SUBSYSTEM: Transport, Extracellular</p></html>
        </notes>
        <listOfReactants>
          <speciesReference species="M_co2_bl"/>
        </listOfReactants>
        <listOfProducts>
          <speciesReference species="M_co2_c"/>
        </listOfProducts>
        <kineticLaw>
          <math xmlns="http://www.w3.org/1998/Math/MathML">
            <ci> FLUX_VALUE </ci>
          </math>
          <listOfParameters>
            <parameter id="LOWER_BOUND" value="-1000" units="mmol_per_gDW_per_hr"/>
            <parameter id="UPPER_BOUND" value="1000" units="mmol_per_gDW_per_hr"/>
            <parameter id="OBJECTIVE_COEFFICIENT" value="0"/>
            <parameter id="FLUX_VALUE" value="0" units="mmol_per_gDW_per_hr"/>
          </listOfParameters>
        </kineticLaw>
      </reaction>
      <reaction id="R_CO2ter" name="CO2 transport, endoplasmic reticulum">
        <notes>
          <html xmlns="http://www.w3.org/1999/xhtml"><p>SUBSYSTEM: Transport, Endoplasmic Reticular</p></html>
        </notes>
        <listOfReactants>
          <speciesReference species="M_co2_c"/>
        </listOfReactants>
        <listOfProducts>
          <speciesReference species="M_co2_r"/>
        </listOfProducts>
        <kineticLaw>
          <math xmlns="http://www.w3.org/1998/Math/MathML">
            <ci> FLUX_VALUE </ci>
          </math>
          <listOfParameters>
            <parameter id="LOWER_BOUND" value="-1000" units="mmol_per_gDW_per_hr"/>
            <parameter id="UPPER_BOUND" value="1000" units="mmol_per_gDW_per_hr"/>
            <parameter id="OBJECTIVE_COEFFICIENT" value="0"/>
            <parameter id="FLUX_VALUE" value="0" units="mmol_per_gDW_per_hr"/>
          </listOfParameters>
        </kineticLaw>
      </reaction>
      <reaction id="R_CO2tm" name="CO2 transport (diffusion), mitochondrial">
        <notes>
          <html xmlns="http://www.w3.org/1999/xhtml"><p>SUBSYSTEM: Transport, Mitochondrial</p></html>
        </notes>
        <listOfReactants>
          <speciesReference species="M_co2_c"/>
        </listOfReactants>
        <listOfProducts>
          <speciesReference species="M_co2_m"/>
        </listOfProducts>
        <kineticLaw>
          <math xmlns="http://www.w3.org/1998/Math/MathML">
            <ci> FLUX_VALUE </ci>
          </math>
          <listOfParameters>
            <parameter id="LOWER_BOUND" value="-1000" units="mmol_per_gDW_per_hr"/>
            <parameter id="UPPER_BOUND" value="1000" units="mmol_per_gDW_per_hr"/>
            <parameter id="OBJECTIVE_COEFFICIENT" value="0"/>
            <parameter id="FLUX_VALUE" value="0" units="mmol_per_gDW_per_hr"/>
          </listOfParameters>
        </kineticLaw>
      </reaction>
      <reaction id="R_CO2tp" name="CO2 peroxisomal transport">
        <notes>
          <html xmlns="http://www.w3.org/1999/xhtml"><p>SUBSYSTEM: Transport, Peroxisomal</p></html>
        </notes>
        <listOfReactants>
          <speciesReference species="M_co2_c"/>
        </listOfReactants>
        <listOfProducts>
          <speciesReference species="M_co2_x"/>
        </listOfProducts>
        <kineticLaw>
          <math xmlns="http://www.w3.org/1998/Math/MathML">
            <ci> FLUX_VALUE </ci>
          </math>
          <listOfParameters>
            <parameter id="LOWER_BOUND" value="-1000" units="mmol_per_gDW_per_hr"/>
            <parameter id="UPPER_BOUND" value="1000" units="mmol_per_gDW_per_hr"/>
            <parameter id="OBJECTIVE_COEFFICIENT" value="0"/>
            <parameter id="FLUX_VALUE" value="0" units="mmol_per_gDW_per_hr"/>
          </listOfParameters>
        </kineticLaw>
      </reaction>
      <reaction id="R_CRNDDT" name="carnitine dodecanoyltransferase (C12:0Crn)">
        <notes>
          <html xmlns="http://www.w3.org/1999/xhtml"><p>GENE_ASSOCIATION: (NM_152359.1 or NM_152245.1 or NM_001031847.1 or NM_152246.1 or NM_152247.1 or NM_004377.2 or NM_001876.2)</p><p>GENE_LIST: NM_001031847.1 NM_001876.2 NM_004377.2 NM_152245.1 NM_152246.1 NM_152247.1 NM_152359.1</p><p>SUBSYSTEM: Carnitine Shuttle</p></html>
        </notes>
        <listOfReactants>
          <speciesReference species="M_crn_c"/>
          <speciesReference species="M_ddcoa_c"/>
        </listOfReactants>
        <listOfProducts>
          <speciesReference species="M_coa_c"/>
          <speciesReference species="M_ddcrn_c"/>
        </listOfProducts>
        <kineticLaw>
          <math xmlns="http://www.w3.org/1998/Math/MathML">
            <ci> FLUX_VALUE </ci>
          </math>
          <listOfParameters>
            <parameter id="LOWER_BOUND" value="-1000" units="mmol_per_gDW_per_hr"/>
            <parameter id="UPPER_BOUND" value="1000" units="mmol_per_gDW_per_hr"/>
            <parameter id="OBJECTIVE_COEFFICIENT" value="0"/>
            <parameter id="FLUX_VALUE" value="0" units="mmol_per_gDW_per_hr"/>
          </listOfParameters>
        </kineticLaw>
      </reaction>
      <reaction id="R_CRNDDm" name="carnitine dodecanoyltransferase (C12:0Crn), mitochondria">
        <notes>
          <html xmlns="http://www.w3.org/1999/xhtml"><p>GENE_ASSOCIATION: NM_000098.1</p><p>GENE_LIST: NM_000098.1</p><p>SUBSYSTEM: Carnitine Shuttle</p></html>
        </notes>
        <listOfReactants>
          <speciesReference species="M_coa_m"/>
          <speciesReference species="M_ddcrn_m"/>
        </listOfReactants>
        <listOfProducts>
          <speciesReference species="M_crn_m"/>
          <speciesReference species="M_ddcoa_m"/>
        </listOfProducts>
        <kineticLaw>
          <math xmlns="http://www.w3.org/1998/Math/MathML">
            <ci> FLUX_VALUE </ci>
          </math>
          <listOfParameters>
            <parameter id="LOWER_BOUND" value="-1000" units="mmol_per_gDW_per_hr"/>
            <parameter id="UPPER_BOUND" value="1000" units="mmol_per_gDW_per_hr"/>
            <parameter id="OBJECTIVE_COEFFICIENT" value="0"/>
            <parameter id="FLUX_VALUE" value="0" units="mmol_per_gDW_per_hr"/>
          </listOfParameters>
        </kineticLaw>
      </reaction>
      <reaction id="R_CRNDS9" name="carnitine docosenoyltransferase (C22:1Crn, n9)">
        <notes>
          <html xmlns="http://www.w3.org/1999/xhtml"><p>GENE_ASSOCIATION: (NM_152247.1 or NM_152245.1 or NM_152246.1 or NM_001876.2 or NM_152359.1 or NM_004377.2 or NM_001031847.1)</p><p>GENE_LIST: NM_001031847.1 NM_001876.2 NM_004377.2 NM_152245.1 NM_152246.1 NM_152247.1 NM_152359.1</p><p>SUBSYSTEM: Carnitine Shuttle</p></html>
        </notes>
        <listOfReactants>
          <speciesReference species="M_crn_c"/>
          <speciesReference species="M_dsecoa9_c"/>
        </listOfReactants>
        <listOfProducts>
          <speciesReference species="M_coa_c"/>
          <speciesReference species="M_dsecrn9_c"/>
        </listOfProducts>
        <kineticLaw>
          <math xmlns="http://www.w3.org/1998/Math/MathML">
            <ci> FLUX_VALUE </ci>
          </math>
          <listOfParameters>
            <parameter id="LOWER_BOUND" value="-1000" units="mmol_per_gDW_per_hr"/>
            <parameter id="UPPER_BOUND" value="1000" units="mmol_per_gDW_per_hr"/>
            <parameter id="OBJECTIVE_COEFFICIENT" value="0"/>
            <parameter id="FLUX_VALUE" value="0" units="mmol_per_gDW_per_hr"/>
          </listOfParameters>
        </kineticLaw>
      </reaction>
      <reaction id="R_CRNDS9m" name="carnitine docosenoyltransferase (C22:1Crn, n9), mitochondria">
        <notes>
          <html xmlns="http://www.w3.org/1999/xhtml"><p>GENE_ASSOCIATION: NM_000098.1</p><p>GENE_LIST: NM_000098.1</p><p>SUBSYSTEM: Carnitine Shuttle</p></html>
        </notes>
        <listOfReactants>
          <speciesReference species="M_crn_m"/>
          <speciesReference species="M_dsecoa9_m"/>
        </listOfReactants>
        <listOfProducts>
          <speciesReference species="M_coa_m"/>
          <speciesReference species="M_dsecrn9_m"/>
        </listOfProducts>
        <kineticLaw>
          <math xmlns="http://www.w3.org/1998/Math/MathML">
            <ci> FLUX_VALUE </ci>
          </math>
          <listOfParameters>
            <parameter id="LOWER_BOUND" value="-1000" units="mmol_per_gDW_per_hr"/>
            <parameter id="UPPER_BOUND" value="1000" units="mmol_per_gDW_per_hr"/>
            <parameter id="OBJECTIVE_COEFFICIENT" value="0"/>
            <parameter id="FLUX_VALUE" value="0" units="mmol_per_gDW_per_hr"/>
          </listOfParameters>
        </kineticLaw>
      </reaction>
      <reaction id="R_CRNDS9tm" name="docosenoyl carnitine transport (C22:1Crn, n9)">
        <notes>
          <html xmlns="http://www.w3.org/1999/xhtml"><p>GENE_ASSOCIATION: (NM_001039355.1 or NM_000387.3)</p><p>GENE_LIST: NM_000387.3 NM_001039355.1</p><p>SUBSYSTEM: Carnitine Shuttle</p></html>
        </notes>
        <listOfReactants>
          <speciesReference species="M_dsecrn9_c"/>
          <speciesReference species="M_crn_m"/>
        </listOfReactants>
        <listOfProducts>
          <speciesReference species="M_crn_c"/>
          <speciesReference species="M_dsecrn9_m"/>
        </listOfProducts>
        <kineticLaw>
          <math xmlns="http://www.w3.org/1998/Math/MathML">
            <ci> FLUX_VALUE </ci>
          </math>
          <listOfParameters>
            <parameter id="LOWER_BOUND" value="-1000" units="mmol_per_gDW_per_hr"/>
            <parameter id="UPPER_BOUND" value="1000" units="mmol_per_gDW_per_hr"/>
            <parameter id="OBJECTIVE_COEFFICIENT" value="0"/>
            <parameter id="FLUX_VALUE" value="0" units="mmol_per_gDW_per_hr"/>
          </listOfParameters>
        </kineticLaw>
      </reaction>
      <reaction id="R_CRNDSH3" name="carnitine docosahexaenoyltransferase (C22:6Crn, n3)">
        <notes>
          <html xmlns="http://www.w3.org/1999/xhtml"><p>GENE_ASSOCIATION: (NM_152246.1 or NM_001876.2 or NM_001031847.1 or NM_004377.2 or NM_152359.1 or NM_152247.1 or NM_152245.1)</p><p>GENE_LIST: NM_001031847.1 NM_001876.2 NM_004377.2 NM_152245.1 NM_152246.1 NM_152247.1 NM_152359.1</p><p>SUBSYSTEM: Carnitine Shuttle</p></html>
        </notes>
        <listOfReactants>
          <speciesReference species="M_crn_c"/>
          <speciesReference species="M_dshcoa3_c"/>
        </listOfReactants>
        <listOfProducts>
          <speciesReference species="M_coa_c"/>
          <speciesReference species="M_dshcrn3_c"/>
        </listOfProducts>
        <kineticLaw>
          <math xmlns="http://www.w3.org/1998/Math/MathML">
            <ci> FLUX_VALUE </ci>
          </math>
          <listOfParameters>
            <parameter id="LOWER_BOUND" value="-1000" units="mmol_per_gDW_per_hr"/>
            <parameter id="UPPER_BOUND" value="1000" units="mmol_per_gDW_per_hr"/>
            <parameter id="OBJECTIVE_COEFFICIENT" value="0"/>
            <parameter id="FLUX_VALUE" value="0" units="mmol_per_gDW_per_hr"/>
          </listOfParameters>
        </kineticLaw>
      </reaction>
      <reaction id="R_CRNDSH3m" name="carnitine docosahexaenoyltransferase (C22:6Crn, n3), mitochondrial">
        <notes>
          <html xmlns="http://www.w3.org/1999/xhtml"><p>GENE_ASSOCIATION: NM_000098.1</p><p>GENE_LIST: NM_000098.1</p><p>SUBSYSTEM: Carnitine Shuttle</p></html>
        </notes>
        <listOfReactants>
          <speciesReference species="M_crn_m"/>
          <speciesReference species="M_dshcoa3_m"/>
        </listOfReactants>
        <listOfProducts>
          <speciesReference species="M_coa_m"/>
          <speciesReference species="M_dshcrn3_m"/>
        </listOfProducts>
        <kineticLaw>
          <math xmlns="http://www.w3.org/1998/Math/MathML">
            <ci> FLUX_VALUE </ci>
          </math>
          <listOfParameters>
            <parameter id="LOWER_BOUND" value="-1000" units="mmol_per_gDW_per_hr"/>
            <parameter id="UPPER_BOUND" value="1000" units="mmol_per_gDW_per_hr"/>
            <parameter id="OBJECTIVE_COEFFICIENT" value="0"/>
            <parameter id="FLUX_VALUE" value="0" units="mmol_per_gDW_per_hr"/>
          </listOfParameters>
        </kineticLaw>
      </reaction>
      <reaction id="R_CRNDSH3tm" name="docosahexaenoyl carnitine transport (C22:6Crn, n3)">
        <notes>
          <html xmlns="http://www.w3.org/1999/xhtml"><p>GENE_ASSOCIATION: (NM_001039355.1 or NM_000387.3)</p><p>GENE_LIST: NM_000387.3 NM_001039355.1</p><p>SUBSYSTEM: Carnitine Shuttle</p></html>
        </notes>
        <listOfReactants>
          <speciesReference species="M_dshcrn3_c"/>
          <speciesReference species="M_crn_m"/>
        </listOfReactants>
        <listOfProducts>
          <speciesReference species="M_crn_c"/>
          <speciesReference species="M_dshcrn3_m"/>
        </listOfProducts>
        <kineticLaw>
          <math xmlns="http://www.w3.org/1998/Math/MathML">
            <ci> FLUX_VALUE </ci>
          </math>
          <listOfParameters>
            <parameter id="LOWER_BOUND" value="-1000" units="mmol_per_gDW_per_hr"/>
            <parameter id="UPPER_BOUND" value="1000" units="mmol_per_gDW_per_hr"/>
            <parameter id="OBJECTIVE_COEFFICIENT" value="0"/>
            <parameter id="FLUX_VALUE" value="0" units="mmol_per_gDW_per_hr"/>
          </listOfParameters>
        </kineticLaw>
      </reaction>
      <reaction id="R_CRNDSP3" name="carnitine docosapentaenoyltransferase (C22:5Crn, n3)">
        <notes>
          <html xmlns="http://www.w3.org/1999/xhtml"><p>GENE_ASSOCIATION: (NM_152247.1 or NM_001876.2 or NM_152246.1 or NM_004377.2 or NM_152245.1 or NM_001031847.1 or NM_152359.1)</p><p>GENE_LIST: NM_001031847.1 NM_001876.2 NM_004377.2 NM_152245.1 NM_152246.1 NM_152247.1 NM_152359.1</p><p>SUBSYSTEM: Carnitine Shuttle</p></html>
        </notes>
        <listOfReactants>
          <speciesReference species="M_crn_c"/>
          <speciesReference species="M_dspcoa3_c"/>
        </listOfReactants>
        <listOfProducts>
          <speciesReference species="M_coa_c"/>
          <speciesReference species="M_dspcrn3_c"/>
        </listOfProducts>
        <kineticLaw>
          <math xmlns="http://www.w3.org/1998/Math/MathML">
            <ci> FLUX_VALUE </ci>
          </math>
          <listOfParameters>
            <parameter id="LOWER_BOUND" value="-1000" units="mmol_per_gDW_per_hr"/>
            <parameter id="UPPER_BOUND" value="1000" units="mmol_per_gDW_per_hr"/>
            <parameter id="OBJECTIVE_COEFFICIENT" value="0"/>
            <parameter id="FLUX_VALUE" value="0" units="mmol_per_gDW_per_hr"/>
          </listOfParameters>
        </kineticLaw>
      </reaction>
      <reaction id="R_CRNDSP3m" name="carnitine docosapentaenoyltransferase (C22:5Crn, n3), mitochondrial">
        <notes>
          <html xmlns="http://www.w3.org/1999/xhtml"><p>GENE_ASSOCIATION: NM_000098.1</p><p>GENE_LIST: NM_000098.1</p><p>SUBSYSTEM: Carnitine Shuttle</p></html>
        </notes>
        <listOfReactants>
          <speciesReference species="M_crn_m"/>
          <speciesReference species="M_dspcoa3_m"/>
        </listOfReactants>
        <listOfProducts>
          <speciesReference species="M_coa_m"/>
          <speciesReference species="M_dspcrn3_m"/>
        </listOfProducts>
        <kineticLaw>
          <math xmlns="http://www.w3.org/1998/Math/MathML">
            <ci> FLUX_VALUE </ci>
          </math>
          <listOfParameters>
            <parameter id="LOWER_BOUND" value="-1000" units="mmol_per_gDW_per_hr"/>
            <parameter id="UPPER_BOUND" value="1000" units="mmol_per_gDW_per_hr"/>
            <parameter id="OBJECTIVE_COEFFICIENT" value="0"/>
            <parameter id="FLUX_VALUE" value="0" units="mmol_per_gDW_per_hr"/>
          </listOfParameters>
        </kineticLaw>
      </reaction>
      <reaction id="R_CRNDSP3tm" name="docosapentaenoyl carnitine transport (C22:5Crn, n3)">
        <notes>
          <html xmlns="http://www.w3.org/1999/xhtml"><p>GENE_ASSOCIATION: (NM_000387.3 or NM_001039355.1)</p><p>GENE_LIST: NM_000387.3 NM_001039355.1</p><p>SUBSYSTEM: Carnitine Shuttle</p></html>
        </notes>
        <listOfReactants>
          <speciesReference species="M_dspcrn3_c"/>
          <speciesReference species="M_crn_m"/>
        </listOfReactants>
        <listOfProducts>
          <speciesReference species="M_crn_c"/>
          <speciesReference species="M_dspcrn3_m"/>
        </listOfProducts>
        <kineticLaw>
          <math xmlns="http://www.w3.org/1998/Math/MathML">
            <ci> FLUX_VALUE </ci>
          </math>
          <listOfParameters>
            <parameter id="LOWER_BOUND" value="-1000" units="mmol_per_gDW_per_hr"/>
            <parameter id="UPPER_BOUND" value="1000" units="mmol_per_gDW_per_hr"/>
            <parameter id="OBJECTIVE_COEFFICIENT" value="0"/>
            <parameter id="FLUX_VALUE" value="0" units="mmol_per_gDW_per_hr"/>
          </listOfParameters>
        </kineticLaw>
      </reaction>
      <reaction id="R_CRNDTtm" name="dodecanoyl carnitine transport (C12:0Crn)">
        <notes>
          <html xmlns="http://www.w3.org/1999/xhtml"><p>GENE_ASSOCIATION: (NM_000387.3 or NM_001039355.1)</p><p>GENE_LIST: NM_000387.3 NM_001039355.1</p><p>SUBSYSTEM: Carnitine Shuttle</p></html>
        </notes>
        <listOfReactants>
          <speciesReference species="M_ddcrn_c"/>
          <speciesReference species="M_crn_m"/>
        </listOfReactants>
        <listOfProducts>
          <speciesReference species="M_crn_c"/>
          <speciesReference species="M_ddcrn_m"/>
        </listOfProducts>
        <kineticLaw>
          <math xmlns="http://www.w3.org/1998/Math/MathML">
            <ci> FLUX_VALUE </ci>
          </math>
          <listOfParameters>
            <parameter id="LOWER_BOUND" value="-1000" units="mmol_per_gDW_per_hr"/>
            <parameter id="UPPER_BOUND" value="1000" units="mmol_per_gDW_per_hr"/>
            <parameter id="OBJECTIVE_COEFFICIENT" value="0"/>
            <parameter id="FLUX_VALUE" value="0" units="mmol_per_gDW_per_hr"/>
          </listOfParameters>
        </kineticLaw>
      </reaction>
      <reaction id="R_CRNES11" name="carnitine eicosenoyltransferase (C20:1Crn, n11)">
        <notes>
          <html xmlns="http://www.w3.org/1999/xhtml"><p>GENE_ASSOCIATION: (NM_152246.1 or NM_001876.2 or NM_152359.1 or NM_004377.2 or NM_001031847.1 or NM_152247.1 or NM_152245.1)</p><p>GENE_LIST: NM_001031847.1 NM_001876.2 NM_004377.2 NM_152245.1 NM_152246.1 NM_152247.1 NM_152359.1</p><p>SUBSYSTEM: Carnitine Shuttle</p></html>
        </notes>
        <listOfReactants>
          <speciesReference species="M_crn_c"/>
          <speciesReference species="M_esecoa11_c"/>
        </listOfReactants>
        <listOfProducts>
          <speciesReference species="M_coa_c"/>
          <speciesReference species="M_esecrn11_c"/>
        </listOfProducts>
        <kineticLaw>
          <math xmlns="http://www.w3.org/1998/Math/MathML">
            <ci> FLUX_VALUE </ci>
          </math>
          <listOfParameters>
            <parameter id="LOWER_BOUND" value="-1000" units="mmol_per_gDW_per_hr"/>
            <parameter id="UPPER_BOUND" value="1000" units="mmol_per_gDW_per_hr"/>
            <parameter id="OBJECTIVE_COEFFICIENT" value="0"/>
            <parameter id="FLUX_VALUE" value="0" units="mmol_per_gDW_per_hr"/>
          </listOfParameters>
        </kineticLaw>
      </reaction>
      <reaction id="R_CRNES11m" name="carnitine eicosenoyltransferase (C20:1Crn, n11), mitochondrial">
        <notes>
          <html xmlns="http://www.w3.org/1999/xhtml"><p>GENE_ASSOCIATION: NM_000098.1</p><p>GENE_LIST: NM_000098.1</p><p>SUBSYSTEM: Carnitine Shuttle</p></html>
        </notes>
        <listOfReactants>
          <speciesReference species="M_crn_m"/>
          <speciesReference species="M_esecoa11_m"/>
        </listOfReactants>
        <listOfProducts>
          <speciesReference species="M_coa_m"/>
          <speciesReference species="M_esecrn11_m"/>
        </listOfProducts>
        <kineticLaw>
          <math xmlns="http://www.w3.org/1998/Math/MathML">
            <ci> FLUX_VALUE </ci>
          </math>
          <listOfParameters>
            <parameter id="LOWER_BOUND" value="-1000" units="mmol_per_gDW_per_hr"/>
            <parameter id="UPPER_BOUND" value="1000" units="mmol_per_gDW_per_hr"/>
            <parameter id="OBJECTIVE_COEFFICIENT" value="0"/>
            <parameter id="FLUX_VALUE" value="0" units="mmol_per_gDW_per_hr"/>
          </listOfParameters>
        </kineticLaw>
      </reaction>
      <reaction id="R_CRNES11tm" name="eicosenoyl carnitine transport (C20:1Crn, n11)">
        <notes>
          <html xmlns="http://www.w3.org/1999/xhtml"><p>GENE_ASSOCIATION: (NM_000387.3 or NM_001039355.1)</p><p>GENE_LIST: NM_000387.3 NM_001039355.1</p><p>SUBSYSTEM: Carnitine Shuttle</p></html>
        </notes>
        <listOfReactants>
          <speciesReference species="M_esecrn11_c"/>
          <speciesReference species="M_crn_m"/>
        </listOfReactants>
        <listOfProducts>
          <speciesReference species="M_crn_c"/>
          <speciesReference species="M_esecrn11_m"/>
        </listOfProducts>
        <kineticLaw>
          <math xmlns="http://www.w3.org/1998/Math/MathML">
            <ci> FLUX_VALUE </ci>
          </math>
          <listOfParameters>
            <parameter id="LOWER_BOUND" value="-1000" units="mmol_per_gDW_per_hr"/>
            <parameter id="UPPER_BOUND" value="1000" units="mmol_per_gDW_per_hr"/>
            <parameter id="OBJECTIVE_COEFFICIENT" value="0"/>
            <parameter id="FLUX_VALUE" value="0" units="mmol_per_gDW_per_hr"/>
          </listOfParameters>
        </kineticLaw>
      </reaction>
      <reaction id="R_CRNES9" name="carnitine eicosenoyltransferase (C20:1Crn, n9)">
        <notes>
          <html xmlns="http://www.w3.org/1999/xhtml"><p>GENE_ASSOCIATION: (NM_004377.2 or NM_152247.1 or NM_152246.1 or NM_001876.2 or NM_152359.1 or NM_152245.1 or NM_001031847.1)</p><p>GENE_LIST: NM_001031847.1 NM_001876.2 NM_004377.2 NM_152245.1 NM_152246.1 NM_152247.1 NM_152359.1</p><p>SUBSYSTEM: Carnitine Shuttle</p></html>
        </notes>
        <listOfReactants>
          <speciesReference species="M_crn_c"/>
          <speciesReference species="M_esecoa9_c"/>
        </listOfReactants>
        <listOfProducts>
          <speciesReference species="M_coa_c"/>
          <speciesReference species="M_esecrn9_c"/>
        </listOfProducts>
        <kineticLaw>
          <math xmlns="http://www.w3.org/1998/Math/MathML">
            <ci> FLUX_VALUE </ci>
          </math>
          <listOfParameters>
            <parameter id="LOWER_BOUND" value="-1000" units="mmol_per_gDW_per_hr"/>
            <parameter id="UPPER_BOUND" value="1000" units="mmol_per_gDW_per_hr"/>
            <parameter id="OBJECTIVE_COEFFICIENT" value="0"/>
            <parameter id="FLUX_VALUE" value="0" units="mmol_per_gDW_per_hr"/>
          </listOfParameters>
        </kineticLaw>
      </reaction>
      <reaction id="R_CRNES9m" name="carnitine eicosenoyltransferase (C20:1Crn, n9), mitochondrial">
        <notes>
          <html xmlns="http://www.w3.org/1999/xhtml"><p>GENE_ASSOCIATION: NM_000098.1</p><p>GENE_LIST: NM_000098.1</p><p>SUBSYSTEM: Carnitine Shuttle</p></html>
        </notes>
        <listOfReactants>
          <speciesReference species="M_crn_m"/>
          <speciesReference species="M_esecoa9_m"/>
        </listOfReactants>
        <listOfProducts>
          <speciesReference species="M_coa_m"/>
          <speciesReference species="M_esecrn9_m"/>
        </listOfProducts>
        <kineticLaw>
          <math xmlns="http://www.w3.org/1998/Math/MathML">
            <ci> FLUX_VALUE </ci>
          </math>
          <listOfParameters>
            <parameter id="LOWER_BOUND" value="-1000" units="mmol_per_gDW_per_hr"/>
            <parameter id="UPPER_BOUND" value="1000" units="mmol_per_gDW_per_hr"/>
            <parameter id="OBJECTIVE_COEFFICIENT" value="0"/>
            <parameter id="FLUX_VALUE" value="0" units="mmol_per_gDW_per_hr"/>
          </listOfParameters>
        </kineticLaw>
      </reaction>
      <reaction id="R_CRNES9tm" name="eicosenoyl carnitine transport (C20:1Crn, n9)">
        <notes>
          <html xmlns="http://www.w3.org/1999/xhtml"><p>GENE_ASSOCIATION: (NM_001039355.1 or NM_000387.3)</p><p>GENE_LIST: NM_000387.3 NM_001039355.1</p><p>SUBSYSTEM: Carnitine Shuttle</p></html>
        </notes>
        <listOfReactants>
          <speciesReference species="M_esecrn9_c"/>
          <speciesReference species="M_crn_m"/>
        </listOfReactants>
        <listOfProducts>
          <speciesReference species="M_crn_c"/>
          <speciesReference species="M_esecrn9_m"/>
        </listOfProducts>
        <kineticLaw>
          <math xmlns="http://www.w3.org/1998/Math/MathML">
            <ci> FLUX_VALUE </ci>
          </math>
          <listOfParameters>
            <parameter id="LOWER_BOUND" value="-1000" units="mmol_per_gDW_per_hr"/>
            <parameter id="UPPER_BOUND" value="1000" units="mmol_per_gDW_per_hr"/>
            <parameter id="OBJECTIVE_COEFFICIENT" value="0"/>
            <parameter id="FLUX_VALUE" value="0" units="mmol_per_gDW_per_hr"/>
          </listOfParameters>
        </kineticLaw>
      </reaction>
      <reaction id="R_CRNESD6" name="carnitine eicosadienoyltransferase (C20:2Crn, n6)">
        <notes>
          <html xmlns="http://www.w3.org/1999/xhtml"><p>GENE_ASSOCIATION: (NM_152246.1 or NM_001876.2 or NM_152359.1 or NM_004377.2 or NM_001031847.1 or NM_152247.1 or NM_152245.1)</p><p>GENE_LIST: NM_001031847.1 NM_001876.2 NM_004377.2 NM_152245.1 NM_152246.1 NM_152247.1 NM_152359.1</p><p>SUBSYSTEM: Carnitine Shuttle</p></html>
        </notes>
        <listOfReactants>
          <speciesReference species="M_crn_c"/>
          <speciesReference species="M_esdcoa6_c"/>
        </listOfReactants>
        <listOfProducts>
          <speciesReference species="M_coa_c"/>
          <speciesReference species="M_esdcrn6_c"/>
        </listOfProducts>
        <kineticLaw>
          <math xmlns="http://www.w3.org/1998/Math/MathML">
            <ci> FLUX_VALUE </ci>
          </math>
          <listOfParameters>
            <parameter id="LOWER_BOUND" value="-1000" units="mmol_per_gDW_per_hr"/>
            <parameter id="UPPER_BOUND" value="1000" units="mmol_per_gDW_per_hr"/>
            <parameter id="OBJECTIVE_COEFFICIENT" value="0"/>
            <parameter id="FLUX_VALUE" value="0" units="mmol_per_gDW_per_hr"/>
          </listOfParameters>
        </kineticLaw>
      </reaction>
      <reaction id="R_CRNESD6m" name="carnitine eicosadienoyltransferase (C20:2Crn, n6), mitochondrial">
        <notes>
          <html xmlns="http://www.w3.org/1999/xhtml"><p>GENE_ASSOCIATION: NM_000098.1</p><p>GENE_LIST: NM_000098.1</p><p>SUBSYSTEM: Carnitine Shuttle</p></html>
        </notes>
        <listOfReactants>
          <speciesReference species="M_crn_m"/>
          <speciesReference species="M_esdcoa6_m"/>
        </listOfReactants>
        <listOfProducts>
          <speciesReference species="M_coa_m"/>
          <speciesReference species="M_esdcrn6_m"/>
        </listOfProducts>
        <kineticLaw>
          <math xmlns="http://www.w3.org/1998/Math/MathML">
            <ci> FLUX_VALUE </ci>
          </math>
          <listOfParameters>
            <parameter id="LOWER_BOUND" value="-1000" units="mmol_per_gDW_per_hr"/>
            <parameter id="UPPER_BOUND" value="1000" units="mmol_per_gDW_per_hr"/>
            <parameter id="OBJECTIVE_COEFFICIENT" value="0"/>
            <parameter id="FLUX_VALUE" value="0" units="mmol_per_gDW_per_hr"/>
          </listOfParameters>
        </kineticLaw>
      </reaction>
      <reaction id="R_CRNESD6tm" name="eicosadienoyl carnitine transport (C20:2Crn, n6)">
        <notes>
          <html xmlns="http://www.w3.org/1999/xhtml"><p>GENE_ASSOCIATION: (NM_001039355.1 or NM_000387.3)</p><p>GENE_LIST: NM_000387.3 NM_001039355.1</p><p>SUBSYSTEM: Carnitine Shuttle</p></html>
        </notes>
        <listOfReactants>
          <speciesReference species="M_esdcrn6_c"/>
          <speciesReference species="M_crn_m"/>
        </listOfReactants>
        <listOfProducts>
          <speciesReference species="M_crn_c"/>
          <speciesReference species="M_esdcrn6_m"/>
        </listOfProducts>
        <kineticLaw>
          <math xmlns="http://www.w3.org/1998/Math/MathML">
            <ci> FLUX_VALUE </ci>
          </math>
          <listOfParameters>
            <parameter id="LOWER_BOUND" value="-1000" units="mmol_per_gDW_per_hr"/>
            <parameter id="UPPER_BOUND" value="1000" units="mmol_per_gDW_per_hr"/>
            <parameter id="OBJECTIVE_COEFFICIENT" value="0"/>
            <parameter id="FLUX_VALUE" value="0" units="mmol_per_gDW_per_hr"/>
          </listOfParameters>
        </kineticLaw>
      </reaction>
      <reaction id="R_CRNESR6" name="carnitine eicosatetraenoyltransferase (C20:4Crn, n6)">
        <notes>
          <html xmlns="http://www.w3.org/1999/xhtml"><p>GENE_ASSOCIATION: (NM_152246.1 or NM_152247.1 or NM_152245.1 or NM_001876.2 or NM_001031847.1 or NM_004377.2 or NM_152359.1)</p><p>GENE_LIST: NM_001031847.1 NM_001876.2 NM_004377.2 NM_152245.1 NM_152246.1 NM_152247.1 NM_152359.1</p><p>SUBSYSTEM: Carnitine Shuttle</p></html>
        </notes>
        <listOfReactants>
          <speciesReference species="M_crn_c"/>
          <speciesReference species="M_ettcoa6_c"/>
        </listOfReactants>
        <listOfProducts>
          <speciesReference species="M_coa_c"/>
          <speciesReference species="M_ettcrn6_c"/>
        </listOfProducts>
        <kineticLaw>
          <math xmlns="http://www.w3.org/1998/Math/MathML">
            <ci> FLUX_VALUE </ci>
          </math>
          <listOfParameters>
            <parameter id="LOWER_BOUND" value="-1000" units="mmol_per_gDW_per_hr"/>
            <parameter id="UPPER_BOUND" value="1000" units="mmol_per_gDW_per_hr"/>
            <parameter id="OBJECTIVE_COEFFICIENT" value="0"/>
            <parameter id="FLUX_VALUE" value="0" units="mmol_per_gDW_per_hr"/>
          </listOfParameters>
        </kineticLaw>
      </reaction>
      <reaction id="R_CRNESR6m" name="carnitine eicosatetraenoyltransferase (C20:4Crn, n6), mitochondrial">
        <notes>
          <html xmlns="http://www.w3.org/1999/xhtml"><p>GENE_ASSOCIATION: NM_000098.1</p><p>GENE_LIST: NM_000098.1</p><p>SUBSYSTEM: Carnitine Shuttle</p></html>
        </notes>
        <listOfReactants>
          <speciesReference species="M_crn_m"/>
          <speciesReference species="M_ettcoa6_m"/>
        </listOfReactants>
        <listOfProducts>
          <speciesReference species="M_coa_m"/>
          <speciesReference species="M_ettcrn6_m"/>
        </listOfProducts>
        <kineticLaw>
          <math xmlns="http://www.w3.org/1998/Math/MathML">
            <ci> FLUX_VALUE </ci>
          </math>
          <listOfParameters>
            <parameter id="LOWER_BOUND" value="-1000" units="mmol_per_gDW_per_hr"/>
            <parameter id="UPPER_BOUND" value="1000" units="mmol_per_gDW_per_hr"/>
            <parameter id="OBJECTIVE_COEFFICIENT" value="0"/>
            <parameter id="FLUX_VALUE" value="0" units="mmol_per_gDW_per_hr"/>
          </listOfParameters>
        </kineticLaw>
      </reaction>
      <reaction id="R_CRNESR6tm" name="eicosatetraenoyl carnitine transport (C20:4Crn, n6)">
        <notes>
          <html xmlns="http://www.w3.org/1999/xhtml"><p>GENE_ASSOCIATION: (NM_001039355.1 or NM_000387.3)</p><p>GENE_LIST: NM_000387.3 NM_001039355.1</p><p>SUBSYSTEM: Carnitine Shuttle</p></html>
        </notes>
        <listOfReactants>
          <speciesReference species="M_ettcrn6_c"/>
          <speciesReference species="M_crn_m"/>
        </listOfReactants>
        <listOfProducts>
          <speciesReference species="M_crn_c"/>
          <speciesReference species="M_ettcrn6_m"/>
        </listOfProducts>
        <kineticLaw>
          <math xmlns="http://www.w3.org/1998/Math/MathML">
            <ci> FLUX_VALUE </ci>
          </math>
          <listOfParameters>
            <parameter id="LOWER_BOUND" value="-1000" units="mmol_per_gDW_per_hr"/>
            <parameter id="UPPER_BOUND" value="1000" units="mmol_per_gDW_per_hr"/>
            <parameter id="OBJECTIVE_COEFFICIENT" value="0"/>
            <parameter id="FLUX_VALUE" value="0" units="mmol_per_gDW_per_hr"/>
          </listOfParameters>
        </kineticLaw>
      </reaction>
      <reaction id="R_CRNEST6" name="carnitine eicosatrienoyltransferase (C20:3Crn, n6)">
        <notes>
          <html xmlns="http://www.w3.org/1999/xhtml"><p>GENE_ASSOCIATION: (NM_152246.1 or NM_152245.1 or NM_152247.1 or NM_001876.2 or NM_152359.1 or NM_004377.2 or NM_001031847.1)</p><p>GENE_LIST: NM_001031847.1 NM_001876.2 NM_004377.2 NM_152245.1 NM_152246.1 NM_152247.1 NM_152359.1</p><p>SUBSYSTEM: Carnitine Shuttle</p></html>
        </notes>
        <listOfReactants>
          <speciesReference species="M_crn_c"/>
          <speciesReference species="M_estcoa6_c"/>
        </listOfReactants>
        <listOfProducts>
          <speciesReference species="M_coa_c"/>
          <speciesReference species="M_estcrn6_c"/>
        </listOfProducts>
        <kineticLaw>
          <math xmlns="http://www.w3.org/1998/Math/MathML">
            <ci> FLUX_VALUE </ci>
          </math>
          <listOfParameters>
            <parameter id="LOWER_BOUND" value="-1000" units="mmol_per_gDW_per_hr"/>
            <parameter id="UPPER_BOUND" value="1000" units="mmol_per_gDW_per_hr"/>
            <parameter id="OBJECTIVE_COEFFICIENT" value="0"/>
            <parameter id="FLUX_VALUE" value="0" units="mmol_per_gDW_per_hr"/>
          </listOfParameters>
        </kineticLaw>
      </reaction>
      <reaction id="R_CRNEST6m" name="carnitine eicosatrienoyltransferase (C20:3Crn, n6), mitochondrial">
        <notes>
          <html xmlns="http://www.w3.org/1999/xhtml"><p>GENE_ASSOCIATION: NM_000098.1</p><p>GENE_LIST: NM_000098.1</p><p>SUBSYSTEM: Carnitine Shuttle</p></html>
        </notes>
        <listOfReactants>
          <speciesReference species="M_crn_m"/>
          <speciesReference species="M_estcoa6_m"/>
        </listOfReactants>
        <listOfProducts>
          <speciesReference species="M_coa_m"/>
          <speciesReference species="M_estcrn6_m"/>
        </listOfProducts>
        <kineticLaw>
          <math xmlns="http://www.w3.org/1998/Math/MathML">
            <ci> FLUX_VALUE </ci>
          </math>
          <listOfParameters>
            <parameter id="LOWER_BOUND" value="-1000" units="mmol_per_gDW_per_hr"/>
            <parameter id="UPPER_BOUND" value="1000" units="mmol_per_gDW_per_hr"/>
            <parameter id="OBJECTIVE_COEFFICIENT" value="0"/>
            <parameter id="FLUX_VALUE" value="0" units="mmol_per_gDW_per_hr"/>
          </listOfParameters>
        </kineticLaw>
      </reaction>
      <reaction id="R_CRNEST6tm" name="eicosatrienoyl carnitine transport (C20:3Crn, n6)">
        <notes>
          <html xmlns="http://www.w3.org/1999/xhtml"><p>GENE_ASSOCIATION: (NM_000387.3 or NM_001039355.1)</p><p>GENE_LIST: NM_000387.3 NM_001039355.1</p><p>SUBSYSTEM: Carnitine Shuttle</p></html>
        </notes>
        <listOfReactants>
          <speciesReference species="M_estcrn6_c"/>
          <speciesReference species="M_crn_m"/>
        </listOfReactants>
        <listOfProducts>
          <speciesReference species="M_crn_c"/>
          <speciesReference species="M_estcrn6_m"/>
        </listOfProducts>
        <kineticLaw>
          <math xmlns="http://www.w3.org/1998/Math/MathML">
            <ci> FLUX_VALUE </ci>
          </math>
          <listOfParameters>
            <parameter id="LOWER_BOUND" value="-1000" units="mmol_per_gDW_per_hr"/>
            <parameter id="UPPER_BOUND" value="1000" units="mmol_per_gDW_per_hr"/>
            <parameter id="OBJECTIVE_COEFFICIENT" value="0"/>
            <parameter id="FLUX_VALUE" value="0" units="mmol_per_gDW_per_hr"/>
          </listOfParameters>
        </kineticLaw>
      </reaction>
      <reaction id="R_CRNET" name="carnitine eicosanoyltransferase (C20:0Crn)">
        <notes>
          <html xmlns="http://www.w3.org/1999/xhtml"><p>GENE_ASSOCIATION: (NM_152359.1 or NM_004377.2 or NM_152246.1 or NM_001031847.1 or NM_152245.1 or NM_001876.2 or NM_152247.1)</p><p>GENE_LIST: NM_001031847.1 NM_001876.2 NM_004377.2 NM_152245.1 NM_152246.1 NM_152247.1 NM_152359.1</p><p>SUBSYSTEM: Carnitine Shuttle</p></html>
        </notes>
        <listOfReactants>
          <speciesReference species="M_crn_c"/>
          <speciesReference species="M_ecsacoa_c"/>
        </listOfReactants>
        <listOfProducts>
          <speciesReference species="M_coa_c"/>
          <speciesReference species="M_ecsacrn_c"/>
        </listOfProducts>
        <kineticLaw>
          <math xmlns="http://www.w3.org/1998/Math/MathML">
            <ci> FLUX_VALUE </ci>
          </math>
          <listOfParameters>
            <parameter id="LOWER_BOUND" value="-1000" units="mmol_per_gDW_per_hr"/>
            <parameter id="UPPER_BOUND" value="1000" units="mmol_per_gDW_per_hr"/>
            <parameter id="OBJECTIVE_COEFFICIENT" value="0"/>
            <parameter id="FLUX_VALUE" value="0" units="mmol_per_gDW_per_hr"/>
          </listOfParameters>
        </kineticLaw>
      </reaction>
      <reaction id="R_CRNETm" name="carnitine eicosanoyltransferase (C20:0Crn), mitochondria">
        <notes>
          <html xmlns="http://www.w3.org/1999/xhtml"><p>GENE_ASSOCIATION: NM_000098.1</p><p>GENE_LIST: NM_000098.1</p><p>SUBSYSTEM: Carnitine Shuttle</p></html>
        </notes>
        <listOfReactants>
          <speciesReference species="M_coa_m"/>
          <speciesReference species="M_ecsacrn_m"/>
        </listOfReactants>
        <listOfProducts>
          <speciesReference species="M_crn_m"/>
          <speciesReference species="M_ecsacoa_m"/>
        </listOfProducts>
        <kineticLaw>
          <math xmlns="http://www.w3.org/1998/Math/MathML">
            <ci> FLUX_VALUE </ci>
          </math>
          <listOfParameters>
            <parameter id="LOWER_BOUND" value="-1000" units="mmol_per_gDW_per_hr"/>
            <parameter id="UPPER_BOUND" value="1000" units="mmol_per_gDW_per_hr"/>
            <parameter id="OBJECTIVE_COEFFICIENT" value="0"/>
            <parameter id="FLUX_VALUE" value="0" units="mmol_per_gDW_per_hr"/>
          </listOfParameters>
        </kineticLaw>
      </reaction>
      <reaction id="R_CRNETtm" name="eicosanoyl carnitine transport (C20:0Crn)">
        <notes>
          <html xmlns="http://www.w3.org/1999/xhtml"><p>GENE_ASSOCIATION: (NM_001039355.1 or NM_000387.3)</p><p>GENE_LIST: NM_000387.3 NM_001039355.1</p><p>SUBSYSTEM: Carnitine Shuttle</p></html>
        </notes>
        <listOfReactants>
          <speciesReference species="M_ecsacrn_c"/>
          <speciesReference species="M_crn_m"/>
        </listOfReactants>
        <listOfProducts>
          <speciesReference species="M_crn_c"/>
          <speciesReference species="M_ecsacrn_m"/>
        </listOfProducts>
        <kineticLaw>
          <math xmlns="http://www.w3.org/1998/Math/MathML">
            <ci> FLUX_VALUE </ci>
          </math>
          <listOfParameters>
            <parameter id="LOWER_BOUND" value="-1000" units="mmol_per_gDW_per_hr"/>
            <parameter id="UPPER_BOUND" value="1000" units="mmol_per_gDW_per_hr"/>
            <parameter id="OBJECTIVE_COEFFICIENT" value="0"/>
            <parameter id="FLUX_VALUE" value="0" units="mmol_per_gDW_per_hr"/>
          </listOfParameters>
        </kineticLaw>
      </reaction>
      <reaction id="R_CRNHD7" name="carnitine hexadecenoyltransferase (C16:1Crn, n7)">
        <notes>
          <html xmlns="http://www.w3.org/1999/xhtml"><p>GENE_ASSOCIATION: (NM_152247.1 or NM_001031847.1 or NM_001876.2 or NM_152245.1 or NM_152246.1 or NM_152359.1 or NM_004377.2)</p><p>GENE_LIST: NM_001031847.1 NM_001876.2 NM_004377.2 NM_152245.1 NM_152246.1 NM_152247.1 NM_152359.1</p><p>SUBSYSTEM: Carnitine Shuttle</p></html>
        </notes>
        <listOfReactants>
          <speciesReference species="M_crn_c"/>
          <speciesReference species="M_hdcoa7_c"/>
        </listOfReactants>
        <listOfProducts>
          <speciesReference species="M_coa_c"/>
          <speciesReference species="M_hdcrn7_c"/>
        </listOfProducts>
        <kineticLaw>
          <math xmlns="http://www.w3.org/1998/Math/MathML">
            <ci> FLUX_VALUE </ci>
          </math>
          <listOfParameters>
            <parameter id="LOWER_BOUND" value="-1000" units="mmol_per_gDW_per_hr"/>
            <parameter id="UPPER_BOUND" value="1000" units="mmol_per_gDW_per_hr"/>
            <parameter id="OBJECTIVE_COEFFICIENT" value="0"/>
            <parameter id="FLUX_VALUE" value="0" units="mmol_per_gDW_per_hr"/>
          </listOfParameters>
        </kineticLaw>
      </reaction>
      <reaction id="R_CRNHD7m" name="carnitine hexadecenoyltransferase (C16:1Crn, n7), mitochondrial">
        <notes>
          <html xmlns="http://www.w3.org/1999/xhtml"><p>GENE_ASSOCIATION: NM_000098.1</p><p>GENE_LIST: NM_000098.1</p><p>SUBSYSTEM: Carnitine Shuttle</p></html>
        </notes>
        <listOfReactants>
          <speciesReference species="M_crn_m"/>
          <speciesReference species="M_hdcoa7_m"/>
        </listOfReactants>
        <listOfProducts>
          <speciesReference species="M_coa_m"/>
          <speciesReference species="M_hdcrn7_m"/>
        </listOfProducts>
        <kineticLaw>
          <math xmlns="http://www.w3.org/1998/Math/MathML">
            <ci> FLUX_VALUE </ci>
          </math>
          <listOfParameters>
            <parameter id="LOWER_BOUND" value="-1000" units="mmol_per_gDW_per_hr"/>
            <parameter id="UPPER_BOUND" value="1000" units="mmol_per_gDW_per_hr"/>
            <parameter id="OBJECTIVE_COEFFICIENT" value="0"/>
            <parameter id="FLUX_VALUE" value="0" units="mmol_per_gDW_per_hr"/>
          </listOfParameters>
        </kineticLaw>
      </reaction>
      <reaction id="R_CRNHD7tm" name="hexadecenoyl carnitine transprot (C16:1Crn, n7)">
        <notes>
          <html xmlns="http://www.w3.org/1999/xhtml"><p>GENE_ASSOCIATION: (NM_000387.3 or NM_001039355.1)</p><p>GENE_LIST: NM_000387.3 NM_001039355.1</p><p>SUBSYSTEM: Carnitine Shuttle</p></html>
        </notes>
        <listOfReactants>
          <speciesReference species="M_hdcrn7_c"/>
          <speciesReference species="M_crn_m"/>
        </listOfReactants>
        <listOfProducts>
          <speciesReference species="M_crn_c"/>
          <speciesReference species="M_hdcrn7_m"/>
        </listOfProducts>
        <kineticLaw>
          <math xmlns="http://www.w3.org/1998/Math/MathML">
            <ci> FLUX_VALUE </ci>
          </math>
          <listOfParameters>
            <parameter id="LOWER_BOUND" value="-1000" units="mmol_per_gDW_per_hr"/>
            <parameter id="UPPER_BOUND" value="1000" units="mmol_per_gDW_per_hr"/>
            <parameter id="OBJECTIVE_COEFFICIENT" value="0"/>
            <parameter id="FLUX_VALUE" value="0" units="mmol_per_gDW_per_hr"/>
          </listOfParameters>
        </kineticLaw>
      </reaction>
      <reaction id="R_CRNHD9" name="carnitine hexadecenoyltransferase (C16:1Crn, n9)">
        <notes>
          <html xmlns="http://www.w3.org/1999/xhtml"><p>GENE_ASSOCIATION: (NM_152247.1 or NM_152245.1 or NM_152246.1 or NM_001876.2 or NM_152359.1 or NM_004377.2 or NM_001031847.1)</p><p>GENE_LIST: NM_001031847.1 NM_001876.2 NM_004377.2 NM_152245.1 NM_152246.1 NM_152247.1 NM_152359.1</p><p>SUBSYSTEM: Carnitine Shuttle</p></html>
        </notes>
        <listOfReactants>
          <speciesReference species="M_crn_c"/>
          <speciesReference species="M_hdcoa9_c"/>
        </listOfReactants>
        <listOfProducts>
          <speciesReference species="M_coa_c"/>
          <speciesReference species="M_hdcrn9_c"/>
        </listOfProducts>
        <kineticLaw>
          <math xmlns="http://www.w3.org/1998/Math/MathML">
            <ci> FLUX_VALUE </ci>
          </math>
          <listOfParameters>
            <parameter id="LOWER_BOUND" value="-1000" units="mmol_per_gDW_per_hr"/>
            <parameter id="UPPER_BOUND" value="1000" units="mmol_per_gDW_per_hr"/>
            <parameter id="OBJECTIVE_COEFFICIENT" value="0"/>
            <parameter id="FLUX_VALUE" value="0" units="mmol_per_gDW_per_hr"/>
          </listOfParameters>
        </kineticLaw>
      </reaction>
      <reaction id="R_CRNHD9m" name="carnitine hexadecenoyltransferase (C16:1Crn, n9), mitochondrial">
        <notes>
          <html xmlns="http://www.w3.org/1999/xhtml"><p>GENE_ASSOCIATION: NM_000098.1</p><p>GENE_LIST: NM_000098.1</p><p>SUBSYSTEM: Carnitine Shuttle</p></html>
        </notes>
        <listOfReactants>
          <speciesReference species="M_crn_m"/>
          <speciesReference species="M_hdcoa9_m"/>
        </listOfReactants>
        <listOfProducts>
          <speciesReference species="M_coa_m"/>
          <speciesReference species="M_hdcrn9_m"/>
        </listOfProducts>
        <kineticLaw>
          <math xmlns="http://www.w3.org/1998/Math/MathML">
            <ci> FLUX_VALUE </ci>
          </math>
          <listOfParameters>
            <parameter id="LOWER_BOUND" value="-1000" units="mmol_per_gDW_per_hr"/>
            <parameter id="UPPER_BOUND" value="1000" units="mmol_per_gDW_per_hr"/>
            <parameter id="OBJECTIVE_COEFFICIENT" value="0"/>
            <parameter id="FLUX_VALUE" value="0" units="mmol_per_gDW_per_hr"/>
          </listOfParameters>
        </kineticLaw>
      </reaction>
      <reaction id="R_CRNHD9tm" name="hexadecenoyl carnitinetransport (C16:1Crn, n9)">
        <notes>
          <html xmlns="http://www.w3.org/1999/xhtml"><p>GENE_ASSOCIATION: (NM_001039355.1 or NM_000387.3)</p><p>GENE_LIST: NM_000387.3 NM_001039355.1</p><p>SUBSYSTEM: Carnitine Shuttle</p></html>
        </notes>
        <listOfReactants>
          <speciesReference species="M_hdcrn9_c"/>
          <speciesReference species="M_crn_m"/>
        </listOfReactants>
        <listOfProducts>
          <speciesReference species="M_crn_c"/>
          <speciesReference species="M_hdcrn9_m"/>
        </listOfProducts>
        <kineticLaw>
          <math xmlns="http://www.w3.org/1998/Math/MathML">
            <ci> FLUX_VALUE </ci>
          </math>
          <listOfParameters>
            <parameter id="LOWER_BOUND" value="-1000" units="mmol_per_gDW_per_hr"/>
            <parameter id="UPPER_BOUND" value="1000" units="mmol_per_gDW_per_hr"/>
            <parameter id="OBJECTIVE_COEFFICIENT" value="0"/>
            <parameter id="FLUX_VALUE" value="0" units="mmol_per_gDW_per_hr"/>
          </listOfParameters>
        </kineticLaw>
      </reaction>
      <reaction id="R_CRNOD5" name="carnitine octadecenoyltransferase (C18:1Crn, n5)">
        <notes>
          <html xmlns="http://www.w3.org/1999/xhtml"><p>GENE_ASSOCIATION: (NM_152247.1 or NM_152245.1 or NM_152246.1 or NM_001876.2 or NM_152359.1 or NM_004377.2 or NM_001031847.1)</p><p>GENE_LIST: NM_001031847.1 NM_001876.2 NM_004377.2 NM_152245.1 NM_152246.1 NM_152247.1 NM_152359.1</p><p>SUBSYSTEM: Carnitine Shuttle</p></html>
        </notes>
        <listOfReactants>
          <speciesReference species="M_crn_c"/>
          <speciesReference species="M_odecoa5_c"/>
        </listOfReactants>
        <listOfProducts>
          <speciesReference species="M_coa_c"/>
          <speciesReference species="M_odecrn5_c"/>
        </listOfProducts>
        <kineticLaw>
          <math xmlns="http://www.w3.org/1998/Math/MathML">
            <ci> FLUX_VALUE </ci>
          </math>
          <listOfParameters>
            <parameter id="LOWER_BOUND" value="-1000" units="mmol_per_gDW_per_hr"/>
            <parameter id="UPPER_BOUND" value="1000" units="mmol_per_gDW_per_hr"/>
            <parameter id="OBJECTIVE_COEFFICIENT" value="0"/>
            <parameter id="FLUX_VALUE" value="0" units="mmol_per_gDW_per_hr"/>
          </listOfParameters>
        </kineticLaw>
      </reaction>
      <reaction id="R_CRNOD5m" name="carnitine octadecenoyltransferase (C18:1Crn, n5), mitochondrial">
        <notes>
          <html xmlns="http://www.w3.org/1999/xhtml"><p>GENE_ASSOCIATION: NM_000098.1</p><p>GENE_LIST: NM_000098.1</p><p>SUBSYSTEM: Carnitine Shuttle</p></html>
        </notes>
        <listOfReactants>
          <speciesReference species="M_crn_m"/>
          <speciesReference species="M_odecoa5_m"/>
        </listOfReactants>
        <listOfProducts>
          <speciesReference species="M_coa_m"/>
          <speciesReference species="M_odecrn5_m"/>
        </listOfProducts>
        <kineticLaw>
          <math xmlns="http://www.w3.org/1998/Math/MathML">
            <ci> FLUX_VALUE </ci>
          </math>
          <listOfParameters>
            <parameter id="LOWER_BOUND" value="-1000" units="mmol_per_gDW_per_hr"/>
            <parameter id="UPPER_BOUND" value="1000" units="mmol_per_gDW_per_hr"/>
            <parameter id="OBJECTIVE_COEFFICIENT" value="0"/>
            <parameter id="FLUX_VALUE" value="0" units="mmol_per_gDW_per_hr"/>
          </listOfParameters>
        </kineticLaw>
      </reaction>
      <reaction id="R_CRNOD5tm" name="octadecenoyl carnitine transport (C18:1Crn, n5)">
        <notes>
          <html xmlns="http://www.w3.org/1999/xhtml"><p>GENE_ASSOCIATION: (NM_000387.3 or NM_001039355.1)</p><p>GENE_LIST: NM_000387.3 NM_001039355.1</p><p>SUBSYSTEM: Carnitine Shuttle</p></html>
        </notes>
        <listOfReactants>
          <speciesReference species="M_odecrn5_c"/>
          <speciesReference species="M_crn_m"/>
        </listOfReactants>
        <listOfProducts>
          <speciesReference species="M_crn_c"/>
          <speciesReference species="M_odecrn5_m"/>
        </listOfProducts>
        <kineticLaw>
          <math xmlns="http://www.w3.org/1998/Math/MathML">
            <ci> FLUX_VALUE </ci>
          </math>
          <listOfParameters>
            <parameter id="LOWER_BOUND" value="-1000" units="mmol_per_gDW_per_hr"/>
            <parameter id="UPPER_BOUND" value="1000" units="mmol_per_gDW_per_hr"/>
            <parameter id="OBJECTIVE_COEFFICIENT" value="0"/>
            <parameter id="FLUX_VALUE" value="0" units="mmol_per_gDW_per_hr"/>
          </listOfParameters>
        </kineticLaw>
      </reaction>
      <reaction id="R_CRNOD7" name="carnitine octadecenoyltransferase (C18:1Crn, n7)">
        <notes>
          <html xmlns="http://www.w3.org/1999/xhtml"><p>GENE_ASSOCIATION: (NM_152359.1 or NM_152247.1 or NM_152245.1 or NM_152246.1 or NM_001876.2 or NM_004377.2 or NM_001031847.1)</p><p>GENE_LIST: NM_001031847.1 NM_001876.2 NM_004377.2 NM_152245.1 NM_152246.1 NM_152247.1 NM_152359.1</p><p>SUBSYSTEM: Carnitine Shuttle</p></html>
        </notes>
        <listOfReactants>
          <speciesReference species="M_crn_c"/>
          <speciesReference species="M_odecoa7_c"/>
        </listOfReactants>
        <listOfProducts>
          <speciesReference species="M_coa_c"/>
          <speciesReference species="M_odecrn7_c"/>
        </listOfProducts>
        <kineticLaw>
          <math xmlns="http://www.w3.org/1998/Math/MathML">
            <ci> FLUX_VALUE </ci>
          </math>
          <listOfParameters>
            <parameter id="LOWER_BOUND" value="-1000" units="mmol_per_gDW_per_hr"/>
            <parameter id="UPPER_BOUND" value="1000" units="mmol_per_gDW_per_hr"/>
            <parameter id="OBJECTIVE_COEFFICIENT" value="0"/>
            <parameter id="FLUX_VALUE" value="0" units="mmol_per_gDW_per_hr"/>
          </listOfParameters>
        </kineticLaw>
      </reaction>
      <reaction id="R_CRNOD7m" name="carnitine octadecenoyltransferase (C18:1Crn, n7), mitochondrial">
        <notes>
          <html xmlns="http://www.w3.org/1999/xhtml"><p>GENE_ASSOCIATION: NM_000098.1</p><p>GENE_LIST: NM_000098.1</p><p>SUBSYSTEM: Carnitine Shuttle</p></html>
        </notes>
        <listOfReactants>
          <speciesReference species="M_crn_m"/>
          <speciesReference species="M_odecoa7_m"/>
        </listOfReactants>
        <listOfProducts>
          <speciesReference species="M_coa_m"/>
          <speciesReference species="M_odecrn7_m"/>
        </listOfProducts>
        <kineticLaw>
          <math xmlns="http://www.w3.org/1998/Math/MathML">
            <ci> FLUX_VALUE </ci>
          </math>
          <listOfParameters>
            <parameter id="LOWER_BOUND" value="-1000" units="mmol_per_gDW_per_hr"/>
            <parameter id="UPPER_BOUND" value="1000" units="mmol_per_gDW_per_hr"/>
            <parameter id="OBJECTIVE_COEFFICIENT" value="0"/>
            <parameter id="FLUX_VALUE" value="0" units="mmol_per_gDW_per_hr"/>
          </listOfParameters>
        </kineticLaw>
      </reaction>
      <reaction id="R_CRNOD7tm" name="octadecenoyl carnitine transferase (C18:1Crn, n7)">
        <notes>
          <html xmlns="http://www.w3.org/1999/xhtml"><p>GENE_ASSOCIATION: (NM_000387.3 or NM_001039355.1)</p><p>GENE_LIST: NM_000387.3 NM_001039355.1</p><p>SUBSYSTEM: Carnitine Shuttle</p></html>
        </notes>
        <listOfReactants>
          <speciesReference species="M_odecrn7_c"/>
          <speciesReference species="M_crn_m"/>
        </listOfReactants>
        <listOfProducts>
          <speciesReference species="M_crn_c"/>
          <speciesReference species="M_odecrn7_m"/>
        </listOfProducts>
        <kineticLaw>
          <math xmlns="http://www.w3.org/1998/Math/MathML">
            <ci> FLUX_VALUE </ci>
          </math>
          <listOfParameters>
            <parameter id="LOWER_BOUND" value="-1000" units="mmol_per_gDW_per_hr"/>
            <parameter id="UPPER_BOUND" value="1000" units="mmol_per_gDW_per_hr"/>
            <parameter id="OBJECTIVE_COEFFICIENT" value="0"/>
            <parameter id="FLUX_VALUE" value="0" units="mmol_per_gDW_per_hr"/>
          </listOfParameters>
        </kineticLaw>
      </reaction>
      <reaction id="R_CRNOD9" name="carnitine octadecenoyltransferase (C18:1Crn, n9)">
        <notes>
          <html xmlns="http://www.w3.org/1999/xhtml"><p>GENE_ASSOCIATION: (NM_152359.1 or NM_004377.2 or NM_001031847.1 or NM_152247.1 or NM_152245.1 or NM_152246.1 or NM_001876.2)</p><p>GENE_LIST: NM_001031847.1 NM_001876.2 NM_004377.2 NM_152245.1 NM_152246.1 NM_152247.1 NM_152359.1</p><p>SUBSYSTEM: Carnitine Shuttle</p></html>
        </notes>
        <listOfReactants>
          <speciesReference species="M_crn_c"/>
          <speciesReference species="M_odecoa9_c"/>
        </listOfReactants>
        <listOfProducts>
          <speciesReference species="M_coa_c"/>
          <speciesReference species="M_odecrn9_c"/>
        </listOfProducts>
        <kineticLaw>
          <math xmlns="http://www.w3.org/1998/Math/MathML">
            <ci> FLUX_VALUE </ci>
          </math>
          <listOfParameters>
            <parameter id="LOWER_BOUND" value="-1000" units="mmol_per_gDW_per_hr"/>
            <parameter id="UPPER_BOUND" value="1000" units="mmol_per_gDW_per_hr"/>
            <parameter id="OBJECTIVE_COEFFICIENT" value="0"/>
            <parameter id="FLUX_VALUE" value="0" units="mmol_per_gDW_per_hr"/>
          </listOfParameters>
        </kineticLaw>
      </reaction>
      <reaction id="R_CRNOD9m" name="carnitine octadecenoyltransferase (C18:1Crn, n9), mitochondrial">
        <notes>
          <html xmlns="http://www.w3.org/1999/xhtml"><p>GENE_ASSOCIATION: NM_000098.1</p><p>GENE_LIST: NM_000098.1</p><p>SUBSYSTEM: Carnitine Shuttle</p></html>
        </notes>
        <listOfReactants>
          <speciesReference species="M_crn_m"/>
          <speciesReference species="M_odecoa9_m"/>
        </listOfReactants>
        <listOfProducts>
          <speciesReference species="M_coa_m"/>
          <speciesReference species="M_odecrn9_m"/>
        </listOfProducts>
        <kineticLaw>
          <math xmlns="http://www.w3.org/1998/Math/MathML">
            <ci> FLUX_VALUE </ci>
          </math>
          <listOfParameters>
            <parameter id="LOWER_BOUND" value="-1000" units="mmol_per_gDW_per_hr"/>
            <parameter id="UPPER_BOUND" value="1000" units="mmol_per_gDW_per_hr"/>
            <parameter id="OBJECTIVE_COEFFICIENT" value="0"/>
            <parameter id="FLUX_VALUE" value="0" units="mmol_per_gDW_per_hr"/>
          </listOfParameters>
        </kineticLaw>
      </reaction>
      <reaction id="R_CRNOD9tm" name="octadecenoyl carnitine transport (C18:1Crn, n9)">
        <notes>
          <html xmlns="http://www.w3.org/1999/xhtml"><p>GENE_ASSOCIATION: (NM_001039355.1 or NM_000387.3)</p><p>GENE_LIST: NM_000387.3 NM_001039355.1</p><p>SUBSYSTEM: Carnitine Shuttle</p></html>
        </notes>
        <listOfReactants>
          <speciesReference species="M_odecrn9_c"/>
          <speciesReference species="M_crn_m"/>
        </listOfReactants>
        <listOfProducts>
          <speciesReference species="M_crn_c"/>
          <speciesReference species="M_odecrn9_m"/>
        </listOfProducts>
        <kineticLaw>
          <math xmlns="http://www.w3.org/1998/Math/MathML">
            <ci> FLUX_VALUE </ci>
          </math>
          <listOfParameters>
            <parameter id="LOWER_BOUND" value="-1000" units="mmol_per_gDW_per_hr"/>
            <parameter id="UPPER_BOUND" value="1000" units="mmol_per_gDW_per_hr"/>
            <parameter id="OBJECTIVE_COEFFICIENT" value="0"/>
            <parameter id="FLUX_VALUE" value="0" units="mmol_per_gDW_per_hr"/>
          </listOfParameters>
        </kineticLaw>
      </reaction>
      <reaction id="R_CRNODD6" name="carnitine octadecadienoyltransferase (C18:2Crn, n6)">
        <notes>
          <html xmlns="http://www.w3.org/1999/xhtml"><p>GENE_ASSOCIATION: (NM_001031847.1 or NM_001876.2 or NM_152359.1 or NM_152247.1 or NM_004377.2 or NM_152245.1 or NM_152246.1)</p><p>GENE_LIST: NM_001031847.1 NM_001876.2 NM_004377.2 NM_152245.1 NM_152246.1 NM_152247.1 NM_152359.1</p><p>SUBSYSTEM: Carnitine Shuttle</p></html>
        </notes>
        <listOfReactants>
          <speciesReference species="M_crn_c"/>
          <speciesReference species="M_ocdycacoa6_c"/>
        </listOfReactants>
        <listOfProducts>
          <speciesReference species="M_coa_c"/>
          <speciesReference species="M_ocdycacrn6_c"/>
        </listOfProducts>
        <kineticLaw>
          <math xmlns="http://www.w3.org/1998/Math/MathML">
            <ci> FLUX_VALUE </ci>
          </math>
          <listOfParameters>
            <parameter id="LOWER_BOUND" value="-1000" units="mmol_per_gDW_per_hr"/>
            <parameter id="UPPER_BOUND" value="1000" units="mmol_per_gDW_per_hr"/>
            <parameter id="OBJECTIVE_COEFFICIENT" value="0"/>
            <parameter id="FLUX_VALUE" value="0" units="mmol_per_gDW_per_hr"/>
          </listOfParameters>
        </kineticLaw>
      </reaction>
      <reaction id="R_CRNODD6m" name="carnitine octadecadienoyltransferase (C18:2Crn, n6), mitochondrial">
        <notes>
          <html xmlns="http://www.w3.org/1999/xhtml"><p>GENE_ASSOCIATION: NM_000098.1</p><p>GENE_LIST: NM_000098.1</p><p>SUBSYSTEM: Carnitine Shuttle</p></html>
        </notes>
        <listOfReactants>
          <speciesReference species="M_crn_m"/>
          <speciesReference species="M_ocdycacoa6_m"/>
        </listOfReactants>
        <listOfProducts>
          <speciesReference species="M_coa_m"/>
          <speciesReference species="M_ocdycacrn6_m"/>
        </listOfProducts>
        <kineticLaw>
          <math xmlns="http://www.w3.org/1998/Math/MathML">
            <ci> FLUX_VALUE </ci>
          </math>
          <listOfParameters>
            <parameter id="LOWER_BOUND" value="-1000" units="mmol_per_gDW_per_hr"/>
            <parameter id="UPPER_BOUND" value="1000" units="mmol_per_gDW_per_hr"/>
            <parameter id="OBJECTIVE_COEFFICIENT" value="0"/>
            <parameter id="FLUX_VALUE" value="0" units="mmol_per_gDW_per_hr"/>
          </listOfParameters>
        </kineticLaw>
      </reaction>
      <reaction id="R_CRNODD6tm" name="octadecadienoyl carnitine transferase (C18:2Crn, n6)">
        <notes>
          <html xmlns="http://www.w3.org/1999/xhtml"><p>GENE_ASSOCIATION: (NM_001039355.1 or NM_000387.3)</p><p>GENE_LIST: NM_000387.3 NM_001039355.1</p><p>SUBSYSTEM: Carnitine Shuttle</p></html>
        </notes>
        <listOfReactants>
          <speciesReference species="M_ocdycacrn6_c"/>
          <speciesReference species="M_crn_m"/>
        </listOfReactants>
        <listOfProducts>
          <speciesReference species="M_crn_c"/>
          <speciesReference species="M_ocdycacrn6_m"/>
        </listOfProducts>
        <kineticLaw>
          <math xmlns="http://www.w3.org/1998/Math/MathML">
            <ci> FLUX_VALUE </ci>
          </math>
          <listOfParameters>
            <parameter id="LOWER_BOUND" value="-1000" units="mmol_per_gDW_per_hr"/>
            <parameter id="UPPER_BOUND" value="1000" units="mmol_per_gDW_per_hr"/>
            <parameter id="OBJECTIVE_COEFFICIENT" value="0"/>
            <parameter id="FLUX_VALUE" value="0" units="mmol_per_gDW_per_hr"/>
          </listOfParameters>
        </kineticLaw>
      </reaction>
      <reaction id="R_CRNODT3" name="carnitine octadecatrienoyltransferase (C18:3Crn, n3)">
        <notes>
          <html xmlns="http://www.w3.org/1999/xhtml"><p>GENE_ASSOCIATION: (NM_152245.1 or NM_152246.1 or NM_152247.1 or NM_152359.1 or NM_001876.2 or NM_001031847.1 or NM_004377.2)</p><p>GENE_LIST: NM_001031847.1 NM_001876.2 NM_004377.2 NM_152245.1 NM_152246.1 NM_152247.1 NM_152359.1</p><p>SUBSYSTEM: Carnitine Shuttle</p></html>
        </notes>
        <listOfReactants>
          <speciesReference species="M_crn_c"/>
          <speciesReference species="M_odcoa3_c"/>
        </listOfReactants>
        <listOfProducts>
          <speciesReference species="M_coa_c"/>
          <speciesReference species="M_odcrn3_c"/>
        </listOfProducts>
        <kineticLaw>
          <math xmlns="http://www.w3.org/1998/Math/MathML">
            <ci> FLUX_VALUE </ci>
          </math>
          <listOfParameters>
            <parameter id="LOWER_BOUND" value="-1000" units="mmol_per_gDW_per_hr"/>
            <parameter id="UPPER_BOUND" value="1000" units="mmol_per_gDW_per_hr"/>
            <parameter id="OBJECTIVE_COEFFICIENT" value="0"/>
            <parameter id="FLUX_VALUE" value="0" units="mmol_per_gDW_per_hr"/>
          </listOfParameters>
        </kineticLaw>
      </reaction>
      <reaction id="R_CRNODT3m" name="carnitine octadecatrienoyltransferase (C18:3Crn, n3), mitochondrial">
        <notes>
          <html xmlns="http://www.w3.org/1999/xhtml"><p>GENE_ASSOCIATION: NM_000098.1</p><p>GENE_LIST: NM_000098.1</p><p>SUBSYSTEM: Carnitine Shuttle</p></html>
        </notes>
        <listOfReactants>
          <speciesReference species="M_crn_m"/>
          <speciesReference species="M_odcoa3_m"/>
        </listOfReactants>
        <listOfProducts>
          <speciesReference species="M_coa_m"/>
          <speciesReference species="M_odcrn3_m"/>
        </listOfProducts>
        <kineticLaw>
          <math xmlns="http://www.w3.org/1998/Math/MathML">
            <ci> FLUX_VALUE </ci>
          </math>
          <listOfParameters>
            <parameter id="LOWER_BOUND" value="-1000" units="mmol_per_gDW_per_hr"/>
            <parameter id="UPPER_BOUND" value="1000" units="mmol_per_gDW_per_hr"/>
            <parameter id="OBJECTIVE_COEFFICIENT" value="0"/>
            <parameter id="FLUX_VALUE" value="0" units="mmol_per_gDW_per_hr"/>
          </listOfParameters>
        </kineticLaw>
      </reaction>
      <reaction id="R_CRNODT3tm" name="octadecatrienoyl carnitine transferase (C18:3Crn, n3)">
        <notes>
          <html xmlns="http://www.w3.org/1999/xhtml"><p>GENE_ASSOCIATION: (NM_000387.3 or NM_001039355.1)</p><p>GENE_LIST: NM_000387.3 NM_001039355.1</p><p>SUBSYSTEM: Carnitine Shuttle</p></html>
        </notes>
        <listOfReactants>
          <speciesReference species="M_odcrn3_c"/>
          <speciesReference species="M_crn_m"/>
        </listOfReactants>
        <listOfProducts>
          <speciesReference species="M_crn_c"/>
          <speciesReference species="M_odcrn3_m"/>
        </listOfProducts>
        <kineticLaw>
          <math xmlns="http://www.w3.org/1998/Math/MathML">
            <ci> FLUX_VALUE </ci>
          </math>
          <listOfParameters>
            <parameter id="LOWER_BOUND" value="-1000" units="mmol_per_gDW_per_hr"/>
            <parameter id="UPPER_BOUND" value="1000" units="mmol_per_gDW_per_hr"/>
            <parameter id="OBJECTIVE_COEFFICIENT" value="0"/>
            <parameter id="FLUX_VALUE" value="0" units="mmol_per_gDW_per_hr"/>
          </listOfParameters>
        </kineticLaw>
      </reaction>
      <reaction id="R_CRNOSR9" name="carnitine ocosatetraenoyltransferase (C22:4Crn, n6)">
        <notes>
          <html xmlns="http://www.w3.org/1999/xhtml"><p>GENE_ASSOCIATION: (NM_152245.1 or NM_152247.1 or NM_001876.2 or NM_152246.1 or NM_004377.2 or NM_001031847.1 or NM_152359.1)</p><p>GENE_LIST: NM_001031847.1 NM_001876.2 NM_004377.2 NM_152245.1 NM_152246.1 NM_152247.1 NM_152359.1</p><p>SUBSYSTEM: Carnitine Shuttle</p></html>
        </notes>
        <listOfReactants>
          <speciesReference species="M_crn_c"/>
          <speciesReference species="M_osttcoa6_c"/>
        </listOfReactants>
        <listOfProducts>
          <speciesReference species="M_coa_c"/>
          <speciesReference species="M_osttcrn6_c"/>
        </listOfProducts>
        <kineticLaw>
          <math xmlns="http://www.w3.org/1998/Math/MathML">
            <ci> FLUX_VALUE </ci>
          </math>
          <listOfParameters>
            <parameter id="LOWER_BOUND" value="-1000" units="mmol_per_gDW_per_hr"/>
            <parameter id="UPPER_BOUND" value="1000" units="mmol_per_gDW_per_hr"/>
            <parameter id="OBJECTIVE_COEFFICIENT" value="0"/>
            <parameter id="FLUX_VALUE" value="0" units="mmol_per_gDW_per_hr"/>
          </listOfParameters>
        </kineticLaw>
      </reaction>
      <reaction id="R_CRNOSR9m" name="carnitine ocosatetraenoyltransferase (C22:4Crn, n6), mitochondrial">
        <notes>
          <html xmlns="http://www.w3.org/1999/xhtml"><p>GENE_ASSOCIATION: NM_000098.1</p><p>GENE_LIST: NM_000098.1</p><p>SUBSYSTEM: Carnitine Shuttle</p></html>
        </notes>
        <listOfReactants>
          <speciesReference species="M_crn_m"/>
          <speciesReference species="M_osttcoa6_m"/>
        </listOfReactants>
        <listOfProducts>
          <speciesReference species="M_coa_m"/>
          <speciesReference species="M_osttcrn6_m"/>
        </listOfProducts>
        <kineticLaw>
          <math xmlns="http://www.w3.org/1998/Math/MathML">
            <ci> FLUX_VALUE </ci>
          </math>
          <listOfParameters>
            <parameter id="LOWER_BOUND" value="-1000" units="mmol_per_gDW_per_hr"/>
            <parameter id="UPPER_BOUND" value="1000" units="mmol_per_gDW_per_hr"/>
            <parameter id="OBJECTIVE_COEFFICIENT" value="0"/>
            <parameter id="FLUX_VALUE" value="0" units="mmol_per_gDW_per_hr"/>
          </listOfParameters>
        </kineticLaw>
      </reaction>
      <reaction id="R_CRNOSR9tm" name="ocosatetraenoyl carnitine transport (C22:4Crn, n6)">
        <notes>
          <html xmlns="http://www.w3.org/1999/xhtml"><p>GENE_ASSOCIATION: (NM_001039355.1 or NM_000387.3)</p><p>GENE_LIST: NM_000387.3 NM_001039355.1</p><p>SUBSYSTEM: Carnitine Shuttle</p></html>
        </notes>
        <listOfReactants>
          <speciesReference species="M_osttcrn6_c"/>
          <speciesReference species="M_crn_m"/>
        </listOfReactants>
        <listOfProducts>
          <speciesReference species="M_crn_c"/>
          <speciesReference species="M_osttcrn6_m"/>
        </listOfProducts>
        <kineticLaw>
          <math xmlns="http://www.w3.org/1998/Math/MathML">
            <ci> FLUX_VALUE </ci>
          </math>
          <listOfParameters>
            <parameter id="LOWER_BOUND" value="-1000" units="mmol_per_gDW_per_hr"/>
            <parameter id="UPPER_BOUND" value="1000" units="mmol_per_gDW_per_hr"/>
            <parameter id="OBJECTIVE_COEFFICIENT" value="0"/>
            <parameter id="FLUX_VALUE" value="0" units="mmol_per_gDW_per_hr"/>
          </listOfParameters>
        </kineticLaw>
      </reaction>
      <reaction id="R_CRNOT" name="carnitine octadecanoyltransferase (C18:0Crn)">
        <notes>
          <html xmlns="http://www.w3.org/1999/xhtml"><p>GENE_ASSOCIATION: (NM_152246.1 or NM_001031847.1 or NM_152245.1 or NM_004377.2 or NM_001876.2 or NM_152247.1 or NM_152359.1)</p><p>GENE_LIST: NM_001031847.1 NM_001876.2 NM_004377.2 NM_152245.1 NM_152246.1 NM_152247.1 NM_152359.1</p><p>SUBSYSTEM: Carnitine Shuttle</p></html>
        </notes>
        <listOfReactants>
          <speciesReference species="M_crn_c"/>
          <speciesReference species="M_strcoa_c"/>
        </listOfReactants>
        <listOfProducts>
          <speciesReference species="M_coa_c"/>
          <speciesReference species="M_strcrn_c"/>
        </listOfProducts>
        <kineticLaw>
          <math xmlns="http://www.w3.org/1998/Math/MathML">
            <ci> FLUX_VALUE </ci>
          </math>
          <listOfParameters>
            <parameter id="LOWER_BOUND" value="-1000" units="mmol_per_gDW_per_hr"/>
            <parameter id="UPPER_BOUND" value="1000" units="mmol_per_gDW_per_hr"/>
            <parameter id="OBJECTIVE_COEFFICIENT" value="0"/>
            <parameter id="FLUX_VALUE" value="0" units="mmol_per_gDW_per_hr"/>
          </listOfParameters>
        </kineticLaw>
      </reaction>
      <reaction id="R_CRNOTm" name="carnitine octadecanoyltransferase (C18:0Crn), mitochondria">
        <notes>
          <html xmlns="http://www.w3.org/1999/xhtml"><p>GENE_ASSOCIATION: NM_000098.1</p><p>GENE_LIST: NM_000098.1</p><p>SUBSYSTEM: Carnitine Shuttle</p></html>
        </notes>
        <listOfReactants>
          <speciesReference species="M_coa_m"/>
          <speciesReference species="M_strcrn_m"/>
        </listOfReactants>
        <listOfProducts>
          <speciesReference species="M_crn_m"/>
          <speciesReference species="M_strcoa_m"/>
        </listOfProducts>
        <kineticLaw>
          <math xmlns="http://www.w3.org/1998/Math/MathML">
            <ci> FLUX_VALUE </ci>
          </math>
          <listOfParameters>
            <parameter id="LOWER_BOUND" value="-1000" units="mmol_per_gDW_per_hr"/>
            <parameter id="UPPER_BOUND" value="1000" units="mmol_per_gDW_per_hr"/>
            <parameter id="OBJECTIVE_COEFFICIENT" value="0"/>
            <parameter id="FLUX_VALUE" value="0" units="mmol_per_gDW_per_hr"/>
          </listOfParameters>
        </kineticLaw>
      </reaction>
      <reaction id="R_CRNOTtm" name="octadecanoyl carnitine transport (C18:0Crn)">
        <notes>
          <html xmlns="http://www.w3.org/1999/xhtml"><p>GENE_ASSOCIATION: (NM_001039355.1 or NM_000387.3)</p><p>GENE_LIST: NM_000387.3 NM_001039355.1</p><p>SUBSYSTEM: Carnitine Shuttle</p></html>
        </notes>
        <listOfReactants>
          <speciesReference species="M_strcrn_c"/>
          <speciesReference species="M_crn_m"/>
        </listOfReactants>
        <listOfProducts>
          <speciesReference species="M_crn_c"/>
          <speciesReference species="M_strcrn_m"/>
        </listOfProducts>
        <kineticLaw>
          <math xmlns="http://www.w3.org/1998/Math/MathML">
            <ci> FLUX_VALUE </ci>
          </math>
          <listOfParameters>
            <parameter id="LOWER_BOUND" value="-1000" units="mmol_per_gDW_per_hr"/>
            <parameter id="UPPER_BOUND" value="1000" units="mmol_per_gDW_per_hr"/>
            <parameter id="OBJECTIVE_COEFFICIENT" value="0"/>
            <parameter id="FLUX_VALUE" value="0" units="mmol_per_gDW_per_hr"/>
          </listOfParameters>
        </kineticLaw>
      </reaction>
      <reaction id="R_CRNPDT" name="carnitine pentadecanoyltransferase (C15:0Crn)">
        <notes>
          <html xmlns="http://www.w3.org/1999/xhtml"><p>GENE_ASSOCIATION: (NM_152359.1 or NM_152245.1 or NM_001031847.1 or NM_152247.1 or NM_001876.2 or NM_004377.2 or NM_152246.1)</p><p>GENE_LIST: NM_001031847.1 NM_001876.2 NM_004377.2 NM_152245.1 NM_152246.1 NM_152247.1 NM_152359.1</p><p>SUBSYSTEM: Carnitine Shuttle</p></html>
        </notes>
        <listOfReactants>
          <speciesReference species="M_crn_c"/>
          <speciesReference species="M_pdcoa_c"/>
        </listOfReactants>
        <listOfProducts>
          <speciesReference species="M_coa_c"/>
          <speciesReference species="M_pdcrn_c"/>
        </listOfProducts>
        <kineticLaw>
          <math xmlns="http://www.w3.org/1998/Math/MathML">
            <ci> FLUX_VALUE </ci>
          </math>
          <listOfParameters>
            <parameter id="LOWER_BOUND" value="-1000" units="mmol_per_gDW_per_hr"/>
            <parameter id="UPPER_BOUND" value="1000" units="mmol_per_gDW_per_hr"/>
            <parameter id="OBJECTIVE_COEFFICIENT" value="0"/>
            <parameter id="FLUX_VALUE" value="0" units="mmol_per_gDW_per_hr"/>
          </listOfParameters>
        </kineticLaw>
      </reaction>
      <reaction id="R_CRNPDTm" name="carnitine pentadecanoyltransferase (C15:0Crn), mitochondria">
        <notes>
          <html xmlns="http://www.w3.org/1999/xhtml"><p>GENE_ASSOCIATION: NM_000098.1</p><p>GENE_LIST: NM_000098.1</p><p>SUBSYSTEM: Carnitine Shuttle</p></html>
        </notes>
        <listOfReactants>
          <speciesReference species="M_coa_m"/>
          <speciesReference species="M_pdcrn_m"/>
        </listOfReactants>
        <listOfProducts>
          <speciesReference species="M_crn_m"/>
          <speciesReference species="M_pdcoa_m"/>
        </listOfProducts>
        <kineticLaw>
          <math xmlns="http://www.w3.org/1998/Math/MathML">
            <ci> FLUX_VALUE </ci>
          </math>
          <listOfParameters>
            <parameter id="LOWER_BOUND" value="-1000" units="mmol_per_gDW_per_hr"/>
            <parameter id="UPPER_BOUND" value="1000" units="mmol_per_gDW_per_hr"/>
            <parameter id="OBJECTIVE_COEFFICIENT" value="0"/>
            <parameter id="FLUX_VALUE" value="0" units="mmol_per_gDW_per_hr"/>
          </listOfParameters>
        </kineticLaw>
      </reaction>
      <reaction id="R_CRNPDTtm" name="pentadecanoyl carnitine transport (C15:0Crn)">
        <notes>
          <html xmlns="http://www.w3.org/1999/xhtml"><p>GENE_ASSOCIATION: (NM_001039355.1 or NM_000387.3)</p><p>GENE_LIST: NM_000387.3 NM_001039355.1</p><p>SUBSYSTEM: Carnitine Shuttle</p></html>
        </notes>
        <listOfReactants>
          <speciesReference species="M_pdcrn_c"/>
          <speciesReference species="M_crn_m"/>
        </listOfReactants>
        <listOfProducts>
          <speciesReference species="M_crn_c"/>
          <speciesReference species="M_pdcrn_m"/>
        </listOfProducts>
        <kineticLaw>
          <math xmlns="http://www.w3.org/1998/Math/MathML">
            <ci> FLUX_VALUE </ci>
          </math>
          <listOfParameters>
            <parameter id="LOWER_BOUND" value="-1000" units="mmol_per_gDW_per_hr"/>
            <parameter id="UPPER_BOUND" value="1000" units="mmol_per_gDW_per_hr"/>
            <parameter id="OBJECTIVE_COEFFICIENT" value="0"/>
            <parameter id="FLUX_VALUE" value="0" units="mmol_per_gDW_per_hr"/>
          </listOfParameters>
        </kineticLaw>
      </reaction>
      <reaction id="R_CRNPPT" name="carnitine propionyltransferase">
        <notes>
          <html xmlns="http://www.w3.org/1999/xhtml"><p>SUBSYSTEM: Transport, Mitochondrial</p></html>
        </notes>
        <listOfReactants>
          <speciesReference species="M_crn_c"/>
          <speciesReference species="M_ppcoa_c"/>
        </listOfReactants>
        <listOfProducts>
          <speciesReference species="M_coa_c"/>
          <speciesReference species="M_pcrn_c"/>
        </listOfProducts>
        <kineticLaw>
          <math xmlns="http://www.w3.org/1998/Math/MathML">
            <ci> FLUX_VALUE </ci>
          </math>
          <listOfParameters>
            <parameter id="LOWER_BOUND" value="-1000" units="mmol_per_gDW_per_hr"/>
            <parameter id="UPPER_BOUND" value="1000" units="mmol_per_gDW_per_hr"/>
            <parameter id="OBJECTIVE_COEFFICIENT" value="0"/>
            <parameter id="FLUX_VALUE" value="0" units="mmol_per_gDW_per_hr"/>
          </listOfParameters>
        </kineticLaw>
      </reaction>
      <reaction id="R_CRNPPTtm" name="carnitine propionyltransferase">
        <notes>
          <html xmlns="http://www.w3.org/1999/xhtml"><p>SUBSYSTEM: Transport, Mitochondrial</p></html>
        </notes>
        <listOfReactants>
          <speciesReference species="M_pcrn_c"/>
          <speciesReference species="M_crn_m"/>
        </listOfReactants>
        <listOfProducts>
          <speciesReference species="M_crn_c"/>
          <speciesReference species="M_pcrn_m"/>
        </listOfProducts>
        <kineticLaw>
          <math xmlns="http://www.w3.org/1998/Math/MathML">
            <ci> FLUX_VALUE </ci>
          </math>
          <listOfParameters>
            <parameter id="LOWER_BOUND" value="-1000" units="mmol_per_gDW_per_hr"/>
            <parameter id="UPPER_BOUND" value="1000" units="mmol_per_gDW_per_hr"/>
            <parameter id="OBJECTIVE_COEFFICIENT" value="0"/>
            <parameter id="FLUX_VALUE" value="0" units="mmol_per_gDW_per_hr"/>
          </listOfParameters>
        </kineticLaw>
      </reaction>
      <reaction id="R_CRNPT" name="carnitine O-palmitoyltransferase (C16:0Crn)">
        <notes>
          <html xmlns="http://www.w3.org/1999/xhtml"><p>GENE_ASSOCIATION: (NM_152245.1 or NM_001031847.1 or NM_152359.1 or NM_152246.1 or NM_004377.2 or NM_001876.2 or NM_152247.1)</p><p>GENE_LIST: NM_001031847.1 NM_001876.2 NM_004377.2 NM_152245.1 NM_152246.1 NM_152247.1 NM_152359.1</p><p>SUBSYSTEM: Carnitine Shuttle</p></html>
        </notes>
        <listOfReactants>
          <speciesReference species="M_crn_c"/>
          <speciesReference species="M_pmtcoa_c"/>
        </listOfReactants>
        <listOfProducts>
          <speciesReference species="M_coa_c"/>
          <speciesReference species="M_pmtcrn_c"/>
        </listOfProducts>
        <kineticLaw>
          <math xmlns="http://www.w3.org/1998/Math/MathML">
            <ci> FLUX_VALUE </ci>
          </math>
          <listOfParameters>
            <parameter id="LOWER_BOUND" value="-1000" units="mmol_per_gDW_per_hr"/>
            <parameter id="UPPER_BOUND" value="1000" units="mmol_per_gDW_per_hr"/>
            <parameter id="OBJECTIVE_COEFFICIENT" value="0"/>
            <parameter id="FLUX_VALUE" value="0" units="mmol_per_gDW_per_hr"/>
          </listOfParameters>
        </kineticLaw>
      </reaction>
      <reaction id="R_CRNPTm" name="carnitine palmitoyltransferase (C16:0Crn), mitochondrial">
        <notes>
          <html xmlns="http://www.w3.org/1999/xhtml"><p>GENE_ASSOCIATION: NM_000098.1</p><p>GENE_LIST: NM_000098.1</p><p>SUBSYSTEM: Carnitine Shuttle</p></html>
        </notes>
        <listOfReactants>
          <speciesReference species="M_coa_m"/>
          <speciesReference species="M_pmtcrn_m"/>
        </listOfReactants>
        <listOfProducts>
          <speciesReference species="M_crn_m"/>
          <speciesReference species="M_pmtcoa_m"/>
        </listOfProducts>
        <kineticLaw>
          <math xmlns="http://www.w3.org/1998/Math/MathML">
            <ci> FLUX_VALUE </ci>
          </math>
          <listOfParameters>
            <parameter id="LOWER_BOUND" value="-1000" units="mmol_per_gDW_per_hr"/>
            <parameter id="UPPER_BOUND" value="1000" units="mmol_per_gDW_per_hr"/>
            <parameter id="OBJECTIVE_COEFFICIENT" value="0"/>
            <parameter id="FLUX_VALUE" value="0" units="mmol_per_gDW_per_hr"/>
          </listOfParameters>
        </kineticLaw>
      </reaction>
      <reaction id="R_CRNPTtm" name="Palmitoylcarnitine shuttle (C16:0Crn), mitochondrial">
        <notes>
          <html xmlns="http://www.w3.org/1999/xhtml"><p>GENE_ASSOCIATION: (NM_001039355.1 or NM_000387.3)</p><p>GENE_LIST: NM_000387.3 NM_001039355.1</p><p>SUBSYSTEM: Carnitine Shuttle</p></html>
        </notes>
        <listOfReactants>
          <speciesReference species="M_pmtcrn_c"/>
          <speciesReference species="M_crn_m"/>
        </listOfReactants>
        <listOfProducts>
          <speciesReference species="M_crn_c"/>
          <speciesReference species="M_pmtcrn_m"/>
        </listOfProducts>
        <kineticLaw>
          <math xmlns="http://www.w3.org/1998/Math/MathML">
            <ci> FLUX_VALUE </ci>
          </math>
          <listOfParameters>
            <parameter id="LOWER_BOUND" value="-1000" units="mmol_per_gDW_per_hr"/>
            <parameter id="UPPER_BOUND" value="1000" units="mmol_per_gDW_per_hr"/>
            <parameter id="OBJECTIVE_COEFFICIENT" value="0"/>
            <parameter id="FLUX_VALUE" value="0" units="mmol_per_gDW_per_hr"/>
          </listOfParameters>
        </kineticLaw>
      </reaction>
      <reaction id="R_CRNTD5" name="carnitine tetradecenoyltransferase (C14:1Crn, n5)">
        <notes>
          <html xmlns="http://www.w3.org/1999/xhtml"><p>GENE_ASSOCIATION: (NM_152359.1 or NM_004377.2 or NM_001031847.1 or NM_152247.1 or NM_152245.1 or NM_152246.1 or NM_001876.2)</p><p>GENE_LIST: NM_001031847.1 NM_001876.2 NM_004377.2 NM_152245.1 NM_152246.1 NM_152247.1 NM_152359.1</p><p>SUBSYSTEM: Carnitine Shuttle</p></html>
        </notes>
        <listOfReactants>
          <speciesReference species="M_crn_c"/>
          <speciesReference species="M_tdecoa5_c"/>
        </listOfReactants>
        <listOfProducts>
          <speciesReference species="M_coa_c"/>
          <speciesReference species="M_tdecrn5_c"/>
        </listOfProducts>
        <kineticLaw>
          <math xmlns="http://www.w3.org/1998/Math/MathML">
            <ci> FLUX_VALUE </ci>
          </math>
          <listOfParameters>
            <parameter id="LOWER_BOUND" value="-1000" units="mmol_per_gDW_per_hr"/>
            <parameter id="UPPER_BOUND" value="1000" units="mmol_per_gDW_per_hr"/>
            <parameter id="OBJECTIVE_COEFFICIENT" value="0"/>
            <parameter id="FLUX_VALUE" value="0" units="mmol_per_gDW_per_hr"/>
          </listOfParameters>
        </kineticLaw>
      </reaction>
      <reaction id="R_CRNTD5m" name="carnitine tetradecenoyltransferase (C14:1Crn, n5), mitochondrial">
        <notes>
          <html xmlns="http://www.w3.org/1999/xhtml"><p>GENE_ASSOCIATION: NM_000098.1</p><p>GENE_LIST: NM_000098.1</p><p>SUBSYSTEM: Carnitine Shuttle</p></html>
        </notes>
        <listOfReactants>
          <speciesReference species="M_crn_m"/>
          <speciesReference species="M_tdecoa5_m"/>
        </listOfReactants>
        <listOfProducts>
          <speciesReference species="M_coa_m"/>
          <speciesReference species="M_tdecrn5_m"/>
        </listOfProducts>
        <kineticLaw>
          <math xmlns="http://www.w3.org/1998/Math/MathML">
            <ci> FLUX_VALUE </ci>
          </math>
          <listOfParameters>
            <parameter id="LOWER_BOUND" value="-1000" units="mmol_per_gDW_per_hr"/>
            <parameter id="UPPER_BOUND" value="1000" units="mmol_per_gDW_per_hr"/>
            <parameter id="OBJECTIVE_COEFFICIENT" value="0"/>
            <parameter id="FLUX_VALUE" value="0" units="mmol_per_gDW_per_hr"/>
          </listOfParameters>
        </kineticLaw>
      </reaction>
      <reaction id="R_CRNTD5tm" name="tetradecenoyl carnitine transport (C14:1Crn, n5)">
        <notes>
          <html xmlns="http://www.w3.org/1999/xhtml"><p>GENE_ASSOCIATION: (NM_000387.3 or NM_001039355.1)</p><p>GENE_LIST: NM_000387.3 NM_001039355.1</p><p>SUBSYSTEM: Carnitine Shuttle</p></html>
        </notes>
        <listOfReactants>
          <speciesReference species="M_tdecrn5_c"/>
          <speciesReference species="M_crn_m"/>
        </listOfReactants>
        <listOfProducts>
          <speciesReference species="M_crn_c"/>
          <speciesReference species="M_tdecrn5_m"/>
        </listOfProducts>
        <kineticLaw>
          <math xmlns="http://www.w3.org/1998/Math/MathML">
            <ci> FLUX_VALUE </ci>
          </math>
          <listOfParameters>
            <parameter id="LOWER_BOUND" value="-1000" units="mmol_per_gDW_per_hr"/>
            <parameter id="UPPER_BOUND" value="1000" units="mmol_per_gDW_per_hr"/>
            <parameter id="OBJECTIVE_COEFFICIENT" value="0"/>
            <parameter id="FLUX_VALUE" value="0" units="mmol_per_gDW_per_hr"/>
          </listOfParameters>
        </kineticLaw>
      </reaction>
      <reaction id="R_CRNTDT" name="carnitine tetradecanoyltransferase (C14:0Crn)">
        <notes>
          <html xmlns="http://www.w3.org/1999/xhtml"><p>GENE_ASSOCIATION: (NM_001876.2 or NM_152245.1 or NM_001031847.1 or NM_152247.1 or NM_004377.2 or NM_152246.1 or NM_152359.1)</p><p>GENE_LIST: NM_001031847.1 NM_001876.2 NM_004377.2 NM_152245.1 NM_152246.1 NM_152247.1 NM_152359.1</p><p>SUBSYSTEM: Carnitine Shuttle</p></html>
        </notes>
        <listOfReactants>
          <speciesReference species="M_crn_c"/>
          <speciesReference species="M_tdcoa_c"/>
        </listOfReactants>
        <listOfProducts>
          <speciesReference species="M_coa_c"/>
          <speciesReference species="M_tdcrn_c"/>
        </listOfProducts>
        <kineticLaw>
          <math xmlns="http://www.w3.org/1998/Math/MathML">
            <ci> FLUX_VALUE </ci>
          </math>
          <listOfParameters>
            <parameter id="LOWER_BOUND" value="-1000" units="mmol_per_gDW_per_hr"/>
            <parameter id="UPPER_BOUND" value="1000" units="mmol_per_gDW_per_hr"/>
            <parameter id="OBJECTIVE_COEFFICIENT" value="0"/>
            <parameter id="FLUX_VALUE" value="0" units="mmol_per_gDW_per_hr"/>
          </listOfParameters>
        </kineticLaw>
      </reaction>
      <reaction id="R_CRNTDm" name="carnitine tetradecanoyltransferase (C14:0Crn, mitochondria">
        <notes>
          <html xmlns="http://www.w3.org/1999/xhtml"><p>GENE_ASSOCIATION: NM_000098.1</p><p>GENE_LIST: NM_000098.1</p><p>SUBSYSTEM: Carnitine Shuttle</p></html>
        </notes>
        <listOfReactants>
          <speciesReference species="M_coa_m"/>
          <speciesReference species="M_tdcrn_m"/>
        </listOfReactants>
        <listOfProducts>
          <speciesReference species="M_crn_m"/>
          <speciesReference species="M_tdcoa_m"/>
        </listOfProducts>
        <kineticLaw>
          <math xmlns="http://www.w3.org/1998/Math/MathML">
            <ci> FLUX_VALUE </ci>
          </math>
          <listOfParameters>
            <parameter id="LOWER_BOUND" value="-1000" units="mmol_per_gDW_per_hr"/>
            <parameter id="UPPER_BOUND" value="1000" units="mmol_per_gDW_per_hr"/>
            <parameter id="OBJECTIVE_COEFFICIENT" value="0"/>
            <parameter id="FLUX_VALUE" value="0" units="mmol_per_gDW_per_hr"/>
          </listOfParameters>
        </kineticLaw>
      </reaction>
      <reaction id="R_CRNTTtm" name="tetradecanoyl carnitine transport (C14:0Crn)">
        <notes>
          <html xmlns="http://www.w3.org/1999/xhtml"><p>GENE_ASSOCIATION: (NM_001039355.1 or NM_000387.3)</p><p>GENE_LIST: NM_000387.3 NM_001039355.1</p><p>SUBSYSTEM: Carnitine Shuttle</p></html>
        </notes>
        <listOfReactants>
          <speciesReference species="M_tdcrn_c"/>
          <speciesReference species="M_crn_m"/>
        </listOfReactants>
        <listOfProducts>
          <speciesReference species="M_crn_c"/>
          <speciesReference species="M_tdcrn_m"/>
        </listOfProducts>
        <kineticLaw>
          <math xmlns="http://www.w3.org/1998/Math/MathML">
            <ci> FLUX_VALUE </ci>
          </math>
          <listOfParameters>
            <parameter id="LOWER_BOUND" value="-1000" units="mmol_per_gDW_per_hr"/>
            <parameter id="UPPER_BOUND" value="1000" units="mmol_per_gDW_per_hr"/>
            <parameter id="OBJECTIVE_COEFFICIENT" value="0"/>
            <parameter id="FLUX_VALUE" value="0" units="mmol_per_gDW_per_hr"/>
          </listOfParameters>
        </kineticLaw>
      </reaction>
      <reaction id="R_CSNAT2m" name="carnitine O-aceyltransferase, mitochondrial">
        <notes>
          <html xmlns="http://www.w3.org/1999/xhtml"><p>SUBSYSTEM: Carnitine Shuttle</p></html>
        </notes>
        <listOfReactants>
          <speciesReference species="M_coa_m"/>
          <speciesReference species="M_pcrn_m"/>
        </listOfReactants>
        <listOfProducts>
          <speciesReference species="M_crn_m"/>
          <speciesReference species="M_ppcoa_m"/>
        </listOfProducts>
        <kineticLaw>
          <math xmlns="http://www.w3.org/1998/Math/MathML">
            <ci> FLUX_VALUE </ci>
          </math>
          <listOfParameters>
            <parameter id="LOWER_BOUND" value="-1000" units="mmol_per_gDW_per_hr"/>
            <parameter id="UPPER_BOUND" value="1000" units="mmol_per_gDW_per_hr"/>
            <parameter id="OBJECTIVE_COEFFICIENT" value="0"/>
            <parameter id="FLUX_VALUE" value="0" units="mmol_per_gDW_per_hr"/>
          </listOfParameters>
        </kineticLaw>
      </reaction>
      <reaction id="R_CSNATm" name="carnitine O-aceyltransferase, mitochondrial">
        <notes>
          <html xmlns="http://www.w3.org/1999/xhtml"><p>SUBSYSTEM: Carnitine Shuttle</p></html>
        </notes>
        <listOfReactants>
          <speciesReference species="M_acrn_m"/>
          <speciesReference species="M_coa_m"/>
        </listOfReactants>
        <listOfProducts>
          <speciesReference species="M_accoa_m"/>
          <speciesReference species="M_crn_m"/>
        </listOfProducts>
        <kineticLaw>
          <math xmlns="http://www.w3.org/1998/Math/MathML">
            <ci> FLUX_VALUE </ci>
          </math>
          <listOfParameters>
            <parameter id="LOWER_BOUND" value="-1000" units="mmol_per_gDW_per_hr"/>
            <parameter id="UPPER_BOUND" value="1000" units="mmol_per_gDW_per_hr"/>
            <parameter id="OBJECTIVE_COEFFICIENT" value="0"/>
            <parameter id="FLUX_VALUE" value="0" units="mmol_per_gDW_per_hr"/>
          </listOfParameters>
        </kineticLaw>
      </reaction>
      <reaction id="R_CSNATr" name="carnitine O-acetyltransferase">
        <notes>
          <html xmlns="http://www.w3.org/1999/xhtml"><p>SUBSYSTEM: Carnitine Shuttle</p></html>
        </notes>
        <listOfReactants>
          <speciesReference species="M_accoa_c"/>
          <speciesReference species="M_crn_c"/>
        </listOfReactants>
        <listOfProducts>
          <speciesReference species="M_acrn_c"/>
          <speciesReference species="M_coa_c"/>
        </listOfProducts>
        <kineticLaw>
          <math xmlns="http://www.w3.org/1998/Math/MathML">
            <ci> FLUX_VALUE </ci>
          </math>
          <listOfParameters>
            <parameter id="LOWER_BOUND" value="-1000" units="mmol_per_gDW_per_hr"/>
            <parameter id="UPPER_BOUND" value="1000" units="mmol_per_gDW_per_hr"/>
            <parameter id="OBJECTIVE_COEFFICIENT" value="0"/>
            <parameter id="FLUX_VALUE" value="0" units="mmol_per_gDW_per_hr"/>
          </listOfParameters>
        </kineticLaw>
      </reaction>
      <reaction id="R_CSNATtm" name="carnitine O-acetyltransferase">
        <notes>
          <html xmlns="http://www.w3.org/1999/xhtml"><p>SUBSYSTEM: Transport, Mitochondrial</p></html>
        </notes>
        <listOfReactants>
          <speciesReference species="M_acrn_c"/>
          <speciesReference species="M_crn_c"/>
        </listOfReactants>
        <listOfProducts>
          <speciesReference species="M_acrn_m"/>
          <speciesReference species="M_crn_m"/>
        </listOfProducts>
        <kineticLaw>
          <math xmlns="http://www.w3.org/1998/Math/MathML">
            <ci> FLUX_VALUE </ci>
          </math>
          <listOfParameters>
            <parameter id="LOWER_BOUND" value="-1000" units="mmol_per_gDW_per_hr"/>
            <parameter id="UPPER_BOUND" value="1000" units="mmol_per_gDW_per_hr"/>
            <parameter id="OBJECTIVE_COEFFICIENT" value="0"/>
            <parameter id="FLUX_VALUE" value="0" units="mmol_per_gDW_per_hr"/>
          </listOfParameters>
        </kineticLaw>
      </reaction>
      <reaction id="R_CSm" name="citrate synthase" reversible="false">
        <notes>
          <html xmlns="http://www.w3.org/1999/xhtml"><p>GENE_ASSOCIATION: (NM_198324.1 or NM_004077.2)</p><p>GENE_LIST: NM_004077.2 NM_198324.1</p><p>SUBSYSTEM: Citrate Cycle (TCA)</p></html>
        </notes>
        <listOfReactants>
          <speciesReference species="M_accoa_m"/>
          <speciesReference species="M_h2o_m"/>
          <speciesReference species="M_oaa_m"/>
        </listOfReactants>
        <listOfProducts>
          <speciesReference species="M_cit_m"/>
          <speciesReference species="M_coa_m"/>
          <speciesReference species="M_h_m"/>
        </listOfProducts>
        <kineticLaw>
          <math xmlns="http://www.w3.org/1998/Math/MathML">
            <ci> FLUX_VALUE </ci>
          </math>
          <listOfParameters>
            <parameter id="LOWER_BOUND" value="0" units="mmol_per_gDW_per_hr"/>
            <parameter id="UPPER_BOUND" value="1000" units="mmol_per_gDW_per_hr"/>
            <parameter id="OBJECTIVE_COEFFICIENT" value="0"/>
            <parameter id="FLUX_VALUE" value="500" units="mmol_per_gDW_per_hr"/>
          </listOfParameters>
        </kineticLaw>
      </reaction>
      <reaction id="R_CTPS1" name="CTP synthase (NH3)" reversible="false">
        <notes>
          <html xmlns="http://www.w3.org/1999/xhtml"><p>GENE_ASSOCIATION: NM_001905.1</p><p>GENE_LIST: NM_001905.1</p><p>SUBSYSTEM: Nucleotide Metabolism</p></html>
        </notes>
        <listOfReactants>
          <speciesReference species="M_atp_c"/>
          <speciesReference species="M_nh4_c"/>
          <speciesReference species="M_utp_c"/>
        </listOfReactants>
        <listOfProducts>
          <speciesReference species="M_adp_c"/>
          <speciesReference species="M_ctp_c"/>
          <speciesReference species="M_h_c" stoichiometry="2"/>
          <speciesReference species="M_pi_c"/>
        </listOfProducts>
        <kineticLaw>
          <math xmlns="http://www.w3.org/1998/Math/MathML">
            <ci> FLUX_VALUE </ci>
          </math>
          <listOfParameters>
            <parameter id="LOWER_BOUND" value="0" units="mmol_per_gDW_per_hr"/>
            <parameter id="UPPER_BOUND" value="1000" units="mmol_per_gDW_per_hr"/>
            <parameter id="OBJECTIVE_COEFFICIENT" value="0"/>
            <parameter id="FLUX_VALUE" value="500" units="mmol_per_gDW_per_hr"/>
          </listOfParameters>
        </kineticLaw>
      </reaction>
      <reaction id="R_CTPS2" name="CTP synthase (glutamine)" reversible="false">
        <notes>
          <html xmlns="http://www.w3.org/1999/xhtml"><p>GENE_ASSOCIATION: (NM_019857.3 or NM_175859.1)</p><p>GENE_LIST: NM_019857.3 NM_175859.1</p><p>SUBSYSTEM: Pyrimidine Biosynthesis</p></html>
        </notes>
        <listOfReactants>
          <speciesReference species="M_atp_c"/>
          <speciesReference species="M_gln_L_c"/>
          <speciesReference species="M_h2o_c"/>
          <speciesReference species="M_utp_c"/>
        </listOfReactants>
        <listOfProducts>
          <speciesReference species="M_adp_c"/>
          <speciesReference species="M_ctp_c"/>
          <speciesReference species="M_glu_L_c"/>
          <speciesReference species="M_h_c" stoichiometry="2"/>
          <speciesReference species="M_pi_c"/>
        </listOfProducts>
        <kineticLaw>
          <math xmlns="http://www.w3.org/1998/Math/MathML">
            <ci> FLUX_VALUE </ci>
          </math>
          <listOfParameters>
            <parameter id="LOWER_BOUND" value="0" units="mmol_per_gDW_per_hr"/>
            <parameter id="UPPER_BOUND" value="1000" units="mmol_per_gDW_per_hr"/>
            <parameter id="OBJECTIVE_COEFFICIENT" value="0"/>
            <parameter id="FLUX_VALUE" value="500" units="mmol_per_gDW_per_hr"/>
          </listOfParameters>
        </kineticLaw>
      </reaction>
      <reaction id="R_CYOO4m" name="cytochrome c oxidase (mitochondrial 4 protons/4 cyto)" reversible="false">
        <notes>
          <html xmlns="http://www.w3.org/1999/xhtml"><p>GENE_ASSOCIATION: (MT4512 and MT4513 and MT4514 and NM_001303.2 and (NM_004376.3 or NM_078470.2) and NM_005694.1 and (NM_001861.2 or NM_032609.2) and NM_004255.2 and NM_001862.2 and (NM_005205.2 or NM_004373.2) and (NM_144613.4 or NM_001863.3) and NM_004374.2 and (NM_001865.2 or NM_001864.2) and (NM_001866.2 or NM_130902.1) and NM_001867.2 and (NM_004074.2 or NM_182971.1))</p><p>GENE_LIST: MT4512 MT4513 MT4514 NM_001303.2 NM_001861.2 NM_001862.2 NM_001863.3 NM_001864.2 NM_001865.2 NM_001866.2 NM_001867.2 NM_004074.2 NM_004255.2 NM_004373.2 NM_004374.2 NM_004376.3 NM_005205.2 NM_005694.1 NM_032609.2 NM_078470.2 NM_130902.1 NM_144613.4 NM_182971.1</p><p>SUBSYSTEM: Oxidative Phosphorylation</p></html>
        </notes>
        <listOfReactants>
          <speciesReference species="M_focytcc_m" stoichiometry="4"/>
          <speciesReference species="M_h_m" stoichiometry="8"/>
          <speciesReference species="M_o2_m"/>
        </listOfReactants>
        <listOfProducts>
          <speciesReference species="M_h_c" stoichiometry="4"/>
          <speciesReference species="M_ficytcc_m" stoichiometry="4"/>
          <speciesReference species="M_h2o_m" stoichiometry="2"/>
        </listOfProducts>
        <kineticLaw>
          <math xmlns="http://www.w3.org/1998/Math/MathML">
            <ci> FLUX_VALUE </ci>
          </math>
          <listOfParameters>
            <parameter id="LOWER_BOUND" value="0" units="mmol_per_gDW_per_hr"/>
            <parameter id="UPPER_BOUND" value="1000" units="mmol_per_gDW_per_hr"/>
            <parameter id="OBJECTIVE_COEFFICIENT" value="0"/>
            <parameter id="FLUX_VALUE" value="500" units="mmol_per_gDW_per_hr"/>
          </listOfParameters>
        </kineticLaw>
      </reaction>
      <reaction id="R_CYOR4m_ubq10" name="ubiquinol-6 cytochrome c reductase, Complex III" reversible="false">
        <notes>
          <html xmlns="http://www.w3.org/1999/xhtml"><p>GENE_ASSOCIATION: ((NM_013387.3 and NM_001916.2 and MT4519 and NM_006830.2 and NM_006294.2 and NM_003365.2 and NM_003366.2 and NM_006003.1 and NM_006004.2 and NM_014402.3) or (NM_001003684.1 and NM_001916.2 and MT4519 and NM_006830.2 and NM_006294.2 and NM_003365.2 and NM_003366.2 and NM_006003.1 and NM_006004.2 and NM_014402.3))</p><p>GENE_LIST: MT4519 NM_001003684.1 NM_001916.2 NM_003365.2 NM_003366.2 NM_006003.1 NM_006004.2 NM_006294.2 NM_006830.2 NM_013387.3 NM_014402.3</p><p>SUBSYSTEM: Oxidative Phosphorylation</p></html>
        </notes>
        <listOfReactants>
          <speciesReference species="M_ficytcc_m" stoichiometry="2"/>
          <speciesReference species="M_h_m" stoichiometry="2"/>
          <speciesReference species="M_q10h2_m"/>
        </listOfReactants>
        <listOfProducts>
          <speciesReference species="M_h_c" stoichiometry="4"/>
          <speciesReference species="M_focytcc_m" stoichiometry="2"/>
          <speciesReference species="M_ubq10_m"/>
        </listOfProducts>
        <kineticLaw>
          <math xmlns="http://www.w3.org/1998/Math/MathML">
            <ci> FLUX_VALUE </ci>
          </math>
          <listOfParameters>
            <parameter id="LOWER_BOUND" value="0" units="mmol_per_gDW_per_hr"/>
            <parameter id="UPPER_BOUND" value="1000" units="mmol_per_gDW_per_hr"/>
            <parameter id="OBJECTIVE_COEFFICIENT" value="0"/>
            <parameter id="FLUX_VALUE" value="500" units="mmol_per_gDW_per_hr"/>
          </listOfParameters>
        </kineticLaw>
      </reaction>
      <reaction id="R_CYSTGL" name="cystathionine g-lyase" reversible="false">
        <notes>
          <html xmlns="http://www.w3.org/1999/xhtml"><p>GENE_ASSOCIATION: (NM_001902.4 or NM_153742.3)</p><p>GENE_LIST: NM_001902.4 NM_153742.3</p><p>SUBSYSTEM: Cysteine Metabolism</p></html>
        </notes>
        <listOfReactants>
          <speciesReference species="M_cysth_L_c"/>
          <speciesReference species="M_h2o_c"/>
        </listOfReactants>
        <listOfProducts>
          <speciesReference species="M_2obut_c"/>
          <speciesReference species="M_cys_L_c"/>
          <speciesReference species="M_nh4_c"/>
        </listOfProducts>
        <kineticLaw>
          <math xmlns="http://www.w3.org/1998/Math/MathML">
            <ci> FLUX_VALUE </ci>
          </math>
          <listOfParameters>
            <parameter id="LOWER_BOUND" value="0" units="mmol_per_gDW_per_hr"/>
            <parameter id="UPPER_BOUND" value="1000" units="mmol_per_gDW_per_hr"/>
            <parameter id="OBJECTIVE_COEFFICIENT" value="0"/>
            <parameter id="FLUX_VALUE" value="500" units="mmol_per_gDW_per_hr"/>
          </listOfParameters>
        </kineticLaw>
      </reaction>
      <reaction id="R_CYSTS" name="cystathionine b-synthase" reversible="false">
        <notes>
          <html xmlns="http://www.w3.org/1999/xhtml"><p>GENE_ASSOCIATION: NM_000071.1</p><p>GENE_LIST: NM_000071.1</p><p>SUBSYSTEM: Cysteine Metabolism</p></html>
        </notes>
        <listOfReactants>
          <speciesReference species="M_hcys_L_c"/>
          <speciesReference species="M_ser_L_c"/>
        </listOfReactants>
        <listOfProducts>
          <speciesReference species="M_cysth_L_c"/>
          <speciesReference species="M_h2o_c"/>
        </listOfProducts>
        <kineticLaw>
          <math xmlns="http://www.w3.org/1998/Math/MathML">
            <ci> FLUX_VALUE </ci>
          </math>
          <listOfParameters>
            <parameter id="LOWER_BOUND" value="0" units="mmol_per_gDW_per_hr"/>
            <parameter id="UPPER_BOUND" value="1000" units="mmol_per_gDW_per_hr"/>
            <parameter id="OBJECTIVE_COEFFICIENT" value="0"/>
            <parameter id="FLUX_VALUE" value="500" units="mmol_per_gDW_per_hr"/>
          </listOfParameters>
        </kineticLaw>
      </reaction>
      <reaction id="R_CYSt4rb" name="L-cysteine reversible transport via sodium symport, reversible, blood">
        <notes>
          <html xmlns="http://www.w3.org/1999/xhtml"><p>GENE_ASSOCIATION: (NM_005628.1 or NM_003038.2 or NM_018018.2 or NM_007231.1)</p><p>GENE_LIST: NM_003038.2 NM_005628.1 NM_007231.1 NM_018018.2</p><p>SUBSYSTEM: Transport, Extracellular</p></html>
        </notes>
        <listOfReactants>
          <speciesReference species="M_cys_L_bl"/>
          <speciesReference species="M_na1_bl"/>
        </listOfReactants>
        <listOfProducts>
          <speciesReference species="M_cys_L_c"/>
          <speciesReference species="M_na1_c"/>
        </listOfProducts>
        <kineticLaw>
          <math xmlns="http://www.w3.org/1998/Math/MathML">
            <ci> FLUX_VALUE </ci>
          </math>
          <listOfParameters>
            <parameter id="LOWER_BOUND" value="-1000" units="mmol_per_gDW_per_hr"/>
            <parameter id="UPPER_BOUND" value="1000" units="mmol_per_gDW_per_hr"/>
            <parameter id="OBJECTIVE_COEFFICIENT" value="0"/>
            <parameter id="FLUX_VALUE" value="0" units="mmol_per_gDW_per_hr"/>
          </listOfParameters>
        </kineticLaw>
      </reaction>
      <reaction id="R_CYTK1" name="cytidylate kinase (CMP)">
        <notes>
          <html xmlns="http://www.w3.org/1999/xhtml"><p>GENE_ASSOCIATION: NM_016308.1</p><p>GENE_LIST: NM_016308.1</p><p>SUBSYSTEM: Nucleotide Metabolism</p></html>
        </notes>
        <listOfReactants>
          <speciesReference species="M_atp_c"/>
          <speciesReference species="M_cmp_c"/>
        </listOfReactants>
        <listOfProducts>
          <speciesReference species="M_adp_c"/>
          <speciesReference species="M_cdp_c"/>
        </listOfProducts>
        <kineticLaw>
          <math xmlns="http://www.w3.org/1998/Math/MathML">
            <ci> FLUX_VALUE </ci>
          </math>
          <listOfParameters>
            <parameter id="LOWER_BOUND" value="-1000" units="mmol_per_gDW_per_hr"/>
            <parameter id="UPPER_BOUND" value="1000" units="mmol_per_gDW_per_hr"/>
            <parameter id="OBJECTIVE_COEFFICIENT" value="0"/>
            <parameter id="FLUX_VALUE" value="0" units="mmol_per_gDW_per_hr"/>
          </listOfParameters>
        </kineticLaw>
      </reaction>
      <reaction id="R_CYTK1m" name="cytidylate kinase (CMP), mitochondrial">
        <notes>
          <html xmlns="http://www.w3.org/1999/xhtml"><p>GENE_ASSOCIATION: NM_207315.1</p><p>GENE_LIST: NM_207315.1</p><p>SUBSYSTEM: Nucleotide Metabolism</p></html>
        </notes>
        <listOfReactants>
          <speciesReference species="M_atp_m"/>
          <speciesReference species="M_cmp_m"/>
        </listOfReactants>
        <listOfProducts>
          <speciesReference species="M_adp_m"/>
          <speciesReference species="M_cdp_m"/>
        </listOfProducts>
        <kineticLaw>
          <math xmlns="http://www.w3.org/1998/Math/MathML">
            <ci> FLUX_VALUE </ci>
          </math>
          <listOfParameters>
            <parameter id="LOWER_BOUND" value="-1000" units="mmol_per_gDW_per_hr"/>
            <parameter id="UPPER_BOUND" value="1000" units="mmol_per_gDW_per_hr"/>
            <parameter id="OBJECTIVE_COEFFICIENT" value="0"/>
            <parameter id="FLUX_VALUE" value="0" units="mmol_per_gDW_per_hr"/>
          </listOfParameters>
        </kineticLaw>
      </reaction>
      <reaction id="R_CYTK3" name="cytidylate kinase (CMP)(GTP)">
        <notes>
          <html xmlns="http://www.w3.org/1999/xhtml"><p>SUBSYSTEM: Nucleotide Metabolism</p></html>
        </notes>
        <listOfReactants>
          <speciesReference species="M_cmp_c"/>
          <speciesReference species="M_gtp_c"/>
        </listOfReactants>
        <listOfProducts>
          <speciesReference species="M_cdp_c"/>
          <speciesReference species="M_gdp_c"/>
        </listOfProducts>
        <kineticLaw>
          <math xmlns="http://www.w3.org/1998/Math/MathML">
            <ci> FLUX_VALUE </ci>
          </math>
          <listOfParameters>
            <parameter id="LOWER_BOUND" value="-1000" units="mmol_per_gDW_per_hr"/>
            <parameter id="UPPER_BOUND" value="1000" units="mmol_per_gDW_per_hr"/>
            <parameter id="OBJECTIVE_COEFFICIENT" value="0"/>
            <parameter id="FLUX_VALUE" value="0" units="mmol_per_gDW_per_hr"/>
          </listOfParameters>
        </kineticLaw>
      </reaction>
      <reaction id="R_DAGCPT_Hsa_Adp" name="diacylglycerol cholinephosphotransferase, human adipocyte" reversible="false">
        <notes>
          <html xmlns="http://www.w3.org/1999/xhtml"><p>GENE_ASSOCIATION: (NM_020244.2 or NM_006090.3 or NM_001007794.1)</p><p>GENE_LIST: NM_001007794.1 NM_006090.3 NM_020244.2</p><p>SUBSYSTEM: Phospholipid Metabolism</p></html>
        </notes>
        <listOfReactants>
          <speciesReference species="M_12dgr_Hsa_Adp_c" stoichiometry="0.001"/>
          <speciesReference species="M_cdpchol_c"/>
        </listOfReactants>
        <listOfProducts>
          <speciesReference species="M_cmp_c"/>
          <speciesReference species="M_h_c"/>
          <speciesReference species="M_pc_Hsa_Adp_c" stoichiometry="0.001"/>
        </listOfProducts>
        <kineticLaw>
          <math xmlns="http://www.w3.org/1998/Math/MathML">
            <ci> FLUX_VALUE </ci>
          </math>
          <listOfParameters>
            <parameter id="LOWER_BOUND" value="0" units="mmol_per_gDW_per_hr"/>
            <parameter id="UPPER_BOUND" value="1000" units="mmol_per_gDW_per_hr"/>
            <parameter id="OBJECTIVE_COEFFICIENT" value="0"/>
            <parameter id="FLUX_VALUE" value="500" units="mmol_per_gDW_per_hr"/>
          </listOfParameters>
        </kineticLaw>
      </reaction>
      <reaction id="R_DAGH_Hsa_Adp" name="diacylglycerol hydrolase, human adipocyte" reversible="false">
        <notes>
          <html xmlns="http://www.w3.org/1999/xhtml"><p>GENE_ASSOCIATION: (NM_006133.1 or NM_139179.1)</p><p>GENE_LIST: NM_006133.1 NM_139179.1</p><p>SUBSYSTEM: Triglycerol Degradation</p></html>
        </notes>
        <listOfReactants>
          <speciesReference species="M_12dgr_Hsa_Adp_c" stoichiometry="0.001"/>
          <speciesReference species="M_h2o_c"/>
        </listOfReactants>
        <listOfProducts>
          <speciesReference species="M_fa_avg_Hsa_Adp_c" stoichiometry="0.001"/>
          <speciesReference species="M_h_c"/>
          <speciesReference species="M_mglyc_Hsa_Adp_c" stoichiometry="0.001"/>
        </listOfProducts>
        <kineticLaw>
          <math xmlns="http://www.w3.org/1998/Math/MathML">
            <ci> FLUX_VALUE </ci>
          </math>
          <listOfParameters>
            <parameter id="LOWER_BOUND" value="0" units="mmol_per_gDW_per_hr"/>
            <parameter id="UPPER_BOUND" value="1000" units="mmol_per_gDW_per_hr"/>
            <parameter id="OBJECTIVE_COEFFICIENT" value="0"/>
            <parameter id="FLUX_VALUE" value="500" units="mmol_per_gDW_per_hr"/>
          </listOfParameters>
        </kineticLaw>
      </reaction>
      <reaction id="R_DAGPYP_Hsa_Adp" name="diacylglycerol pyrophosphate phosphatase, human adipocyte" reversible="false">
        <notes>
          <html xmlns="http://www.w3.org/1999/xhtml"><p>GENE_ASSOCIATION: (NM_177414.1 or NM_177526.1 or NM_003713.3 or NM_176895.1 or NM_003712.2 or NM_003711.2 or NM_177543.1)</p><p>GENE_LIST: NM_003711.2 NM_003712.2 NM_003713.3 NM_176895.1 NM_177414.1 NM_177526.1 NM_177543.1</p><p>SUBSYSTEM: Phospholipid Metabolism</p></html>
        </notes>
        <listOfReactants>
          <speciesReference species="M_h2o_c"/>
          <speciesReference species="M_pa_Hsa_Adp_c" stoichiometry="0.001"/>
        </listOfReactants>
        <listOfProducts>
          <speciesReference species="M_12dgr_Hsa_Adp_c" stoichiometry="0.001"/>
          <speciesReference species="M_pi_c"/>
        </listOfProducts>
        <kineticLaw>
          <math xmlns="http://www.w3.org/1998/Math/MathML">
            <ci> FLUX_VALUE </ci>
          </math>
          <listOfParameters>
            <parameter id="LOWER_BOUND" value="0" units="mmol_per_gDW_per_hr"/>
            <parameter id="UPPER_BOUND" value="1000" units="mmol_per_gDW_per_hr"/>
            <parameter id="OBJECTIVE_COEFFICIENT" value="0"/>
            <parameter id="FLUX_VALUE" value="500" units="mmol_per_gDW_per_hr"/>
          </listOfParameters>
        </kineticLaw>
      </reaction>
      <reaction id="R_DASYN_Hsa_Adp" name="CDP-Diacylglycerol synthetase, human adipocyte">
        <notes>
          <html xmlns="http://www.w3.org/1999/xhtml"><p>GENE_ASSOCIATION: NM_001263.2</p><p>GENE_LIST: NM_001263.2</p><p>SUBSYSTEM: Phospholipid Metabolism</p></html>
        </notes>
        <listOfReactants>
          <speciesReference species="M_ctp_c"/>
          <speciesReference species="M_h_c"/>
          <speciesReference species="M_pa_Hsa_Adp_c" stoichiometry="0.001"/>
        </listOfReactants>
        <listOfProducts>
          <speciesReference species="M_cdpdag_Hsa_Adp_c" stoichiometry="0.001"/>
          <speciesReference species="M_ppi_c"/>
        </listOfProducts>
        <kineticLaw>
          <math xmlns="http://www.w3.org/1998/Math/MathML">
            <ci> FLUX_VALUE </ci>
          </math>
          <listOfParameters>
            <parameter id="LOWER_BOUND" value="-1000" units="mmol_per_gDW_per_hr"/>
            <parameter id="UPPER_BOUND" value="1000" units="mmol_per_gDW_per_hr"/>
            <parameter id="OBJECTIVE_COEFFICIENT" value="0"/>
            <parameter id="FLUX_VALUE" value="0" units="mmol_per_gDW_per_hr"/>
          </listOfParameters>
        </kineticLaw>
      </reaction>
      <reaction id="R_DASYNm_Hsa_Adp" name="CDP-Diacylglycerol synthetase, mitochondrial, human adipocyte">
        <notes>
          <html xmlns="http://www.w3.org/1999/xhtml"><p>GENE_ASSOCIATION: NM_003818.2</p><p>GENE_LIST: NM_003818.2</p><p>SUBSYSTEM: Phospholipid Metabolism</p></html>
        </notes>
        <listOfReactants>
          <speciesReference species="M_ctp_m"/>
          <speciesReference species="M_h_m"/>
          <speciesReference species="M_pa_Hsa_Adp_m" stoichiometry="0.001"/>
        </listOfReactants>
        <listOfProducts>
          <speciesReference species="M_cdpdag_Hsa_Adp_m" stoichiometry="0.001"/>
          <speciesReference species="M_ppi_m"/>
        </listOfProducts>
        <kineticLaw>
          <math xmlns="http://www.w3.org/1998/Math/MathML">
            <ci> FLUX_VALUE </ci>
          </math>
          <listOfParameters>
            <parameter id="LOWER_BOUND" value="-1000" units="mmol_per_gDW_per_hr"/>
            <parameter id="UPPER_BOUND" value="1000" units="mmol_per_gDW_per_hr"/>
            <parameter id="OBJECTIVE_COEFFICIENT" value="0"/>
            <parameter id="FLUX_VALUE" value="0" units="mmol_per_gDW_per_hr"/>
          </listOfParameters>
        </kineticLaw>
      </reaction>
      <reaction id="R_DCERDS_Hsa_Adp" name="Dihydroceramide desaturase, adipocyte" reversible="false">
        <notes>
          <html xmlns="http://www.w3.org/1999/xhtml"><p>GENE_ASSOCIATION: (NM_003676.2 or NM_144780.1 or NM_206918.1)</p><p>GENE_LIST: NM_003676.2 NM_144780.1 NM_206918.1</p><p>SUBSYSTEM: Phospholipid Metabolism</p></html>
        </notes>
        <listOfReactants>
          <speciesReference species="M_dcer_Hsa_Adp_c" stoichiometry="0.001"/>
          <speciesReference species="M_h_c"/>
          <speciesReference species="M_nadph_c"/>
          <speciesReference species="M_o2_c"/>
        </listOfReactants>
        <listOfProducts>
          <speciesReference species="M_cer_Hsa_Adp_c" stoichiometry="0.001"/>
          <speciesReference species="M_h2o_c" stoichiometry="2"/>
          <speciesReference species="M_nadp_c"/>
        </listOfProducts>
        <kineticLaw>
          <math xmlns="http://www.w3.org/1998/Math/MathML">
            <ci> FLUX_VALUE </ci>
          </math>
          <listOfParameters>
            <parameter id="LOWER_BOUND" value="0" units="mmol_per_gDW_per_hr"/>
            <parameter id="UPPER_BOUND" value="1000" units="mmol_per_gDW_per_hr"/>
            <parameter id="OBJECTIVE_COEFFICIENT" value="0"/>
            <parameter id="FLUX_VALUE" value="500" units="mmol_per_gDW_per_hr"/>
          </listOfParameters>
        </kineticLaw>
      </reaction>
      <reaction id="R_DCMPDA2ir" name="dCMP deaminase" reversible="false">
        <notes>
          <html xmlns="http://www.w3.org/1999/xhtml"><p>GENE_ASSOCIATION: (NM_001921.2 or NM_001012732.1)</p><p>GENE_LIST: NM_001012732.1 NM_001921.2</p><p>SUBSYSTEM: Nucleotide Metabolism</p></html>
        </notes>
        <listOfReactants>
          <speciesReference species="M_dcmp_c"/>
          <speciesReference species="M_h_c"/>
          <speciesReference species="M_h2o_c"/>
        </listOfReactants>
        <listOfProducts>
          <speciesReference species="M_dump_c"/>
          <speciesReference species="M_nh4_c"/>
        </listOfProducts>
        <kineticLaw>
          <math xmlns="http://www.w3.org/1998/Math/MathML">
            <ci> FLUX_VALUE </ci>
          </math>
          <listOfParameters>
            <parameter id="LOWER_BOUND" value="0" units="mmol_per_gDW_per_hr"/>
            <parameter id="UPPER_BOUND" value="1000" units="mmol_per_gDW_per_hr"/>
            <parameter id="OBJECTIVE_COEFFICIENT" value="0"/>
            <parameter id="FLUX_VALUE" value="500" units="mmol_per_gDW_per_hr"/>
          </listOfParameters>
        </kineticLaw>
      </reaction>
      <reaction id="R_DCSEA9tb" name="docosenoate (C22:1, n-9) transport">
        <notes>
          <html xmlns="http://www.w3.org/1999/xhtml"><p>SUBSYSTEM: Transport, Extracellular</p></html>
        </notes>
        <listOfReactants>
          <speciesReference species="M_dcsea9_c"/>
        </listOfReactants>
        <listOfProducts>
          <speciesReference species="M_dcsea9_bl"/>
        </listOfProducts>
        <kineticLaw>
          <math xmlns="http://www.w3.org/1998/Math/MathML">
            <ci> FLUX_VALUE </ci>
          </math>
          <listOfParameters>
            <parameter id="LOWER_BOUND" value="-1000" units="mmol_per_gDW_per_hr"/>
            <parameter id="UPPER_BOUND" value="1000" units="mmol_per_gDW_per_hr"/>
            <parameter id="OBJECTIVE_COEFFICIENT" value="0"/>
            <parameter id="FLUX_VALUE" value="0" units="mmol_per_gDW_per_hr"/>
          </listOfParameters>
        </kineticLaw>
      </reaction>
      <reaction id="R_DCSHEA3tb" name="docosahexaenoate (C22:6, n-3) transport">
        <notes>
          <html xmlns="http://www.w3.org/1999/xhtml"><p>SUBSYSTEM: Transport, Extracellular</p></html>
        </notes>
        <listOfReactants>
          <speciesReference species="M_dcshea3_bl"/>
        </listOfReactants>
        <listOfProducts>
          <speciesReference species="M_dcshea3_c"/>
        </listOfProducts>
        <kineticLaw>
          <math xmlns="http://www.w3.org/1998/Math/MathML">
            <ci> FLUX_VALUE </ci>
          </math>
          <listOfParameters>
            <parameter id="LOWER_BOUND" value="-1000" units="mmol_per_gDW_per_hr"/>
            <parameter id="UPPER_BOUND" value="1000" units="mmol_per_gDW_per_hr"/>
            <parameter id="OBJECTIVE_COEFFICIENT" value="0"/>
            <parameter id="FLUX_VALUE" value="0" units="mmol_per_gDW_per_hr"/>
          </listOfParameters>
        </kineticLaw>
      </reaction>
      <reaction id="R_DCSPEA3tb" name="Docosapentaenoate (C22:5, n-3)">
        <notes>
          <html xmlns="http://www.w3.org/1999/xhtml"><p>SUBSYSTEM: Transport, Extracellular</p></html>
        </notes>
        <listOfReactants>
          <speciesReference species="M_dcspea3_bl"/>
        </listOfReactants>
        <listOfProducts>
          <speciesReference species="M_dcspea3_c"/>
        </listOfProducts>
        <kineticLaw>
          <math xmlns="http://www.w3.org/1998/Math/MathML">
            <ci> FLUX_VALUE </ci>
          </math>
          <listOfParameters>
            <parameter id="LOWER_BOUND" value="-1000" units="mmol_per_gDW_per_hr"/>
            <parameter id="UPPER_BOUND" value="1000" units="mmol_per_gDW_per_hr"/>
            <parameter id="OBJECTIVE_COEFFICIENT" value="0"/>
            <parameter id="FLUX_VALUE" value="0" units="mmol_per_gDW_per_hr"/>
          </listOfParameters>
        </kineticLaw>
      </reaction>
      <reaction id="R_DDCAtb" name="dodecanoate (C12:0) mammalian cell transport">
        <notes>
          <html xmlns="http://www.w3.org/1999/xhtml"><p>SUBSYSTEM: Transport, Extracellular</p></html>
        </notes>
        <listOfReactants>
          <speciesReference species="M_ddca_c"/>
        </listOfReactants>
        <listOfProducts>
          <speciesReference species="M_ddca_bl"/>
        </listOfProducts>
        <kineticLaw>
          <math xmlns="http://www.w3.org/1998/Math/MathML">
            <ci> FLUX_VALUE </ci>
          </math>
          <listOfParameters>
            <parameter id="LOWER_BOUND" value="-1000" units="mmol_per_gDW_per_hr"/>
            <parameter id="UPPER_BOUND" value="1000" units="mmol_per_gDW_per_hr"/>
            <parameter id="OBJECTIVE_COEFFICIENT" value="0"/>
            <parameter id="FLUX_VALUE" value="0" units="mmol_per_gDW_per_hr"/>
          </listOfParameters>
        </kineticLaw>
      </reaction>
      <reaction id="R_DESAT141n5" name="Myristicoyl-CoA desaturase (n-C14:0CoA -> C14:1CoA, n-5)" reversible="false">
        <notes>
          <html xmlns="http://www.w3.org/1999/xhtml"><p>GENE_ASSOCIATION: (NM_001037582.1 or NM_024906.1 or NM_005063.4)</p><p>GENE_LIST: NM_001037582.1 NM_005063.4 NM_024906.1</p><p>SUBSYSTEM: Fatty Acid Desaturation</p></html>
        </notes>
        <listOfReactants>
          <speciesReference species="M_h_c"/>
          <speciesReference species="M_nadph_c"/>
          <speciesReference species="M_o2_c"/>
          <speciesReference species="M_tdcoa_c"/>
        </listOfReactants>
        <listOfProducts>
          <speciesReference species="M_h2o_c" stoichiometry="2"/>
          <speciesReference species="M_nadp_c"/>
          <speciesReference species="M_tdecoa5_c"/>
        </listOfProducts>
        <kineticLaw>
          <math xmlns="http://www.w3.org/1998/Math/MathML">
            <ci> FLUX_VALUE </ci>
          </math>
          <listOfParameters>
            <parameter id="LOWER_BOUND" value="0" units="mmol_per_gDW_per_hr"/>
            <parameter id="UPPER_BOUND" value="1000" units="mmol_per_gDW_per_hr"/>
            <parameter id="OBJECTIVE_COEFFICIENT" value="0"/>
            <parameter id="FLUX_VALUE" value="500" units="mmol_per_gDW_per_hr"/>
          </listOfParameters>
        </kineticLaw>
      </reaction>
      <reaction id="R_DESAT161n7" name="Palmitoyl-CoA desaturase (n-C16:0CoA -> C16:1CoA, n-7)" reversible="false">
        <notes>
          <html xmlns="http://www.w3.org/1999/xhtml"><p>GENE_ASSOCIATION: (NM_005063.4 or NM_001037582.1 or NM_024906.1)</p><p>GENE_LIST: NM_001037582.1 NM_005063.4 NM_024906.1</p><p>SUBSYSTEM: Fatty Acid Desaturation</p></html>
        </notes>
        <listOfReactants>
          <speciesReference species="M_h_c"/>
          <speciesReference species="M_nadph_c"/>
          <speciesReference species="M_o2_c"/>
          <speciesReference species="M_pmtcoa_c"/>
        </listOfReactants>
        <listOfProducts>
          <speciesReference species="M_h2o_c" stoichiometry="2"/>
          <speciesReference species="M_hdcoa7_c"/>
          <speciesReference species="M_nadp_c"/>
        </listOfProducts>
        <kineticLaw>
          <math xmlns="http://www.w3.org/1998/Math/MathML">
            <ci> FLUX_VALUE </ci>
          </math>
          <listOfParameters>
            <parameter id="LOWER_BOUND" value="0" units="mmol_per_gDW_per_hr"/>
            <parameter id="UPPER_BOUND" value="1000" units="mmol_per_gDW_per_hr"/>
            <parameter id="OBJECTIVE_COEFFICIENT" value="0"/>
            <parameter id="FLUX_VALUE" value="500" units="mmol_per_gDW_per_hr"/>
          </listOfParameters>
        </kineticLaw>
      </reaction>
      <reaction id="R_DESAT161n9" name="Palmitoyl-CoA desaturase (n-C16:0CoA -> C16:1CoA, n-9)" reversible="false">
        <notes>
          <html xmlns="http://www.w3.org/1999/xhtml"><p>SUBSYSTEM: Fatty Acid Desaturation</p></html>
        </notes>
        <listOfReactants>
          <speciesReference species="M_h_c"/>
          <speciesReference species="M_nadph_c"/>
          <speciesReference species="M_o2_c"/>
          <speciesReference species="M_pmtcoa_c"/>
        </listOfReactants>
        <listOfProducts>
          <speciesReference species="M_h2o_c" stoichiometry="2"/>
          <speciesReference species="M_hdcoa9_c"/>
          <speciesReference species="M_nadp_c"/>
        </listOfProducts>
        <kineticLaw>
          <math xmlns="http://www.w3.org/1998/Math/MathML">
            <ci> FLUX_VALUE </ci>
          </math>
          <listOfParameters>
            <parameter id="LOWER_BOUND" value="0" units="mmol_per_gDW_per_hr"/>
            <parameter id="UPPER_BOUND" value="1000" units="mmol_per_gDW_per_hr"/>
            <parameter id="OBJECTIVE_COEFFICIENT" value="0"/>
            <parameter id="FLUX_VALUE" value="500" units="mmol_per_gDW_per_hr"/>
          </listOfParameters>
        </kineticLaw>
      </reaction>
      <reaction id="R_DESAT171n8" name="Palmitoyl-CoA desaturase (n-C17:0CoA -> C17:1CoA, n-8)" reversible="false">
        <notes>
          <html xmlns="http://www.w3.org/1999/xhtml"><p>GENE_ASSOCIATION: (NM_005063.4 or NM_024906.1 or NM_001037582.1)</p><p>GENE_LIST: NM_001037582.1 NM_005063.4 NM_024906.1</p><p>SUBSYSTEM: Fatty Acid Desaturation</p></html>
        </notes>
        <listOfReactants>
          <speciesReference species="M_h_c"/>
          <speciesReference species="M_hpdcoa_c"/>
          <speciesReference species="M_nadph_c"/>
          <speciesReference species="M_o2_c"/>
        </listOfReactants>
        <listOfProducts>
          <speciesReference species="M_h2o_c" stoichiometry="2"/>
          <speciesReference species="M_hpdcoa8_c"/>
          <speciesReference species="M_nadp_c"/>
        </listOfProducts>
        <kineticLaw>
          <math xmlns="http://www.w3.org/1998/Math/MathML">
            <ci> FLUX_VALUE </ci>
          </math>
          <listOfParameters>
            <parameter id="LOWER_BOUND" value="0" units="mmol_per_gDW_per_hr"/>
            <parameter id="UPPER_BOUND" value="1000" units="mmol_per_gDW_per_hr"/>
            <parameter id="OBJECTIVE_COEFFICIENT" value="0"/>
            <parameter id="FLUX_VALUE" value="500" units="mmol_per_gDW_per_hr"/>
          </listOfParameters>
        </kineticLaw>
      </reaction>
      <reaction id="R_DESAT181n5" name="stearoyl-CoA desaturase (n-C18:0CoA -> C18:1CoA, n-5)" reversible="false">
        <notes>
          <html xmlns="http://www.w3.org/1999/xhtml"><p>SUBSYSTEM: Fatty Acid Desaturation</p></html>
        </notes>
        <listOfReactants>
          <speciesReference species="M_h_c"/>
          <speciesReference species="M_nadph_c"/>
          <speciesReference species="M_o2_c"/>
          <speciesReference species="M_strcoa_c"/>
        </listOfReactants>
        <listOfProducts>
          <speciesReference species="M_h2o_c" stoichiometry="2"/>
          <speciesReference species="M_nadp_c"/>
          <speciesReference species="M_odecoa5_c"/>
        </listOfProducts>
        <kineticLaw>
          <math xmlns="http://www.w3.org/1998/Math/MathML">
            <ci> FLUX_VALUE </ci>
          </math>
          <listOfParameters>
            <parameter id="LOWER_BOUND" value="0" units="mmol_per_gDW_per_hr"/>
            <parameter id="UPPER_BOUND" value="1000" units="mmol_per_gDW_per_hr"/>
            <parameter id="OBJECTIVE_COEFFICIENT" value="0"/>
            <parameter id="FLUX_VALUE" value="500" units="mmol_per_gDW_per_hr"/>
          </listOfParameters>
        </kineticLaw>
      </reaction>
      <reaction id="R_DESAT181n7" name="stearoyl-CoA desaturase (n-C18:0CoA -> C18:1CoA, n-7)" reversible="false">
        <notes>
          <html xmlns="http://www.w3.org/1999/xhtml"><p>SUBSYSTEM: Fatty Acid Desaturation</p></html>
        </notes>
        <listOfReactants>
          <speciesReference species="M_h_c"/>
          <speciesReference species="M_nadph_c"/>
          <speciesReference species="M_o2_c"/>
          <speciesReference species="M_strcoa_c"/>
        </listOfReactants>
        <listOfProducts>
          <speciesReference species="M_h2o_c" stoichiometry="2"/>
          <speciesReference species="M_nadp_c"/>
          <speciesReference species="M_odecoa7_c"/>
        </listOfProducts>
        <kineticLaw>
          <math xmlns="http://www.w3.org/1998/Math/MathML">
            <ci> FLUX_VALUE </ci>
          </math>
          <listOfParameters>
            <parameter id="LOWER_BOUND" value="0" units="mmol_per_gDW_per_hr"/>
            <parameter id="UPPER_BOUND" value="1000" units="mmol_per_gDW_per_hr"/>
            <parameter id="OBJECTIVE_COEFFICIENT" value="0"/>
            <parameter id="FLUX_VALUE" value="500" units="mmol_per_gDW_per_hr"/>
          </listOfParameters>
        </kineticLaw>
      </reaction>
      <reaction id="R_DESAT181n9" name="stearoyl-CoA desaturase (n-C18:0CoA -> C18:1CoA, n-9), adipocyte" reversible="false">
        <notes>
          <html xmlns="http://www.w3.org/1999/xhtml"><p>GENE_ASSOCIATION: (NM_005063.4 or NM_001037582.1 or NM_024906.1)</p><p>GENE_LIST: NM_001037582.1 NM_005063.4 NM_024906.1</p><p>SUBSYSTEM: Fatty Acid Desaturation</p></html>
        </notes>
        <listOfReactants>
          <speciesReference species="M_h_c"/>
          <speciesReference species="M_nadph_c"/>
          <speciesReference species="M_o2_c"/>
          <speciesReference species="M_strcoa_c"/>
        </listOfReactants>
        <listOfProducts>
          <speciesReference species="M_h2o_c" stoichiometry="2"/>
          <speciesReference species="M_nadp_c"/>
          <speciesReference species="M_odecoa9_c"/>
        </listOfProducts>
        <kineticLaw>
          <math xmlns="http://www.w3.org/1998/Math/MathML">
            <ci> FLUX_VALUE </ci>
          </math>
          <listOfParameters>
            <parameter id="LOWER_BOUND" value="0" units="mmol_per_gDW_per_hr"/>
            <parameter id="UPPER_BOUND" value="1000" units="mmol_per_gDW_per_hr"/>
            <parameter id="OBJECTIVE_COEFFICIENT" value="0"/>
            <parameter id="FLUX_VALUE" value="500" units="mmol_per_gDW_per_hr"/>
          </listOfParameters>
        </kineticLaw>
      </reaction>
      <reaction id="R_DESAT183n6" name="Oleoyl-CoA desaturase (C18:2CoA, n6 -> C18:3CoA, n6)" reversible="false">
        <notes>
          <html xmlns="http://www.w3.org/1999/xhtml"><p>GENE_ASSOCIATION: (NM_004265.2 or NM_021727.3)</p><p>GENE_LIST: NM_004265.2 NM_021727.3</p><p>SUBSYSTEM: Fatty Acid Synthesis</p></html>
        </notes>
        <listOfReactants>
          <speciesReference species="M_h_c"/>
          <speciesReference species="M_nadph_c"/>
          <speciesReference species="M_o2_c"/>
          <speciesReference species="M_ocdycacoa6_c"/>
        </listOfReactants>
        <listOfProducts>
          <speciesReference species="M_h2o_c" stoichiometry="2"/>
          <speciesReference species="M_nadp_c"/>
          <speciesReference species="M_odcoa6_c"/>
        </listOfProducts>
        <kineticLaw>
          <math xmlns="http://www.w3.org/1998/Math/MathML">
            <ci> FLUX_VALUE </ci>
          </math>
          <listOfParameters>
            <parameter id="LOWER_BOUND" value="0" units="mmol_per_gDW_per_hr"/>
            <parameter id="UPPER_BOUND" value="1000" units="mmol_per_gDW_per_hr"/>
            <parameter id="OBJECTIVE_COEFFICIENT" value="0"/>
            <parameter id="FLUX_VALUE" value="500" units="mmol_per_gDW_per_hr"/>
          </listOfParameters>
        </kineticLaw>
      </reaction>
      <reaction id="R_DESAT184n3" name="stearoyl-CoA desaturase (C18:3CoA, n3 -> C18:4CoA, n3)" reversible="false">
        <notes>
          <html xmlns="http://www.w3.org/1999/xhtml"><p>GENE_ASSOCIATION: (NM_004265.2 or NM_021727.3)</p><p>GENE_LIST: NM_004265.2 NM_021727.3</p><p>SUBSYSTEM: Fatty Acid Synthesis</p></html>
        </notes>
        <listOfReactants>
          <speciesReference species="M_h_c"/>
          <speciesReference species="M_nadph_c"/>
          <speciesReference species="M_o2_c"/>
          <speciesReference species="M_odcoa3_c"/>
        </listOfReactants>
        <listOfProducts>
          <speciesReference species="M_h2o_c" stoichiometry="2"/>
          <speciesReference species="M_nadp_c"/>
          <speciesReference species="M_strdnccoa3_c"/>
        </listOfProducts>
        <kineticLaw>
          <math xmlns="http://www.w3.org/1998/Math/MathML">
            <ci> FLUX_VALUE </ci>
          </math>
          <listOfParameters>
            <parameter id="LOWER_BOUND" value="0" units="mmol_per_gDW_per_hr"/>
            <parameter id="UPPER_BOUND" value="1000" units="mmol_per_gDW_per_hr"/>
            <parameter id="OBJECTIVE_COEFFICIENT" value="0"/>
            <parameter id="FLUX_VALUE" value="500" units="mmol_per_gDW_per_hr"/>
          </listOfParameters>
        </kineticLaw>
      </reaction>
      <reaction id="R_DESAT201n11" name="stearoyl-CoA desaturase (n-C20:0CoA -> C20:1CoA, n-11)" reversible="false">
        <notes>
          <html xmlns="http://www.w3.org/1999/xhtml"><p>GENE_ASSOCIATION: (NM_005063.4 or NM_024906.1 or NM_001037582.1)</p><p>GENE_LIST: NM_001037582.1 NM_005063.4 NM_024906.1</p><p>SUBSYSTEM: Fatty Acid Desaturation</p></html>
        </notes>
        <listOfReactants>
          <speciesReference species="M_ecsacoa_c"/>
          <speciesReference species="M_h_c"/>
          <speciesReference species="M_nadph_c"/>
          <speciesReference species="M_o2_c"/>
        </listOfReactants>
        <listOfProducts>
          <speciesReference species="M_esecoa11_c"/>
          <speciesReference species="M_h2o_c" stoichiometry="2"/>
          <speciesReference species="M_nadp_c"/>
        </listOfProducts>
        <kineticLaw>
          <math xmlns="http://www.w3.org/1998/Math/MathML">
            <ci> FLUX_VALUE </ci>
          </math>
          <listOfParameters>
            <parameter id="LOWER_BOUND" value="0" units="mmol_per_gDW_per_hr"/>
            <parameter id="UPPER_BOUND" value="1000" units="mmol_per_gDW_per_hr"/>
            <parameter id="OBJECTIVE_COEFFICIENT" value="0"/>
            <parameter id="FLUX_VALUE" value="500" units="mmol_per_gDW_per_hr"/>
          </listOfParameters>
        </kineticLaw>
      </reaction>
      <reaction id="R_DESAT201n9" name="stearoyl-CoA desaturase (n-C20:0CoA -> C20:1CoA, n-9)" reversible="false">
        <notes>
          <html xmlns="http://www.w3.org/1999/xhtml"><p>SUBSYSTEM: Fatty Acid Synthesis</p></html>
        </notes>
        <listOfReactants>
          <speciesReference species="M_ecsacoa_c"/>
          <speciesReference species="M_h_c"/>
          <speciesReference species="M_nadph_c"/>
          <speciesReference species="M_o2_c"/>
        </listOfReactants>
        <listOfProducts>
          <speciesReference species="M_esecoa9_c"/>
          <speciesReference species="M_h2o_c" stoichiometry="2"/>
          <speciesReference species="M_nadp_c"/>
        </listOfProducts>
        <kineticLaw>
          <math xmlns="http://www.w3.org/1998/Math/MathML">
            <ci> FLUX_VALUE </ci>
          </math>
          <listOfParameters>
            <parameter id="LOWER_BOUND" value="0" units="mmol_per_gDW_per_hr"/>
            <parameter id="UPPER_BOUND" value="1000" units="mmol_per_gDW_per_hr"/>
            <parameter id="OBJECTIVE_COEFFICIENT" value="0"/>
            <parameter id="FLUX_VALUE" value="500" units="mmol_per_gDW_per_hr"/>
          </listOfParameters>
        </kineticLaw>
      </reaction>
      <reaction id="R_DESAT204n6" name="fatty acyl-CoA desaturase (C20:3CoA, n6 -> C20:4CoA, n6)" reversible="false">
        <notes>
          <html xmlns="http://www.w3.org/1999/xhtml"><p>GENE_ASSOCIATION: NM_013402.3</p><p>GENE_LIST: NM_013402.3</p><p>SUBSYSTEM: Fatty Acid Synthesis</p></html>
        </notes>
        <listOfReactants>
          <speciesReference species="M_estcoa6_c"/>
          <speciesReference species="M_h_c"/>
          <speciesReference species="M_nadh_c"/>
          <speciesReference species="M_o2_c"/>
        </listOfReactants>
        <listOfProducts>
          <speciesReference species="M_ettcoa6_c"/>
          <speciesReference species="M_h2o_c" stoichiometry="2"/>
          <speciesReference species="M_nad_c"/>
        </listOfProducts>
        <kineticLaw>
          <math xmlns="http://www.w3.org/1998/Math/MathML">
            <ci> FLUX_VALUE </ci>
          </math>
          <listOfParameters>
            <parameter id="LOWER_BOUND" value="0" units="mmol_per_gDW_per_hr"/>
            <parameter id="UPPER_BOUND" value="1000" units="mmol_per_gDW_per_hr"/>
            <parameter id="OBJECTIVE_COEFFICIENT" value="0"/>
            <parameter id="FLUX_VALUE" value="500" units="mmol_per_gDW_per_hr"/>
          </listOfParameters>
        </kineticLaw>
      </reaction>
      <reaction id="R_DESAT205n3" name="fatty acyl-CoA desaturase (C20:4CoA, n3 -> C20:5CoA, n3)" reversible="false">
        <notes>
          <html xmlns="http://www.w3.org/1999/xhtml"><p>GENE_ASSOCIATION: NM_013402.3</p><p>GENE_LIST: NM_013402.3</p><p>SUBSYSTEM: Fatty Acid Synthesis</p></html>
        </notes>
        <listOfReactants>
          <speciesReference species="M_ettcoa3_c"/>
          <speciesReference species="M_h_c"/>
          <speciesReference species="M_nadh_c"/>
          <speciesReference species="M_o2_c"/>
        </listOfReactants>
        <listOfProducts>
          <speciesReference species="M_espcoa3_c"/>
          <speciesReference species="M_h2o_c" stoichiometry="2"/>
          <speciesReference species="M_nad_c"/>
        </listOfProducts>
        <kineticLaw>
          <math xmlns="http://www.w3.org/1998/Math/MathML">
            <ci> FLUX_VALUE </ci>
          </math>
          <listOfParameters>
            <parameter id="LOWER_BOUND" value="0" units="mmol_per_gDW_per_hr"/>
            <parameter id="UPPER_BOUND" value="1000" units="mmol_per_gDW_per_hr"/>
            <parameter id="OBJECTIVE_COEFFICIENT" value="0"/>
            <parameter id="FLUX_VALUE" value="500" units="mmol_per_gDW_per_hr"/>
          </listOfParameters>
        </kineticLaw>
      </reaction>
      <reaction id="R_DESAT221n9" name="stearoyl-CoA desaturase (n-C22:0CoA -> C22:1CoA, n-9)" reversible="false">
        <notes>
          <html xmlns="http://www.w3.org/1999/xhtml"><p>SUBSYSTEM: Fatty Acid Desaturation</p></html>
        </notes>
        <listOfReactants>
          <speciesReference species="M_dcsacoa_c"/>
          <speciesReference species="M_h_c"/>
          <speciesReference species="M_nadph_c"/>
          <speciesReference species="M_o2_c"/>
        </listOfReactants>
        <listOfProducts>
          <speciesReference species="M_dsecoa9_c"/>
          <speciesReference species="M_h2o_c" stoichiometry="2"/>
          <speciesReference species="M_nadp_c"/>
        </listOfProducts>
        <kineticLaw>
          <math xmlns="http://www.w3.org/1998/Math/MathML">
            <ci> FLUX_VALUE </ci>
          </math>
          <listOfParameters>
            <parameter id="LOWER_BOUND" value="0" units="mmol_per_gDW_per_hr"/>
            <parameter id="UPPER_BOUND" value="1000" units="mmol_per_gDW_per_hr"/>
            <parameter id="OBJECTIVE_COEFFICIENT" value="0"/>
            <parameter id="FLUX_VALUE" value="500" units="mmol_per_gDW_per_hr"/>
          </listOfParameters>
        </kineticLaw>
      </reaction>
      <reaction id="R_DESAT226n3" name="fatty acyl-CoA desaturase (C22:5CoA, n3 -> C22:6CoA, n3)" reversible="false">
        <notes>
          <html xmlns="http://www.w3.org/1999/xhtml"><p>SUBSYSTEM: Fatty Acid Synthesis</p></html>
        </notes>
        <listOfReactants>
          <speciesReference species="M_dspcoa3_c"/>
          <speciesReference species="M_h_c"/>
          <speciesReference species="M_nadph_c"/>
          <speciesReference species="M_o2_c"/>
        </listOfReactants>
        <listOfProducts>
          <speciesReference species="M_dshcoa3_c"/>
          <speciesReference species="M_h2o_c" stoichiometry="2"/>
          <speciesReference species="M_nadp_c"/>
        </listOfProducts>
        <kineticLaw>
          <math xmlns="http://www.w3.org/1998/Math/MathML">
            <ci> FLUX_VALUE </ci>
          </math>
          <listOfParameters>
            <parameter id="LOWER_BOUND" value="0" units="mmol_per_gDW_per_hr"/>
            <parameter id="UPPER_BOUND" value="1000" units="mmol_per_gDW_per_hr"/>
            <parameter id="OBJECTIVE_COEFFICIENT" value="0"/>
            <parameter id="FLUX_VALUE" value="500" units="mmol_per_gDW_per_hr"/>
          </listOfParameters>
        </kineticLaw>
      </reaction>
      <reaction id="R_DHCR71er" name="7-dehydrocholesterol reductase" reversible="false">
        <notes>
          <html xmlns="http://www.w3.org/1999/xhtml"><p>GENE_ASSOCIATION: NM_001360.1</p><p>GENE_LIST: NM_001360.1</p><p>SUBSYSTEM: Cholesterol Metabolism</p></html>
        </notes>
        <listOfReactants>
          <speciesReference species="M_ddsmsterol_r"/>
          <speciesReference species="M_h_r"/>
          <speciesReference species="M_nadph_r"/>
        </listOfReactants>
        <listOfProducts>
          <speciesReference species="M_dsmsterol_r"/>
          <speciesReference species="M_nadp_r"/>
        </listOfProducts>
        <kineticLaw>
          <math xmlns="http://www.w3.org/1998/Math/MathML">
            <ci> FLUX_VALUE </ci>
          </math>
          <listOfParameters>
            <parameter id="LOWER_BOUND" value="0" units="mmol_per_gDW_per_hr"/>
            <parameter id="UPPER_BOUND" value="1000" units="mmol_per_gDW_per_hr"/>
            <parameter id="OBJECTIVE_COEFFICIENT" value="0"/>
            <parameter id="FLUX_VALUE" value="500" units="mmol_per_gDW_per_hr"/>
          </listOfParameters>
        </kineticLaw>
      </reaction>
      <reaction id="R_DHCR72er" name="7-dehydrocholesterol reductase" reversible="false">
        <notes>
          <html xmlns="http://www.w3.org/1999/xhtml"><p>GENE_ASSOCIATION: NM_001360.1</p><p>GENE_LIST: NM_001360.1</p><p>SUBSYSTEM: Cholesterol Metabolism</p></html>
        </notes>
        <listOfReactants>
          <speciesReference species="M_7dhchsterol_r"/>
          <speciesReference species="M_h_r"/>
          <speciesReference species="M_nadph_r"/>
        </listOfReactants>
        <listOfProducts>
          <speciesReference species="M_chsterol_r"/>
          <speciesReference species="M_nadp_r"/>
        </listOfProducts>
        <kineticLaw>
          <math xmlns="http://www.w3.org/1998/Math/MathML">
            <ci> FLUX_VALUE </ci>
          </math>
          <listOfParameters>
            <parameter id="LOWER_BOUND" value="0" units="mmol_per_gDW_per_hr"/>
            <parameter id="UPPER_BOUND" value="1000" units="mmol_per_gDW_per_hr"/>
            <parameter id="OBJECTIVE_COEFFICIENT" value="0"/>
            <parameter id="FLUX_VALUE" value="500" units="mmol_per_gDW_per_hr"/>
          </listOfParameters>
        </kineticLaw>
      </reaction>
      <reaction id="R_DHFR" name="dihydrofolate reductase">
        <notes>
          <html xmlns="http://www.w3.org/1999/xhtml"><p>GENE_ASSOCIATION: NM_000791.3</p><p>GENE_LIST: NM_000791.3</p><p>SUBSYSTEM: Folate Metabolism</p></html>
        </notes>
        <listOfReactants>
          <speciesReference species="M_dhf_c"/>
          <speciesReference species="M_h_c"/>
          <speciesReference species="M_nadph_c"/>
        </listOfReactants>
        <listOfProducts>
          <speciesReference species="M_nadp_c"/>
          <speciesReference species="M_thf_c"/>
        </listOfProducts>
        <kineticLaw>
          <math xmlns="http://www.w3.org/1998/Math/MathML">
            <ci> FLUX_VALUE </ci>
          </math>
          <listOfParameters>
            <parameter id="LOWER_BOUND" value="-1000" units="mmol_per_gDW_per_hr"/>
            <parameter id="UPPER_BOUND" value="1000" units="mmol_per_gDW_per_hr"/>
            <parameter id="OBJECTIVE_COEFFICIENT" value="0"/>
            <parameter id="FLUX_VALUE" value="0" units="mmol_per_gDW_per_hr"/>
          </listOfParameters>
        </kineticLaw>
      </reaction>
      <reaction id="R_DHORD3m_ubq10" name="dihydroorotate dehydrogenase (mitochondrial)">
        <notes>
          <html xmlns="http://www.w3.org/1999/xhtml"><p>GENE_ASSOCIATION: NM_001025193.1</p><p>GENE_LIST: NM_001025193.1</p><p>SUBSYSTEM: Nucleotide Metabolism</p></html>
        </notes>
        <listOfReactants>
          <speciesReference species="M_dhor_S_c"/>
          <speciesReference species="M_ubq10_m"/>
        </listOfReactants>
        <listOfProducts>
          <speciesReference species="M_orot_c"/>
          <speciesReference species="M_q10h2_m"/>
        </listOfProducts>
        <kineticLaw>
          <math xmlns="http://www.w3.org/1998/Math/MathML">
            <ci> FLUX_VALUE </ci>
          </math>
          <listOfParameters>
            <parameter id="LOWER_BOUND" value="-1000" units="mmol_per_gDW_per_hr"/>
            <parameter id="UPPER_BOUND" value="1000" units="mmol_per_gDW_per_hr"/>
            <parameter id="OBJECTIVE_COEFFICIENT" value="0"/>
            <parameter id="FLUX_VALUE" value="0" units="mmol_per_gDW_per_hr"/>
          </listOfParameters>
        </kineticLaw>
      </reaction>
      <reaction id="R_DHORTS" name="dihydroorotase">
        <notes>
          <html xmlns="http://www.w3.org/1999/xhtml"><p>GENE_ASSOCIATION: NM_004341.3</p><p>GENE_LIST: NM_004341.3</p><p>SUBSYSTEM: Nucleotide Metabolism</p></html>
        </notes>
        <listOfReactants>
          <speciesReference species="M_dhor_S_c"/>
          <speciesReference species="M_h2o_c"/>
        </listOfReactants>
        <listOfProducts>
          <speciesReference species="M_cbasp_c"/>
          <speciesReference species="M_h_c"/>
        </listOfProducts>
        <kineticLaw>
          <math xmlns="http://www.w3.org/1998/Math/MathML">
            <ci> FLUX_VALUE </ci>
          </math>
          <listOfParameters>
            <parameter id="LOWER_BOUND" value="-1000" units="mmol_per_gDW_per_hr"/>
            <parameter id="UPPER_BOUND" value="1000" units="mmol_per_gDW_per_hr"/>
            <parameter id="OBJECTIVE_COEFFICIENT" value="0"/>
            <parameter id="FLUX_VALUE" value="0" units="mmol_per_gDW_per_hr"/>
          </listOfParameters>
        </kineticLaw>
      </reaction>
      <reaction id="R_DHPRx" name="dihydropteridine reductase">
        <notes>
          <html xmlns="http://www.w3.org/1999/xhtml"><p>GENE_ASSOCIATION: NM_000320.1</p><p>GENE_LIST: NM_000320.1</p><p>SUBSYSTEM: Tyrosine metabolism</p></html>
        </notes>
        <listOfReactants>
          <speciesReference species="M_dhbpt_c"/>
          <speciesReference species="M_h_c"/>
          <speciesReference species="M_nadh_c"/>
        </listOfReactants>
        <listOfProducts>
          <speciesReference species="M_nad_c"/>
          <speciesReference species="M_thbpt_c"/>
        </listOfProducts>
        <kineticLaw>
          <math xmlns="http://www.w3.org/1998/Math/MathML">
            <ci> FLUX_VALUE </ci>
          </math>
          <listOfParameters>
            <parameter id="LOWER_BOUND" value="-1000" units="mmol_per_gDW_per_hr"/>
            <parameter id="UPPER_BOUND" value="1000" units="mmol_per_gDW_per_hr"/>
            <parameter id="OBJECTIVE_COEFFICIENT" value="0"/>
            <parameter id="FLUX_VALUE" value="0" units="mmol_per_gDW_per_hr"/>
          </listOfParameters>
        </kineticLaw>
      </reaction>
      <reaction id="R_DMATT" name="dimethylallyltranstransferase" reversible="false">
        <notes>
          <html xmlns="http://www.w3.org/1999/xhtml"><p>GENE_ASSOCIATION: NM_002004.2</p><p>GENE_LIST: NM_002004.2</p><p>SUBSYSTEM: Cholesterol Biosynthesis</p></html>
        </notes>
        <listOfReactants>
          <speciesReference species="M_dmpp_c"/>
          <speciesReference species="M_ipdp_c"/>
        </listOfReactants>
        <listOfProducts>
          <speciesReference species="M_grdp_c"/>
          <speciesReference species="M_ppi_c"/>
        </listOfProducts>
        <kineticLaw>
          <math xmlns="http://www.w3.org/1998/Math/MathML">
            <ci> FLUX_VALUE </ci>
          </math>
          <listOfParameters>
            <parameter id="LOWER_BOUND" value="0" units="mmol_per_gDW_per_hr"/>
            <parameter id="UPPER_BOUND" value="1000" units="mmol_per_gDW_per_hr"/>
            <parameter id="OBJECTIVE_COEFFICIENT" value="0"/>
            <parameter id="FLUX_VALUE" value="500" units="mmol_per_gDW_per_hr"/>
          </listOfParameters>
        </kineticLaw>
      </reaction>
      <reaction id="R_DMPPtp" name="dimethylallyl diphosphate transport, peroxisome">
        <notes>
          <html xmlns="http://www.w3.org/1999/xhtml"><p>SUBSYSTEM: Transport, Peroxisomal</p></html>
        </notes>
        <listOfReactants>
          <speciesReference species="M_dmpp_x"/>
        </listOfReactants>
        <listOfProducts>
          <speciesReference species="M_dmpp_c"/>
        </listOfProducts>
        <kineticLaw>
          <math xmlns="http://www.w3.org/1998/Math/MathML">
            <ci> FLUX_VALUE </ci>
          </math>
          <listOfParameters>
            <parameter id="LOWER_BOUND" value="-1000" units="mmol_per_gDW_per_hr"/>
            <parameter id="UPPER_BOUND" value="1000" units="mmol_per_gDW_per_hr"/>
            <parameter id="OBJECTIVE_COEFFICIENT" value="0"/>
            <parameter id="FLUX_VALUE" value="0" units="mmol_per_gDW_per_hr"/>
          </listOfParameters>
        </kineticLaw>
      </reaction>
      <reaction id="R_DPCOAK" name="dephospho-CoA kinase" reversible="false">
        <notes>
          <html xmlns="http://www.w3.org/1999/xhtml"><p>GENE_ASSOCIATION: (NM_025233.4 or NM_001042531.1 or NM_001042530.1 or NM_001042529.1 or NM_001042532.1)</p><p>GENE_LIST: NM_001042529.1 NM_001042530.1 NM_001042531.1 NM_001042532.1 NM_025233.4</p><p>SUBSYSTEM: Histidine Metabolism</p></html>
        </notes>
        <listOfReactants>
          <speciesReference species="M_atp_c"/>
          <speciesReference species="M_dpcoa_c"/>
        </listOfReactants>
        <listOfProducts>
          <speciesReference species="M_adp_c"/>
          <speciesReference species="M_coa_c"/>
          <speciesReference species="M_h_c"/>
        </listOfProducts>
        <kineticLaw>
          <math xmlns="http://www.w3.org/1998/Math/MathML">
            <ci> FLUX_VALUE </ci>
          </math>
          <listOfParameters>
            <parameter id="LOWER_BOUND" value="0" units="mmol_per_gDW_per_hr"/>
            <parameter id="UPPER_BOUND" value="1000" units="mmol_per_gDW_per_hr"/>
            <parameter id="OBJECTIVE_COEFFICIENT" value="0"/>
            <parameter id="FLUX_VALUE" value="500" units="mmol_per_gDW_per_hr"/>
          </listOfParameters>
        </kineticLaw>
      </reaction>
      <reaction id="R_DPMVDp" name="diphosphomevalonate decarboxylase" reversible="false">
        <notes>
          <html xmlns="http://www.w3.org/1999/xhtml"><p>SUBSYSTEM: Cholesterol Metabolism</p></html>
        </notes>
        <listOfReactants>
          <speciesReference species="M_5dpmev_x"/>
          <speciesReference species="M_atp_x"/>
        </listOfReactants>
        <listOfProducts>
          <speciesReference species="M_adp_x"/>
          <speciesReference species="M_co2_x"/>
          <speciesReference species="M_ipdp_x"/>
          <speciesReference species="M_pi_x"/>
        </listOfProducts>
        <kineticLaw>
          <math xmlns="http://www.w3.org/1998/Math/MathML">
            <ci> FLUX_VALUE </ci>
          </math>
          <listOfParameters>
            <parameter id="LOWER_BOUND" value="0" units="mmol_per_gDW_per_hr"/>
            <parameter id="UPPER_BOUND" value="1000" units="mmol_per_gDW_per_hr"/>
            <parameter id="OBJECTIVE_COEFFICIENT" value="0"/>
            <parameter id="FLUX_VALUE" value="500" units="mmol_per_gDW_per_hr"/>
          </listOfParameters>
        </kineticLaw>
      </reaction>
      <reaction id="R_DTMPK" name="dTMP kinase">
        <notes>
          <html xmlns="http://www.w3.org/1999/xhtml"><p>GENE_ASSOCIATION: NM_012145.2</p><p>GENE_LIST: NM_012145.2</p><p>SUBSYSTEM: Nucleotide Metabolism</p></html>
        </notes>
        <listOfReactants>
          <speciesReference species="M_atp_c"/>
          <speciesReference species="M_dtmp_c"/>
        </listOfReactants>
        <listOfProducts>
          <speciesReference species="M_adp_c"/>
          <speciesReference species="M_dtdp_c"/>
        </listOfProducts>
        <kineticLaw>
          <math xmlns="http://www.w3.org/1998/Math/MathML">
            <ci> FLUX_VALUE </ci>
          </math>
          <listOfParameters>
            <parameter id="LOWER_BOUND" value="-1000" units="mmol_per_gDW_per_hr"/>
            <parameter id="UPPER_BOUND" value="1000" units="mmol_per_gDW_per_hr"/>
            <parameter id="OBJECTIVE_COEFFICIENT" value="0"/>
            <parameter id="FLUX_VALUE" value="0" units="mmol_per_gDW_per_hr"/>
          </listOfParameters>
        </kineticLaw>
      </reaction>
      <reaction id="R_EBP2rer" name="3-beta-hydroxysteroid-delta(8),delta(7)-isomerase">
        <notes>
          <html xmlns="http://www.w3.org/1999/xhtml"><p>GENE_ASSOCIATION: NM_006579.1</p><p>GENE_LIST: NM_006579.1</p><p>SUBSYSTEM: Cholesterol Metabolism</p></html>
        </notes>
        <listOfReactants>
          <speciesReference species="M_zymstnl_r"/>
        </listOfReactants>
        <listOfProducts>
          <speciesReference species="M_lathost_r"/>
        </listOfProducts>
        <kineticLaw>
          <math xmlns="http://www.w3.org/1998/Math/MathML">
            <ci> FLUX_VALUE </ci>
          </math>
          <listOfParameters>
            <parameter id="LOWER_BOUND" value="-1000" units="mmol_per_gDW_per_hr"/>
            <parameter id="UPPER_BOUND" value="1000" units="mmol_per_gDW_per_hr"/>
            <parameter id="OBJECTIVE_COEFFICIENT" value="0"/>
            <parameter id="FLUX_VALUE" value="0" units="mmol_per_gDW_per_hr"/>
          </listOfParameters>
        </kineticLaw>
      </reaction>
      <reaction id="R_ECOAH2m" name="enoyl-CoA hydratase, mitochondrial">
        <notes>
          <html xmlns="http://www.w3.org/1999/xhtml"><p>SUBSYSTEM: Valine, Leucine, and Isoleucine Degradation</p></html>
        </notes>
        <listOfReactants>
          <speciesReference species="M_2mp2coa_m"/>
          <speciesReference species="M_h2o_m"/>
        </listOfReactants>
        <listOfProducts>
          <speciesReference species="M_hibcoa_m"/>
        </listOfProducts>
        <kineticLaw>
          <math xmlns="http://www.w3.org/1998/Math/MathML">
            <ci> FLUX_VALUE </ci>
          </math>
          <listOfParameters>
            <parameter id="LOWER_BOUND" value="-1000" units="mmol_per_gDW_per_hr"/>
            <parameter id="UPPER_BOUND" value="1000" units="mmol_per_gDW_per_hr"/>
            <parameter id="OBJECTIVE_COEFFICIENT" value="0"/>
            <parameter id="FLUX_VALUE" value="0" units="mmol_per_gDW_per_hr"/>
          </listOfParameters>
        </kineticLaw>
      </reaction>
      <reaction id="R_ECOAH3m" name="enoyl-CoA hydratase, mitochondrial">
        <notes>
          <html xmlns="http://www.w3.org/1999/xhtml"><p>GENE_ASSOCIATION: ((NM_000182.3 and NM_000183.1) or NM_004092.2)</p><p>GENE_LIST: NM_000182.3 NM_000183.1 NM_004092.2</p><p>SUBSYSTEM: Valine, Leucine, and Isoleucine Metabolism</p></html>
        </notes>
        <listOfReactants>
          <speciesReference species="M_2mb2coa_m"/>
          <speciesReference species="M_h2o_m"/>
        </listOfReactants>
        <listOfProducts>
          <speciesReference species="M_3hmbcoa_m"/>
        </listOfProducts>
        <kineticLaw>
          <math xmlns="http://www.w3.org/1998/Math/MathML">
            <ci> FLUX_VALUE </ci>
          </math>
          <listOfParameters>
            <parameter id="LOWER_BOUND" value="-1000" units="mmol_per_gDW_per_hr"/>
            <parameter id="UPPER_BOUND" value="1000" units="mmol_per_gDW_per_hr"/>
            <parameter id="OBJECTIVE_COEFFICIENT" value="0"/>
            <parameter id="FLUX_VALUE" value="0" units="mmol_per_gDW_per_hr"/>
          </listOfParameters>
        </kineticLaw>
      </reaction>
      <reaction id="R_ECSEA11tb" name="eicosenoate (C20:1, n-11) transport">
        <notes>
          <html xmlns="http://www.w3.org/1999/xhtml"><p>SUBSYSTEM: Transport, Extracellular</p></html>
        </notes>
        <listOfReactants>
          <speciesReference species="M_ecsea11_c"/>
        </listOfReactants>
        <listOfProducts>
          <speciesReference species="M_ecsea11_bl"/>
        </listOfProducts>
        <kineticLaw>
          <math xmlns="http://www.w3.org/1998/Math/MathML">
            <ci> FLUX_VALUE </ci>
          </math>
          <listOfParameters>
            <parameter id="LOWER_BOUND" value="-1000" units="mmol_per_gDW_per_hr"/>
            <parameter id="UPPER_BOUND" value="1000" units="mmol_per_gDW_per_hr"/>
            <parameter id="OBJECTIVE_COEFFICIENT" value="0"/>
            <parameter id="FLUX_VALUE" value="0" units="mmol_per_gDW_per_hr"/>
          </listOfParameters>
        </kineticLaw>
      </reaction>
      <reaction id="R_ECSEA9tb" name="eicosenoate (C20:1, n-9) transport">
        <notes>
          <html xmlns="http://www.w3.org/1999/xhtml"><p>SUBSYSTEM: Transport, Extracellular</p></html>
        </notes>
        <listOfReactants>
          <speciesReference species="M_ecsea9_c"/>
        </listOfReactants>
        <listOfProducts>
          <speciesReference species="M_ecsea9_bl"/>
        </listOfProducts>
        <kineticLaw>
          <math xmlns="http://www.w3.org/1998/Math/MathML">
            <ci> FLUX_VALUE </ci>
          </math>
          <listOfParameters>
            <parameter id="LOWER_BOUND" value="-1000" units="mmol_per_gDW_per_hr"/>
            <parameter id="UPPER_BOUND" value="1000" units="mmol_per_gDW_per_hr"/>
            <parameter id="OBJECTIVE_COEFFICIENT" value="0"/>
            <parameter id="FLUX_VALUE" value="0" units="mmol_per_gDW_per_hr"/>
          </listOfParameters>
        </kineticLaw>
      </reaction>
      <reaction id="R_ECSFAtb" name="eicosanoate transport (n-C20:0), cytosol to blood">
        <notes>
          <html xmlns="http://www.w3.org/1999/xhtml"><p>SUBSYSTEM: Transport, Extracellular</p></html>
        </notes>
        <listOfReactants>
          <speciesReference species="M_ecsa_bl"/>
        </listOfReactants>
        <listOfProducts>
          <speciesReference species="M_ecsa_c"/>
        </listOfProducts>
        <kineticLaw>
          <math xmlns="http://www.w3.org/1998/Math/MathML">
            <ci> FLUX_VALUE </ci>
          </math>
          <listOfParameters>
            <parameter id="LOWER_BOUND" value="-1000" units="mmol_per_gDW_per_hr"/>
            <parameter id="UPPER_BOUND" value="1000" units="mmol_per_gDW_per_hr"/>
            <parameter id="OBJECTIVE_COEFFICIENT" value="0"/>
            <parameter id="FLUX_VALUE" value="0" units="mmol_per_gDW_per_hr"/>
          </listOfParameters>
        </kineticLaw>
      </reaction>
      <reaction id="R_ECSTEA6tb" name="Eicosatrienoate (C20:3, n-6)  transport">
        <notes>
          <html xmlns="http://www.w3.org/1999/xhtml"><p>SUBSYSTEM: Transport, Extracellular</p></html>
        </notes>
        <listOfReactants>
          <speciesReference species="M_ecstea6_bl"/>
        </listOfReactants>
        <listOfProducts>
          <speciesReference species="M_ecstea6_c"/>
        </listOfProducts>
        <kineticLaw>
          <math xmlns="http://www.w3.org/1998/Math/MathML">
            <ci> FLUX_VALUE </ci>
          </math>
          <listOfParameters>
            <parameter id="LOWER_BOUND" value="-1000" units="mmol_per_gDW_per_hr"/>
            <parameter id="UPPER_BOUND" value="1000" units="mmol_per_gDW_per_hr"/>
            <parameter id="OBJECTIVE_COEFFICIENT" value="0"/>
            <parameter id="FLUX_VALUE" value="0" units="mmol_per_gDW_per_hr"/>
          </listOfParameters>
        </kineticLaw>
      </reaction>
      <reaction id="R_ECSTTEA6tb" name="Eicosatetraenoate (C20:4, n-6) transport">
        <notes>
          <html xmlns="http://www.w3.org/1999/xhtml"><p>SUBSYSTEM: Transport, Extracellular</p></html>
        </notes>
        <listOfReactants>
          <speciesReference species="M_ecsttea6_bl"/>
        </listOfReactants>
        <listOfProducts>
          <speciesReference species="M_ecsttea6_c"/>
        </listOfProducts>
        <kineticLaw>
          <math xmlns="http://www.w3.org/1998/Math/MathML">
            <ci> FLUX_VALUE </ci>
          </math>
          <listOfParameters>
            <parameter id="LOWER_BOUND" value="-1000" units="mmol_per_gDW_per_hr"/>
            <parameter id="UPPER_BOUND" value="1000" units="mmol_per_gDW_per_hr"/>
            <parameter id="OBJECTIVE_COEFFICIENT" value="0"/>
            <parameter id="FLUX_VALUE" value="0" units="mmol_per_gDW_per_hr"/>
          </listOfParameters>
        </kineticLaw>
      </reaction>
      <reaction id="R_ENO" name="enolase">
        <notes>
          <html xmlns="http://www.w3.org/1999/xhtml"><p>GENE_ASSOCIATION: (NM_001975.2 or NM_001976.2 or NM_053013.1 or NM_001428.2)</p><p>GENE_LIST: NM_001428.2 NM_001975.2 NM_001976.2 NM_053013.1</p><p>SUBSYSTEM: Glycolysis/Gluconeogenesis</p></html>
        </notes>
        <listOfReactants>
          <speciesReference species="M_2pg_c"/>
        </listOfReactants>
        <listOfProducts>
          <speciesReference species="M_h2o_c"/>
          <speciesReference species="M_pep_c"/>
        </listOfProducts>
        <kineticLaw>
          <math xmlns="http://www.w3.org/1998/Math/MathML">
            <ci> FLUX_VALUE </ci>
          </math>
          <listOfParameters>
            <parameter id="LOWER_BOUND" value="-1000" units="mmol_per_gDW_per_hr"/>
            <parameter id="UPPER_BOUND" value="1000" units="mmol_per_gDW_per_hr"/>
            <parameter id="OBJECTIVE_COEFFICIENT" value="0"/>
            <parameter id="FLUX_VALUE" value="0" units="mmol_per_gDW_per_hr"/>
          </listOfParameters>
        </kineticLaw>
      </reaction>
      <reaction id="R_ETOHtb" name="ethanol transport in/out via diffusion">
        <notes>
          <html xmlns="http://www.w3.org/1999/xhtml"><p>SUBSYSTEM: Transport, Extracellular</p></html>
        </notes>
        <listOfReactants>
          <speciesReference species="M_etoh_c"/>
        </listOfReactants>
        <listOfProducts>
          <speciesReference species="M_etoh_bl"/>
        </listOfProducts>
        <kineticLaw>
          <math xmlns="http://www.w3.org/1998/Math/MathML">
            <ci> FLUX_VALUE </ci>
          </math>
          <listOfParameters>
            <parameter id="LOWER_BOUND" value="-1000" units="mmol_per_gDW_per_hr"/>
            <parameter id="UPPER_BOUND" value="1000" units="mmol_per_gDW_per_hr"/>
            <parameter id="OBJECTIVE_COEFFICIENT" value="0"/>
            <parameter id="FLUX_VALUE" value="0" units="mmol_per_gDW_per_hr"/>
          </listOfParameters>
        </kineticLaw>
      </reaction>
      <reaction id="R_FACOAL120" name="fatty-acid--CoA ligase (dodecanoate, C12:0)">
        <notes>
          <html xmlns="http://www.w3.org/1999/xhtml"><p>GENE_ASSOCIATION: (NM_001995.2 or NM_016234.3 or NM_004457.3 or NM_203372.1 or NM_004458.1 or NM_203379.1 or NM_203380.1 or NM_001009185.1 or NM_015256.2 or NM_022977.1)</p><p>GENE_LIST: NM_001009185.1 NM_001995.2 NM_004457.3 NM_004458.1 NM_015256.2 NM_016234.3 NM_022977.1 NM_203372.1 NM_203379.1 NM_203380.1</p><p>SUBSYSTEM: Fatty acid activation</p></html>
        </notes>
        <listOfReactants>
          <speciesReference species="M_atp_c"/>
          <speciesReference species="M_coa_c"/>
          <speciesReference species="M_ddca_c"/>
        </listOfReactants>
        <listOfProducts>
          <speciesReference species="M_amp_c"/>
          <speciesReference species="M_ddcoa_c"/>
          <speciesReference species="M_ppi_c"/>
        </listOfProducts>
        <kineticLaw>
          <math xmlns="http://www.w3.org/1998/Math/MathML">
            <ci> FLUX_VALUE </ci>
          </math>
          <listOfParameters>
            <parameter id="LOWER_BOUND" value="-1000" units="mmol_per_gDW_per_hr"/>
            <parameter id="UPPER_BOUND" value="1000" units="mmol_per_gDW_per_hr"/>
            <parameter id="OBJECTIVE_COEFFICIENT" value="0"/>
            <parameter id="FLUX_VALUE" value="0" units="mmol_per_gDW_per_hr"/>
          </listOfParameters>
        </kineticLaw>
      </reaction>
      <reaction id="R_FACOAL140" name="fatty-acid--CoA ligase (tetradecanoate)">
        <notes>
          <html xmlns="http://www.w3.org/1999/xhtml"><p>GENE_ASSOCIATION: (NM_022977.1 or NM_004457.3 or NM_001995.2 or NM_203379.1 or NM_015256.2 or NM_203372.1 or NM_203380.1 or NM_016234.3 or NM_001009185.1 or NM_004458.1)</p><p>GENE_LIST: NM_001009185.1 NM_001995.2 NM_004457.3 NM_004458.1 NM_015256.2 NM_016234.3 NM_022977.1 NM_203372.1 NM_203379.1 NM_203380.1</p><p>SUBSYSTEM: Fatty acid activation</p></html>
        </notes>
        <listOfReactants>
          <speciesReference species="M_atp_c"/>
          <speciesReference species="M_coa_c"/>
          <speciesReference species="M_ttdca_c"/>
        </listOfReactants>
        <listOfProducts>
          <speciesReference species="M_amp_c"/>
          <speciesReference species="M_ppi_c"/>
          <speciesReference species="M_tdcoa_c"/>
        </listOfProducts>
        <kineticLaw>
          <math xmlns="http://www.w3.org/1998/Math/MathML">
            <ci> FLUX_VALUE </ci>
          </math>
          <listOfParameters>
            <parameter id="LOWER_BOUND" value="-1000" units="mmol_per_gDW_per_hr"/>
            <parameter id="UPPER_BOUND" value="1000" units="mmol_per_gDW_per_hr"/>
            <parameter id="OBJECTIVE_COEFFICIENT" value="0"/>
            <parameter id="FLUX_VALUE" value="0" units="mmol_per_gDW_per_hr"/>
          </listOfParameters>
        </kineticLaw>
      </reaction>
      <reaction id="R_FACOAL141n5" name="fatty-acid--CoA ligase (tetradecenoate, C14:1 n-5)">
        <notes>
          <html xmlns="http://www.w3.org/1999/xhtml"><p>GENE_ASSOCIATION: (NM_004458.1 or NM_203380.1 or NM_001995.2 or NM_004457.3 or NM_022977.1 or NM_016234.3 or NM_203372.1 or NM_203379.1)</p><p>GENE_LIST: NM_001995.2 NM_004457.3 NM_004458.1 NM_016234.3 NM_022977.1 NM_203372.1 NM_203379.1 NM_203380.1</p><p>SUBSYSTEM: Fatty acid activation</p></html>
        </notes>
        <listOfReactants>
          <speciesReference species="M_atp_c"/>
          <speciesReference species="M_coa_c"/>
          <speciesReference species="M_ttdcea5_c"/>
        </listOfReactants>
        <listOfProducts>
          <speciesReference species="M_amp_c"/>
          <speciesReference species="M_ppi_c"/>
          <speciesReference species="M_tdecoa5_c"/>
        </listOfProducts>
        <kineticLaw>
          <math xmlns="http://www.w3.org/1998/Math/MathML">
            <ci> FLUX_VALUE </ci>
          </math>
          <listOfParameters>
            <parameter id="LOWER_BOUND" value="-1000" units="mmol_per_gDW_per_hr"/>
            <parameter id="UPPER_BOUND" value="1000" units="mmol_per_gDW_per_hr"/>
            <parameter id="OBJECTIVE_COEFFICIENT" value="0"/>
            <parameter id="FLUX_VALUE" value="0" units="mmol_per_gDW_per_hr"/>
          </listOfParameters>
        </kineticLaw>
      </reaction>
      <reaction id="R_FACOAL150" name="fatty-acid--CoA ligase (heptadecanoate, C15:0)">
        <notes>
          <html xmlns="http://www.w3.org/1999/xhtml"><p>GENE_ASSOCIATION: (NM_001995.2 or NM_203372.1 or NM_203379.1 or NM_015256.2 or NM_004457.3 or NM_004458.1 or NM_022977.1 or NM_203380.1 or NM_016234.3 or NM_001009185.1)</p><p>GENE_LIST: NM_001009185.1 NM_001995.2 NM_004457.3 NM_004458.1 NM_015256.2 NM_016234.3 NM_022977.1 NM_203372.1 NM_203379.1 NM_203380.1</p><p>SUBSYSTEM: Fatty Acid Synthesis</p></html>
        </notes>
        <listOfReactants>
          <speciesReference species="M_atp_c"/>
          <speciesReference species="M_coa_c"/>
          <speciesReference species="M_ptdca_c"/>
        </listOfReactants>
        <listOfProducts>
          <speciesReference species="M_amp_c"/>
          <speciesReference species="M_pdcoa_c"/>
          <speciesReference species="M_ppi_c"/>
        </listOfProducts>
        <kineticLaw>
          <math xmlns="http://www.w3.org/1998/Math/MathML">
            <ci> FLUX_VALUE </ci>
          </math>
          <listOfParameters>
            <parameter id="LOWER_BOUND" value="-1000" units="mmol_per_gDW_per_hr"/>
            <parameter id="UPPER_BOUND" value="1000" units="mmol_per_gDW_per_hr"/>
            <parameter id="OBJECTIVE_COEFFICIENT" value="0"/>
            <parameter id="FLUX_VALUE" value="0" units="mmol_per_gDW_per_hr"/>
          </listOfParameters>
        </kineticLaw>
      </reaction>
      <reaction id="R_FACOAL160" name="fatty-acid--CoA ligase (hexadecanoate)">
        <notes>
          <html xmlns="http://www.w3.org/1999/xhtml"><p>GENE_ASSOCIATION: (NM_022977.1 or NM_001995.2 or NM_004458.1 or NM_004457.3 or NM_203372.1 or NM_016234.3 or NM_001009185.1 or NM_203379.1 or NM_203380.1 or NM_015256.2)</p><p>GENE_LIST: NM_001009185.1 NM_001995.2 NM_004457.3 NM_004458.1 NM_015256.2 NM_016234.3 NM_022977.1 NM_203372.1 NM_203379.1 NM_203380.1</p><p>SUBSYSTEM: Fatty acid activation</p></html>
        </notes>
        <listOfReactants>
          <speciesReference species="M_atp_c"/>
          <speciesReference species="M_coa_c"/>
          <speciesReference species="M_hdca_c"/>
        </listOfReactants>
        <listOfProducts>
          <speciesReference species="M_amp_c"/>
          <speciesReference species="M_pmtcoa_c"/>
          <speciesReference species="M_ppi_c"/>
        </listOfProducts>
        <kineticLaw>
          <math xmlns="http://www.w3.org/1998/Math/MathML">
            <ci> FLUX_VALUE </ci>
          </math>
          <listOfParameters>
            <parameter id="LOWER_BOUND" value="-1000" units="mmol_per_gDW_per_hr"/>
            <parameter id="UPPER_BOUND" value="1000" units="mmol_per_gDW_per_hr"/>
            <parameter id="OBJECTIVE_COEFFICIENT" value="0"/>
            <parameter id="FLUX_VALUE" value="0" units="mmol_per_gDW_per_hr"/>
          </listOfParameters>
        </kineticLaw>
      </reaction>
      <reaction id="R_FACOAL161n7" name="fatty-acid--CoA ligase (hexadecenoate, C16:1 n-7)">
        <notes>
          <html xmlns="http://www.w3.org/1999/xhtml"><p>GENE_ASSOCIATION: (NM_203372.1 or NM_203379.1 or NM_001009185.1 or NM_004457.3 or NM_203380.1 or NM_016234.3 or NM_015256.2 or NM_001995.2 or NM_004458.1 or NM_022977.1)</p><p>GENE_LIST: NM_001009185.1 NM_001995.2 NM_004457.3 NM_004458.1 NM_015256.2 NM_016234.3 NM_022977.1 NM_203372.1 NM_203379.1 NM_203380.1</p><p>SUBSYSTEM: Fatty acid activation</p></html>
        </notes>
        <listOfReactants>
          <speciesReference species="M_atp_c"/>
          <speciesReference species="M_coa_c"/>
          <speciesReference species="M_hdcea7_c"/>
        </listOfReactants>
        <listOfProducts>
          <speciesReference species="M_amp_c"/>
          <speciesReference species="M_hdcoa7_c"/>
          <speciesReference species="M_ppi_c"/>
        </listOfProducts>
        <kineticLaw>
          <math xmlns="http://www.w3.org/1998/Math/MathML">
            <ci> FLUX_VALUE </ci>
          </math>
          <listOfParameters>
            <parameter id="LOWER_BOUND" value="-1000" units="mmol_per_gDW_per_hr"/>
            <parameter id="UPPER_BOUND" value="1000" units="mmol_per_gDW_per_hr"/>
            <parameter id="OBJECTIVE_COEFFICIENT" value="0"/>
            <parameter id="FLUX_VALUE" value="0" units="mmol_per_gDW_per_hr"/>
          </listOfParameters>
        </kineticLaw>
      </reaction>
      <reaction id="R_FACOAL161n9" name="fatty-acid--CoA ligase (hexadecenoate, C16:1 n-9)">
        <notes>
          <html xmlns="http://www.w3.org/1999/xhtml"><p>GENE_ASSOCIATION: (NM_203372.1 or NM_203380.1 or NM_004458.1 or NM_016234.3 or NM_001995.2 or NM_004457.3 or NM_022977.1 or NM_203379.1)</p><p>GENE_LIST: NM_001995.2 NM_004457.3 NM_004458.1 NM_016234.3 NM_022977.1 NM_203372.1 NM_203379.1 NM_203380.1</p><p>SUBSYSTEM: Fatty acid activation</p></html>
        </notes>
        <listOfReactants>
          <speciesReference species="M_atp_c"/>
          <speciesReference species="M_coa_c"/>
          <speciesReference species="M_hdcea9_c"/>
        </listOfReactants>
        <listOfProducts>
          <speciesReference species="M_amp_c"/>
          <speciesReference species="M_hdcoa9_c"/>
          <speciesReference species="M_ppi_c"/>
        </listOfProducts>
        <kineticLaw>
          <math xmlns="http://www.w3.org/1998/Math/MathML">
            <ci> FLUX_VALUE </ci>
          </math>
          <listOfParameters>
            <parameter id="LOWER_BOUND" value="-1000" units="mmol_per_gDW_per_hr"/>
            <parameter id="UPPER_BOUND" value="1000" units="mmol_per_gDW_per_hr"/>
            <parameter id="OBJECTIVE_COEFFICIENT" value="0"/>
            <parameter id="FLUX_VALUE" value="0" units="mmol_per_gDW_per_hr"/>
          </listOfParameters>
        </kineticLaw>
      </reaction>
      <reaction id="R_FACOAL170_n_r" name="fatty-acid--CoA ligase (heptadecanoate, C17:0)">
        <notes>
          <html xmlns="http://www.w3.org/1999/xhtml"><p>GENE_ASSOCIATION: (NM_203379.1 or NM_001009185.1 or NM_203380.1 or NM_016234.3 or NM_015256.2 or NM_001995.2 or NM_004458.1 or NM_022977.1 or NM_004457.3 or NM_203372.1)</p><p>GENE_LIST: NM_001009185.1 NM_001995.2 NM_004457.3 NM_004458.1 NM_015256.2 NM_016234.3 NM_022977.1 NM_203372.1 NM_203379.1 NM_203380.1</p><p>SUBSYSTEM: Fatty acid activation</p></html>
        </notes>
        <listOfReactants>
          <speciesReference species="M_atp_c"/>
          <speciesReference species="M_coa_c"/>
          <speciesReference species="M_hpdca_c"/>
        </listOfReactants>
        <listOfProducts>
          <speciesReference species="M_amp_c"/>
          <speciesReference species="M_hpdcoa_c"/>
          <speciesReference species="M_ppi_c"/>
        </listOfProducts>
        <kineticLaw>
          <math xmlns="http://www.w3.org/1998/Math/MathML">
            <ci> FLUX_VALUE </ci>
          </math>
          <listOfParameters>
            <parameter id="LOWER_BOUND" value="-1000" units="mmol_per_gDW_per_hr"/>
            <parameter id="UPPER_BOUND" value="1000" units="mmol_per_gDW_per_hr"/>
            <parameter id="OBJECTIVE_COEFFICIENT" value="0"/>
            <parameter id="FLUX_VALUE" value="0" units="mmol_per_gDW_per_hr"/>
          </listOfParameters>
        </kineticLaw>
      </reaction>
      <reaction id="R_FACOAL171_8" name="fatty-acid--CoA ligase (heptadecenoate, C17:1 n-8)">
        <notes>
          <html xmlns="http://www.w3.org/1999/xhtml"><p>GENE_ASSOCIATION: (NM_004458.1 or NM_203380.1 or NM_001995.2 or NM_004457.3 or NM_022977.1 or NM_016234.3 or NM_203372.1 or NM_203379.1)</p><p>GENE_LIST: NM_001995.2 NM_004457.3 NM_004458.1 NM_016234.3 NM_022977.1 NM_203372.1 NM_203379.1 NM_203380.1</p><p>SUBSYSTEM: Fatty acid activation</p></html>
        </notes>
        <listOfReactants>
          <speciesReference species="M_atp_c"/>
          <speciesReference species="M_coa_c"/>
          <speciesReference species="M_hpdcea8_c"/>
        </listOfReactants>
        <listOfProducts>
          <speciesReference species="M_amp_c"/>
          <speciesReference species="M_hpdcoa8_c"/>
          <speciesReference species="M_ppi_c"/>
        </listOfProducts>
        <kineticLaw>
          <math xmlns="http://www.w3.org/1998/Math/MathML">
            <ci> FLUX_VALUE </ci>
          </math>
          <listOfParameters>
            <parameter id="LOWER_BOUND" value="-1000" units="mmol_per_gDW_per_hr"/>
            <parameter id="UPPER_BOUND" value="1000" units="mmol_per_gDW_per_hr"/>
            <parameter id="OBJECTIVE_COEFFICIENT" value="0"/>
            <parameter id="FLUX_VALUE" value="0" units="mmol_per_gDW_per_hr"/>
          </listOfParameters>
        </kineticLaw>
      </reaction>
      <reaction id="R_FACOAL180" name="fatty-acid--CoA ligase (octadecanoate)">
        <notes>
          <html xmlns="http://www.w3.org/1999/xhtml"><p>GENE_ASSOCIATION: (NM_022977.1 or NM_001995.2 or NM_004457.3 or NM_203380.1 or NM_203372.1 or NM_203379.1 or NM_016234.3 or NM_001009185.1 or NM_015256.2 or NM_004458.1)</p><p>GENE_LIST: NM_001009185.1 NM_001995.2 NM_004457.3 NM_004458.1 NM_015256.2 NM_016234.3 NM_022977.1 NM_203372.1 NM_203379.1 NM_203380.1</p><p>SUBSYSTEM: Fatty acid activation</p></html>
        </notes>
        <listOfReactants>
          <speciesReference species="M_atp_c"/>
          <speciesReference species="M_coa_c"/>
          <speciesReference species="M_ocdca_c"/>
        </listOfReactants>
        <listOfProducts>
          <speciesReference species="M_amp_c"/>
          <speciesReference species="M_ppi_c"/>
          <speciesReference species="M_strcoa_c"/>
        </listOfProducts>
        <kineticLaw>
          <math xmlns="http://www.w3.org/1998/Math/MathML">
            <ci> FLUX_VALUE </ci>
          </math>
          <listOfParameters>
            <parameter id="LOWER_BOUND" value="-1000" units="mmol_per_gDW_per_hr"/>
            <parameter id="UPPER_BOUND" value="1000" units="mmol_per_gDW_per_hr"/>
            <parameter id="OBJECTIVE_COEFFICIENT" value="0"/>
            <parameter id="FLUX_VALUE" value="0" units="mmol_per_gDW_per_hr"/>
          </listOfParameters>
        </kineticLaw>
      </reaction>
      <reaction id="R_FACOAL181n5" name="fatty-acid--CoA ligase (octadecenoate, C18:1 n-5)">
        <notes>
          <html xmlns="http://www.w3.org/1999/xhtml"><p>GENE_ASSOCIATION: (NM_203380.1 or NM_004457.3 or NM_022977.1 or NM_001995.2 or NM_203372.1 or NM_001995.2 or NM_016234.3 or NM_004458.1 or NM_203379.1)</p><p>GENE_LIST: NM_001995.2 NM_004457.3 NM_004458.1 NM_016234.3 NM_022977.1 NM_203372.1 NM_203379.1 NM_203380.1</p><p>SUBSYSTEM: Fatty acid activation</p></html>
        </notes>
        <listOfReactants>
          <speciesReference species="M_atp_c"/>
          <speciesReference species="M_coa_c"/>
          <speciesReference species="M_ocdcea5_c"/>
        </listOfReactants>
        <listOfProducts>
          <speciesReference species="M_amp_c"/>
          <speciesReference species="M_odecoa5_c"/>
          <speciesReference species="M_ppi_c"/>
        </listOfProducts>
        <kineticLaw>
          <math xmlns="http://www.w3.org/1998/Math/MathML">
            <ci> FLUX_VALUE </ci>
          </math>
          <listOfParameters>
            <parameter id="LOWER_BOUND" value="-1000" units="mmol_per_gDW_per_hr"/>
            <parameter id="UPPER_BOUND" value="1000" units="mmol_per_gDW_per_hr"/>
            <parameter id="OBJECTIVE_COEFFICIENT" value="0"/>
            <parameter id="FLUX_VALUE" value="0" units="mmol_per_gDW_per_hr"/>
          </listOfParameters>
        </kineticLaw>
      </reaction>
      <reaction id="R_FACOAL181n7" name="fatty-acid--CoA ligase (octadecenoate, C18:1 n-7)">
        <notes>
          <html xmlns="http://www.w3.org/1999/xhtml"><p>GENE_ASSOCIATION: (NM_022977.1 or NM_203380.1 or NM_001995.2 or NM_004457.3 or NM_203372.1 or NM_016234.3 or NM_004458.1 or NM_203379.1)</p><p>GENE_LIST: NM_001995.2 NM_004457.3 NM_004458.1 NM_016234.3 NM_022977.1 NM_203372.1 NM_203379.1 NM_203380.1</p><p>SUBSYSTEM: Fatty acid activation</p></html>
        </notes>
        <listOfReactants>
          <speciesReference species="M_atp_c"/>
          <speciesReference species="M_coa_c"/>
          <speciesReference species="M_ocdcea7_c"/>
        </listOfReactants>
        <listOfProducts>
          <speciesReference species="M_amp_c"/>
          <speciesReference species="M_odecoa7_c"/>
          <speciesReference species="M_ppi_c"/>
        </listOfProducts>
        <kineticLaw>
          <math xmlns="http://www.w3.org/1998/Math/MathML">
            <ci> FLUX_VALUE </ci>
          </math>
          <listOfParameters>
            <parameter id="LOWER_BOUND" value="-1000" units="mmol_per_gDW_per_hr"/>
            <parameter id="UPPER_BOUND" value="1000" units="mmol_per_gDW_per_hr"/>
            <parameter id="OBJECTIVE_COEFFICIENT" value="0"/>
            <parameter id="FLUX_VALUE" value="0" units="mmol_per_gDW_per_hr"/>
          </listOfParameters>
        </kineticLaw>
      </reaction>
      <reaction id="R_FACOAL181n9" name="fatty-acid--CoA ligase (octadecenoate, C18:1 n-9)">
        <notes>
          <html xmlns="http://www.w3.org/1999/xhtml"><p>GENE_ASSOCIATION: (NM_203372.1 or NM_001995.2 or NM_004457.3 or NM_004458.1 or NM_203380.1 or NM_015256.2 or NM_022977.1 or NM_203379.1 or NM_016234.3 or NM_001009185.1)</p><p>GENE_LIST: NM_001009185.1 NM_001995.2 NM_004457.3 NM_004458.1 NM_015256.2 NM_016234.3 NM_022977.1 NM_203372.1 NM_203379.1 NM_203380.1</p><p>SUBSYSTEM: Fatty acid activation</p></html>
        </notes>
        <listOfReactants>
          <speciesReference species="M_atp_c"/>
          <speciesReference species="M_coa_c"/>
          <speciesReference species="M_ocdcea9_c"/>
        </listOfReactants>
        <listOfProducts>
          <speciesReference species="M_amp_c"/>
          <speciesReference species="M_odecoa9_c"/>
          <speciesReference species="M_ppi_c"/>
        </listOfProducts>
        <kineticLaw>
          <math xmlns="http://www.w3.org/1998/Math/MathML">
            <ci> FLUX_VALUE </ci>
          </math>
          <listOfParameters>
            <parameter id="LOWER_BOUND" value="-1000" units="mmol_per_gDW_per_hr"/>
            <parameter id="UPPER_BOUND" value="1000" units="mmol_per_gDW_per_hr"/>
            <parameter id="OBJECTIVE_COEFFICIENT" value="0"/>
            <parameter id="FLUX_VALUE" value="0" units="mmol_per_gDW_per_hr"/>
          </listOfParameters>
        </kineticLaw>
      </reaction>
      <reaction id="R_FACOAL182n6" name="fatty-acid--CoA ligase (octadecadienoate, C18:2 n-6)">
        <notes>
          <html xmlns="http://www.w3.org/1999/xhtml"><p>GENE_ASSOCIATION: (NM_001995.2 or NM_004457.3 or NM_203372.1 or NM_203379.1 or NM_004458.1 or NM_015256.2 or NM_022977.1 or NM_203380.1 or NM_016234.3 or NM_001009185.1)</p><p>GENE_LIST: NM_001009185.1 NM_001995.2 NM_004457.3 NM_004458.1 NM_015256.2 NM_016234.3 NM_022977.1 NM_203372.1 NM_203379.1 NM_203380.1</p><p>SUBSYSTEM: Fatty acid activation</p></html>
        </notes>
        <listOfReactants>
          <speciesReference species="M_atp_c"/>
          <speciesReference species="M_coa_c"/>
          <speciesReference species="M_ocddea6_c"/>
        </listOfReactants>
        <listOfProducts>
          <speciesReference species="M_amp_c"/>
          <speciesReference species="M_ocdycacoa6_c"/>
          <speciesReference species="M_ppi_c"/>
        </listOfProducts>
        <kineticLaw>
          <math xmlns="http://www.w3.org/1998/Math/MathML">
            <ci> FLUX_VALUE </ci>
          </math>
          <listOfParameters>
            <parameter id="LOWER_BOUND" value="-1000" units="mmol_per_gDW_per_hr"/>
            <parameter id="UPPER_BOUND" value="1000" units="mmol_per_gDW_per_hr"/>
            <parameter id="OBJECTIVE_COEFFICIENT" value="0"/>
            <parameter id="FLUX_VALUE" value="0" units="mmol_per_gDW_per_hr"/>
          </listOfParameters>
        </kineticLaw>
      </reaction>
      <reaction id="R_FACOAL183n3" name="fatty-acid--CoA ligase (octadecadienoate, C18:3 n-3), hepatocyte">
        <notes>
          <html xmlns="http://www.w3.org/1999/xhtml"><p>GENE_ASSOCIATION: (NM_001995.2 or NM_004457.3 or NM_203372.1 or NM_203379.1 or NM_001009185.1 or NM_004458.1 or NM_022977.1 or NM_203380.1 or NM_016234.3 or NM_015256.2)</p><p>GENE_LIST: NM_001009185.1 NM_001995.2 NM_004457.3 NM_004458.1 NM_015256.2 NM_016234.3 NM_022977.1 NM_203372.1 NM_203379.1 NM_203380.1</p><p>SUBSYSTEM: Fatty Acid Synthesis</p></html>
        </notes>
        <listOfReactants>
          <speciesReference species="M_atp_c"/>
          <speciesReference species="M_coa_c"/>
          <speciesReference species="M_ocdctra3_c"/>
        </listOfReactants>
        <listOfProducts>
          <speciesReference species="M_amp_c"/>
          <speciesReference species="M_odcoa3_c"/>
          <speciesReference species="M_ppi_c"/>
        </listOfProducts>
        <kineticLaw>
          <math xmlns="http://www.w3.org/1998/Math/MathML">
            <ci> FLUX_VALUE </ci>
          </math>
          <listOfParameters>
            <parameter id="LOWER_BOUND" value="-1000" units="mmol_per_gDW_per_hr"/>
            <parameter id="UPPER_BOUND" value="1000" units="mmol_per_gDW_per_hr"/>
            <parameter id="OBJECTIVE_COEFFICIENT" value="0"/>
            <parameter id="FLUX_VALUE" value="0" units="mmol_per_gDW_per_hr"/>
          </listOfParameters>
        </kineticLaw>
      </reaction>
      <reaction id="R_FACOAL200" name="fatty-acid--CoA ligase (eicosanoate, C20:0)">
        <notes>
          <html xmlns="http://www.w3.org/1999/xhtml"><p>GENE_ASSOCIATION: (NM_001995.2 or NM_203372.1 or NM_016234.3 or NM_001009185.1 or NM_004457.3 or NM_004458.1 or NM_022977.1 or NM_203379.1 or NM_203380.1 or NM_015256.2)</p><p>GENE_LIST: NM_001009185.1 NM_001995.2 NM_004457.3 NM_004458.1 NM_015256.2 NM_016234.3 NM_022977.1 NM_203372.1 NM_203379.1 NM_203380.1</p><p>SUBSYSTEM: Fatty acid activation</p></html>
        </notes>
        <listOfReactants>
          <speciesReference species="M_atp_c"/>
          <speciesReference species="M_coa_c"/>
          <speciesReference species="M_ecsa_c"/>
        </listOfReactants>
        <listOfProducts>
          <speciesReference species="M_amp_c"/>
          <speciesReference species="M_ecsacoa_c"/>
          <speciesReference species="M_ppi_c"/>
        </listOfProducts>
        <kineticLaw>
          <math xmlns="http://www.w3.org/1998/Math/MathML">
            <ci> FLUX_VALUE </ci>
          </math>
          <listOfParameters>
            <parameter id="LOWER_BOUND" value="-1000" units="mmol_per_gDW_per_hr"/>
            <parameter id="UPPER_BOUND" value="1000" units="mmol_per_gDW_per_hr"/>
            <parameter id="OBJECTIVE_COEFFICIENT" value="0"/>
            <parameter id="FLUX_VALUE" value="0" units="mmol_per_gDW_per_hr"/>
          </listOfParameters>
        </kineticLaw>
      </reaction>
      <reaction id="R_FACOAL201n11" name="fatty-acid--CoA ligase (eicosenoate, C20:1 n-11)">
        <notes>
          <html xmlns="http://www.w3.org/1999/xhtml"><p>GENE_ASSOCIATION: (NM_203372.1 or NM_203379.1 or NM_001995.2 or NM_004458.1 or NM_203380.1 or NM_004457.3 or NM_022977.1 or NM_016234.3)</p><p>GENE_LIST: NM_001995.2 NM_004457.3 NM_004458.1 NM_016234.3 NM_022977.1 NM_203372.1 NM_203379.1 NM_203380.1</p><p>SUBSYSTEM: Fatty acid activation</p></html>
        </notes>
        <listOfReactants>
          <speciesReference species="M_atp_c"/>
          <speciesReference species="M_coa_c"/>
          <speciesReference species="M_ecsea11_c"/>
        </listOfReactants>
        <listOfProducts>
          <speciesReference species="M_amp_c"/>
[truncated: 461,415 more chars]
