# Supplementary material for: A multi-tissue type genome-scale metabolic network for analysis of whole-body systems physiology
Source: BMC Syst Biol. 2011 Oct 31;5:180. doi: 10.1186/1752-0509-5-180 (PMC3219569; doi:10.1186/1752-0509-5-180)
Supplement: Additional file 3 — Tissue specific models and multi-tissue model SBML (in compressed zip format). Metabolic models for adipocyte, hepatocyte, myocyte, and multi-tissue network in SBML format. The SBML format can be imported into Matlab and COBRA Toolbox for simulations [file 1752-0509-5-180-S3.ZIP › MCmodel.xml]

<?xml version="1.0" encoding="UTF-8"?>
<sbml xmlns="http://www.sbml.org/sbml/level2" level="2" version="1">
  <model id="prolonged-starvation">
    <listOfUnitDefinitions>
      <unitDefinition id="mmol_per_gDW_per_hr">
        <listOfUnits>
          <unit kind="mole" scale="-3" multiplier="1" offset="0"/>
          <unit kind="gram" exponent="-1" multiplier="1" offset="0"/>
          <unit kind="second" exponent="-1" multiplier="0.000277777777777778" offset="0"/>
        </listOfUnits>
      </unitDefinition>
    </listOfUnitDefinitions>
    <listOfCompartments>
      <compartment id="a_COMMA_c" name="adipocyte_cytosol" size="1"/>
      <compartment id="a_COMMA_m" name="adipocyte_mitochondrion" size="1"/>
      <compartment id="a_COMMA_r" name="adipocyte_endoplasmic_reticulum" size="1"/>
      <compartment id="a_COMMA_x" name="adipocyte_peroxisome" size="1"/>
      <compartment id="bl" name="blood" size="1"/>
      <compartment id="e" name="extrasystem" size="1"/>
      <compartment id="h_COMMA_c" name="hepatocyte_cytosol" size="1"/>
      <compartment id="h_COMMA_m" name="hepatocyte_mitochondrion" size="1"/>
      <compartment id="h_COMMA_r" name="hepatocyte_endoplasmic_reticulum" size="1"/>
      <compartment id="h_COMMA_x" name="hepatocyte_peroxisome" size="1"/>
      <compartment id="m_COMMA_c" name="myocyte_cytosol" size="1"/>
      <compartment id="m_COMMA_m" name="myocyte_mitochondrion" size="1"/>
      <compartment id="m_COMMA_r" name="myocyte_endoplasmic_reticulum" size="1"/>
      <compartment id="m_COMMA_x" name="myocyte_peroxisome" size="1"/>
    </listOfCompartments>
    <listOfSpecies>
      <species id="M_10fthf_a_COMMA_c" name="10-Formyltetrahydrofolate" compartment="a_COMMA_c"/>
      <species id="M_10fthf_a_COMMA_m" name="10-Formyltetrahydrofolate" compartment="a_COMMA_m"/>
      <species id="M_12dgr_Hsa_Adp_a_COMMA_c" name="&quot;1,2-Diacylglycerol, human adipocyte&quot;" compartment="a_COMMA_c"/>
      <species id="M_13dpg_a_COMMA_c" name="3-Phospho-D-glyceroyl phosphate" compartment="a_COMMA_c"/>
      <species id="M_1ag3p_Hsa_Adp_a_COMMA_c" name="&quot;1-Acyl-sn-glycerol 3-phosphate, adipocyte&quot;" compartment="a_COMMA_c"/>
      <species id="M_1pyr5c_a_COMMA_c" name="1-Pyrroline-5-carboxylate" compartment="a_COMMA_c"/>
      <species id="M_1pyr5c_a_COMMA_m" name="1-Pyrroline-5-carboxylate" compartment="a_COMMA_m"/>
      <species id="M_25aics_a_COMMA_c" name="(S)-2-[5-Amino-1-(5-phospho-D-ribosyl)imidazole-4-carboxamido]succinate" compartment="a_COMMA_c"/>
      <species id="M_2aobut_a_COMMA_m" name="L-2-Amino-3-oxobutanoate" compartment="a_COMMA_m"/>
      <species id="M_2maacoa_a_COMMA_m" name="2-Methyl-3-acetoacetyl-CoA" compartment="a_COMMA_m"/>
      <species id="M_2mb2coa_a_COMMA_m" name="trans-2-Methylbut-2-enoyl-CoA" compartment="a_COMMA_m"/>
      <species id="M_2mbcoa_a_COMMA_m" name="2-Methylbutanoyl-CoA" compartment="a_COMMA_m"/>
      <species id="M_2mp2coa_a_COMMA_m" name="2-Methylprop-2-enoyl-CoA" compartment="a_COMMA_m"/>
      <species id="M_2obut_a_COMMA_c" name="2-Oxobutanoate" compartment="a_COMMA_c"/>
      <species id="M_2obut_a_COMMA_m" name="2-Oxobutanoate" compartment="a_COMMA_m"/>
      <species id="M_2pg_a_COMMA_c" name="D-Glycerate 2-phosphate" compartment="a_COMMA_c"/>
      <species id="M_34hpp_a_COMMA_c" name="3-(4-Hydroxyphenyl)pyruvate" compartment="a_COMMA_c"/>
      <species id="M_3dsphgn_a_COMMA_c" name="3-Dehydrosphinganine" compartment="a_COMMA_c"/>
      <species id="M_3hmbcoa_a_COMMA_m" name="(S)-3-Hydroxy-2-methylbutyryl-CoA" compartment="a_COMMA_m"/>
      <species id="M_3hmp_a_COMMA_m" name="(S)-3-hydroxyisobutyrate" compartment="a_COMMA_m"/>
      <species id="M_3mb2coa_a_COMMA_m" name="3-Methylbut-2-enoyl-CoA" compartment="a_COMMA_m"/>
      <species id="M_3mgcoa_a_COMMA_m" name="3-Methylglutaconyl-CoA" compartment="a_COMMA_m"/>
      <species id="M_3mob_a_COMMA_m" name="3-Methyl-2-oxobutanoate" compartment="a_COMMA_m"/>
      <species id="M_3mop_a_COMMA_m" name="(S)-3-Methyl-2-oxopentanoate" compartment="a_COMMA_m"/>
      <species id="M_3pg_a_COMMA_c" name="3-Phospho-D-glycerate" compartment="a_COMMA_c"/>
      <species id="M_3php_a_COMMA_c" name="3-Phosphohydroxypyruvate" compartment="a_COMMA_c"/>
      <species id="M_3sala_a_COMMA_c" name="3-Sulfino-L-alanine" compartment="a_COMMA_c"/>
      <species id="M_44mctr_a_COMMA_r" name="&quot;4,4-dimethylcholesta-8,14,24-trienol&quot;" compartment="a_COMMA_r"/>
      <species id="M_44mzym_a_COMMA_r" name="&quot;4,4-dimethylzymosterol&quot;" compartment="a_COMMA_r"/>
      <species id="M_4fumacac_a_COMMA_c" name="4-Fumarylacetoacetate" compartment="a_COMMA_c"/>
      <species id="M_4mlacac_a_COMMA_c" name="4-Maleylacetoacetate" compartment="a_COMMA_c"/>
      <species id="M_4mop_a_COMMA_m" name="4-Methyl-2-oxopentanoate" compartment="a_COMMA_m"/>
      <species id="M_4mzym_int1_a_COMMA_r" name="4-Methylzymosterol intermediate 1" compartment="a_COMMA_r"/>
      <species id="M_4mzym_int2_a_COMMA_r" name="4-Methylzymosterol intermediate 2" compartment="a_COMMA_r"/>
      <species id="M_4ppan_a_COMMA_c" name="D-4'-Phosphopantothenate" compartment="a_COMMA_c"/>
      <species id="M_4ppcys_a_COMMA_c" name="N-((R)-4-Phosphopantothenoyl)-L-cysteine" compartment="a_COMMA_c"/>
      <species id="M_5aizc_a_COMMA_c" name="5-amino-1-(5-phospho-D-ribosyl)imidazole-4-carboxylate" compartment="a_COMMA_c"/>
      <species id="M_5dpmev_a_COMMA_x" name="(R)-5-Diphosphomevalonate" compartment="a_COMMA_x"/>
      <species id="M_5fthf_a_COMMA_c" name="5-Formiminotetrahydrofolate" compartment="a_COMMA_c"/>
      <species id="M_5mthf_a_COMMA_c" name="5-Methyltetrahydrofolate" compartment="a_COMMA_c"/>
      <species id="M_5pmev_a_COMMA_x" name="(R)-5-Phosphomevalonate" compartment="a_COMMA_x"/>
      <species id="M_6pgc_a_COMMA_c" name="6-Phospho-D-gluconate" compartment="a_COMMA_c"/>
      <species id="M_6pgc_a_COMMA_r" name="6-Phospho-D-gluconate" compartment="a_COMMA_r"/>
      <species id="M_6pgl_a_COMMA_c" name="&quot;6-phospho-D-glucono-1,5-lactone&quot;" compartment="a_COMMA_c"/>
      <species id="M_6pgl_a_COMMA_r" name="&quot;6-phospho-D-glucono-1,5-lactone&quot;" compartment="a_COMMA_r"/>
      <species id="M_6pthp_a_COMMA_c" name="&quot;6-Pyruvoyl-5,6,7,8-tetrahydropterin&quot;" compartment="a_COMMA_c"/>
      <species id="M_7dhchsterol_a_COMMA_r" name="7-Dehydrocholesterol" compartment="a_COMMA_r"/>
      <species id="M_aacoa_a_COMMA_c" name="Acetoacetyl-CoA" compartment="a_COMMA_c"/>
      <species id="M_aacoa_a_COMMA_m" name="Acetoacetyl-CoA" compartment="a_COMMA_m"/>
      <species id="M_aact_a_COMMA_c" name="Aminoacetone" compartment="a_COMMA_c"/>
      <species id="M_aact_a_COMMA_m" name="Aminoacetone" compartment="a_COMMA_m"/>
      <species id="M_ac_a_COMMA_c" name="Acetate" compartment="a_COMMA_c"/>
      <species id="M_ac_a_COMMA_m" name="Acetate" compartment="a_COMMA_m"/>
      <species id="M_acac_a_COMMA_c" name="Acetoacetate" compartment="a_COMMA_c"/>
      <species id="M_acac_a_COMMA_m" name="Acetoacetate" compartment="a_COMMA_m"/>
      <species id="M_acald_a_COMMA_c" name="Acetaldehyde" compartment="a_COMMA_c"/>
      <species id="M_accoa_a_COMMA_c" name="Acetyl-CoA" compartment="a_COMMA_c"/>
      <species id="M_accoa_a_COMMA_m" name="Acetyl-CoA" compartment="a_COMMA_m"/>
      <species id="M_acrn_a_COMMA_c" name="O-Acetylcarnitine" compartment="a_COMMA_c"/>
      <species id="M_acrn_a_COMMA_m" name="O-Acetylcarnitine" compartment="a_COMMA_m"/>
      <species id="M_adn_a_COMMA_c" name="Adenosine" compartment="a_COMMA_c"/>
      <species id="M_adp_a_COMMA_c" name="ADP" compartment="a_COMMA_c"/>
      <species id="M_adp_a_COMMA_m" name="ADP" compartment="a_COMMA_m"/>
      <species id="M_adp_a_COMMA_x" name="ADP" compartment="a_COMMA_x"/>
      <species id="M_ahcys_a_COMMA_c" name="S-Adenosyl-L-homocysteine" compartment="a_COMMA_c"/>
      <species id="M_ahdt_a_COMMA_c" name="&quot;2-Amino-4-hydroxy-6-(erythro-1,2,3-trihydroxypropyl)dihydropteridine triphosphate&quot;" compartment="a_COMMA_c"/>
      <species id="M_aicar_a_COMMA_c" name="5-Amino-1-(5-Phospho-D-ribosyl)imidazole-4-carboxamide" compartment="a_COMMA_c"/>
      <species id="M_air_a_COMMA_c" name="5-amino-1-(5-phospho-D-ribosyl)imidazole" compartment="a_COMMA_c"/>
      <species id="M_akg_a_COMMA_c" name="2-Oxoglutarate" compartment="a_COMMA_c"/>
      <species id="M_akg_a_COMMA_m" name="2-Oxoglutarate" compartment="a_COMMA_m"/>
      <species id="M_ala_DASH_L_a_COMMA_c" name="L-Alanine" compartment="a_COMMA_c"/>
      <species id="M_amet_a_COMMA_c" name="S-Adenosyl-L-methionine" compartment="a_COMMA_c"/>
      <species id="M_amp_a_COMMA_c" name="AMP" compartment="a_COMMA_c"/>
      <species id="M_amp_a_COMMA_m" name="AMP" compartment="a_COMMA_m"/>
      <species id="M_arg_DASH_L_a_COMMA_c" name="L-Arginine" compartment="a_COMMA_c"/>
      <species id="M_argsuc_a_COMMA_c" name="N(omega)-(L-Arginino)succinate" compartment="a_COMMA_c"/>
      <species id="M_asn_DASH_L_a_COMMA_c" name="L-Asparagine" compartment="a_COMMA_c"/>
      <species id="M_asp_DASH_L_a_COMMA_c" name="L-Aspartate" compartment="a_COMMA_c"/>
      <species id="M_asp_DASH_L_a_COMMA_m" name="L-Aspartate" compartment="a_COMMA_m"/>
      <species id="M_atp_a_COMMA_c" name="ATP" compartment="a_COMMA_c"/>
      <species id="M_atp_a_COMMA_m" name="ATP" compartment="a_COMMA_m"/>
      <species id="M_atp_a_COMMA_x" name="ATP" compartment="a_COMMA_x"/>
      <species id="M_btcoa_a_COMMA_m" name="Butanoyl-CoA (C4:0CoA)" compartment="a_COMMA_m"/>
      <species id="M_but_a_COMMA_c" name="Butyrate" compartment="a_COMMA_c"/>
      <species id="M_camp_a_COMMA_c" name="cAMP" compartment="a_COMMA_c"/>
      <species id="M_cbasp_a_COMMA_c" name="N-Carbamoyl-L-aspartate" compartment="a_COMMA_c"/>
      <species id="M_cbp_a_COMMA_c" name="Carbamoyl phosphate" compartment="a_COMMA_c"/>
      <species id="M_cbp_a_COMMA_m" name="Carbamoyl phosphate" compartment="a_COMMA_m"/>
      <species id="M_cdp_a_COMMA_c" name="CDP" compartment="a_COMMA_c"/>
      <species id="M_cdp_a_COMMA_m" name="CDP" compartment="a_COMMA_m"/>
      <species id="M_cdpchol_a_COMMA_c" name="CDPcholine" compartment="a_COMMA_c"/>
      <species id="M_cdpdag_Hsa_Adp_a_COMMA_c" name="&quot;CDPdiacylglycerol, human adipocyte&quot;" compartment="a_COMMA_c"/>
      <species id="M_cdpdag_Hsa_Adp_a_COMMA_m" name="&quot;CDPdiacylglycerol, human adipocyte&quot;" compartment="a_COMMA_m"/>
      <species id="M_cer_Hsa_Adp_a_COMMA_c" name="&quot;ceramide, adipocyte&quot;" compartment="a_COMMA_c"/>
      <species id="M_cgmp_a_COMMA_c" name="&quot;3',5'-Cyclic GMP&quot;" compartment="a_COMMA_c"/>
      <species id="M_chol_a_COMMA_c" name="Choline" compartment="a_COMMA_c"/>
      <species id="M_cholp_a_COMMA_c" name="Choline phosphate" compartment="a_COMMA_c"/>
      <species id="M_cholsd_a_COMMA_r" name="&quot;5alpha-Cholesta-7,24-dien-3beta-ol&quot;" compartment="a_COMMA_r"/>
      <species id="M_chsterol_a_COMMA_c" name="Cholesterol" compartment="a_COMMA_c"/>
      <species id="M_chsterol_a_COMMA_r" name="Cholesterol" compartment="a_COMMA_r"/>
      <species id="M_cit_a_COMMA_c" name="Citrate" compartment="a_COMMA_c"/>
      <species id="M_cit_a_COMMA_m" name="Citrate" compartment="a_COMMA_m"/>
      <species id="M_citr_DASH_L_a_COMMA_c" name="L-Citrulline" compartment="a_COMMA_c"/>
      <species id="M_citr_DASH_L_a_COMMA_m" name="L-Citrulline" compartment="a_COMMA_m"/>
      <species id="M_clpn_Hsa_Adp_a_COMMA_c" name="&quot;cardiolipin, adipocyte&quot;" compartment="a_COMMA_c"/>
      <species id="M_clpn_Hsa_Adp_a_COMMA_m" name="&quot;cardiolipin, adipocyte&quot;" compartment="a_COMMA_m"/>
      <species id="M_cmp_a_COMMA_c" name="CMP" compartment="a_COMMA_c"/>
      <species id="M_cmp_a_COMMA_m" name="CMP" compartment="a_COMMA_m"/>
      <species id="M_co2_a_COMMA_c" name="CO2" compartment="a_COMMA_c"/>
      <species id="M_co2_a_COMMA_r" name="CO2" compartment="a_COMMA_r"/>
      <species id="M_co2_a_COMMA_m" name="CO2" compartment="a_COMMA_m"/>
      <species id="M_co2_a_COMMA_x" name="CO2" compartment="a_COMMA_x"/>
      <species id="M_coa_a_COMMA_c" name="Coenzyme A" compartment="a_COMMA_c"/>
      <species id="M_coa_a_COMMA_m" name="Coenzyme A" compartment="a_COMMA_m"/>
      <species id="M_crn_a_COMMA_c" name="L-Carnitine" compartment="a_COMMA_c"/>
      <species id="M_crn_a_COMMA_m" name="L-Carnitine" compartment="a_COMMA_m"/>
      <species id="M_ctp_a_COMMA_c" name="CTP" compartment="a_COMMA_c"/>
      <species id="M_ctp_a_COMMA_m" name="CTP" compartment="a_COMMA_m"/>
      <species id="M_cys_DASH_L_a_COMMA_c" name="L-Cysteine" compartment="a_COMMA_c"/>
      <species id="M_cysth_DASH_L_a_COMMA_c" name="L-Cystathionine" compartment="a_COMMA_c"/>
      <species id="M_dadp_a_COMMA_c" name="dADP" compartment="a_COMMA_c"/>
      <species id="M_datp_a_COMMA_c" name="dATP" compartment="a_COMMA_c"/>
      <species id="M_dca_a_COMMA_c" name="Decanoate" compartment="a_COMMA_c"/>
      <species id="M_dcamp_a_COMMA_c" name="&quot;N6-(1,2-Dicarboxyethyl)-AMP&quot;" compartment="a_COMMA_c"/>
      <species id="M_dccoa_a_COMMA_m" name="Decanoyl-CoA (C10:0CoA)" compartment="a_COMMA_m"/>
      <species id="M_dcdp_a_COMMA_c" name="dCDP" compartment="a_COMMA_c"/>
      <species id="M_dcer_Hsa_Adp_a_COMMA_c" name="&quot;dihydroceramide, adipoctye&quot;" compartment="a_COMMA_c"/>
      <species id="M_dcmp_a_COMMA_c" name="dCMP" compartment="a_COMMA_c"/>
      <species id="M_dcsa_a_COMMA_c" name="docosanoate (n-C22:0)" compartment="a_COMMA_c"/>
      <species id="M_dcsacoa_a_COMMA_c" name="docosanoyl-CoA (C22:0CoA)" compartment="a_COMMA_c"/>
      <species id="M_dcsea9_a_COMMA_c" name="&quot;docosenoate (C22:1, n-9)&quot;" compartment="a_COMMA_c"/>
      <species id="M_dcshea3_a_COMMA_c" name="&quot;docosahexaenoate (C22:6, n-3)&quot;" compartment="a_COMMA_c"/>
      <species id="M_dcspea3_a_COMMA_c" name="&quot;docosapentaenoate (C22:5, n-3)&quot;" compartment="a_COMMA_c"/>
      <species id="M_dctp_a_COMMA_c" name="dCTP" compartment="a_COMMA_c"/>
      <species id="M_ddca_a_COMMA_c" name="dodecanoate (C12:0)" compartment="a_COMMA_c"/>
      <species id="M_ddcoa_a_COMMA_c" name="Dodecanoyl-CoA (n-C12:0CoA)" compartment="a_COMMA_c"/>
      <species id="M_ddcoa_a_COMMA_m" name="Dodecanoyl-CoA (n-C12:0CoA)" compartment="a_COMMA_m"/>
      <species id="M_ddcrn_a_COMMA_c" name="dodecanoylcarnitine (C12:0Crn)" compartment="a_COMMA_c"/>
      <species id="M_ddcrn_a_COMMA_m" name="dodecanoylcarnitine (C12:0Crn)" compartment="a_COMMA_m"/>
      <species id="M_ddsmsterol_a_COMMA_r" name="7-Dehydrodesmosterol" compartment="a_COMMA_r"/>
      <species id="M_dgdp_a_COMMA_c" name="dGDP" compartment="a_COMMA_c"/>
      <species id="M_dgtp_a_COMMA_c" name="dGTP" compartment="a_COMMA_c"/>
      <species id="M_dhap_a_COMMA_c" name="Dihydroxyacetone phosphate" compartment="a_COMMA_c"/>
      <species id="M_dhbpt_a_COMMA_c" name="&quot;6,7-Dihydrobiopterin&quot;" compartment="a_COMMA_c"/>
      <species id="M_dhf_a_COMMA_c" name="&quot;7,8-Dihydrofolate&quot;" compartment="a_COMMA_c"/>
      <species id="M_dhor_DASH_S_a_COMMA_c" name="(S)-Dihydroorotate" compartment="a_COMMA_c"/>
      <species id="M_dmpp_a_COMMA_c" name="Dimethylallyl diphosphate" compartment="a_COMMA_c"/>
      <species id="M_dmpp_a_COMMA_x" name="Dimethylallyl diphosphate" compartment="a_COMMA_x"/>
      <species id="M_dpcoa_a_COMMA_c" name="Dephospho-CoA" compartment="a_COMMA_c"/>
      <species id="M_dsecoa9_a_COMMA_c" name="&quot;docosenoyl-CoA (C22:1CoA, n-9)&quot;" compartment="a_COMMA_c"/>
      <species id="M_dsecoa9_a_COMMA_m" name="&quot;docosenoyl-CoA (C22:1CoA, n-9)&quot;" compartment="a_COMMA_m"/>
      <species id="M_dsecrn9_a_COMMA_c" name="&quot;docosenoyl carnitine (C22:1Crn, n-9)&quot;" compartment="a_COMMA_c"/>
      <species id="M_dsecrn9_a_COMMA_m" name="&quot;docosenoyl carnitine (C22:1Crn, n-9)&quot;" compartment="a_COMMA_m"/>
      <species id="M_dshcoa3_a_COMMA_c" name="&quot;docosahexaenoyl-CoA (C22:6CoA, n-3)&quot;" compartment="a_COMMA_c"/>
      <species id="M_dshcoa3_a_COMMA_m" name="&quot;docosahexaenoyl-CoA (C22:6CoA, n-3)&quot;" compartment="a_COMMA_m"/>
      <species id="M_dshcrn3_a_COMMA_c" name="&quot;docosahexaenoyl carnitine (C22:6Crn, n-3)&quot;" compartment="a_COMMA_c"/>
      <species id="M_dshcrn3_a_COMMA_m" name="&quot;docosahexaenoyl carnitine (C22:6Crn, n-3)&quot;" compartment="a_COMMA_m"/>
      <species id="M_dsmsterol_a_COMMA_r" name="Desmosterol" compartment="a_COMMA_r"/>
      <species id="M_dspcoa3_a_COMMA_c" name="&quot;docosapentaenoyl-CoA (C22:5CoA, n-3)&quot;" compartment="a_COMMA_c"/>
      <species id="M_dspcoa3_a_COMMA_m" name="&quot;docosapentaenoyl-CoA (C22:5CoA, n-3)&quot;" compartment="a_COMMA_m"/>
      <species id="M_dspcrn3_a_COMMA_c" name="&quot;docosapentaenoyl carnitine (C22:5Crn, n-3)&quot;" compartment="a_COMMA_c"/>
      <species id="M_dspcrn3_a_COMMA_m" name="&quot;docosapentaenoyl carnitine (C22:5Crn, n-3)&quot;" compartment="a_COMMA_m"/>
      <species id="M_dtdp_a_COMMA_c" name="dTDP" compartment="a_COMMA_c"/>
      <species id="M_dtmp_a_COMMA_c" name="dTMP" compartment="a_COMMA_c"/>
      <species id="M_dttp_a_COMMA_c" name="dTTP" compartment="a_COMMA_c"/>
      <species id="M_dudp_a_COMMA_c" name="dUDP" compartment="a_COMMA_c"/>
      <species id="M_dump_a_COMMA_c" name="dUMP" compartment="a_COMMA_c"/>
      <species id="M_e4p_a_COMMA_c" name="D-Erythrose 4-phosphate" compartment="a_COMMA_c"/>
      <species id="M_ecsa_a_COMMA_c" name="Eicosanoate (n-C20:0)" compartment="a_COMMA_c"/>
      <species id="M_ecsacoa_a_COMMA_c" name="Eicosanoyl-CoA (n-C20:0CoA)" compartment="a_COMMA_c"/>
      <species id="M_ecsacoa_a_COMMA_m" name="Eicosanoyl-CoA (n-C20:0CoA)" compartment="a_COMMA_m"/>
      <species id="M_ecsacrn_a_COMMA_c" name="&quot;eicosanoylcarnitine, C20:0crn&quot;" compartment="a_COMMA_c"/>
      <species id="M_ecsacrn_a_COMMA_m" name="&quot;eicosanoylcarnitine, C20:0crn&quot;" compartment="a_COMMA_m"/>
      <species id="M_ecsdea6_a_COMMA_c" name="&quot;eicosadienoate (C20:2, n-6)&quot;" compartment="a_COMMA_c"/>
      <species id="M_ecsea11_a_COMMA_c" name="&quot;eicosenoate (C20:1, n-11)&quot;" compartment="a_COMMA_c"/>
      <species id="M_ecsea9_a_COMMA_c" name="&quot;eicosenoate (C20:1, n-9)&quot;" compartment="a_COMMA_c"/>
      <species id="M_ecstea6_a_COMMA_c" name="&quot;eicosatrienoate (C20:3, n-6)&quot;" compartment="a_COMMA_c"/>
      <species id="M_ecsttea6_a_COMMA_c" name="&quot;eicosatetraenoate (C20:4, n-6)&quot;" compartment="a_COMMA_c"/>
      <species id="M_edcoa_a_COMMA_m" name="endecanoyl-CoA (C11:0CoA)" compartment="a_COMMA_m"/>
      <species id="M_esdcoa6_a_COMMA_c" name="&quot;eicosadienoyl-CoA (C20:2CoA, n-6)&quot;" compartment="a_COMMA_c"/>
      <species id="M_esdcoa6_a_COMMA_m" name="&quot;eicosadienoyl-CoA (C20:2CoA, n-6)&quot;" compartment="a_COMMA_m"/>
      <species id="M_esdcrn6_a_COMMA_c" name="&quot;eicosadienoyl carnitine (C20:2Crn, n-6)&quot;" compartment="a_COMMA_c"/>
      <species id="M_esdcrn6_a_COMMA_m" name="&quot;eicosadienoyl carnitine (C20:2Crn, n-6)&quot;" compartment="a_COMMA_m"/>
      <species id="M_esecoa11_a_COMMA_c" name="&quot;eicosenoyl-CoA (C20:1CoA, n-11)&quot;" compartment="a_COMMA_c"/>
      <species id="M_esecoa11_a_COMMA_m" name="&quot;eicosenoyl-CoA (C20:1CoA, n-11)&quot;" compartment="a_COMMA_m"/>
      <species id="M_esecoa9_a_COMMA_c" name="&quot;eicosenoyl-CoA (C20:1CoA, n-9)&quot;" compartment="a_COMMA_c"/>
      <species id="M_esecoa9_a_COMMA_m" name="&quot;eicosenoyl-CoA (C20:1CoA, n-9)&quot;" compartment="a_COMMA_m"/>
      <species id="M_esecrn11_a_COMMA_c" name="&quot;eicosenoyl carnitine (C20:1Crn, n-11)&quot;" compartment="a_COMMA_c"/>
      <species id="M_esecrn11_a_COMMA_m" name="&quot;eicosenoyl carnitine (C20:1Crn, n-11)&quot;" compartment="a_COMMA_m"/>
      <species id="M_esecrn9_a_COMMA_c" name="&quot;eicosenoyl carnitine (C20:1Crn, n9)&quot;" compartment="a_COMMA_c"/>
      <species id="M_esecrn9_a_COMMA_m" name="&quot;eicosenoyl carnitine (C20:1Crn, n9)&quot;" compartment="a_COMMA_m"/>
      <species id="M_espcoa3_a_COMMA_c" name="&quot;eicosapentaenoyl-CoA (C20:5CoA, n-3)&quot;" compartment="a_COMMA_c"/>
      <species id="M_estcoa6_a_COMMA_c" name="&quot;eicosatrienoyl-CoA (C20:3CoA, n-6)&quot;" compartment="a_COMMA_c"/>
      <species id="M_estcoa6_a_COMMA_m" name="&quot;eicosatrienoyl-CoA (C20:3CoA, n-6)&quot;" compartment="a_COMMA_m"/>
      <species id="M_estcrn6_a_COMMA_c" name="&quot;eicosatrienoyl carnitine (C20:3Crn, n-6)&quot;" compartment="a_COMMA_c"/>
      <species id="M_estcrn6_a_COMMA_m" name="&quot;eicosatrienoyl carnitine (C20:3Crn, n-6)&quot;" compartment="a_COMMA_m"/>
      <species id="M_etoh_a_COMMA_c" name="Ethanol" compartment="a_COMMA_c"/>
      <species id="M_ettcoa3_a_COMMA_c" name="&quot;eicosatetraenoyl-CoA (C20:4CoA, n-3)&quot;" compartment="a_COMMA_c"/>
      <species id="M_ettcoa6_a_COMMA_c" name="&quot;eicosatetraenoyl-CoA (C20:4CoA, n-6)&quot;" compartment="a_COMMA_c"/>
      <species id="M_ettcoa6_a_COMMA_m" name="&quot;eicosatetraenoyl-CoA (C20:4CoA, n-6)&quot;" compartment="a_COMMA_m"/>
      <species id="M_ettcrn6_a_COMMA_c" name="&quot;eicosatetraenoyl carnitine (C20:4Crn, n-6)&quot;" compartment="a_COMMA_c"/>
      <species id="M_ettcrn6_a_COMMA_m" name="&quot;eicosatetraenoyl carnitine (C20:4Crn, n-6)&quot;" compartment="a_COMMA_m"/>
      <species id="M_f26bp_a_COMMA_c" name="&quot;D-Fructose 2,6-bisphosphate&quot;" compartment="a_COMMA_c"/>
      <species id="M_f6p_a_COMMA_c" name="D-Fructose 6-phosphate" compartment="a_COMMA_c"/>
      <species id="M_fa_avg_Hsa_Adp_a_COMMA_c" name="&quot;Average fatty acid, human adipocyte&quot;" compartment="a_COMMA_c"/>
      <species id="M_facoa_avg_Hsa_Adp_a_COMMA_c" name="&quot;average fatty-acyl CoA, human adipocyte&quot;" compartment="a_COMMA_c"/>
      <species id="M_fad_a_COMMA_m" name="FAD" compartment="a_COMMA_m"/>
      <species id="M_fadh2_a_COMMA_m" name="FADH2" compartment="a_COMMA_m"/>
      <species id="M_fald_a_COMMA_c" name="Formaldehyde" compartment="a_COMMA_c"/>
      <species id="M_fald_a_COMMA_x" name="Formaldehyde" compartment="a_COMMA_x"/>
      <species id="M_fdp_a_COMMA_c" name="&quot;D-Fructose 1,6-bisphosphate&quot;" compartment="a_COMMA_c"/>
      <species id="M_fe2_a_COMMA_c" name="Fe2+" compartment="a_COMMA_c"/>
      <species id="M_fe2_a_COMMA_m" name="Fe2+" compartment="a_COMMA_m"/>
      <species id="M_fgam_a_COMMA_c" name="N2-Formyl-N1-(5-phospho-D-ribosyl)glycinamide" compartment="a_COMMA_c"/>
      <species id="M_fglut_DASH_S_a_COMMA_c" name="S-Formylglutathione" compartment="a_COMMA_c"/>
      <species id="M_ficytcc_a_COMMA_m" name="Ferricytochrome c" compartment="a_COMMA_m"/>
      <species id="M_focytcc_a_COMMA_m" name="Ferrocytochrome c" compartment="a_COMMA_m"/>
      <species id="M_for_a_COMMA_c" name="Formate" compartment="a_COMMA_c"/>
      <species id="M_for_a_COMMA_r" name="Formate" compartment="a_COMMA_r"/>
      <species id="M_for_a_COMMA_m" name="Formate" compartment="a_COMMA_m"/>
      <species id="M_fpram_a_COMMA_c" name="2-(Formamido)-N1-(5-phospho-D-ribosyl)acetamidine" compartment="a_COMMA_c"/>
      <species id="M_fprica_a_COMMA_c" name="5-Formamido-1-(5-phospho-D-ribosyl)imidazole-4-carboxamide" compartment="a_COMMA_c"/>
      <species id="M_frdp_a_COMMA_c" name="Farnesyl diphosphate" compartment="a_COMMA_c"/>
      <species id="M_frdp_a_COMMA_r" name="Farnesyl diphosphate" compartment="a_COMMA_r"/>
      <species id="M_fum_a_COMMA_c" name="Fumarate" compartment="a_COMMA_c"/>
      <species id="M_fum_a_COMMA_m" name="Fumarate" compartment="a_COMMA_m"/>
      <species id="M_g1p_a_COMMA_c" name="D-Glucose 1-phosphate" compartment="a_COMMA_c"/>
      <species id="M_g3p_a_COMMA_c" name="Glyceraldehyde 3-phosphate" compartment="a_COMMA_c"/>
      <species id="M_g6p_a_COMMA_c" name="D-Glucose 6-phosphate" compartment="a_COMMA_c"/>
      <species id="M_g6p_a_COMMA_r" name="D-Glucose 6-phosphate" compartment="a_COMMA_r"/>
      <species id="M_gar_a_COMMA_c" name="N1-(5-Phospho-D-ribosyl)glycinamide" compartment="a_COMMA_c"/>
      <species id="M_gdp_a_COMMA_c" name="GDP" compartment="a_COMMA_c"/>
      <species id="M_gdp_a_COMMA_m" name="GDP" compartment="a_COMMA_m"/>
      <species id="M_glc_DASH_D_a_COMMA_c" name="D-Glucose" compartment="a_COMMA_c"/>
      <species id="M_glc_DASH_D_a_COMMA_r" name="D-Glucose" compartment="a_COMMA_r"/>
      <species id="M_gln_DASH_L_a_COMMA_c" name="L-Glutamine" compartment="a_COMMA_c"/>
      <species id="M_gln_DASH_L_a_COMMA_m" name="L-Glutamine" compartment="a_COMMA_m"/>
      <species id="M_glu_DASH_L_a_COMMA_c" name="L-Glutamate" compartment="a_COMMA_c"/>
      <species id="M_glu_DASH_L_a_COMMA_m" name="L-Glutamate" compartment="a_COMMA_m"/>
      <species id="M_glu5p_a_COMMA_m" name="L-Glutamate 5-phosphate" compartment="a_COMMA_m"/>
      <species id="M_glu5sa_a_COMMA_c" name="L-Glutamate 5-semialdehyde" compartment="a_COMMA_c"/>
      <species id="M_glu5sa_a_COMMA_m" name="L-Glutamate 5-semialdehyde" compartment="a_COMMA_m"/>
      <species id="M_gly_a_COMMA_c" name="Glycine" compartment="a_COMMA_c"/>
      <species id="M_gly_a_COMMA_m" name="Glycine" compartment="a_COMMA_m"/>
      <species id="M_gly_a_COMMA_x" name="Glycine" compartment="a_COMMA_x"/>
      <species id="M_glyc_a_COMMA_c" name="Glycerol" compartment="a_COMMA_c"/>
      <species id="M_glyc3p_a_COMMA_c" name="sn-Glycerol 3-phosphate" compartment="a_COMMA_c"/>
      <species id="M_glyc3p_a_COMMA_m" name="sn-Glycerol 3-phosphate" compartment="a_COMMA_m"/>
      <species id="M_glycogen_a_COMMA_c" name="glycogen" compartment="a_COMMA_c"/>
      <species id="M_gmp_a_COMMA_c" name="GMP" compartment="a_COMMA_c"/>
      <species id="M_grdp_a_COMMA_c" name="Geranyl diphosphate" compartment="a_COMMA_c"/>
      <species id="M_gthox_a_COMMA_c" name="Oxidized glutathione" compartment="a_COMMA_c"/>
      <species id="M_gthrd_a_COMMA_c" name="Reduced glutathione" compartment="a_COMMA_c"/>
      <species id="M_gtp_a_COMMA_c" name="GTP" compartment="a_COMMA_c"/>
      <species id="M_gtp_a_COMMA_m" name="GTP" compartment="a_COMMA_m"/>
      <species id="M_h_a_COMMA_c" name="H+" compartment="a_COMMA_c"/>
      <species id="M_h_a_COMMA_r" name="H+" compartment="a_COMMA_r"/>
      <species id="M_h_a_COMMA_m" name="H+" compartment="a_COMMA_m"/>
      <species id="M_h_a_COMMA_x" name="H+" compartment="a_COMMA_x"/>
      <species id="M_h2o_a_COMMA_c" name="H2O" compartment="a_COMMA_c"/>
      <species id="M_h2o_a_COMMA_r" name="H2O" compartment="a_COMMA_r"/>
      <species id="M_h2o_a_COMMA_m" name="H2O" compartment="a_COMMA_m"/>
      <species id="M_h2o_a_COMMA_x" name="H2O" compartment="a_COMMA_x"/>
      <species id="M_h2o2_a_COMMA_c" name="Hydrogen peroxide" compartment="a_COMMA_c"/>
      <species id="M_h2o2_a_COMMA_m" name="Hydrogen peroxide" compartment="a_COMMA_m"/>
      <species id="M_h2o2_a_COMMA_x" name="Hydrogen peroxide" compartment="a_COMMA_x"/>
      <species id="M_hco3_a_COMMA_c" name="Bicarbonate" compartment="a_COMMA_c"/>
      <species id="M_hco3_a_COMMA_m" name="Bicarbonate" compartment="a_COMMA_m"/>
      <species id="M_hcys_DASH_L_a_COMMA_c" name="L-Homocysteine" compartment="a_COMMA_c"/>
      <species id="M_hdca_a_COMMA_c" name="hexadecanoate (n-C16:0)" compartment="a_COMMA_c"/>
      <species id="M_hdcea7_a_COMMA_c" name="&quot;hexadecenoate (C16:1, n-7)&quot;" compartment="a_COMMA_c"/>
      <species id="M_hdcea9_a_COMMA_c" name="&quot;hexadecenoate (C16:1, n-9)&quot;" compartment="a_COMMA_c"/>
      <species id="M_hdcoa7_a_COMMA_c" name="&quot;hexadecenoyl-CoA (C16:1CoA, n-7)&quot;" compartment="a_COMMA_c"/>
      <species id="M_hdcoa7_a_COMMA_m" name="&quot;hexadecenoyl-CoA (C16:1CoA, n-7)&quot;" compartment="a_COMMA_m"/>
      <species id="M_hdcoa9_a_COMMA_c" name="&quot;hexadecenoyl-CoA (C16:1CoA, n-9)&quot;" compartment="a_COMMA_c"/>
      <species id="M_hdcoa9_a_COMMA_m" name="&quot;hexadecenoyl-CoA (C16:1CoA, n-9)&quot;" compartment="a_COMMA_m"/>
      <species id="M_hdcrn7_a_COMMA_c" name="&quot;hexadecenoyl carnitine (C16:1Crn, n-7)&quot;" compartment="a_COMMA_c"/>
      <species id="M_hdcrn7_a_COMMA_m" name="&quot;hexadecenoyl carnitine (C16:1Crn, n-7)&quot;" compartment="a_COMMA_m"/>
      <species id="M_hdcrn9_a_COMMA_c" name="&quot;hexadecenoyl carnitine (C16:1Crn, n-9)&quot;" compartment="a_COMMA_c"/>
      <species id="M_hdcrn9_a_COMMA_m" name="&quot;hexadecenoyl carnitine (C16:1Crn, n-9)&quot;" compartment="a_COMMA_m"/>
      <species id="M_hgentis_a_COMMA_c" name="Homogentisate" compartment="a_COMMA_c"/>
      <species id="M_hibcoa_a_COMMA_m" name="(S)-3-Hydroxyisobutyryl-CoA" compartment="a_COMMA_m"/>
      <species id="M_his_DASH_L_a_COMMA_c" name="L-Histidine" compartment="a_COMMA_c"/>
      <species id="M_hmgcoa_a_COMMA_c" name="Hydroxymethylglutaryl-CoA" compartment="a_COMMA_c"/>
      <species id="M_hmgcoa_a_COMMA_m" name="Hydroxymethylglutaryl-CoA" compartment="a_COMMA_m"/>
      <species id="M_hmglut_DASH_S_a_COMMA_c" name="S-(Hydroxymethyl)glutathione" compartment="a_COMMA_c"/>
      <species id="M_hpcoa_a_COMMA_m" name="heptanoyl-CoA (C7:0CoA)" compartment="a_COMMA_m"/>
      <species id="M_hpdca_a_COMMA_c" name="heptadecanoate (C17:0)" compartment="a_COMMA_c"/>
      <species id="M_hpdcea8_a_COMMA_c" name="&quot;heptadecenoate (C17:1, n-8)&quot;" compartment="a_COMMA_c"/>
      <species id="M_hpdcoa_a_COMMA_c" name="heptadecanoyl CoA (C17:0CoA)" compartment="a_COMMA_c"/>
      <species id="M_hpdcoa8_a_COMMA_c" name="&quot;heptadecenoyl CoA (C17:1CoA, n-8)&quot;" compartment="a_COMMA_c"/>
      <species id="M_hxa_a_COMMA_c" name="Hexanoate" compartment="a_COMMA_c"/>
      <species id="M_hxcoa_a_COMMA_m" name="Hexanoyl-CoA (C6:0CoA)" compartment="a_COMMA_m"/>
      <species id="M_ibcoa_a_COMMA_m" name="Isobutyryl-CoA" compartment="a_COMMA_m"/>
      <species id="M_icit_a_COMMA_c" name="Isocitrate" compartment="a_COMMA_c"/>
      <species id="M_icit_a_COMMA_m" name="Isocitrate" compartment="a_COMMA_m"/>
      <species id="M_idp_a_COMMA_c" name="IDP" compartment="a_COMMA_c"/>
      <species id="M_ile_DASH_L_a_COMMA_c" name="L-Isoleucine" compartment="a_COMMA_c"/>
      <species id="M_ile_DASH_L_a_COMMA_m" name="L-Isoleucine" compartment="a_COMMA_m"/>
      <species id="M_imp_a_COMMA_c" name="IMP" compartment="a_COMMA_c"/>
      <species id="M_inost_a_COMMA_c" name="myo-Inositol" compartment="a_COMMA_c"/>
      <species id="M_ipdp_a_COMMA_c" name="Isopentenyl diphosphate" compartment="a_COMMA_c"/>
      <species id="M_ipdp_a_COMMA_x" name="Isopentenyl diphosphate" compartment="a_COMMA_x"/>
      <species id="M_itp_a_COMMA_c" name="ITP" compartment="a_COMMA_c"/>
      <species id="M_ivcoa_a_COMMA_m" name="Isovaleryl-CoA" compartment="a_COMMA_m"/>
      <species id="M_lac_DASH_L_a_COMMA_c" name="L-Lactate" compartment="a_COMMA_c"/>
      <species id="M_lanost_a_COMMA_r" name="Lanosterol" compartment="a_COMMA_r"/>
      <species id="M_lathost_a_COMMA_r" name="Lathosterol" compartment="a_COMMA_r"/>
      <species id="M_Ldopa_a_COMMA_c" name="&quot;3,4-Dihydroxy-L-phenylalanine&quot;" compartment="a_COMMA_c"/>
      <species id="M_leu_DASH_L_a_COMMA_c" name="L-Leucine" compartment="a_COMMA_c"/>
      <species id="M_leu_DASH_L_a_COMMA_m" name="L-Leucine" compartment="a_COMMA_m"/>
      <species id="M_lys_DASH_L_a_COMMA_c" name="L-Lysine" compartment="a_COMMA_c"/>
      <species id="M_mal_DASH_L_a_COMMA_c" name="L-Malate" compartment="a_COMMA_c"/>
      <species id="M_mal_DASH_L_a_COMMA_m" name="L-Malate" compartment="a_COMMA_m"/>
      <species id="M_malcoa_a_COMMA_c" name="Malonyl-CoA" compartment="a_COMMA_c"/>
      <species id="M_mercppyr_a_COMMA_c" name="Mercaptopyruvate" compartment="a_COMMA_c"/>
      <species id="M_met_DASH_L_a_COMMA_c" name="L-Methionine" compartment="a_COMMA_c"/>
      <species id="M_methf_a_COMMA_c" name="&quot;5,10-Methenyltetrahydrofolate&quot;" compartment="a_COMMA_c"/>
      <species id="M_methf_a_COMMA_m" name="&quot;5,10-Methenyltetrahydrofolate&quot;" compartment="a_COMMA_m"/>
      <species id="M_mev_DASH_R_a_COMMA_c" name="(R)-Mevalonate" compartment="a_COMMA_c"/>
      <species id="M_mev_DASH_R_a_COMMA_x" name="(R)-Mevalonate" compartment="a_COMMA_x"/>
      <species id="M_mglyc_Hsa_Adp_a_COMMA_c" name="&quot;monoacylglycerol, human adipocyte&quot;" compartment="a_COMMA_c"/>
      <species id="M_mi1p_DASH_D_a_COMMA_c" name="1D-myo-Inositol 1-phosphate" compartment="a_COMMA_c"/>
      <species id="M_mlthf_a_COMMA_c" name="&quot;5,10-Methylenetetrahydrofolate&quot;" compartment="a_COMMA_c"/>
      <species id="M_mlthf_a_COMMA_m" name="&quot;5,10-Methylenetetrahydrofolate&quot;" compartment="a_COMMA_m"/>
      <species id="M_mmal_a_COMMA_c" name="Methylmalonate" compartment="a_COMMA_c"/>
      <species id="M_mmal_a_COMMA_m" name="Methylmalonate" compartment="a_COMMA_m"/>
      <species id="M_mmalsa_DASH_S_a_COMMA_c" name="(S)-Methylmalonate semialdehyde" compartment="a_COMMA_c"/>
      <species id="M_mmalsa_DASH_S_a_COMMA_m" name="(S)-Methylmalonate semialdehyde" compartment="a_COMMA_m"/>
      <species id="M_mmcoa_DASH_R_a_COMMA_m" name="(R)-Methylmalonyl-CoA" compartment="a_COMMA_m"/>
      <species id="M_mmcoa_DASH_S_a_COMMA_m" name="(S)-Methylmalonyl-CoA" compartment="a_COMMA_m"/>
      <species id="M_mthgxl_a_COMMA_c" name="Methylglyoxal" compartment="a_COMMA_c"/>
      <species id="M_na1_a_COMMA_c" name="Sodium" compartment="a_COMMA_c"/>
      <species id="M_nad_a_COMMA_c" name="Nicotinamide adenine dinucleotide" compartment="a_COMMA_c"/>
      <species id="M_nad_a_COMMA_r" name="Nicotinamide adenine dinucleotide" compartment="a_COMMA_r"/>
      <species id="M_nad_a_COMMA_m" name="Nicotinamide adenine dinucleotide" compartment="a_COMMA_m"/>
      <species id="M_nadh_a_COMMA_c" name="Nicotinamide adenine dinucleotide - reduced" compartment="a_COMMA_c"/>
      <species id="M_nadh_a_COMMA_r" name="Nicotinamide adenine dinucleotide - reduced" compartment="a_COMMA_r"/>
      <species id="M_nadh_a_COMMA_m" name="Nicotinamide adenine dinucleotide - reduced" compartment="a_COMMA_m"/>
      <species id="M_nadp_a_COMMA_c" name="Nicotinamide adenine dinucleotide phosphate" compartment="a_COMMA_c"/>
      <species id="M_nadp_a_COMMA_r" name="Nicotinamide adenine dinucleotide phosphate" compartment="a_COMMA_r"/>
      <species id="M_nadp_a_COMMA_m" name="Nicotinamide adenine dinucleotide phosphate" compartment="a_COMMA_m"/>
      <species id="M_nadph_a_COMMA_c" name="Nicotinamide adenine dinucleotide phosphate - reduced" compartment="a_COMMA_c"/>
      <species id="M_nadph_a_COMMA_r" name="Nicotinamide adenine dinucleotide phosphate - reduced" compartment="a_COMMA_r"/>
      <species id="M_nadph_a_COMMA_m" name="Nicotinamide adenine dinucleotide phosphate - reduced" compartment="a_COMMA_m"/>
      <species id="M_nh4_a_COMMA_c" name="Ammonium" compartment="a_COMMA_c"/>
      <species id="M_nh4_a_COMMA_m" name="Ammonium" compartment="a_COMMA_m"/>
      <species id="M_nncoa_a_COMMA_m" name="nonanoyl-CoA (C9:0CoA)" compartment="a_COMMA_m"/>
      <species id="M_o2_a_COMMA_c" name="O2" compartment="a_COMMA_c"/>
      <species id="M_o2_a_COMMA_r" name="O2" compartment="a_COMMA_r"/>
      <species id="M_o2_a_COMMA_m" name="O2" compartment="a_COMMA_m"/>
      <species id="M_o2_a_COMMA_x" name="O2" compartment="a_COMMA_x"/>
      <species id="M_o2_DASH__a_COMMA_c" name="Superoxide" compartment="a_COMMA_c"/>
      <species id="M_o2_DASH__a_COMMA_m" name="Superoxide" compartment="a_COMMA_m"/>
      <species id="M_o2_DASH__a_COMMA_x" name="Superoxide" compartment="a_COMMA_x"/>
      <species id="M_oaa_a_COMMA_c" name="Oxaloacetate" compartment="a_COMMA_c"/>
      <species id="M_oaa_a_COMMA_m" name="Oxaloacetate" compartment="a_COMMA_m"/>
      <species id="M_occoa_a_COMMA_m" name="Octanoyl-CoA (C8:0CoA)" compartment="a_COMMA_m"/>
      <species id="M_ocdca_a_COMMA_c" name="octadecanoate (n-C18:0)" compartment="a_COMMA_c"/>
      <species id="M_ocdcea5_a_COMMA_c" name="&quot;octadecenoate (C18:1, n-5)&quot;" compartment="a_COMMA_c"/>
      <species id="M_ocdcea7_a_COMMA_c" name="&quot;octadecenoate (C18:1, n-7)&quot;" compartment="a_COMMA_c"/>
      <species id="M_ocdcea9_a_COMMA_c" name="&quot;octadecenoate (C18:1, n-9)&quot;" compartment="a_COMMA_c"/>
      <species id="M_ocdctra3_a_COMMA_c" name="&quot;octadecatrienoate (C18:3, n-3)&quot;" compartment="a_COMMA_c"/>
      <species id="M_ocddea6_a_COMMA_c" name="&quot;octadecadienoate (C18:2, n-6)&quot;" compartment="a_COMMA_c"/>
      <species id="M_ocdycacoa6_a_COMMA_c" name="&quot;octadecadienoyl-CoA (C18:2CoA, n-6)&quot;" compartment="a_COMMA_c"/>
      <species id="M_ocdycacoa6_a_COMMA_m" name="&quot;octadecadienoyl-CoA (C18:2CoA, n-6)&quot;" compartment="a_COMMA_m"/>
      <species id="M_ocdycacrn6_a_COMMA_c" name="&quot;octadecadienoyl carnitine (C18:2Crn, n-6)&quot;" compartment="a_COMMA_c"/>
      <species id="M_ocdycacrn6_a_COMMA_m" name="&quot;octadecadienoyl carnitine (C18:2Crn, n-6)&quot;" compartment="a_COMMA_m"/>
      <species id="M_ocsttea6_a_COMMA_c" name="&quot;ocosatetraenoate (C22:4, n-6)&quot;" compartment="a_COMMA_c"/>
      <species id="M_octa_a_COMMA_c" name="octanoate" compartment="a_COMMA_c"/>
      <species id="M_odcoa3_a_COMMA_c" name="&quot;octadecatrienoyl-CoA (C18:3CoA, n-3)&quot;" compartment="a_COMMA_c"/>
      <species id="M_odcoa3_a_COMMA_m" name="&quot;octadecatrienoyl-CoA (C18:3CoA, n-3)&quot;" compartment="a_COMMA_m"/>
      <species id="M_odcoa6_a_COMMA_c" name="&quot;octadecatrienoyl-CoA (C18:3CoA, n-6)&quot;" compartment="a_COMMA_c"/>
      <species id="M_odcrn3_a_COMMA_c" name="&quot;octadecatrienoyl carnitine (C18:3Crn, n3)&quot;" compartment="a_COMMA_c"/>
      <species id="M_odcrn3_a_COMMA_m" name="&quot;octadecatrienoyl carnitine (C18:3Crn, n3)&quot;" compartment="a_COMMA_m"/>
      <species id="M_odecoa5_a_COMMA_c" name="&quot;octadecenoyl-CoA (C18:1CoA, n-5)&quot;" compartment="a_COMMA_c"/>
      <species id="M_odecoa5_a_COMMA_m" name="&quot;octadecenoyl-CoA (C18:1CoA, n-5)&quot;" compartment="a_COMMA_m"/>
      <species id="M_odecoa7_a_COMMA_c" name="&quot;octadecenoyl-CoA (C18:1CoA, n-7)&quot;" compartment="a_COMMA_c"/>
      <species id="M_odecoa7_a_COMMA_m" name="&quot;octadecenoyl-CoA (C18:1CoA, n-7)&quot;" compartment="a_COMMA_m"/>
      <species id="M_odecoa9_a_COMMA_c" name="&quot;octadecenoyl-CoA (C18:1CoA, n-9)&quot;" compartment="a_COMMA_c"/>
      <species id="M_odecoa9_a_COMMA_m" name="&quot;octadecenoyl-CoA (C18:1CoA, n-9)&quot;" compartment="a_COMMA_m"/>
      <species id="M_odecrn5_a_COMMA_c" name="&quot;octadecenoyl carnitine (C18:1Crn, n5)&quot;" compartment="a_COMMA_c"/>
      <species id="M_odecrn5_a_COMMA_m" name="&quot;octadecenoyl carnitine (C18:1Crn, n5)&quot;" compartment="a_COMMA_m"/>
      <species id="M_odecrn7_a_COMMA_c" name="&quot;octadecenoyl carnitine (C18:1Crn, n7)&quot;" compartment="a_COMMA_c"/>
      <species id="M_odecrn7_a_COMMA_m" name="&quot;octadecenoyl carnitine (C18:1Crn, n7)&quot;" compartment="a_COMMA_m"/>
      <species id="M_odecrn9_a_COMMA_c" name="&quot;octadecenoyl carnitine (C18:1Crn, n9)&quot;" compartment="a_COMMA_c"/>
      <species id="M_odecrn9_a_COMMA_m" name="&quot;octadecenoyl carnitine (C18:1Crn, n9)&quot;" compartment="a_COMMA_m"/>
      <species id="M_orn_DASH_L_a_COMMA_c" name="L-Ornithine" compartment="a_COMMA_c"/>
      <species id="M_orn_DASH_L_a_COMMA_m" name="L-Ornithine" compartment="a_COMMA_m"/>
      <species id="M_orot_a_COMMA_c" name="Orotate" compartment="a_COMMA_c"/>
      <species id="M_orot5p_a_COMMA_c" name="Orotidine 5'-phosphate" compartment="a_COMMA_c"/>
      <species id="M_osttcoa6_a_COMMA_c" name="&quot;ocosatetraenoyl-CoA (C22:4CoA, n-6)&quot;" compartment="a_COMMA_c"/>
      <species id="M_osttcoa6_a_COMMA_m" name="&quot;ocosatetraenoyl-CoA (C22:4CoA, n-6)&quot;" compartment="a_COMMA_m"/>
      <species id="M_osttcrn6_a_COMMA_c" name="&quot;ocosatetraenoyl carnitine (C22:4Crn, n-6)&quot;" compartment="a_COMMA_c"/>
      <species id="M_osttcrn6_a_COMMA_m" name="&quot;ocosatetraenoyl carnitine (C22:4Crn, n-6)&quot;" compartment="a_COMMA_m"/>
      <species id="M_pa_Hsa_Adp_a_COMMA_c" name="&quot;Phosphatidate, adipocyte&quot;" compartment="a_COMMA_c"/>
      <species id="M_pa_Hsa_Adp_a_COMMA_m" name="&quot;Phosphatidate, adipocyte&quot;" compartment="a_COMMA_m"/>
      <species id="M_pan4p_a_COMMA_c" name="Pantetheine 4'-phosphate" compartment="a_COMMA_c"/>
      <species id="M_pc_Hsa_Adp_a_COMMA_c" name="&quot;Phosphatidylcholine, human adipoctye&quot;" compartment="a_COMMA_c"/>
      <species id="M_pcrn_a_COMMA_c" name="propionyl-carnitine" compartment="a_COMMA_c"/>
      <species id="M_pcrn_a_COMMA_m" name="propionyl-carnitine" compartment="a_COMMA_m"/>
      <species id="M_pdcoa_a_COMMA_c" name="pentadecanoyl-CoA (C15:0CoA)" compartment="a_COMMA_c"/>
      <species id="M_pdcoa_a_COMMA_m" name="pentadecanoyl-CoA (C15:0CoA)" compartment="a_COMMA_m"/>
      <species id="M_pdcrn_a_COMMA_c" name="pentadecanoylcarnitine (C15:0Crn)" compartment="a_COMMA_c"/>
      <species id="M_pdcrn_a_COMMA_m" name="pentadecanoylcarnitine (C15:0Crn)" compartment="a_COMMA_m"/>
      <species id="M_pe_Hsa_Adp_a_COMMA_c" name="&quot;phosphatidylethanolamine, human adipoctye&quot;" compartment="a_COMMA_c"/>
      <species id="M_pep_a_COMMA_c" name="Phosphoenolpyruvate" compartment="a_COMMA_c"/>
      <species id="M_pep_a_COMMA_m" name="Phosphoenolpyruvate" compartment="a_COMMA_m"/>
      <species id="M_pg_Hsa_Adp_a_COMMA_m" name="&quot;phosphatidylglycerol, human adipocyte&quot;" compartment="a_COMMA_m"/>
      <species id="M_pgp_Hsa_Adp_a_COMMA_m" name="&quot;Phosphatidylglycerophosphate, human adipocyte&quot;" compartment="a_COMMA_m"/>
      <species id="M_phe_DASH_L_a_COMMA_c" name="L-Phenylalanine" compartment="a_COMMA_c"/>
      <species id="M_pi_a_COMMA_c" name="Phosphate" compartment="a_COMMA_c"/>
      <species id="M_pi_a_COMMA_r" name="Phosphate" compartment="a_COMMA_r"/>
      <species id="M_pi_a_COMMA_m" name="Phosphate" compartment="a_COMMA_m"/>
      <species id="M_pi_a_COMMA_x" name="Phosphate" compartment="a_COMMA_x"/>
      <species id="M_pino_Hsa_Adp_a_COMMA_c" name="&quot;phosphatidyl-1D-myo-inositol, human adipocyte&quot;" compartment="a_COMMA_c"/>
      <species id="M_pmtcoa_a_COMMA_c" name="Palmitoyl-CoA (n-C16:0CoA)" compartment="a_COMMA_c"/>
      <species id="M_pmtcoa_a_COMMA_m" name="Palmitoyl-CoA (n-C16:0CoA)" compartment="a_COMMA_m"/>
      <species id="M_pmtcrn_a_COMMA_c" name="L-Palmitoylcarnitine (C16:0Crn)" compartment="a_COMMA_c"/>
      <species id="M_pmtcrn_a_COMMA_m" name="L-Palmitoylcarnitine (C16:0Crn)" compartment="a_COMMA_m"/>
      <species id="M_pnto_DASH_R_a_COMMA_c" name="(R)-Pantothenate" compartment="a_COMMA_c"/>
      <species id="M_ppa_a_COMMA_c" name="Propionate" compartment="a_COMMA_c"/>
      <species id="M_ppa_a_COMMA_m" name="Propionate" compartment="a_COMMA_m"/>
      <species id="M_ppcoa_a_COMMA_c" name="Propanoyl-CoA (C3:0CoA)" compartment="a_COMMA_c"/>
      <species id="M_ppcoa_a_COMMA_m" name="Propanoyl-CoA (C3:0CoA)" compartment="a_COMMA_m"/>
      <species id="M_ppi_a_COMMA_c" name="Diphosphate" compartment="a_COMMA_c"/>
      <species id="M_ppi_a_COMMA_r" name="Diphosphate" compartment="a_COMMA_r"/>
      <species id="M_ppi_a_COMMA_m" name="Diphosphate" compartment="a_COMMA_m"/>
      <species id="M_pppi_a_COMMA_c" name="Inorganic triphosphate" compartment="a_COMMA_c"/>
      <species id="M_pram_a_COMMA_c" name="5-Phospho-beta-D-ribosylamine" compartment="a_COMMA_c"/>
      <species id="M_pro_DASH_L_a_COMMA_c" name="L-Proline" compartment="a_COMMA_c"/>
      <species id="M_prpp_a_COMMA_c" name="5-Phospho-alpha-D-ribose 1-diphosphate" compartment="a_COMMA_c"/>
      <species id="M_ps_Hsa_Adp_a_COMMA_c" name="&quot;Phosphatidylserine, human adipocyte&quot;" compartment="a_COMMA_c"/>
      <species id="M_pser_DASH_L_a_COMMA_c" name="O-Phospho-L-serine" compartment="a_COMMA_c"/>
      <species id="M_ptcoa_a_COMMA_m" name="Pentanoyl-CoA (C5:0CoA)" compartment="a_COMMA_m"/>
      <species id="M_ptdca_a_COMMA_c" name="pentadecanoate (C15:0)" compartment="a_COMMA_c"/>
      <species id="M_pyr_a_COMMA_c" name="Pyruvate" compartment="a_COMMA_c"/>
      <species id="M_pyr_a_COMMA_m" name="Pyruvate" compartment="a_COMMA_m"/>
      <species id="M_q10h2_a_COMMA_m" name="Ubiquinol-10" compartment="a_COMMA_m"/>
      <species id="M_r5p_a_COMMA_c" name="alpha-D-Ribose 5-phosphate" compartment="a_COMMA_c"/>
      <species id="M_ru5p_DASH_D_a_COMMA_c" name="D-Ribulose 5-phosphate" compartment="a_COMMA_c"/>
      <species id="M_s7p_a_COMMA_c" name="Sedoheptulose 7-phosphate" compartment="a_COMMA_c"/>
      <species id="M_sarcs_a_COMMA_c" name="Sarcosine" compartment="a_COMMA_c"/>
      <species id="M_sarcs_a_COMMA_x" name="Sarcosine" compartment="a_COMMA_x"/>
      <species id="M_ser_DASH_L_a_COMMA_c" name="L-Serine" compartment="a_COMMA_c"/>
      <species id="M_so3_a_COMMA_c" name="Sulfite" compartment="a_COMMA_c"/>
      <species id="M_sphgmy_Hsa_Adp_a_COMMA_c" name="&quot;Sphingomyeline, adipocyte&quot;" compartment="a_COMMA_c"/>
      <species id="M_sphgn_a_COMMA_c" name="Sphinganine" compartment="a_COMMA_c"/>
      <species id="M_spyr_a_COMMA_c" name="3-Sulfinylpyruvate" compartment="a_COMMA_c"/>
      <species id="M_sql_a_COMMA_r" name="Squalene" compartment="a_COMMA_r"/>
      <species id="M_Ssq23epx_a_COMMA_r" name="&quot;(S)-Squalene-2,3-epoxide&quot;" compartment="a_COMMA_r"/>
      <species id="M_strcoa_a_COMMA_c" name="Stearyl-CoA (n-C18:0CoA)" compartment="a_COMMA_c"/>
      <species id="M_strcoa_a_COMMA_m" name="Stearyl-CoA (n-C18:0CoA)" compartment="a_COMMA_m"/>
      <species id="M_strcrn_a_COMMA_c" name="Stearoylcarnitine (C18:0Crn)" compartment="a_COMMA_c"/>
      <species id="M_strcrn_a_COMMA_m" name="Stearoylcarnitine (C18:0Crn)" compartment="a_COMMA_m"/>
      <species id="M_strdnccoa3_a_COMMA_c" name="&quot;stearidonyl coenzyme A (C18:4CoA, n-3)&quot;" compartment="a_COMMA_c"/>
      <species id="M_succ_a_COMMA_m" name="Succinate" compartment="a_COMMA_m"/>
      <species id="M_succoa_a_COMMA_m" name="Succinyl-CoA" compartment="a_COMMA_m"/>
      <species id="M_tdcoa_a_COMMA_c" name="Tetradecanoyl-CoA (n-C14:0CoA)" compartment="a_COMMA_c"/>
      <species id="M_tdcoa_a_COMMA_m" name="Tetradecanoyl-CoA (n-C14:0CoA)" compartment="a_COMMA_m"/>
      <species id="M_tdcrn_a_COMMA_c" name="tetradecanoylcarnitine (C14:0Crn)" compartment="a_COMMA_c"/>
      <species id="M_tdcrn_a_COMMA_m" name="tetradecanoylcarnitine (C14:0Crn)" compartment="a_COMMA_m"/>
      <species id="M_tdecoa5_a_COMMA_c" name="&quot;tetradecenoyl-CoA (C14:1CoA, n-5)&quot;" compartment="a_COMMA_c"/>
      <species id="M_tdecoa5_a_COMMA_m" name="&quot;tetradecenoyl-CoA (C14:1CoA, n-5)&quot;" compartment="a_COMMA_m"/>
      <species id="M_tdecrn5_a_COMMA_c" name="&quot;tetradecenoyl carnitine (C14:1Crn, n-5)&quot;" compartment="a_COMMA_c"/>
      <species id="M_tdecrn5_a_COMMA_m" name="&quot;tetradecenoyl carnitine (C14:1Crn, n-5)&quot;" compartment="a_COMMA_m"/>
      <species id="M_thbpt_a_COMMA_c" name="Tetrahydrobiopterin" compartment="a_COMMA_c"/>
      <species id="M_thf_a_COMMA_c" name="&quot;5,6,7,8-Tetrahydrofolate&quot;" compartment="a_COMMA_c"/>
      <species id="M_thf_a_COMMA_m" name="&quot;5,6,7,8-Tetrahydrofolate&quot;" compartment="a_COMMA_m"/>
      <species id="M_thr_DASH_L_a_COMMA_c" name="L-Threonine" compartment="a_COMMA_c"/>
      <species id="M_thymd_a_COMMA_c" name="Thymidine" compartment="a_COMMA_c"/>
      <species id="M_trdcoa_a_COMMA_m" name="tridecanoyl-CoA (C13:0CoA)" compartment="a_COMMA_m"/>
      <species id="M_trdox_a_COMMA_c" name="Oxidized thioredoxin" compartment="a_COMMA_c"/>
      <species id="M_trdrd_a_COMMA_c" name="Reduced thioredoxin" compartment="a_COMMA_c"/>
      <species id="M_triglyc_Hsa_Adp_a_COMMA_c" name="&quot;triglyceride, human adipoctye&quot;" compartment="a_COMMA_c"/>
      <species id="M_trp_DASH_L_a_COMMA_c" name="L-Tryptophan" compartment="a_COMMA_c"/>
      <species id="M_tsul_a_COMMA_c" name="Thiosulfate" compartment="a_COMMA_c"/>
      <species id="M_ttdca_a_COMMA_c" name="tetradecanoate (C14:0)" compartment="a_COMMA_c"/>
      <species id="M_ttdcea5_a_COMMA_c" name="&quot;tetradecenoate (C14:1, n-5)&quot;" compartment="a_COMMA_c"/>
      <species id="M_tyr_DASH_L_a_COMMA_c" name="L-Tyrosine" compartment="a_COMMA_c"/>
      <species id="M_ubq10_a_COMMA_m" name="Ubiquinone-10" compartment="a_COMMA_m"/>
      <species id="M_udp_a_COMMA_c" name="UDP" compartment="a_COMMA_c"/>
      <species id="M_udpg_a_COMMA_c" name="UDPglucose" compartment="a_COMMA_c"/>
      <species id="M_ump_a_COMMA_c" name="UMP" compartment="a_COMMA_c"/>
      <species id="M_uri_a_COMMA_c" name="Uridine" compartment="a_COMMA_c"/>
      <species id="M_utp_a_COMMA_c" name="UTP" compartment="a_COMMA_c"/>
      <species id="M_val_DASH_L_a_COMMA_c" name="L-Valine" compartment="a_COMMA_c"/>
      <species id="M_val_DASH_L_a_COMMA_m" name="L-Valine" compartment="a_COMMA_m"/>
      <species id="M_xmp_a_COMMA_c" name="Xanthosine 5'-phosphate" compartment="a_COMMA_c"/>
      <species id="M_xu5p_DASH_D_a_COMMA_c" name="D-Xylulose 5-phosphate" compartment="a_COMMA_c"/>
      <species id="M_zym_int2_a_COMMA_r" name="zymosterone" compartment="a_COMMA_r"/>
      <species id="M_zymst_a_COMMA_r" name="Zymosterol" compartment="a_COMMA_r"/>
      <species id="M_zymstnl_a_COMMA_r" name="Zymostenol" compartment="a_COMMA_r"/>
      <species id="M_3hbut_DASH_R_bl" name="(R)-3-Hydroxybutanoate" compartment="bl"/>
      <species id="M_3hmp_bl" name="(S)-3-hydroxyisobutyrate" compartment="bl"/>
      <species id="M_ac_bl" name="Acetate" compartment="bl"/>
      <species id="M_acac_bl" name="Acetoacetate" compartment="bl"/>
      <species id="M_ala_DASH_L_bl" name="L-Alanine" compartment="bl"/>
      <species id="M_arg_DASH_L_bl" name="L-Arginine" compartment="bl"/>
      <species id="M_asn_DASH_L_bl" name="L-Asparagine" compartment="bl"/>
      <species id="M_asp_DASH_L_bl" name="L-Aspartate" compartment="bl"/>
      <species id="M_chol_bl" name="Choline" compartment="bl"/>
      <species id="M_cholse_Hsa_Hep_bl" name="&quot;Cholesterol ester, hepatocyte&quot;" compartment="bl"/>
      <species id="M_chsterol_bl" name="Cholesterol" compartment="bl"/>
      <species id="M_co2_bl" name="CO2" compartment="bl"/>
      <species id="M_creat_bl" name="Creatine" compartment="bl"/>
      <species id="M_crn_bl" name="L-Carnitine" compartment="bl"/>
      <species id="M_crtn_bl" name="Creatinine" compartment="bl"/>
      <species id="M_cys_DASH_L_bl" name="L-Cysteine" compartment="bl"/>
      <species id="M_dcsea9_bl" name="&quot;docosenoate (C22:1, n-9)&quot;" compartment="bl"/>
      <species id="M_dcshea3_bl" name="&quot;docosahexaenoate (C22:6, n-3)&quot;" compartment="bl"/>
      <species id="M_dcspea3_bl" name="&quot;docosapentaenoate (C22:5, n-3)&quot;" compartment="bl"/>
      <species id="M_dcspea6_bl" name="&quot;docosapentaenoate (C22:5, n-6)&quot;" compartment="bl"/>
      <species id="M_ddca_bl" name="dodecanoate (C12:0)" compartment="bl"/>
      <species id="M_ecsa_bl" name="Eicosanoate (n-C20:0)" compartment="bl"/>
      <species id="M_ecsea11_bl" name="&quot;eicosenoate (C20:1, n-11)&quot;" compartment="bl"/>
      <species id="M_ecsea9_bl" name="&quot;eicosenoate (C20:1, n-9)&quot;" compartment="bl"/>
      <species id="M_ecspea3_bl" name="&quot;eicosapentaenoate (C20:5, n-3)&quot;" compartment="bl"/>
      <species id="M_ecstea6_bl" name="&quot;eicosatrienoate (C20:3, n-6)&quot;" compartment="bl"/>
      <species id="M_ecstea9_bl" name="&quot;eicosatrienoate (C20:3,n-9)&quot;" compartment="bl"/>
      <species id="M_ecsttea3_bl" name="&quot;eicosatetraenoate (C20:4, n-3)&quot;" compartment="bl"/>
      <species id="M_ecsttea6_bl" name="&quot;eicosatetraenoate (C20:4, n-6)&quot;" compartment="bl"/>
      <species id="M_etoh_bl" name="Ethanol" compartment="bl"/>
      <species id="M_fe2_bl" name="Fe2+" compartment="bl"/>
      <species id="M_fru_bl" name="D-Fructose" compartment="bl"/>
      <species id="M_gal_bl" name="D-Galactose" compartment="bl"/>
      <species id="M_glc_DASH_D_bl" name="D-Glucose" compartment="bl"/>
      <species id="M_gln_DASH_L_bl" name="L-Glutamine" compartment="bl"/>
      <species id="M_glu_DASH_L_bl" name="L-Glutamate" compartment="bl"/>
      <species id="M_gly_bl" name="Glycine" compartment="bl"/>
      <species id="M_glyc_bl" name="Glycerol" compartment="bl"/>
      <species id="M_h_bl" name="H+" compartment="bl"/>
      <species id="M_h2o_bl" name="H2O" compartment="bl"/>
      <species id="M_hco3_bl" name="Bicarbonate" compartment="bl"/>
      <species id="M_hdca_bl" name="hexadecanoate (n-C16:0)" compartment="bl"/>
      <species id="M_hdcea7_bl" name="&quot;hexadecenoate (C16:1, n-7)&quot;" compartment="bl"/>
      <species id="M_hdcea9_bl" name="&quot;hexadecenoate (C16:1, n-9)&quot;" compartment="bl"/>
      <species id="M_his_DASH_L_bl" name="L-Histidine" compartment="bl"/>
      <species id="M_hpdca_bl" name="heptadecanoate (C17:0)" compartment="bl"/>
      <species id="M_hpdcea8_bl" name="&quot;heptadecenoate (C17:1, n-8)&quot;" compartment="bl"/>
      <species id="M_ile_DASH_L_bl" name="L-Isoleucine" compartment="bl"/>
      <species id="M_lac_DASH_D_bl" name="D-Lactate" compartment="bl"/>
      <species id="M_lac_DASH_L_bl" name="L-Lactate" compartment="bl"/>
      <species id="M_leu_DASH_L_bl" name="L-Leucine" compartment="bl"/>
      <species id="M_lys_DASH_L_bl" name="L-Lysine" compartment="bl"/>
      <species id="M_man_bl" name="D-Mannose" compartment="bl"/>
      <species id="M_met_DASH_L_bl" name="L-Methionine" compartment="bl"/>
      <species id="M_na1_bl" name="Sodium" compartment="bl"/>
      <species id="M_nh4_bl" name="Ammonium" compartment="bl"/>
      <species id="M_o2_bl" name="O2" compartment="bl"/>
      <species id="M_ocdca_bl" name="octadecanoate (n-C18:0)" compartment="bl"/>
      <species id="M_ocdcea5_bl" name="&quot;octadecenoate (C18:1, n-5)&quot;" compartment="bl"/>
      <species id="M_ocdcea7_bl" name="&quot;octadecenoate (C18:1, n-7)&quot;" compartment="bl"/>
      <species id="M_ocdcea9_bl" name="&quot;octadecenoate (C18:1, n-9)&quot;" compartment="bl"/>
      <species id="M_ocdctra3_bl" name="&quot;octadecatrienoate (C18:3, n-3)&quot;" compartment="bl"/>
      <species id="M_ocdctra6_bl" name="&quot;octadecatrienoate (C18:3, n-6)&quot;" compartment="bl"/>
      <species id="M_ocddea6_bl" name="&quot;octadecadienoate (C18:2, n-6)&quot;" compartment="bl"/>
      <species id="M_ocsttea6_bl" name="&quot;ocosatetraenoate (C22:4, n-6)&quot;" compartment="bl"/>
      <species id="M_orn_DASH_L_bl" name="L-Ornithine" compartment="bl"/>
      <species id="M_phe_DASH_L_bl" name="L-Phenylalanine" compartment="bl"/>
      <species id="M_pheme_bl" name="Protoheme" compartment="bl"/>
      <species id="M_pi_bl" name="Phosphate" compartment="bl"/>
      <species id="M_pnto_DASH_R_bl" name="(R)-Pantothenate" compartment="bl"/>
      <species id="M_pro_DASH_L_bl" name="L-Proline" compartment="bl"/>
      <species id="M_ptdca_bl" name="pentadecanoate (C15:0)" compartment="bl"/>
      <species id="M_pyr_bl" name="Pyruvate" compartment="bl"/>
      <species id="M_ser_DASH_L_bl" name="L-Serine" compartment="bl"/>
      <species id="M_so3_bl" name="Sulfite" compartment="bl"/>
      <species id="M_thr_DASH_L_bl" name="L-Threonine" compartment="bl"/>
      <species id="M_trp_DASH_L_bl" name="L-Tryptophan" compartment="bl"/>
      <species id="M_ttdca_bl" name="tetradecanoate (C14:0)" compartment="bl"/>
      <species id="M_ttdcea5_bl" name="&quot;tetradecenoate (C14:1, n-5)&quot;" compartment="bl"/>
      <species id="M_ttdcea7_bl" name="&quot;tetradecenoate (C14:1, n-7)&quot;" compartment="bl"/>
      <species id="M_tyr_DASH_L_bl" name="L-Tyrosine" compartment="bl"/>
      <species id="M_urea_bl" name="Urea" compartment="bl"/>
      <species id="M_val_DASH_L_bl" name="L-Valine" compartment="bl"/>
      <species id="M_10fthf_h_COMMA_c" name="10-Formyltetrahydrofolate" compartment="h_COMMA_c"/>
      <species id="M_10fthf_h_COMMA_m" name="10-Formyltetrahydrofolate" compartment="h_COMMA_m"/>
      <species id="M_12dgr_Hsa_Hep_h_COMMA_c" name="&quot;1,2-Diacylglycerol, human hepatocyte&quot;" compartment="h_COMMA_c"/>
      <species id="M_13dpg_h_COMMA_c" name="3-Phospho-D-glyceroyl phosphate" compartment="h_COMMA_c"/>
      <species id="M_1ag3p_Hsa_Hep_h_COMMA_c" name="&quot;1-Acyl-sn-glycerol 3-phosphate, hepatocyte&quot;" compartment="h_COMMA_c"/>
      <species id="M_1aglycpc_Hsa_Hep_h_COMMA_c" name="1-Acyl-sn-glycero-3-phosphocholine" compartment="h_COMMA_c"/>
      <species id="M_1pyr5c_h_COMMA_c" name="1-Pyrroline-5-carboxylate" compartment="h_COMMA_c"/>
      <species id="M_1pyr5c_h_COMMA_m" name="1-Pyrroline-5-carboxylate" compartment="h_COMMA_m"/>
      <species id="M_25aics_h_COMMA_c" name="(S)-2-[5-Amino-1-(5-phospho-D-ribosyl)imidazole-4-carboxamido]succinate" compartment="h_COMMA_c"/>
      <species id="M_2aadp_h_COMMA_m" name="L-2-Aminoadipate" compartment="h_COMMA_m"/>
      <species id="M_2amuc_h_COMMA_c" name="2-Aminomuconate" compartment="h_COMMA_c"/>
      <species id="M_2aobut_h_COMMA_m" name="L-2-Amino-3-oxobutanoate" compartment="h_COMMA_m"/>
      <species id="M_2hpac_h_COMMA_c" name="2-Hydroxyphenylacetate" compartment="h_COMMA_c"/>
      <species id="M_2maacoa_h_COMMA_m" name="2-Methyl-3-acetoacetyl-CoA" compartment="h_COMMA_m"/>
      <species id="M_2mb2coa_h_COMMA_m" name="trans-2-Methylbut-2-enoyl-CoA" compartment="h_COMMA_m"/>
      <species id="M_2mbcoa_h_COMMA_m" name="2-Methylbutanoyl-CoA" compartment="h_COMMA_m"/>
      <species id="M_2mp2coa_h_COMMA_m" name="2-Methylprop-2-enoyl-CoA" compartment="h_COMMA_m"/>
      <species id="M_2obut_h_COMMA_c" name="2-Oxobutanoate" compartment="h_COMMA_c"/>
      <species id="M_2obut_h_COMMA_m" name="2-Oxobutanoate" compartment="h_COMMA_m"/>
      <species id="M_2oxoadp_h_COMMA_c" name="2-Oxoadipate" compartment="h_COMMA_c"/>
      <species id="M_2oxoadp_h_COMMA_m" name="2-Oxoadipate" compartment="h_COMMA_m"/>
      <species id="M_2pg_h_COMMA_c" name="D-Glycerate 2-phosphate" compartment="h_COMMA_c"/>
      <species id="M_34hpp_h_COMMA_c" name="3-(4-Hydroxyphenyl)pyruvate" compartment="h_COMMA_c"/>
      <species id="M_34hpp_h_COMMA_m" name="3-(4-Hydroxyphenyl)pyruvate" compartment="h_COMMA_m"/>
      <species id="M_3dsphgn_h_COMMA_c" name="3-Dehydrosphinganine" compartment="h_COMMA_c"/>
      <species id="M_3hanthrn_h_COMMA_c" name="3-Hydroxyanthranilate" compartment="h_COMMA_c"/>
      <species id="M_3hbut_DASH_R_h_COMMA_c" name="(R)-3-Hydroxybutanoate" compartment="h_COMMA_c"/>
      <species id="M_3hbut_DASH_R_h_COMMA_m" name="(R)-3-Hydroxybutanoate" compartment="h_COMMA_m"/>
      <species id="M_3hbycoa_h_COMMA_m" name="(S)-3-Hydroxybutyryl-CoA" compartment="h_COMMA_m"/>
      <species id="M_3hmbcoa_h_COMMA_m" name="(S)-3-Hydroxy-2-methylbutyryl-CoA" compartment="h_COMMA_m"/>
      <species id="M_3hmp_h_COMMA_m" name="(S)-3-hydroxyisobutyrate" compartment="h_COMMA_m"/>
      <species id="M_3mb2coa_h_COMMA_m" name="3-Methylbut-2-enoyl-CoA" compartment="h_COMMA_m"/>
      <species id="M_3mgcoa_h_COMMA_m" name="3-Methylglutaconyl-CoA" compartment="h_COMMA_m"/>
      <species id="M_3mob_h_COMMA_c" name="3-Methyl-2-oxobutanoate" compartment="h_COMMA_c"/>
      <species id="M_3mob_h_COMMA_m" name="3-Methyl-2-oxobutanoate" compartment="h_COMMA_m"/>
      <species id="M_3mop_h_COMMA_c" name="(S)-3-Methyl-2-oxopentanoate" compartment="h_COMMA_c"/>
      <species id="M_3mop_h_COMMA_m" name="(S)-3-Methyl-2-oxopentanoate" compartment="h_COMMA_m"/>
      <species id="M_3pg_h_COMMA_c" name="3-Phospho-D-glycerate" compartment="h_COMMA_c"/>
      <species id="M_3php_h_COMMA_c" name="3-Phosphohydroxypyruvate" compartment="h_COMMA_c"/>
      <species id="M_3sala_h_COMMA_c" name="3-Sulfino-L-alanine" compartment="h_COMMA_c"/>
      <species id="M_3sala_h_COMMA_m" name="3-Sulfino-L-alanine" compartment="h_COMMA_m"/>
      <species id="M_44mctr_h_COMMA_r" name="&quot;4,4-dimethylcholesta-8,14,24-trienol&quot;" compartment="h_COMMA_r"/>
      <species id="M_44mzym_h_COMMA_r" name="&quot;4,4-dimethylzymosterol&quot;" compartment="h_COMMA_r"/>
      <species id="M_4abut_h_COMMA_c" name="4-Aminobutanoate" compartment="h_COMMA_c"/>
      <species id="M_4abut_h_COMMA_m" name="4-Aminobutanoate" compartment="h_COMMA_m"/>
      <species id="M_4abutn_h_COMMA_c" name="4-Aminobutanal" compartment="h_COMMA_c"/>
      <species id="M_4fumacac_h_COMMA_c" name="4-Fumarylacetoacetate" compartment="h_COMMA_c"/>
      <species id="M_4izp_h_COMMA_c" name="4-Imidazolone-5-propanoate" compartment="h_COMMA_c"/>
      <species id="M_4mlacac_h_COMMA_c" name="4-Maleylacetoacetate" compartment="h_COMMA_c"/>
      <species id="M_4mop_h_COMMA_c" name="4-Methyl-2-oxopentanoate" compartment="h_COMMA_c"/>
      <species id="M_4mop_h_COMMA_m" name="4-Methyl-2-oxopentanoate" compartment="h_COMMA_m"/>
      <species id="M_4mzym_int1_h_COMMA_r" name="4-Methylzymosterol intermediate 1" compartment="h_COMMA_r"/>
      <species id="M_4mzym_int2_h_COMMA_r" name="4-Methylzymosterol intermediate 2" compartment="h_COMMA_r"/>
      <species id="M_4ppan_h_COMMA_c" name="D-4'-Phosphopantothenate" compartment="h_COMMA_c"/>
      <species id="M_4ppcys_h_COMMA_c" name="N-((R)-4-Phosphopantothenoyl)-L-cysteine" compartment="h_COMMA_c"/>
      <species id="M_5aizc_h_COMMA_c" name="5-amino-1-(5-phospho-D-ribosyl)imidazole-4-carboxylate" compartment="h_COMMA_c"/>
      <species id="M_5aop_h_COMMA_c" name="5-Amino-4-oxopentanoate" compartment="h_COMMA_c"/>
      <species id="M_5aop_h_COMMA_m" name="5-Amino-4-oxopentanoate" compartment="h_COMMA_m"/>
      <species id="M_5dpmev_h_COMMA_x" name="(R)-5-Diphosphomevalonate" compartment="h_COMMA_x"/>
      <species id="M_5fthf_h_COMMA_c" name="5-Formiminotetrahydrofolate" compartment="h_COMMA_c"/>
      <species id="M_5mta_h_COMMA_c" name="5-Methylthioadenosine" compartment="h_COMMA_c"/>
      <species id="M_5mthf_h_COMMA_c" name="5-Methyltetrahydrofolate" compartment="h_COMMA_c"/>
      <species id="M_5pmev_h_COMMA_x" name="(R)-5-Phosphomevalonate" compartment="h_COMMA_x"/>
      <species id="M_6pgc_h_COMMA_c" name="6-Phospho-D-gluconate" compartment="h_COMMA_c"/>
      <species id="M_6pgc_h_COMMA_r" name="6-Phospho-D-gluconate" compartment="h_COMMA_r"/>
      <species id="M_6pgl_h_COMMA_c" name="&quot;6-phospho-D-glucono-1,5-lactone&quot;" compartment="h_COMMA_c"/>
      <species id="M_6pgl_h_COMMA_r" name="&quot;6-phospho-D-glucono-1,5-lactone&quot;" compartment="h_COMMA_r"/>
      <species id="M_6pthp_h_COMMA_c" name="&quot;6-Pyruvoyl-5,6,7,8-tetrahydropterin&quot;" compartment="h_COMMA_c"/>
      <species id="M_7dhchsterol_h_COMMA_r" name="7-Dehydrocholesterol" compartment="h_COMMA_r"/>
      <species id="M_aacoa_h_COMMA_c" name="Acetoacetyl-CoA" compartment="h_COMMA_c"/>
      <species id="M_aacoa_h_COMMA_m" name="Acetoacetyl-CoA" compartment="h_COMMA_m"/>
      <species id="M_aact_h_COMMA_c" name="Aminoacetone" compartment="h_COMMA_c"/>
      <species id="M_aact_h_COMMA_m" name="Aminoacetone" compartment="h_COMMA_m"/>
      <species id="M_ac_h_COMMA_c" name="Acetate" compartment="h_COMMA_c"/>
      <species id="M_ac_h_COMMA_m" name="Acetate" compartment="h_COMMA_m"/>
      <species id="M_acac_h_COMMA_c" name="Acetoacetate" compartment="h_COMMA_c"/>
      <species id="M_acac_h_COMMA_m" name="Acetoacetate" compartment="h_COMMA_m"/>
      <species id="M_acald_h_COMMA_c" name="Acetaldehyde" compartment="h_COMMA_c"/>
      <species id="M_accoa_h_COMMA_c" name="Acetyl-CoA" compartment="h_COMMA_c"/>
      <species id="M_accoa_h_COMMA_m" name="Acetyl-CoA" compartment="h_COMMA_m"/>
      <species id="M_acmucsal_h_COMMA_c" name="2-Amino-3-carboxymuconate semialdehyde" compartment="h_COMMA_c"/>
      <species id="M_acrn_h_COMMA_c" name="O-Acetylcarnitine" compartment="h_COMMA_c"/>
      <species id="M_acrn_h_COMMA_m" name="O-Acetylcarnitine" compartment="h_COMMA_m"/>
      <species id="M_adn_h_COMMA_c" name="Adenosine" compartment="h_COMMA_c"/>
      <species id="M_adp_h_COMMA_c" name="ADP" compartment="h_COMMA_c"/>
      <species id="M_adp_h_COMMA_m" name="ADP" compartment="h_COMMA_m"/>
      <species id="M_adp_h_COMMA_x" name="ADP" compartment="h_COMMA_x"/>
      <species id="M_ahcys_h_COMMA_c" name="S-Adenosyl-L-homocysteine" compartment="h_COMMA_c"/>
      <species id="M_ahdt_h_COMMA_c" name="&quot;2-Amino-4-hydroxy-6-(erythro-1,2,3-trihydroxypropyl)dihydropteridine triphosphate&quot;" compartment="h_COMMA_c"/>
      <species id="M_aicar_h_COMMA_c" name="5-Amino-1-(5-Phospho-D-ribosyl)imidazole-4-carboxamide" compartment="h_COMMA_c"/>
      <species id="M_air_h_COMMA_c" name="5-amino-1-(5-phospho-D-ribosyl)imidazole" compartment="h_COMMA_c"/>
      <species id="M_akg_h_COMMA_c" name="2-Oxoglutarate" compartment="h_COMMA_c"/>
      <species id="M_akg_h_COMMA_m" name="2-Oxoglutarate" compartment="h_COMMA_m"/>
      <species id="M_ala_DASH_L_h_COMMA_c" name="L-Alanine" compartment="h_COMMA_c"/>
      <species id="M_ala_DASH_L_h_COMMA_m" name="L-Alanine" compartment="h_COMMA_m"/>
      <species id="M_amet_h_COMMA_c" name="S-Adenosyl-L-methionine" compartment="h_COMMA_c"/>
      <species id="M_ametam_h_COMMA_c" name="S-Adenosylmethioninamine" compartment="h_COMMA_c"/>
      <species id="M_amp_h_COMMA_c" name="AMP" compartment="h_COMMA_c"/>
      <species id="M_amp_h_COMMA_m" name="AMP" compartment="h_COMMA_m"/>
      <species id="M_amp_h_COMMA_x" name="AMP" compartment="h_COMMA_x"/>
      <species id="M_ampsal_h_COMMA_m" name="L-2-Aminoadipate 6-semialdehyde" compartment="h_COMMA_m"/>
      <species id="M_amucsal_h_COMMA_c" name="2-Aminomuconate semialdehyde" compartment="h_COMMA_c"/>
      <species id="M_arg_DASH_L_h_COMMA_c" name="L-Arginine" compartment="h_COMMA_c"/>
      <species id="M_argsuc_h_COMMA_c" name="N(omega)-(L-Arginino)succinate" compartment="h_COMMA_c"/>
      <species id="M_asn_DASH_L_h_COMMA_c" name="L-Asparagine" compartment="h_COMMA_c"/>
      <species id="M_asp_DASH_L_h_COMMA_c" name="L-Aspartate" compartment="h_COMMA_c"/>
      <species id="M_asp_DASH_L_h_COMMA_m" name="L-Aspartate" compartment="h_COMMA_m"/>
      <species id="M_atp_h_COMMA_c" name="ATP" compartment="h_COMMA_c"/>
      <species id="M_atp_h_COMMA_m" name="ATP" compartment="h_COMMA_m"/>
      <species id="M_atp_h_COMMA_x" name="ATP" compartment="h_COMMA_x"/>
      <species id="M_b2coa_h_COMMA_m" name="trans-But-2-enoyl-CoA" compartment="h_COMMA_m"/>
      <species id="M_btcoa_h_COMMA_m" name="Butanoyl-CoA (C4:0CoA)" compartment="h_COMMA_m"/>
      <species id="M_but_h_COMMA_c" name="Butyrate" compartment="h_COMMA_c"/>
      <species id="M_camp_h_COMMA_c" name="cAMP" compartment="h_COMMA_c"/>
      <species id="M_cbasp_h_COMMA_c" name="N-Carbamoyl-L-aspartate" compartment="h_COMMA_c"/>
      <species id="M_cbp_h_COMMA_c" name="Carbamoyl phosphate" compartment="h_COMMA_c"/>
      <species id="M_cbp_h_COMMA_m" name="Carbamoyl phosphate" compartment="h_COMMA_m"/>
      <species id="M_cdp_h_COMMA_c" name="CDP" compartment="h_COMMA_c"/>
      <species id="M_cdp_h_COMMA_m" name="CDP" compartment="h_COMMA_m"/>
      <species id="M_cdpchol_h_COMMA_c" name="CDPcholine" compartment="h_COMMA_c"/>
      <species id="M_cdpdag_Hsa_Hep_h_COMMA_c" name="&quot;CDPdiacylglycerol, human hepatocyte&quot;" compartment="h_COMMA_c"/>
      <species id="M_cdpdag_Hsa_Hep_h_COMMA_m" name="&quot;CDPdiacylglycerol, human hepatocyte&quot;" compartment="h_COMMA_m"/>
      <species id="M_cer_Hsa_Hep_h_COMMA_c" name="&quot;ceramide, hepatocyte&quot;" compartment="h_COMMA_c"/>
      <species id="M_cgmp_h_COMMA_c" name="&quot;3',5'-Cyclic GMP&quot;" compartment="h_COMMA_c"/>
      <species id="M_chol_h_COMMA_c" name="Choline" compartment="h_COMMA_c"/>
      <species id="M_cholcoa_h_COMMA_c" name="Choloyl-CoA" compartment="h_COMMA_c"/>
      <species id="M_cholcoa_h_COMMA_x" name="Choloyl-CoA" compartment="h_COMMA_x"/>
      <species id="M_cholcoads_h_COMMA_x" name="&quot;3alpha,7alpha,12alpha-Trihydroxy-5beta-cholest-24-enoyl-CoA&quot;" compartment="h_COMMA_x"/>
      <species id="M_cholcoaone_h_COMMA_x" name="&quot;3alpha,7alpha,12alpha-Trihydroxy-5beta-24-oxocholestanoyl-CoA&quot;" compartment="h_COMMA_x"/>
      <species id="M_cholcoar_h_COMMA_x" name="&quot;3alpha,7alpha,12alpha-Trihydroxy-5beta-cholestanoyl-CoA&quot;" compartment="h_COMMA_x"/>
      <species id="M_cholcoas_h_COMMA_x" name="&quot;3alpha,7alpha,12alpha-Trihydroxy-5beta-cholestanoyl-CoA(S)&quot;" compartment="h_COMMA_x"/>
      <species id="M_cholp_h_COMMA_c" name="Choline phosphate" compartment="h_COMMA_c"/>
      <species id="M_cholsd_h_COMMA_r" name="&quot;5alpha-Cholesta-7,24-dien-3beta-ol&quot;" compartment="h_COMMA_r"/>
      <species id="M_cholse_Hsa_Hep_h_COMMA_c" name="&quot;Cholesterol ester, hepatocyte&quot;" compartment="h_COMMA_c"/>
      <species id="M_chsterol_h_COMMA_c" name="Cholesterol" compartment="h_COMMA_c"/>
      <species id="M_chsterol_h_COMMA_r" name="Cholesterol" compartment="h_COMMA_r"/>
      <species id="M_cit_h_COMMA_c" name="Citrate" compartment="h_COMMA_c"/>
      <species id="M_cit_h_COMMA_m" name="Citrate" compartment="h_COMMA_m"/>
      <species id="M_citr_DASH_L_h_COMMA_c" name="L-Citrulline" compartment="h_COMMA_c"/>
      <species id="M_citr_DASH_L_h_COMMA_m" name="L-Citrulline" compartment="h_COMMA_m"/>
      <species id="M_clpn_Hsa_Hep_h_COMMA_c" name="&quot;cardiolipin, hepatocyte&quot;" compartment="h_COMMA_c"/>
      <species id="M_clpn_Hsa_Hep_h_COMMA_m" name="&quot;cardiolipin, hepatocyte&quot;" compartment="h_COMMA_m"/>
      <species id="M_cmp_h_COMMA_c" name="CMP" compartment="h_COMMA_c"/>
      <species id="M_cmp_h_COMMA_m" name="CMP" compartment="h_COMMA_m"/>
      <species id="M_co2_h_COMMA_c" name="CO2" compartment="h_COMMA_c"/>
      <species id="M_co2_h_COMMA_r" name="CO2" compartment="h_COMMA_r"/>
      <species id="M_co2_h_COMMA_m" name="CO2" compartment="h_COMMA_m"/>
      <species id="M_co2_h_COMMA_x" name="CO2" compartment="h_COMMA_x"/>
      <species id="M_coa_h_COMMA_c" name="Coenzyme A" compartment="h_COMMA_c"/>
      <species id="M_coa_h_COMMA_m" name="Coenzyme A" compartment="h_COMMA_m"/>
      <species id="M_coa_h_COMMA_x" name="Coenzyme A" compartment="h_COMMA_x"/>
      <species id="M_cpppg3_h_COMMA_c" name="Coproporphyrinogen III" compartment="h_COMMA_c"/>
      <species id="M_crn_h_COMMA_c" name="L-Carnitine" compartment="h_COMMA_c"/>
      <species id="M_crn_h_COMMA_m" name="L-Carnitine" compartment="h_COMMA_m"/>
      <species id="M_crn_h_COMMA_x" name="L-Carnitine" compartment="h_COMMA_x"/>
      <species id="M_ctp_h_COMMA_c" name="CTP" compartment="h_COMMA_c"/>
      <species id="M_ctp_h_COMMA_m" name="CTP" compartment="h_COMMA_m"/>
      <species id="M_cys_DASH_L_h_COMMA_c" name="L-Cysteine" compartment="h_COMMA_c"/>
      <species id="M_cyst_DASH_L_h_COMMA_c" name="L-Cystine" compartment="h_COMMA_c"/>
      <species id="M_cysth_DASH_L_h_COMMA_c" name="L-Cystathionine" compartment="h_COMMA_c"/>
      <species id="M_cytd_h_COMMA_c" name="Cytidine" compartment="h_COMMA_c"/>
      <species id="M_dadp_h_COMMA_c" name="dADP" compartment="h_COMMA_c"/>
      <species id="M_datp_h_COMMA_c" name="dATP" compartment="h_COMMA_c"/>
      <species id="M_dca_h_COMMA_c" name="Decanoate" compartment="h_COMMA_c"/>
      <species id="M_dcamp_h_COMMA_c" name="&quot;N6-(1,2-Dicarboxyethyl)-AMP&quot;" compartment="h_COMMA_c"/>
      <species id="M_dccoa_h_COMMA_m" name="Decanoyl-CoA (C10:0CoA)" compartment="h_COMMA_m"/>
      <species id="M_dcdp_h_COMMA_c" name="dCDP" compartment="h_COMMA_c"/>
      <species id="M_dcer_Hsa_Hep_h_COMMA_c" name="&quot;dihydroceramide, hepatocyte&quot;" compartment="h_COMMA_c"/>
      <species id="M_dcmp_h_COMMA_c" name="dCMP" compartment="h_COMMA_c"/>
      <species id="M_dcsa_h_COMMA_c" name="docosanoate (n-C22:0)" compartment="h_COMMA_c"/>
      <species id="M_dcsacoa_h_COMMA_c" name="docosanoyl-CoA (C22:0CoA)" compartment="h_COMMA_c"/>
      <species id="M_dcshea3_h_COMMA_c" name="&quot;docosahexaenoate (C22:6, n-3)&quot;" compartment="h_COMMA_c"/>
      <species id="M_dcspea3_h_COMMA_c" name="&quot;docosapentaenoate (C22:5, n-3)&quot;" compartment="h_COMMA_c"/>
      <species id="M_dcspea6_h_COMMA_c" name="&quot;docosapentaenoate (C22:5, n-6)&quot;" compartment="h_COMMA_c"/>
      <species id="M_dctp_h_COMMA_c" name="dCTP" compartment="h_COMMA_c"/>
      <species id="M_dcyt_h_COMMA_c" name="Deoxycytidine" compartment="h_COMMA_c"/>
      <species id="M_ddca_h_COMMA_c" name="dodecanoate (C12:0)" compartment="h_COMMA_c"/>
      <species id="M_ddcoa_h_COMMA_c" name="Dodecanoyl-CoA (n-C12:0CoA)" compartment="h_COMMA_c"/>
      <species id="M_ddcoa_h_COMMA_m" name="Dodecanoyl-CoA (n-C12:0CoA)" compartment="h_COMMA_m"/>
      <species id="M_ddcrn_h_COMMA_c" name="dodecanoylcarnitine (C12:0Crn)" compartment="h_COMMA_c"/>
      <species id="M_ddcrn_h_COMMA_m" name="dodecanoylcarnitine (C12:0Crn)" compartment="h_COMMA_m"/>
      <species id="M_ddsmsterol_h_COMMA_r" name="7-Dehydrodesmosterol" compartment="h_COMMA_r"/>
      <species id="M_dgdp_h_COMMA_c" name="dGDP" compartment="h_COMMA_c"/>
      <species id="M_dgtp_h_COMMA_c" name="dGTP" compartment="h_COMMA_c"/>
      <species id="M_dhap_h_COMMA_c" name="Dihydroxyacetone phosphate" compartment="h_COMMA_c"/>
      <species id="M_dhbpt_h_COMMA_c" name="&quot;6,7-Dihydrobiopterin&quot;" compartment="h_COMMA_c"/>
      <species id="M_dhf_h_COMMA_c" name="&quot;7,8-Dihydrofolate&quot;" compartment="h_COMMA_c"/>
      <species id="M_dhor_DASH_S_h_COMMA_c" name="(S)-Dihydroorotate" compartment="h_COMMA_c"/>
      <species id="M_dmpp_h_COMMA_c" name="Dimethylallyl diphosphate" compartment="h_COMMA_c"/>
      <species id="M_dmpp_h_COMMA_x" name="Dimethylallyl diphosphate" compartment="h_COMMA_x"/>
      <species id="M_dpcoa_h_COMMA_c" name="Dephospho-CoA" compartment="h_COMMA_c"/>
      <species id="M_dshcoa3_h_COMMA_c" name="&quot;docosahexaenoyl-CoA (C22:6CoA, n-3)&quot;" compartment="h_COMMA_c"/>
      <species id="M_dshcoa3_h_COMMA_m" name="&quot;docosahexaenoyl-CoA (C22:6CoA, n-3)&quot;" compartment="h_COMMA_m"/>
      <species id="M_dshcrn3_h_COMMA_c" name="&quot;docosahexaenoyl carnitine (C22:6Crn, n-3)&quot;" compartment="h_COMMA_c"/>
      <species id="M_dshcrn3_h_COMMA_m" name="&quot;docosahexaenoyl carnitine (C22:6Crn, n-3)&quot;" compartment="h_COMMA_m"/>
      <species id="M_dsmsterol_h_COMMA_r" name="Desmosterol" compartment="h_COMMA_r"/>
      <species id="M_dspcoa3_h_COMMA_c" name="&quot;docosapentaenoyl-CoA (C22:5CoA, n-3)&quot;" compartment="h_COMMA_c"/>
      <species id="M_dspcoa3_h_COMMA_m" name="&quot;docosapentaenoyl-CoA (C22:5CoA, n-3)&quot;" compartment="h_COMMA_m"/>
      <species id="M_dspcoa6_h_COMMA_c" name="&quot;docosapentaenoyl-CoA (C22:5CoA, n-6)&quot;" compartment="h_COMMA_c"/>
      <species id="M_dspcoa6_h_COMMA_m" name="&quot;docosapentaenoyl-CoA (C22:5CoA, n-6)&quot;" compartment="h_COMMA_m"/>
      <species id="M_dspcrn3_h_COMMA_c" name="&quot;docosapentaenoyl carnitine (C22:5Crn, n-3)&quot;" compartment="h_COMMA_c"/>
      <species id="M_dspcrn3_h_COMMA_m" name="&quot;docosapentaenoyl carnitine (C22:5Crn, n-3)&quot;" compartment="h_COMMA_m"/>
      <species id="M_dspcrn6_h_COMMA_c" name="&quot;docosapentaenoyl carnitine (C22:5Crn, n-6)&quot;" compartment="h_COMMA_c"/>
      <species id="M_dspcrn6_h_COMMA_m" name="&quot;docosapentaenoyl carnitine (C22:5Crn, n-6)&quot;" compartment="h_COMMA_m"/>
      <species id="M_dtdp_h_COMMA_c" name="dTDP" compartment="h_COMMA_c"/>
      <species id="M_dtmp_h_COMMA_c" name="dTMP" compartment="h_COMMA_c"/>
      <species id="M_dttp_h_COMMA_c" name="dTTP" compartment="h_COMMA_c"/>
      <species id="M_dudp_h_COMMA_c" name="dUDP" compartment="h_COMMA_c"/>
      <species id="M_dump_h_COMMA_c" name="dUMP" compartment="h_COMMA_c"/>
      <species id="M_duri_h_COMMA_c" name="Deoxyuridine" compartment="h_COMMA_c"/>
      <species id="M_dutp_h_COMMA_c" name="dUTP" compartment="h_COMMA_c"/>
      <species id="M_e4p_h_COMMA_c" name="D-Erythrose 4-phosphate" compartment="h_COMMA_c"/>
      <species id="M_ecsa_h_COMMA_c" name="Eicosanoate (n-C20:0)" compartment="h_COMMA_c"/>
      <species id="M_ecsacoa_h_COMMA_c" name="Eicosanoyl-CoA (n-C20:0CoA)" compartment="h_COMMA_c"/>
      <species id="M_ecsacoa_h_COMMA_m" name="Eicosanoyl-CoA (n-C20:0CoA)" compartment="h_COMMA_m"/>
      <species id="M_ecsacrn_h_COMMA_c" name="&quot;eicosanoylcarnitine, C20:0crn&quot;" compartment="h_COMMA_c"/>
      <species id="M_ecsacrn_h_COMMA_m" name="&quot;eicosanoylcarnitine, C20:0crn&quot;" compartment="h_COMMA_m"/>
      <species id="M_ecsdea9_h_COMMA_c" name="&quot;eicosadienoate (C20:2, n-9)&quot;" compartment="h_COMMA_c"/>
      <species id="M_ecsea9_h_COMMA_c" name="&quot;eicosenoate (C20:1, n-9)&quot;" compartment="h_COMMA_c"/>
      <species id="M_ecspea3_h_COMMA_c" name="&quot;eicosapentaenoate (C20:5, n-3)&quot;" compartment="h_COMMA_c"/>
      <species id="M_ecstea6_h_COMMA_c" name="&quot;eicosatrienoate (C20:3, n-6)&quot;" compartment="h_COMMA_c"/>
      <species id="M_ecstea9_h_COMMA_c" name="&quot;eicosatrienoate (C20:3,n-9)&quot;" compartment="h_COMMA_c"/>
      <species id="M_ecsttea3_h_COMMA_c" name="&quot;eicosatetraenoate (C20:4, n-3)&quot;" compartment="h_COMMA_c"/>
      <species id="M_ecsttea6_h_COMMA_c" name="&quot;eicosatetraenoate (C20:4, n-6)&quot;" compartment="h_COMMA_c"/>
      <species id="M_edcoa_h_COMMA_m" name="endecanoyl-CoA (C11:0CoA)" compartment="h_COMMA_m"/>
      <species id="M_esdcoa9_h_COMMA_c" name="&quot;eicosadienoyl-CoA (C20:2CoA, n-9)&quot;" compartment="h_COMMA_c"/>
      <species id="M_esecoa9_h_COMMA_c" name="&quot;eicosenoyl-CoA (C20:1CoA, n-9)&quot;" compartment="h_COMMA_c"/>
      <species id="M_esecoa9_h_COMMA_m" name="&quot;eicosenoyl-CoA (C20:1CoA, n-9)&quot;" compartment="h_COMMA_m"/>
      <species id="M_esecrn9_h_COMMA_c" name="&quot;eicosenoyl carnitine (C20:1Crn, n9)&quot;" compartment="h_COMMA_c"/>
      <species id="M_esecrn9_h_COMMA_m" name="&quot;eicosenoyl carnitine (C20:1Crn, n9)&quot;" compartment="h_COMMA_m"/>
      <species id="M_espcoa3_h_COMMA_c" name="&quot;eicosapentaenoyl-CoA (C20:5CoA, n-3)&quot;" compartment="h_COMMA_c"/>
      <species id="M_espcoa3_h_COMMA_m" name="&quot;eicosapentaenoyl-CoA (C20:5CoA, n-3)&quot;" compartment="h_COMMA_m"/>
      <species id="M_espcrn3_h_COMMA_c" name="&quot;eicosapentaenoyl carnitine (C20:5Crn, n-3)&quot;" compartment="h_COMMA_c"/>
      <species id="M_espcrn3_h_COMMA_m" name="&quot;eicosapentaenoyl carnitine (C20:5Crn, n-3)&quot;" compartment="h_COMMA_m"/>
      <species id="M_estcoa6_h_COMMA_c" name="&quot;eicosatrienoyl-CoA (C20:3CoA, n-6)&quot;" compartment="h_COMMA_c"/>
      <species id="M_estcoa6_h_COMMA_m" name="&quot;eicosatrienoyl-CoA (C20:3CoA, n-6)&quot;" compartment="h_COMMA_m"/>
      <species id="M_estcoa9_h_COMMA_c" name="&quot;eicosatrienoyl-CoA (C20:3CoA, n-9)&quot;" compartment="h_COMMA_c"/>
      <species id="M_estcoa9_h_COMMA_m" name="&quot;eicosatrienoyl-CoA (C20:3CoA, n-9)&quot;" compartment="h_COMMA_m"/>
      <species id="M_estcrn6_h_COMMA_c" name="&quot;eicosatrienoyl carnitine (C20:3Crn, n-6)&quot;" compartment="h_COMMA_c"/>
      <species id="M_estcrn6_h_COMMA_m" name="&quot;eicosatrienoyl carnitine (C20:3Crn, n-6)&quot;" compartment="h_COMMA_m"/>
      <species id="M_estcrn9_h_COMMA_c" name="&quot;eicosatrienoyl carnitine (C20:3Crn, n9)&quot;" compartment="h_COMMA_c"/>
      <species id="M_estcrn9_h_COMMA_m" name="&quot;eicosatrienoyl carnitine (C20:3Crn, n9)&quot;" compartment="h_COMMA_m"/>
      <species id="M_etoh_h_COMMA_c" name="Ethanol" compartment="h_COMMA_c"/>
      <species id="M_ettcoa3_h_COMMA_c" name="&quot;eicosatetraenoyl-CoA (C20:4CoA, n-3)&quot;" compartment="h_COMMA_c"/>
      <species id="M_ettcoa6_h_COMMA_c" name="&quot;eicosatetraenoyl-CoA (C20:4CoA, n-6)&quot;" compartment="h_COMMA_c"/>
      <species id="M_ettcoa6_h_COMMA_m" name="&quot;eicosatetraenoyl-CoA (C20:4CoA, n-6)&quot;" compartment="h_COMMA_m"/>
      <species id="M_ettcrn6_h_COMMA_c" name="&quot;eicosatetraenoyl carnitine (C20:4Crn, n-6)&quot;" compartment="h_COMMA_c"/>
      <species id="M_ettcrn6_h_COMMA_m" name="&quot;eicosatetraenoyl carnitine (C20:4Crn, n-6)&quot;" compartment="h_COMMA_m"/>
      <species id="M_f1p_h_COMMA_c" name="D-Fructose 1-phosphate" compartment="h_COMMA_c"/>
      <species id="M_f26bp_h_COMMA_c" name="&quot;D-Fructose 2,6-bisphosphate&quot;" compartment="h_COMMA_c"/>
      <species id="M_f6p_h_COMMA_c" name="D-Fructose 6-phosphate" compartment="h_COMMA_c"/>
      <species id="M_fa_avg_Hsa_Hep_h_COMMA_c" name="&quot;Average fatty acid, human hepatocyte&quot;" compartment="h_COMMA_c"/>
      <species id="M_facoa_avg_Hsa_Hep_h_COMMA_c" name="&quot;average fatty-acyl CoA, human hepatocyte&quot;" compartment="h_COMMA_c"/>
      <species id="M_fad_h_COMMA_m" name="FAD" compartment="h_COMMA_m"/>
      <species id="M_fad_h_COMMA_x" name="FAD" compartment="h_COMMA_x"/>
      <species id="M_fadh2_h_COMMA_m" name="FADH2" compartment="h_COMMA_m"/>
      <species id="M_fadh2_h_COMMA_x" name="FADH2" compartment="h_COMMA_x"/>
      <species id="M_fald_h_COMMA_c" name="Formaldehyde" compartment="h_COMMA_c"/>
      <species id="M_fald_h_COMMA_x" name="Formaldehyde" compartment="h_COMMA_x"/>
      <species id="M_fdp_h_COMMA_c" name="&quot;D-Fructose 1,6-bisphosphate&quot;" compartment="h_COMMA_c"/>
      <species id="M_fe2_h_COMMA_c" name="Fe2+" compartment="h_COMMA_c"/>
      <species id="M_fe2_h_COMMA_m" name="Fe2+" compartment="h_COMMA_m"/>
      <species id="M_fgam_h_COMMA_c" name="N2-Formyl-N1-(5-phospho-D-ribosyl)glycinamide" compartment="h_COMMA_c"/>
      <species id="M_fglut_DASH_S_h_COMMA_c" name="S-Formylglutathione" compartment="h_COMMA_c"/>
      <species id="M_ficytcc_h_COMMA_m" name="Ferricytochrome c" compartment="h_COMMA_m"/>
      <species id="M_focytcc_h_COMMA_m" name="Ferrocytochrome c" compartment="h_COMMA_m"/>
      <species id="M_for_h_COMMA_c" name="Formate" compartment="h_COMMA_c"/>
      <species id="M_for_h_COMMA_r" name="Formate" compartment="h_COMMA_r"/>
      <species id="M_for_h_COMMA_m" name="Formate" compartment="h_COMMA_m"/>
      <species id="M_forglu_h_COMMA_c" name="N-Formimidoyl-L-glutamate" compartment="h_COMMA_c"/>
      <species id="M_fpram_h_COMMA_c" name="2-(Formamido)-N1-(5-phospho-D-ribosyl)acetamidine" compartment="h_COMMA_c"/>
      <species id="M_fprica_h_COMMA_c" name="5-Formamido-1-(5-phospho-D-ribosyl)imidazole-4-carboxamide" compartment="h_COMMA_c"/>
      <species id="M_frdp_h_COMMA_c" name="Farnesyl diphosphate" compartment="h_COMMA_c"/>
      <species id="M_frdp_h_COMMA_r" name="Farnesyl diphosphate" compartment="h_COMMA_r"/>
      <species id="M_fru_h_COMMA_c" name="D-Fructose" compartment="h_COMMA_c"/>
      <species id="M_fum_h_COMMA_c" name="Fumarate" compartment="h_COMMA_c"/>
      <species id="M_fum_h_COMMA_m" name="Fumarate" compartment="h_COMMA_m"/>
      <species id="M_g1p_h_COMMA_c" name="D-Glucose 1-phosphate" compartment="h_COMMA_c"/>
      <species id="M_g3p_h_COMMA_c" name="Glyceraldehyde 3-phosphate" compartment="h_COMMA_c"/>
      <species id="M_g6p_h_COMMA_c" name="D-Glucose 6-phosphate" compartment="h_COMMA_c"/>
      <species id="M_g6p_h_COMMA_r" name="D-Glucose 6-phosphate" compartment="h_COMMA_r"/>
      <species id="M_gal_h_COMMA_c" name="D-Galactose" compartment="h_COMMA_c"/>
      <species id="M_gal1p_h_COMMA_c" name="alpha-D-Galactose 1-phosphate" compartment="h_COMMA_c"/>
      <species id="M_gar_h_COMMA_c" name="N1-(5-Phospho-D-ribosyl)glycinamide" compartment="h_COMMA_c"/>
      <species id="M_gchola_h_COMMA_c" name="glycocholate" compartment="h_COMMA_c"/>
      <species id="M_gdp_h_COMMA_c" name="GDP" compartment="h_COMMA_c"/>
      <species id="M_gdp_h_COMMA_m" name="GDP" compartment="h_COMMA_m"/>
      <species id="M_glc_DASH_D_h_COMMA_c" name="D-Glucose" compartment="h_COMMA_c"/>
      <species id="M_glc_DASH_D_h_COMMA_r" name="D-Glucose" compartment="h_COMMA_r"/>
      <species id="M_gln_DASH_L_h_COMMA_c" name="L-Glutamine" compartment="h_COMMA_c"/>
      <species id="M_gln_DASH_L_h_COMMA_m" name="L-Glutamine" compartment="h_COMMA_m"/>
      <species id="M_glu_DASH_L_h_COMMA_c" name="L-Glutamate" compartment="h_COMMA_c"/>
      <species id="M_glu_DASH_L_h_COMMA_m" name="L-Glutamate" compartment="h_COMMA_m"/>
      <species id="M_glu5p_h_COMMA_m" name="L-Glutamate 5-phosphate" compartment="h_COMMA_m"/>
      <species id="M_glu5sa_h_COMMA_c" name="L-Glutamate 5-semialdehyde" compartment="h_COMMA_c"/>
      <species id="M_glu5sa_h_COMMA_m" name="L-Glutamate 5-semialdehyde" compartment="h_COMMA_m"/>
      <species id="M_glucys_h_COMMA_c" name="gamma-L-Glutamyl-L-cysteine" compartment="h_COMMA_c"/>
      <species id="M_glutcoa_h_COMMA_m" name="Glutaryl-CoA" compartment="h_COMMA_m"/>
      <species id="M_gly_h_COMMA_c" name="Glycine" compartment="h_COMMA_c"/>
      <species id="M_gly_h_COMMA_m" name="Glycine" compartment="h_COMMA_m"/>
      <species id="M_gly_h_COMMA_x" name="Glycine" compartment="h_COMMA_x"/>
      <species id="M_glyald_h_COMMA_c" name="D-Glyceraldehyde" compartment="h_COMMA_c"/>
      <species id="M_glyc_h_COMMA_c" name="Glycerol" compartment="h_COMMA_c"/>
      <species id="M_glyc3p_h_COMMA_c" name="sn-Glycerol 3-phosphate" compartment="h_COMMA_c"/>
      <species id="M_glyc3p_h_COMMA_m" name="sn-Glycerol 3-phosphate" compartment="h_COMMA_m"/>
      <species id="M_glycogen_h_COMMA_c" name="glycogen" compartment="h_COMMA_c"/>
      <species id="M_gmp_h_COMMA_c" name="GMP" compartment="h_COMMA_c"/>
      <species id="M_grdp_h_COMMA_c" name="Geranyl diphosphate" compartment="h_COMMA_c"/>
      <species id="M_gthox_h_COMMA_c" name="Oxidized glutathione" compartment="h_COMMA_c"/>
      <species id="M_gthrd_h_COMMA_c" name="Reduced glutathione" compartment="h_COMMA_c"/>
      <species id="M_gtp_h_COMMA_c" name="GTP" compartment="h_COMMA_c"/>
      <species id="M_gtp_h_COMMA_m" name="GTP" compartment="h_COMMA_m"/>
      <species id="M_h_h_COMMA_c" name="H+" compartment="h_COMMA_c"/>
      <species id="M_h_h_COMMA_r" name="H+" compartment="h_COMMA_r"/>
      <species id="M_h_h_COMMA_m" name="H+" compartment="h_COMMA_m"/>
      <species id="M_h_h_COMMA_x" name="H+" compartment="h_COMMA_x"/>
      <species id="M_h2o_h_COMMA_c" name="H2O" compartment="h_COMMA_c"/>
      <species id="M_h2o_h_COMMA_r" name="H2O" compartment="h_COMMA_r"/>
      <species id="M_h2o_h_COMMA_m" name="H2O" compartment="h_COMMA_m"/>
      <species id="M_h2o_h_COMMA_x" name="H2O" compartment="h_COMMA_x"/>
      <species id="M_h2o2_h_COMMA_c" name="Hydrogen peroxide" compartment="h_COMMA_c"/>
      <species id="M_h2o2_h_COMMA_m" name="Hydrogen peroxide" compartment="h_COMMA_m"/>
      <species id="M_h2o2_h_COMMA_x" name="Hydrogen peroxide" compartment="h_COMMA_x"/>
      <species id="M_hco3_h_COMMA_c" name="Bicarbonate" compartment="h_COMMA_c"/>
      <species id="M_hco3_h_COMMA_m" name="Bicarbonate" compartment="h_COMMA_m"/>
      <species id="M_hcys_DASH_L_h_COMMA_c" name="L-Homocysteine" compartment="h_COMMA_c"/>
      <species id="M_hdca_h_COMMA_c" name="hexadecanoate (n-C16:0)" compartment="h_COMMA_c"/>
      <species id="M_hdcea7_h_COMMA_c" name="&quot;hexadecenoate (C16:1, n-7)&quot;" compartment="h_COMMA_c"/>
      <species id="M_hdcoa7_h_COMMA_c" name="&quot;hexadecenoyl-CoA (C16:1CoA, n-7)&quot;" compartment="h_COMMA_c"/>
      <species id="M_hdcoa7_h_COMMA_m" name="&quot;hexadecenoyl-CoA (C16:1CoA, n-7)&quot;" compartment="h_COMMA_m"/>
      <species id="M_hdcrn7_h_COMMA_c" name="&quot;hexadecenoyl carnitine (C16:1Crn, n-7)&quot;" compartment="h_COMMA_c"/>
      <species id="M_hdcrn7_h_COMMA_m" name="&quot;hexadecenoyl carnitine (C16:1Crn, n-7)&quot;" compartment="h_COMMA_m"/>
      <species id="M_hgentis_h_COMMA_c" name="Homogentisate" compartment="h_COMMA_c"/>
      <species id="M_hibcoa_h_COMMA_m" name="(S)-3-Hydroxyisobutyryl-CoA" compartment="h_COMMA_m"/>
      <species id="M_his_DASH_L_h_COMMA_c" name="L-Histidine" compartment="h_COMMA_c"/>
      <species id="M_hkyn_h_COMMA_c" name="3-Hydroxy-L-kynurenine" compartment="h_COMMA_c"/>
      <species id="M_hmbil_h_COMMA_c" name="Hydroxymethylbilane" compartment="h_COMMA_c"/>
      <species id="M_hmgcoa_h_COMMA_c" name="Hydroxymethylglutaryl-CoA" compartment="h_COMMA_c"/>
      <species id="M_hmgcoa_h_COMMA_m" name="Hydroxymethylglutaryl-CoA" compartment="h_COMMA_m"/>
      <species id="M_hmglut_DASH_S_h_COMMA_c" name="S-(Hydroxymethyl)glutathione" compartment="h_COMMA_c"/>
      <species id="M_hpcoa_h_COMMA_m" name="heptanoyl-CoA (C7:0CoA)" compartment="h_COMMA_m"/>
      <species id="M_hpdca_h_COMMA_c" name="heptadecanoate (C17:0)" compartment="h_COMMA_c"/>
      <species id="M_hpdcoa_h_COMMA_c" name="heptadecanoyl CoA (C17:0CoA)" compartment="h_COMMA_c"/>
      <species id="M_hpdcoa_h_COMMA_m" name="heptadecanoyl CoA (C17:0CoA)" compartment="h_COMMA_m"/>
      <species id="M_hpdcrn_h_COMMA_c" name="heptadecanoyl carnitine (C17:0Crn)" compartment="h_COMMA_c"/>
      <species id="M_hpdcrn_h_COMMA_m" name="heptadecanoyl carnitine (C17:0Crn)" compartment="h_COMMA_m"/>
      <species id="M_hxa_h_COMMA_c" name="Hexanoate" compartment="h_COMMA_c"/>
      <species id="M_hxcoa_h_COMMA_m" name="Hexanoyl-CoA (C6:0CoA)" compartment="h_COMMA_m"/>
      <species id="M_ibcoa_h_COMMA_m" name="Isobutyryl-CoA" compartment="h_COMMA_m"/>
      <species id="M_icit_h_COMMA_c" name="Isocitrate" compartment="h_COMMA_c"/>
      <species id="M_icit_h_COMMA_m" name="Isocitrate" compartment="h_COMMA_m"/>
      <species id="M_idp_h_COMMA_c" name="IDP" compartment="h_COMMA_c"/>
      <species id="M_ile_DASH_L_h_COMMA_c" name="L-Isoleucine" compartment="h_COMMA_c"/>
      <species id="M_ile_DASH_L_h_COMMA_m" name="L-Isoleucine" compartment="h_COMMA_m"/>
      <species id="M_ilnlc_h_COMMA_c" name="&quot;isolinoleic acid (C18:2, n-9)&quot;" compartment="h_COMMA_c"/>
      <species id="M_ilnlcoa_h_COMMA_c" name="&quot;isolinoleoyl-CoA (C18:2CoA,n-9)&quot;" compartment="h_COMMA_c"/>
      <species id="M_imp_h_COMMA_c" name="IMP" compartment="h_COMMA_c"/>
      <species id="M_inost_h_COMMA_c" name="myo-Inositol" compartment="h_COMMA_c"/>
      <species id="M_ipdp_h_COMMA_c" name="Isopentenyl diphosphate" compartment="h_COMMA_c"/>
      <species id="M_ipdp_h_COMMA_x" name="Isopentenyl diphosphate" compartment="h_COMMA_x"/>
      <species id="M_itp_h_COMMA_c" name="ITP" compartment="h_COMMA_c"/>
      <species id="M_ivcoa_h_COMMA_m" name="Isovaleryl-CoA" compartment="h_COMMA_m"/>
      <species id="M_kynr_DASH_L_h_COMMA_c" name="L-Kynurenine" compartment="h_COMMA_c"/>
      <species id="M_lac_DASH_D_h_COMMA_c" name="D-Lactate" compartment="h_COMMA_c"/>
      <species id="M_lac_DASH_L_h_COMMA_c" name="L-Lactate" compartment="h_COMMA_c"/>
      <species id="M_lanost_h_COMMA_r" name="Lanosterol" compartment="h_COMMA_r"/>
      <species id="M_lathost_h_COMMA_r" name="Lathosterol" compartment="h_COMMA_r"/>
      <species id="M_Ldopa_h_COMMA_c" name="&quot;3,4-Dihydroxy-L-phenylalanine&quot;" compartment="h_COMMA_c"/>
      <species id="M_leu_DASH_L_h_COMMA_c" name="L-Leucine" compartment="h_COMMA_c"/>
      <species id="M_leu_DASH_L_h_COMMA_m" name="L-Leucine" compartment="h_COMMA_m"/>
      <species id="M_Lfmkynr_h_COMMA_c" name="L-Formylkynurenine" compartment="h_COMMA_c"/>
      <species id="M_lgt_DASH_S_h_COMMA_c" name="(R)-S-Lactoylglutathione" compartment="h_COMMA_c"/>
      <species id="M_Lsacchrp_h_COMMA_m" name="L-Saccharopine" compartment="h_COMMA_m"/>
      <species id="M_lys_DASH_L_h_COMMA_c" name="L-Lysine" compartment="h_COMMA_c"/>
      <species id="M_lys_DASH_L_h_COMMA_m" name="L-Lysine" compartment="h_COMMA_m"/>
      <species id="M_mal_DASH_L_h_COMMA_c" name="L-Malate" compartment="h_COMMA_c"/>
      <species id="M_mal_DASH_L_h_COMMA_m" name="L-Malate" compartment="h_COMMA_m"/>
      <species id="M_malcoa_h_COMMA_c" name="Malonyl-CoA" compartment="h_COMMA_c"/>
      <species id="M_man_h_COMMA_c" name="D-Mannose" compartment="h_COMMA_c"/>
      <species id="M_man6p_h_COMMA_c" name="D-Mannose 6-phosphate" compartment="h_COMMA_c"/>
      <species id="M_mercppyr_h_COMMA_c" name="Mercaptopyruvate" compartment="h_COMMA_c"/>
      <species id="M_met_DASH_L_h_COMMA_c" name="L-Methionine" compartment="h_COMMA_c"/>
      <species id="M_methf_h_COMMA_c" name="&quot;5,10-Methenyltetrahydrofolate&quot;" compartment="h_COMMA_c"/>
      <species id="M_methf_h_COMMA_m" name="&quot;5,10-Methenyltetrahydrofolate&quot;" compartment="h_COMMA_m"/>
      <species id="M_mev_DASH_R_h_COMMA_c" name="(R)-Mevalonate" compartment="h_COMMA_c"/>
      <species id="M_mev_DASH_R_h_COMMA_x" name="(R)-Mevalonate" compartment="h_COMMA_x"/>
      <species id="M_mi1p_DASH_D_h_COMMA_c" name="1D-myo-Inositol 1-phosphate" compartment="h_COMMA_c"/>
      <species id="M_mlthf_h_COMMA_c" name="&quot;5,10-Methylenetetrahydrofolate&quot;" compartment="h_COMMA_c"/>
      <species id="M_mlthf_h_COMMA_m" name="&quot;5,10-Methylenetetrahydrofolate&quot;" compartment="h_COMMA_m"/>
      <species id="M_mmal_h_COMMA_c" name="Methylmalonate" compartment="h_COMMA_c"/>
      <species id="M_mmal_h_COMMA_m" name="Methylmalonate" compartment="h_COMMA_m"/>
      <species id="M_mmalsa_DASH_S_h_COMMA_c" name="(S)-Methylmalonate semialdehyde" compartment="h_COMMA_c"/>
      <species id="M_mmalsa_DASH_S_h_COMMA_m" name="(S)-Methylmalonate semialdehyde" compartment="h_COMMA_m"/>
      <species id="M_mmcoa_DASH_R_h_COMMA_m" name="(R)-Methylmalonyl-CoA" compartment="h_COMMA_m"/>
      <species id="M_mmcoa_DASH_S_h_COMMA_m" name="(S)-Methylmalonyl-CoA" compartment="h_COMMA_m"/>
      <species id="M_mthgxl_h_COMMA_c" name="Methylglyoxal" compartment="h_COMMA_c"/>
      <species id="M_na1_h_COMMA_c" name="Sodium" compartment="h_COMMA_c"/>
      <species id="M_nad_h_COMMA_c" name="Nicotinamide adenine dinucleotide" compartment="h_COMMA_c"/>
      <species id="M_nad_h_COMMA_r" name="Nicotinamide adenine dinucleotide" compartment="h_COMMA_r"/>
      <species id="M_nad_h_COMMA_m" name="Nicotinamide adenine dinucleotide" compartment="h_COMMA_m"/>
      <species id="M_nadh_h_COMMA_c" name="Nicotinamide adenine dinucleotide - reduced" compartment="h_COMMA_c"/>
      <species id="M_nadh_h_COMMA_r" name="Nicotinamide adenine dinucleotide - reduced" compartment="h_COMMA_r"/>
      <species id="M_nadh_h_COMMA_m" name="Nicotinamide adenine dinucleotide - reduced" compartment="h_COMMA_m"/>
      <species id="M_nadp_h_COMMA_c" name="Nicotinamide adenine dinucleotide phosphate" compartment="h_COMMA_c"/>
      <species id="M_nadp_h_COMMA_r" name="Nicotinamide adenine dinucleotide phosphate" compartment="h_COMMA_r"/>
      <species id="M_nadp_h_COMMA_m" name="Nicotinamide adenine dinucleotide phosphate" compartment="h_COMMA_m"/>
      <species id="M_nadp_h_COMMA_x" name="Nicotinamide adenine dinucleotide phosphate" compartment="h_COMMA_x"/>
      <species id="M_nadph_h_COMMA_c" name="Nicotinamide adenine dinucleotide phosphate - reduced" compartment="h_COMMA_c"/>
      <species id="M_nadph_h_COMMA_r" name="Nicotinamide adenine dinucleotide phosphate - reduced" compartment="h_COMMA_r"/>
      <species id="M_nadph_h_COMMA_m" name="Nicotinamide adenine dinucleotide phosphate - reduced" compartment="h_COMMA_m"/>
      <species id="M_nadph_h_COMMA_x" name="Nicotinamide adenine dinucleotide phosphate - reduced" compartment="h_COMMA_x"/>
      <species id="M_nh4_h_COMMA_c" name="Ammonium" compartment="h_COMMA_c"/>
      <species id="M_nh4_h_COMMA_m" name="Ammonium" compartment="h_COMMA_m"/>
      <species id="M_nncoa_h_COMMA_m" name="nonanoyl-CoA (C9:0CoA)" compartment="h_COMMA_m"/>
      <species id="M_o2_h_COMMA_c" name="O2" compartment="h_COMMA_c"/>
      <species id="M_o2_h_COMMA_r" name="O2" compartment="h_COMMA_r"/>
      <species id="M_o2_h_COMMA_m" name="O2" compartment="h_COMMA_m"/>
      <species id="M_o2_h_COMMA_x" name="O2" compartment="h_COMMA_x"/>
      <species id="M_o2_DASH__h_COMMA_c" name="Superoxide" compartment="h_COMMA_c"/>
      <species id="M_o2_DASH__h_COMMA_m" name="Superoxide" compartment="h_COMMA_m"/>
      <species id="M_o2_DASH__h_COMMA_x" name="Superoxide" compartment="h_COMMA_x"/>
      <species id="M_oaa_h_COMMA_c" name="Oxaloacetate" compartment="h_COMMA_c"/>
      <species id="M_oaa_h_COMMA_m" name="Oxaloacetate" compartment="h_COMMA_m"/>
      <species id="M_occoa_h_COMMA_m" name="Octanoyl-CoA (C8:0CoA)" compartment="h_COMMA_m"/>
      <species id="M_ocdca_h_COMMA_c" name="octadecanoate (n-C18:0)" compartment="h_COMMA_c"/>
      <species id="M_ocdcea9_h_COMMA_c" name="&quot;octadecenoate (C18:1, n-9)&quot;" compartment="h_COMMA_c"/>
      <species id="M_ocdctra3_h_COMMA_c" name="&quot;octadecatrienoate (C18:3, n-3)&quot;" compartment="h_COMMA_c"/>
      <species id="M_ocdctra6_h_COMMA_c" name="&quot;octadecatrienoate (C18:3, n-6)&quot;" compartment="h_COMMA_c"/>
      <species id="M_ocddea6_h_COMMA_c" name="&quot;octadecadienoate (C18:2, n-6)&quot;" compartment="h_COMMA_c"/>
      <species id="M_ocdycacoa6_h_COMMA_c" name="&quot;octadecadienoyl-CoA (C18:2CoA, n-6)&quot;" compartment="h_COMMA_c"/>
      <species id="M_ocdycacoa6_h_COMMA_m" name="&quot;octadecadienoyl-CoA (C18:2CoA, n-6)&quot;" compartment="h_COMMA_m"/>
      <species id="M_ocdycacrn6_h_COMMA_c" name="&quot;octadecadienoyl carnitine (C18:2Crn, n-6)&quot;" compartment="h_COMMA_c"/>
      <species id="M_ocdycacrn6_h_COMMA_m" name="&quot;octadecadienoyl carnitine (C18:2Crn, n-6)&quot;" compartment="h_COMMA_m"/>
      <species id="M_ocsttea6_h_COMMA_c" name="&quot;ocosatetraenoate (C22:4, n-6)&quot;" compartment="h_COMMA_c"/>
      <species id="M_octa_h_COMMA_c" name="octanoate" compartment="h_COMMA_c"/>
      <species id="M_odcoa3_h_COMMA_c" name="&quot;octadecatrienoyl-CoA (C18:3CoA, n-3)&quot;" compartment="h_COMMA_c"/>
      <species id="M_odcoa3_h_COMMA_m" name="&quot;octadecatrienoyl-CoA (C18:3CoA, n-3)&quot;" compartment="h_COMMA_m"/>
      <species id="M_odcoa6_h_COMMA_c" name="&quot;octadecatrienoyl-CoA (C18:3CoA, n-6)&quot;" compartment="h_COMMA_c"/>
      <species id="M_odcoa6_h_COMMA_m" name="&quot;octadecatrienoyl-CoA (C18:3CoA, n-6)&quot;" compartment="h_COMMA_m"/>
      <species id="M_odcrn3_h_COMMA_c" name="&quot;octadecatrienoyl carnitine (C18:3Crn, n3)&quot;" compartment="h_COMMA_c"/>
      <species id="M_odcrn3_h_COMMA_m" name="&quot;octadecatrienoyl carnitine (C18:3Crn, n3)&quot;" compartment="h_COMMA_m"/>
      <species id="M_odcrn6_h_COMMA_c" name="&quot;octadecatrienoyl carnitine (C18:3Crn, n6)&quot;" compartment="h_COMMA_c"/>
      <species id="M_odcrn6_h_COMMA_m" name="&quot;octadecatrienoyl carnitine (C18:3Crn, n6)&quot;" compartment="h_COMMA_m"/>
      <species id="M_odecoa9_h_COMMA_c" name="&quot;octadecenoyl-CoA (C18:1CoA, n-9)&quot;" compartment="h_COMMA_c"/>
      <species id="M_odecoa9_h_COMMA_m" name="&quot;octadecenoyl-CoA (C18:1CoA, n-9)&quot;" compartment="h_COMMA_m"/>
      <species id="M_odecrn9_h_COMMA_c" name="&quot;octadecenoyl carnitine (C18:1Crn, n9)&quot;" compartment="h_COMMA_c"/>
      <species id="M_odecrn9_h_COMMA_m" name="&quot;octadecenoyl carnitine (C18:1Crn, n9)&quot;" compartment="h_COMMA_m"/>
      <species id="M_orn_DASH_L_h_COMMA_c" name="L-Ornithine" compartment="h_COMMA_c"/>
      <species id="M_orn_DASH_L_h_COMMA_m" name="L-Ornithine" compartment="h_COMMA_m"/>
      <species id="M_orot_h_COMMA_c" name="Orotate" compartment="h_COMMA_c"/>
      <species id="M_orot5p_h_COMMA_c" name="Orotidine 5'-phosphate" compartment="h_COMMA_c"/>
      <species id="M_osttcoa6_h_COMMA_c" name="&quot;ocosatetraenoyl-CoA (C22:4CoA, n-6)&quot;" compartment="h_COMMA_c"/>
      <species id="M_osttcoa6_h_COMMA_m" name="&quot;ocosatetraenoyl-CoA (C22:4CoA, n-6)&quot;" compartment="h_COMMA_m"/>
      <species id="M_osttcrn6_h_COMMA_c" name="&quot;ocosatetraenoyl carnitine (C22:4Crn, n-6)&quot;" compartment="h_COMMA_c"/>
      <species id="M_osttcrn6_h_COMMA_m" name="&quot;ocosatetraenoyl carnitine (C22:4Crn, n-6)&quot;" compartment="h_COMMA_m"/>
      <species id="M_pa_Hsa_Hep_h_COMMA_c" name="&quot;Phosphatidate, Hepatocyte&quot;" compartment="h_COMMA_c"/>
      <species id="M_pa_Hsa_Hep_h_COMMA_m" name="&quot;Phosphatidate, Hepatocyte&quot;" compartment="h_COMMA_m"/>
      <species id="M_pan4p_h_COMMA_c" name="Pantetheine 4'-phosphate" compartment="h_COMMA_c"/>
      <species id="M_pc_Hsa_Hep_h_COMMA_c" name="&quot;Phosphatidylcholine, human hepatocyte&quot;" compartment="h_COMMA_c"/>
      <species id="M_pcrn_h_COMMA_c" name="propionyl-carnitine" compartment="h_COMMA_c"/>
      <species id="M_pcrn_h_COMMA_m" name="propionyl-carnitine" compartment="h_COMMA_m"/>
      <species id="M_pcrn_h_COMMA_x" name="propionyl-carnitine" compartment="h_COMMA_x"/>
      <species id="M_pdcoa_h_COMMA_c" name="pentadecanoyl-CoA (C15:0CoA)" compartment="h_COMMA_c"/>
      <species id="M_pdcoa_h_COMMA_m" name="pentadecanoyl-CoA (C15:0CoA)" compartment="h_COMMA_m"/>
      <species id="M_pdcrn_h_COMMA_c" name="pentadecanoylcarnitine (C15:0Crn)" compartment="h_COMMA_c"/>
      <species id="M_pdcrn_h_COMMA_m" name="pentadecanoylcarnitine (C15:0Crn)" compartment="h_COMMA_m"/>
      <species id="M_pe_Hsa_Hep_h_COMMA_c" name="&quot;Phosphatidylethanolamine, human hepatocyte&quot;" compartment="h_COMMA_c"/>
      <species id="M_pep_h_COMMA_c" name="Phosphoenolpyruvate" compartment="h_COMMA_c"/>
      <species id="M_pep_h_COMMA_m" name="Phosphoenolpyruvate" compartment="h_COMMA_m"/>
      <species id="M_pg_Hsa_Hep_h_COMMA_m" name="&quot;Phosphatidylglycerol, human hepatocyte&quot;" compartment="h_COMMA_m"/>
      <species id="M_pgp_Hsa_Hep_h_COMMA_m" name="&quot;Phosphatidylglycerophosphate, Hybridoma&quot;" compartment="h_COMMA_m"/>
      <species id="M_phe_DASH_L_h_COMMA_c" name="L-Phenylalanine" compartment="h_COMMA_c"/>
      <species id="M_pheme_h_COMMA_c" name="Protoheme" compartment="h_COMMA_c"/>
      <species id="M_pheme_h_COMMA_m" name="Protoheme" compartment="h_COMMA_m"/>
      <species id="M_phpyr_h_COMMA_c" name="Phenylpyruvate" compartment="h_COMMA_c"/>
      <species id="M_pi_h_COMMA_c" name="Phosphate" compartment="h_COMMA_c"/>
      <species id="M_pi_h_COMMA_r" name="Phosphate" compartment="h_COMMA_r"/>
      <species id="M_pi_h_COMMA_m" name="Phosphate" compartment="h_COMMA_m"/>
      <species id="M_pi_h_COMMA_x" name="Phosphate" compartment="h_COMMA_x"/>
      <species id="M_pino_Hsa_Hep_h_COMMA_c" name="&quot;phosphatidyl-1D-myo-inositol, human hepatocyte&quot;" compartment="h_COMMA_c"/>
      <species id="M_pmtcoa_h_COMMA_c" name="Palmitoyl-CoA (n-C16:0CoA)" compartment="h_COMMA_c"/>
      <species id="M_pmtcoa_h_COMMA_m" name="Palmitoyl-CoA (n-C16:0CoA)" compartment="h_COMMA_m"/>
      <species id="M_pmtcrn_h_COMMA_c" name="L-Palmitoylcarnitine (C16:0Crn)" compartment="h_COMMA_c"/>
      <species id="M_pmtcrn_h_COMMA_m" name="L-Palmitoylcarnitine (C16:0Crn)" compartment="h_COMMA_m"/>
      <species id="M_pnto_DASH_R_h_COMMA_c" name="(R)-Pantothenate" compartment="h_COMMA_c"/>
      <species id="M_ppa_h_COMMA_c" name="Propionate" compartment="h_COMMA_c"/>
      <species id="M_ppa_h_COMMA_m" name="Propionate" compartment="h_COMMA_m"/>
      <species id="M_ppbng_h_COMMA_c" name="Porphobilinogen" compartment="h_COMMA_c"/>
      <species id="M_ppcoa_h_COMMA_c" name="Propanoyl-CoA (C3:0CoA)" compartment="h_COMMA_c"/>
      <species id="M_ppcoa_h_COMMA_m" name="Propanoyl-CoA (C3:0CoA)" compartment="h_COMMA_m"/>
      <species id="M_ppcoa_h_COMMA_x" name="Propanoyl-CoA (C3:0CoA)" compartment="h_COMMA_x"/>
      <species id="M_ppi_h_COMMA_c" name="Diphosphate" compartment="h_COMMA_c"/>
      <species id="M_ppi_h_COMMA_r" name="Diphosphate" compartment="h_COMMA_r"/>
      <species id="M_ppi_h_COMMA_m" name="Diphosphate" compartment="h_COMMA_m"/>
      <species id="M_ppi_h_COMMA_x" name="Diphosphate" compartment="h_COMMA_x"/>
      <species id="M_ppp9_h_COMMA_c" name="Protoporphyrin" compartment="h_COMMA_c"/>
      <species id="M_ppp9_h_COMMA_m" name="Protoporphyrin" compartment="h_COMMA_m"/>
      <species id="M_pppg9_h_COMMA_c" name="Protoporphyrinogen IX" compartment="h_COMMA_c"/>
      <species id="M_pppi_h_COMMA_c" name="Inorganic triphosphate" compartment="h_COMMA_c"/>
      <species id="M_pram_h_COMMA_c" name="5-Phospho-beta-D-ribosylamine" compartment="h_COMMA_c"/>
      <species id="M_pro_DASH_L_h_COMMA_c" name="L-Proline" compartment="h_COMMA_c"/>
      <species id="M_pro_DASH_L_h_COMMA_m" name="L-Proline" compartment="h_COMMA_m"/>
      <species id="M_prpp_h_COMMA_c" name="5-Phospho-alpha-D-ribose 1-diphosphate" compartment="h_COMMA_c"/>
      <species id="M_ps_Hsa_Hep_h_COMMA_c" name="&quot;Phosphatidylserine, human hepatocyte&quot;" compartment="h_COMMA_c"/>
      <species id="M_pser_DASH_L_h_COMMA_c" name="O-Phospho-L-serine" compartment="h_COMMA_c"/>
      <species id="M_ptcoa_h_COMMA_m" name="Pentanoyl-CoA (C5:0CoA)" compartment="h_COMMA_m"/>
      <species id="M_ptdca_h_COMMA_c" name="pentadecanoate (C15:0)" compartment="h_COMMA_c"/>
      <species id="M_ptrc_h_COMMA_c" name="Putrescine" compartment="h_COMMA_c"/>
      <species id="M_pyr_h_COMMA_c" name="Pyruvate" compartment="h_COMMA_c"/>
      <species id="M_pyr_h_COMMA_m" name="Pyruvate" compartment="h_COMMA_m"/>
      <species id="M_q10h2_h_COMMA_m" name="Ubiquinol-10" compartment="h_COMMA_m"/>
      <species id="M_r5p_h_COMMA_c" name="alpha-D-Ribose 5-phosphate" compartment="h_COMMA_c"/>
      <species id="M_ru5p_DASH_D_h_COMMA_c" name="D-Ribulose 5-phosphate" compartment="h_COMMA_c"/>
      <species id="M_s7p_h_COMMA_c" name="Sedoheptulose 7-phosphate" compartment="h_COMMA_c"/>
      <species id="M_sarcs_h_COMMA_c" name="Sarcosine" compartment="h_COMMA_c"/>
      <species id="M_sarcs_h_COMMA_x" name="Sarcosine" compartment="h_COMMA_x"/>
      <species id="M_ser_DASH_L_h_COMMA_c" name="L-Serine" compartment="h_COMMA_c"/>
      <species id="M_so3_h_COMMA_c" name="Sulfite" compartment="h_COMMA_c"/>
      <species id="M_so3_h_COMMA_m" name="Sulfite" compartment="h_COMMA_m"/>
      <species id="M_sphgmy_Hsa_Hep_h_COMMA_c" name="&quot;Sphingomyelin, hepatocyte&quot;" compartment="h_COMMA_c"/>
      <species id="M_sphgn_h_COMMA_c" name="Sphinganine" compartment="h_COMMA_c"/>
      <species id="M_spmd_h_COMMA_c" name="Spermidine" compartment="h_COMMA_c"/>
      <species id="M_spyr_h_COMMA_c" name="3-Sulfinylpyruvate" compartment="h_COMMA_c"/>
      <species id="M_spyr_h_COMMA_m" name="3-Sulfinylpyruvate" compartment="h_COMMA_m"/>
      <species id="M_sql_h_COMMA_r" name="Squalene" compartment="h_COMMA_r"/>
      <species id="M_Ssq23epx_h_COMMA_r" name="&quot;(S)-Squalene-2,3-epoxide&quot;" compartment="h_COMMA_r"/>
      <species id="M_strcoa_h_COMMA_c" name="Stearyl-CoA (n-C18:0CoA)" compartment="h_COMMA_c"/>
      <species id="M_strcoa_h_COMMA_m" name="Stearyl-CoA (n-C18:0CoA)" compartment="h_COMMA_m"/>
      <species id="M_strcrn_h_COMMA_c" name="Stearoylcarnitine (C18:0Crn)" compartment="h_COMMA_c"/>
      <species id="M_strcrn_h_COMMA_m" name="Stearoylcarnitine (C18:0Crn)" compartment="h_COMMA_m"/>
      <species id="M_strdnccoa3_h_COMMA_c" name="&quot;stearidonyl coenzyme A (C18:4CoA, n-3)&quot;" compartment="h_COMMA_c"/>
      <species id="M_succ_h_COMMA_m" name="Succinate" compartment="h_COMMA_m"/>
      <species id="M_succoa_h_COMMA_m" name="Succinyl-CoA" compartment="h_COMMA_m"/>
      <species id="M_sucsal_h_COMMA_m" name="Succinic semialdehyde" compartment="h_COMMA_m"/>
      <species id="M_taur_h_COMMA_c" name="Taurine" compartment="h_COMMA_c"/>
      <species id="M_taur_h_COMMA_x" name="Taurine" compartment="h_COMMA_x"/>
      <species id="M_tchola_h_COMMA_c" name="taurocholic acid" compartment="h_COMMA_c"/>
      <species id="M_tdcoa_h_COMMA_c" name="Tetradecanoyl-CoA (n-C14:0CoA)" compartment="h_COMMA_c"/>
      <species id="M_tdcoa_h_COMMA_m" name="Tetradecanoyl-CoA (n-C14:0CoA)" compartment="h_COMMA_m"/>
      <species id="M_tdcrn_h_COMMA_c" name="tetradecanoylcarnitine (C14:0Crn)" compartment="h_COMMA_c"/>
      <species id="M_tdcrn_h_COMMA_m" name="tetradecanoylcarnitine (C14:0Crn)" compartment="h_COMMA_m"/>
      <species id="M_tdecoa7_h_COMMA_c" name="&quot;tetradecenoyl-CoA (C14:1CoA, n-7)&quot;" compartment="h_COMMA_c"/>
      <species id="M_tdecoa7_h_COMMA_m" name="&quot;tetradecenoyl-CoA (C14:1CoA, n-7)&quot;" compartment="h_COMMA_m"/>
      <species id="M_tdecrn7_h_COMMA_c" name="&quot;tetradecenoyl carnitine (C14:1Crn, n-7)&quot;" compartment="h_COMMA_c"/>
      <species id="M_tdecrn7_h_COMMA_m" name="&quot;tetradecenoyl carnitine (C14:1Crn, n-7)&quot;" compartment="h_COMMA_m"/>
      <species id="M_thbpt_h_COMMA_c" name="Tetrahydrobiopterin" compartment="h_COMMA_c"/>
      <species id="M_thcholst_h_COMMA_m" name="&quot;3alpha,7alpha,12alpha-Trihydroxy-5beta-cholestan-26-al&quot;" compartment="h_COMMA_m"/>
      <species id="M_thcholstoic_h_COMMA_c" name="&quot;3alpha,7alpha,12alpha-Trihydroxy-5beta-cholestanoate&quot;" compartment="h_COMMA_c"/>
      <species id="M_thcholstoic_h_COMMA_m" name="&quot;3alpha,7alpha,12alpha-Trihydroxy-5beta-cholestanoate&quot;" compartment="h_COMMA_m"/>
      <species id="M_thcholstoic_h_COMMA_x" name="&quot;3alpha,7alpha,12alpha-Trihydroxy-5beta-cholestanoate&quot;" compartment="h_COMMA_x"/>
      <species id="M_thf_h_COMMA_c" name="&quot;5,6,7,8-Tetrahydrofolate&quot;" compartment="h_COMMA_c"/>
      <species id="M_thf_h_COMMA_m" name="&quot;5,6,7,8-Tetrahydrofolate&quot;" compartment="h_COMMA_m"/>
      <species id="M_thr_DASH_L_h_COMMA_c" name="L-Threonine" compartment="h_COMMA_c"/>
      <species id="M_thymd_h_COMMA_c" name="Thymidine" compartment="h_COMMA_c"/>
      <species id="M_trdcoa_h_COMMA_m" name="tridecanoyl-CoA (C13:0CoA)" compartment="h_COMMA_m"/>
      <species id="M_trdox_h_COMMA_c" name="Oxidized thioredoxin" compartment="h_COMMA_c"/>
      <species id="M_trdrd_h_COMMA_c" name="Reduced thioredoxin" compartment="h_COMMA_c"/>
      <species id="M_triglyc_Hsa_Hep_h_COMMA_c" name="&quot;triglyceride, hepatocyte&quot;" compartment="h_COMMA_c"/>
      <species id="M_trp_DASH_L_h_COMMA_c" name="L-Tryptophan" compartment="h_COMMA_c"/>
      <species id="M_tsul_h_COMMA_c" name="Thiosulfate" compartment="h_COMMA_c"/>
      <species id="M_ttdca_h_COMMA_c" name="tetradecanoate (C14:0)" compartment="h_COMMA_c"/>
      <species id="M_ttdcea7_h_COMMA_c" name="&quot;tetradecenoate (C14:1, n-7)&quot;" compartment="h_COMMA_c"/>
      <species id="M_tyr_DASH_L_h_COMMA_c" name="L-Tyrosine" compartment="h_COMMA_c"/>
      <species id="M_tyr_DASH_L_h_COMMA_m" name="L-Tyrosine" compartment="h_COMMA_m"/>
      <species id="M_ubq10_h_COMMA_m" name="Ubiquinone-10" compartment="h_COMMA_m"/>
      <species id="M_udp_h_COMMA_c" name="UDP" compartment="h_COMMA_c"/>
      <species id="M_udpg_h_COMMA_c" name="UDPglucose" compartment="h_COMMA_c"/>
      <species id="M_udpgal_h_COMMA_c" name="UDPgalactose" compartment="h_COMMA_c"/>
      <species id="M_ump_h_COMMA_c" name="UMP" compartment="h_COMMA_c"/>
      <species id="M_uppg3_h_COMMA_c" name="Uroporphyrinogen III" compartment="h_COMMA_c"/>
      <species id="M_urcan_h_COMMA_c" name="Urocanate" compartment="h_COMMA_c"/>
      <species id="M_urea_h_COMMA_c" name="Urea" compartment="h_COMMA_c"/>
      <species id="M_uri_h_COMMA_c" name="Uridine" compartment="h_COMMA_c"/>
      <species id="M_utp_h_COMMA_c" name="UTP" compartment="h_COMMA_c"/>
      <species id="M_val_DASH_L_h_COMMA_c" name="L-Valine" compartment="h_COMMA_c"/>
      <species id="M_val_DASH_L_h_COMMA_m" name="L-Valine" compartment="h_COMMA_m"/>
      <species id="M_xmp_h_COMMA_c" name="Xanthosine 5'-phosphate" compartment="h_COMMA_c"/>
      <species id="M_xol7a_h_COMMA_r" name="7 alpha-Hydroxycholesterol" compartment="h_COMMA_r"/>
      <species id="M_xol7aone_h_COMMA_r" name="7alpha-Hydroxycholest-4-en-3-one" compartment="h_COMMA_r"/>
      <species id="M_xoldiolone_h_COMMA_c" name="&quot;7alpha,12alpha-Dihydroxycholest-4-en-3-one&quot;" compartment="h_COMMA_c"/>
      <species id="M_xoldiolone_h_COMMA_r" name="&quot;7alpha,12alpha-Dihydroxycholest-4-en-3-one&quot;" compartment="h_COMMA_r"/>
      <species id="M_xoldioloneh_h_COMMA_c" name="&quot;7alpha,12alpha-Dihydroxy-5beta-cholestan-3-one&quot;" compartment="h_COMMA_c"/>
      <species id="M_xoltetrol_h_COMMA_m" name="&quot;3alpha,7alpha,12alpha,26-Tetrahydroxy-5beta-cholestane&quot;" compartment="h_COMMA_m"/>
      <species id="M_xoltriol_h_COMMA_c" name="&quot;3alpha,7alpha,12alpha-Trihydroxy-5beta-cholestane&quot;" compartment="h_COMMA_c"/>
      <species id="M_xoltriol_h_COMMA_m" name="&quot;3alpha,7alpha,12alpha-Trihydroxy-5beta-cholestane&quot;" compartment="h_COMMA_m"/>
      <species id="M_xu5p_DASH_D_h_COMMA_c" name="D-Xylulose 5-phosphate" compartment="h_COMMA_c"/>
      <species id="M_zym_int2_h_COMMA_r" name="zymosterone" compartment="h_COMMA_r"/>
      <species id="M_zymst_h_COMMA_r" name="Zymosterol" compartment="h_COMMA_r"/>
      <species id="M_zymstnl_h_COMMA_r" name="Zymostenol" compartment="h_COMMA_r"/>
      <species id="M_10fthf_m_COMMA_c" name="10-Formyltetrahydrofolate" compartment="m_COMMA_c"/>
      <species id="M_10fthf_m_COMMA_m" name="10-Formyltetrahydrofolate" compartment="m_COMMA_m"/>
      <species id="M_12dgr_Hsa_Myc_m_COMMA_c" name="&quot;1,2-Diacylglycerol, human myocyte&quot;" compartment="m_COMMA_c"/>
      <species id="M_13dpg_m_COMMA_c" name="3-Phospho-D-glyceroyl phosphate" compartment="m_COMMA_c"/>
      <species id="M_1ag3p_Hsa_Myc_m_COMMA_c" name="&quot;1-Acyl-sn-glycerol 3-phosphate, human myocyte&quot;" compartment="m_COMMA_c"/>
      <species id="M_1aglycpc_Hsa_Myc_m_COMMA_c" name="&quot;1-Acyl-sn-glycero-3-phosphocholine, human myocyte specific&quot;" compartment="m_COMMA_c"/>
      <species id="M_1pyr5c_m_COMMA_c" name="1-Pyrroline-5-carboxylate" compartment="m_COMMA_c"/>
      <species id="M_1pyr5c_m_COMMA_m" name="1-Pyrroline-5-carboxylate" compartment="m_COMMA_m"/>
      <species id="M_23dpg_m_COMMA_c" name="3-Phospho-D-glycerol phosphate" compartment="m_COMMA_c"/>
      <species id="M_25aics_m_COMMA_c" name="(S)-2-[5-Amino-1-(5-phospho-D-ribosyl)imidazole-4-carboxamido]succinate" compartment="m_COMMA_c"/>
      <species id="M_2aadp_m_COMMA_m" name="L-2-Aminoadipate" compartment="m_COMMA_m"/>
      <species id="M_2amuc_m_COMMA_c" name="2-Aminomuconate" compartment="m_COMMA_c"/>
      <species id="M_2aobut_m_COMMA_m" name="L-2-Amino-3-oxobutanoate" compartment="m_COMMA_m"/>
      <species id="M_2hpac_m_COMMA_c" name="2-Hydroxyphenylacetate" compartment="m_COMMA_c"/>
      <species id="M_2maacoa_m_COMMA_m" name="2-Methyl-3-acetoacetyl-CoA" compartment="m_COMMA_m"/>
      <species id="M_2mb2coa_m_COMMA_m" name="trans-2-Methylbut-2-enoyl-CoA" compartment="m_COMMA_m"/>
      <species id="M_2mbcoa_m_COMMA_m" name="2-Methylbutanoyl-CoA" compartment="m_COMMA_m"/>
      <species id="M_2mp2coa_m_COMMA_m" name="2-Methylprop-2-enoyl-CoA" compartment="m_COMMA_m"/>
      <species id="M_2obut_m_COMMA_c" name="2-Oxobutanoate" compartment="m_COMMA_c"/>
      <species id="M_2obut_m_COMMA_m" name="2-Oxobutanoate" compartment="m_COMMA_m"/>
      <species id="M_2oxoadp_m_COMMA_c" name="2-Oxoadipate" compartment="m_COMMA_c"/>
      <species id="M_2oxoadp_m_COMMA_m" name="2-Oxoadipate" compartment="m_COMMA_m"/>
      <species id="M_2pg_m_COMMA_c" name="D-Glycerate 2-phosphate" compartment="m_COMMA_c"/>
      <species id="M_34hpp_m_COMMA_c" name="3-(4-Hydroxyphenyl)pyruvate" compartment="m_COMMA_c"/>
      <species id="M_3dsphgn_m_COMMA_c" name="3-Dehydrosphinganine" compartment="m_COMMA_c"/>
      <species id="M_3hanthrn_m_COMMA_c" name="3-Hydroxyanthranilate" compartment="m_COMMA_c"/>
      <species id="M_3hbut_DASH_R_m_COMMA_c" name="(R)-3-Hydroxybutanoate" compartment="m_COMMA_c"/>
      <species id="M_3hbut_DASH_R_m_COMMA_m" name="(R)-3-Hydroxybutanoate" compartment="m_COMMA_m"/>
      <species id="M_3hbycoa_m_COMMA_m" name="(S)-3-Hydroxybutyryl-CoA" compartment="m_COMMA_m"/>
      <species id="M_3hmbcoa_m_COMMA_m" name="(S)-3-Hydroxy-2-methylbutyryl-CoA" compartment="m_COMMA_m"/>
      <species id="M_3hmp_m_COMMA_c" name="(S)-3-hydroxyisobutyrate" compartment="m_COMMA_c"/>
      <species id="M_3hmp_m_COMMA_m" name="(S)-3-hydroxyisobutyrate" compartment="m_COMMA_m"/>
      <species id="M_3mb2coa_m_COMMA_m" name="3-Methylbut-2-enoyl-CoA" compartment="m_COMMA_m"/>
      <species id="M_3mgcoa_m_COMMA_m" name="3-Methylglutaconyl-CoA" compartment="m_COMMA_m"/>
      <species id="M_3mob_m_COMMA_c" name="3-Methyl-2-oxobutanoate" compartment="m_COMMA_c"/>
      <species id="M_3mob_m_COMMA_m" name="3-Methyl-2-oxobutanoate" compartment="m_COMMA_m"/>
      <species id="M_3mop_m_COMMA_c" name="(S)-3-Methyl-2-oxopentanoate" compartment="m_COMMA_c"/>
      <species id="M_3mop_m_COMMA_m" name="(S)-3-Methyl-2-oxopentanoate" compartment="m_COMMA_m"/>
      <species id="M_3pg_m_COMMA_c" name="3-Phospho-D-glycerate" compartment="m_COMMA_c"/>
      <species id="M_3php_m_COMMA_c" name="3-Phosphohydroxypyruvate" compartment="m_COMMA_c"/>
      <species id="M_3sala_m_COMMA_c" name="3-Sulfino-L-alanine" compartment="m_COMMA_c"/>
      <species id="M_3sala_m_COMMA_m" name="3-Sulfino-L-alanine" compartment="m_COMMA_m"/>
      <species id="M_44mctr_m_COMMA_r" name="&quot;4,4-dimethylcholesta-8,14,24-trienol&quot;" compartment="m_COMMA_r"/>
      <species id="M_44mzym_m_COMMA_r" name="&quot;4,4-dimethylzymosterol&quot;" compartment="m_COMMA_r"/>
      <species id="M_4abut_m_COMMA_c" name="4-Aminobutanoate" compartment="m_COMMA_c"/>
      <species id="M_4abut_m_COMMA_m" name="4-Aminobutanoate" compartment="m_COMMA_m"/>
      <species id="M_4abutn_m_COMMA_c" name="4-Aminobutanal" compartment="m_COMMA_c"/>
      <species id="M_4fumacac_m_COMMA_c" name="4-Fumarylacetoacetate" compartment="m_COMMA_c"/>
      <species id="M_4izp_m_COMMA_c" name="4-Imidazolone-5-propanoate" compartment="m_COMMA_c"/>
      <species id="M_4mlacac_m_COMMA_c" name="4-Maleylacetoacetate" compartment="m_COMMA_c"/>
      <species id="M_4mop_m_COMMA_c" name="4-Methyl-2-oxopentanoate" compartment="m_COMMA_c"/>
      <species id="M_4mop_m_COMMA_m" name="4-Methyl-2-oxopentanoate" compartment="m_COMMA_m"/>
      <species id="M_4mzym_int1_m_COMMA_r" name="4-Methylzymosterol intermediate 1" compartment="m_COMMA_r"/>
      <species id="M_4mzym_int2_m_COMMA_r" name="4-Methylzymosterol intermediate 2" compartment="m_COMMA_r"/>
      <species id="M_4ppan_m_COMMA_c" name="D-4'-Phosphopantothenate" compartment="m_COMMA_c"/>
      <species id="M_4ppcys_m_COMMA_c" name="N-((R)-4-Phosphopantothenoyl)-L-cysteine" compartment="m_COMMA_c"/>
      <species id="M_5aizc_m_COMMA_c" name="5-amino-1-(5-phospho-D-ribosyl)imidazole-4-carboxylate" compartment="m_COMMA_c"/>
      <species id="M_5aop_m_COMMA_c" name="5-Amino-4-oxopentanoate" compartment="m_COMMA_c"/>
      <species id="M_5aop_m_COMMA_m" name="5-Amino-4-oxopentanoate" compartment="m_COMMA_m"/>
      <species id="M_5dpmev_m_COMMA_x" name="(R)-5-Diphosphomevalonate" compartment="m_COMMA_x"/>
      <species id="M_5fthf_m_COMMA_c" name="5-Formiminotetrahydrofolate" compartment="m_COMMA_c"/>
      <species id="M_5mta_m_COMMA_c" name="5-Methylthioadenosine" compartment="m_COMMA_c"/>
      <species id="M_5mthf_m_COMMA_c" name="5-Methyltetrahydrofolate" compartment="m_COMMA_c"/>
      <species id="M_5pmev_m_COMMA_x" name="(R)-5-Phosphomevalonate" compartment="m_COMMA_x"/>
      <species id="M_6pgc_m_COMMA_c" name="6-Phospho-D-gluconate" compartment="m_COMMA_c"/>
      <species id="M_6pgc_m_COMMA_r" name="6-Phospho-D-gluconate" compartment="m_COMMA_r"/>
      <species id="M_6pgl_m_COMMA_c" name="&quot;6-phospho-D-glucono-1,5-lactone&quot;" compartment="m_COMMA_c"/>
      <species id="M_6pgl_m_COMMA_r" name="&quot;6-phospho-D-glucono-1,5-lactone&quot;" compartment="m_COMMA_r"/>
      <species id="M_6pthp_m_COMMA_c" name="&quot;6-Pyruvoyl-5,6,7,8-tetrahydropterin&quot;" compartment="m_COMMA_c"/>
      <species id="M_7dhchsterol_m_COMMA_r" name="7-Dehydrocholesterol" compartment="m_COMMA_r"/>
      <species id="M_aacoa_m_COMMA_c" name="Acetoacetyl-CoA" compartment="m_COMMA_c"/>
      <species id="M_aacoa_m_COMMA_m" name="Acetoacetyl-CoA" compartment="m_COMMA_m"/>
      <species id="M_aact_m_COMMA_c" name="Aminoacetone" compartment="m_COMMA_c"/>
      <species id="M_aact_m_COMMA_m" name="Aminoacetone" compartment="m_COMMA_m"/>
      <species id="M_ac_m_COMMA_c" name="Acetate" compartment="m_COMMA_c"/>
      <species id="M_ac_m_COMMA_m" name="Acetate" compartment="m_COMMA_m"/>
      <species id="M_acac_m_COMMA_c" name="Acetoacetate" compartment="m_COMMA_c"/>
      <species id="M_acac_m_COMMA_m" name="Acetoacetate" compartment="m_COMMA_m"/>
      <species id="M_acald_m_COMMA_c" name="Acetaldehyde" compartment="m_COMMA_c"/>
      <species id="M_accoa_m_COMMA_c" name="Acetyl-CoA" compartment="m_COMMA_c"/>
      <species id="M_accoa_m_COMMA_m" name="Acetyl-CoA" compartment="m_COMMA_m"/>
      <species id="M_acmucsal_m_COMMA_c" name="2-Amino-3-carboxymuconate semialdehyde" compartment="m_COMMA_c"/>
      <species id="M_acrn_m_COMMA_c" name="O-Acetylcarnitine" compartment="m_COMMA_c"/>
      <species id="M_acrn_m_COMMA_m" name="O-Acetylcarnitine" compartment="m_COMMA_m"/>
      <species id="M_actin_m_COMMA_c" name="Actin" compartment="m_COMMA_c"/>
      <species id="M_adn_m_COMMA_c" name="Adenosine" compartment="m_COMMA_c"/>
      <species id="M_adp_m_COMMA_c" name="ADP" compartment="m_COMMA_c"/>
      <species id="M_adp_m_COMMA_m" name="ADP" compartment="m_COMMA_m"/>
      <species id="M_adp_m_COMMA_x" name="ADP" compartment="m_COMMA_x"/>
      <species id="M_agm_m_COMMA_m" name="Agmatine" compartment="m_COMMA_m"/>
      <species id="M_ahcys_m_COMMA_c" name="S-Adenosyl-L-homocysteine" compartment="m_COMMA_c"/>
      <species id="M_ahdt_m_COMMA_c" name="&quot;2-Amino-4-hydroxy-6-(erythro-1,2,3-trihydroxypropyl)dihydropteridine triphosphate&quot;" compartment="m_COMMA_c"/>
      <species id="M_aicar_m_COMMA_c" name="5-Amino-1-(5-Phospho-D-ribosyl)imidazole-4-carboxamide" compartment="m_COMMA_c"/>
      <species id="M_air_m_COMMA_c" name="5-amino-1-(5-phospho-D-ribosyl)imidazole" compartment="m_COMMA_c"/>
      <species id="M_akg_m_COMMA_c" name="2-Oxoglutarate" compartment="m_COMMA_c"/>
      <species id="M_akg_m_COMMA_m" name="2-Oxoglutarate" compartment="m_COMMA_m"/>
      <species id="M_ala_DASH_L_m_COMMA_c" name="L-Alanine" compartment="m_COMMA_c"/>
      <species id="M_amet_m_COMMA_c" name="S-Adenosyl-L-methionine" compartment="m_COMMA_c"/>
      <species id="M_ametam_m_COMMA_c" name="S-Adenosylmethioninamine" compartment="m_COMMA_c"/>
      <species id="M_amp_m_COMMA_c" name="AMP" compartment="m_COMMA_c"/>
      <species id="M_amp_m_COMMA_m" name="AMP" compartment="m_COMMA_m"/>
      <species id="M_ampsal_m_COMMA_m" name="L-2-Aminoadipate 6-semialdehyde" compartment="m_COMMA_m"/>
      <species id="M_amucsal_m_COMMA_c" name="2-Aminomuconate semialdehyde" compartment="m_COMMA_c"/>
      <species id="M_arg_DASH_L_m_COMMA_c" name="L-Arginine" compartment="m_COMMA_c"/>
      <species id="M_arg_DASH_L_m_COMMA_m" name="L-Arginine" compartment="m_COMMA_m"/>
      <species id="M_argsuc_m_COMMA_c" name="N(omega)-(L-Arginino)succinate" compartment="m_COMMA_c"/>
      <species id="M_asn_DASH_L_m_COMMA_c" name="L-Asparagine" compartment="m_COMMA_c"/>
      <species id="M_asp_DASH_L_m_COMMA_c" name="L-Aspartate" compartment="m_COMMA_c"/>
      <species id="M_asp_DASH_L_m_COMMA_m" name="L-Aspartate" compartment="m_COMMA_m"/>
      <species id="M_atp_m_COMMA_c" name="ATP" compartment="m_COMMA_c"/>
      <species id="M_atp_m_COMMA_m" name="ATP" compartment="m_COMMA_m"/>
      <species id="M_atp_m_COMMA_x" name="ATP" compartment="m_COMMA_x"/>
      <species id="M_b2coa_m_COMMA_m" name="trans-But-2-enoyl-CoA" compartment="m_COMMA_m"/>
      <species id="M_btcoa_m_COMMA_m" name="Butanoyl-CoA (C4:0CoA)" compartment="m_COMMA_m"/>
      <species id="M_camp_m_COMMA_c" name="cAMP" compartment="m_COMMA_c"/>
      <species id="M_cbasp_m_COMMA_c" name="N-Carbamoyl-L-aspartate" compartment="m_COMMA_c"/>
      <species id="M_cbp_m_COMMA_c" name="Carbamoyl phosphate" compartment="m_COMMA_c"/>
      <species id="M_cbp_m_COMMA_m" name="Carbamoyl phosphate" compartment="m_COMMA_m"/>
      <species id="M_cdp_m_COMMA_c" name="CDP" compartment="m_COMMA_c"/>
      <species id="M_cdp_m_COMMA_m" name="CDP" compartment="m_COMMA_m"/>
      <species id="M_cdpchol_m_COMMA_c" name="CDPcholine" compartment="m_COMMA_c"/>
      <species id="M_cdpdag_Hsa_Myc_m_COMMA_c" name="&quot;CDPdiacylglycerol, human myocyte&quot;" compartment="m_COMMA_c"/>
      <species id="M_cdpdag_Hsa_Myc_m_COMMA_m" name="&quot;CDPdiacylglycerol, human myocyte&quot;" compartment="m_COMMA_m"/>
      <species id="M_cer_Hsa_Myc_m_COMMA_c" name="&quot;ceramide, Human Myocyte&quot;" compartment="m_COMMA_c"/>
      <species id="M_cgly_m_COMMA_c" name="Cys-Gly" compartment="m_COMMA_c"/>
      <species id="M_cgmp_m_COMMA_c" name="&quot;3',5'-Cyclic GMP&quot;" compartment="m_COMMA_c"/>
      <species id="M_chol_m_COMMA_c" name="Choline" compartment="m_COMMA_c"/>
      <species id="M_cholp_m_COMMA_c" name="Choline phosphate" compartment="m_COMMA_c"/>
      <species id="M_cholsd_m_COMMA_r" name="&quot;5alpha-Cholesta-7,24-dien-3beta-ol&quot;" compartment="m_COMMA_r"/>
      <species id="M_cholse_Hsa_Myc_m_COMMA_c" name="&quot;Cholesterol ester, myocyte&quot;" compartment="m_COMMA_c"/>
      <species id="M_chsterol_m_COMMA_c" name="Cholesterol" compartment="m_COMMA_c"/>
      <species id="M_chsterol_m_COMMA_r" name="Cholesterol" compartment="m_COMMA_r"/>
      <species id="M_cit_m_COMMA_c" name="Citrate" compartment="m_COMMA_c"/>
      <species id="M_cit_m_COMMA_m" name="Citrate" compartment="m_COMMA_m"/>
      <species id="M_citr_DASH_L_m_COMMA_c" name="L-Citrulline" compartment="m_COMMA_c"/>
      <species id="M_citr_DASH_L_m_COMMA_m" name="L-Citrulline" compartment="m_COMMA_m"/>
      <species id="M_clpn_Hsa_Myc_m_COMMA_c" name="&quot;cardiolipin, myocyte&quot;" compartment="m_COMMA_c"/>
      <species id="M_clpn_Hsa_Myc_m_COMMA_m" name="&quot;cardiolipin, myocyte&quot;" compartment="m_COMMA_m"/>
      <species id="M_cmp_m_COMMA_c" name="CMP" compartment="m_COMMA_c"/>
      <species id="M_cmp_m_COMMA_m" name="CMP" compartment="m_COMMA_m"/>
      <species id="M_co2_m_COMMA_c" name="CO2" compartment="m_COMMA_c"/>
      <species id="M_co2_m_COMMA_r" name="CO2" compartment="m_COMMA_r"/>
      <species id="M_co2_m_COMMA_m" name="CO2" compartment="m_COMMA_m"/>
      <species id="M_co2_m_COMMA_x" name="CO2" compartment="m_COMMA_x"/>
      <species id="M_coa_m_COMMA_c" name="Coenzyme A" compartment="m_COMMA_c"/>
      <species id="M_coa_m_COMMA_m" name="Coenzyme A" compartment="m_COMMA_m"/>
      <species id="M_cpppg3_m_COMMA_c" name="Coproporphyrinogen III" compartment="m_COMMA_c"/>
      <species id="M_creat_m_COMMA_c" name="Creatine" compartment="m_COMMA_c"/>
      <species id="M_creat_m_COMMA_m" name="Creatine" compartment="m_COMMA_m"/>
      <species id="M_creatp_m_COMMA_c" name="Phosphocreatine" compartment="m_COMMA_c"/>
      <species id="M_creatp_m_COMMA_m" name="Phosphocreatine" compartment="m_COMMA_m"/>
      <species id="M_crn_m_COMMA_c" name="L-Carnitine" compartment="m_COMMA_c"/>
      <species id="M_crn_m_COMMA_m" name="L-Carnitine" compartment="m_COMMA_m"/>
      <species id="M_crtn_m_COMMA_c" name="Creatinine" compartment="m_COMMA_c"/>
      <species id="M_ctp_m_COMMA_c" name="CTP" compartment="m_COMMA_c"/>
      <species id="M_ctp_m_COMMA_m" name="CTP" compartment="m_COMMA_m"/>
      <species id="M_cys_DASH_L_m_COMMA_c" name="L-Cysteine" compartment="m_COMMA_c"/>
      <species id="M_cysth_DASH_L_m_COMMA_c" name="L-Cystathionine" compartment="m_COMMA_c"/>
      <species id="M_cytd_m_COMMA_c" name="Cytidine" compartment="m_COMMA_c"/>
      <species id="M_dadp_m_COMMA_c" name="dADP" compartment="m_COMMA_c"/>
      <species id="M_datp_m_COMMA_c" name="dATP" compartment="m_COMMA_c"/>
      <species id="M_dca_m_COMMA_c" name="Decanoate" compartment="m_COMMA_c"/>
      <species id="M_dcamp_m_COMMA_c" name="&quot;N6-(1,2-Dicarboxyethyl)-AMP&quot;" compartment="m_COMMA_c"/>
      <species id="M_dccoa_m_COMMA_m" name="Decanoyl-CoA (C10:0CoA)" compartment="m_COMMA_m"/>
      <species id="M_dcdp_m_COMMA_c" name="dCDP" compartment="m_COMMA_c"/>
      <species id="M_dcer_Hsa_Myc_m_COMMA_c" name="&quot;dihydroceramide, Human Myocyte&quot;" compartment="m_COMMA_c"/>
      <species id="M_dcmp_m_COMMA_c" name="dCMP" compartment="m_COMMA_c"/>
      <species id="M_dcshea3_m_COMMA_c" name="&quot;docosahexaenoate (C22:6, n-3)&quot;" compartment="m_COMMA_c"/>
      <species id="M_dcspea3_m_COMMA_c" name="&quot;docosapentaenoate (C22:5, n-3)&quot;" compartment="m_COMMA_c"/>
      <species id="M_dctp_m_COMMA_c" name="dCTP" compartment="m_COMMA_c"/>
      <species id="M_dcyt_m_COMMA_c" name="Deoxycytidine" compartment="m_COMMA_c"/>
      <species id="M_ddca_m_COMMA_c" name="dodecanoate (C12:0)" compartment="m_COMMA_c"/>
      <species id="M_ddcoa_m_COMMA_m" name="Dodecanoyl-CoA (n-C12:0CoA)" compartment="m_COMMA_m"/>
      <species id="M_ddsmsterol_m_COMMA_r" name="7-Dehydrodesmosterol" compartment="m_COMMA_r"/>
      <species id="M_dgdp_m_COMMA_c" name="dGDP" compartment="m_COMMA_c"/>
      <species id="M_dgmp_m_COMMA_c" name="dGMP" compartment="m_COMMA_c"/>
      <species id="M_dgtp_m_COMMA_c" name="dGTP" compartment="m_COMMA_c"/>
      <species id="M_dhap_m_COMMA_c" name="Dihydroxyacetone phosphate" compartment="m_COMMA_c"/>
      <species id="M_dhbpt_m_COMMA_c" name="&quot;6,7-Dihydrobiopterin&quot;" compartment="m_COMMA_c"/>
      <species id="M_dhf_m_COMMA_c" name="&quot;7,8-Dihydrofolate&quot;" compartment="m_COMMA_c"/>
      <species id="M_dhor_DASH_S_m_COMMA_c" name="(S)-Dihydroorotate" compartment="m_COMMA_c"/>
      <species id="M_dmpp_m_COMMA_c" name="Dimethylallyl diphosphate" compartment="m_COMMA_c"/>
      <species id="M_dmpp_m_COMMA_x" name="Dimethylallyl diphosphate" compartment="m_COMMA_x"/>
      <species id="M_dpcoa_m_COMMA_c" name="Dephospho-CoA" compartment="m_COMMA_c"/>
      <species id="M_dshcoa3_m_COMMA_c" name="&quot;docosahexaenoyl-CoA (C22:6CoA, n-3)&quot;" compartment="m_COMMA_c"/>
      <species id="M_dshcoa3_m_COMMA_m" name="&quot;docosahexaenoyl-CoA (C22:6CoA, n-3)&quot;" compartment="m_COMMA_m"/>
      <species id="M_dshcrn3_m_COMMA_c" name="&quot;docosahexaenoyl carnitine (C22:6Crn, n-3)&quot;" compartment="m_COMMA_c"/>
      <species id="M_dshcrn3_m_COMMA_m" name="&quot;docosahexaenoyl carnitine (C22:6Crn, n-3)&quot;" compartment="m_COMMA_m"/>
      <species id="M_dsmsterol_m_COMMA_r" name="Desmosterol" compartment="m_COMMA_r"/>
      <species id="M_dspcoa3_m_COMMA_c" name="&quot;docosapentaenoyl-CoA (C22:5CoA, n-3)&quot;" compartment="m_COMMA_c"/>
      <species id="M_dspcoa3_m_COMMA_m" name="&quot;docosapentaenoyl-CoA (C22:5CoA, n-3)&quot;" compartment="m_COMMA_m"/>
      <species id="M_dspcrn3_m_COMMA_c" name="&quot;docosapentaenoyl carnitine (C22:5Crn, n-3)&quot;" compartment="m_COMMA_c"/>
      <species id="M_dspcrn3_m_COMMA_m" name="&quot;docosapentaenoyl carnitine (C22:5Crn, n-3)&quot;" compartment="m_COMMA_m"/>
      <species id="M_dtdp_m_COMMA_c" name="dTDP" compartment="m_COMMA_c"/>
      <species id="M_dtmp_m_COMMA_c" name="dTMP" compartment="m_COMMA_c"/>
      <species id="M_dttp_m_COMMA_c" name="dTTP" compartment="m_COMMA_c"/>
      <species id="M_dudp_m_COMMA_c" name="dUDP" compartment="m_COMMA_c"/>
      <species id="M_dump_m_COMMA_c" name="dUMP" compartment="m_COMMA_c"/>
      <species id="M_duri_m_COMMA_c" name="Deoxyuridine" compartment="m_COMMA_c"/>
      <species id="M_dutp_m_COMMA_c" name="dUTP" compartment="m_COMMA_c"/>
      <species id="M_e4p_m_COMMA_c" name="D-Erythrose 4-phosphate" compartment="m_COMMA_c"/>
      <species id="M_e4p_m_COMMA_r" name="D-Erythrose 4-phosphate" compartment="m_COMMA_r"/>
      <species id="M_ecspea3_m_COMMA_c" name="&quot;eicosapentaenoate (C20:5, n-3)&quot;" compartment="m_COMMA_c"/>
      <species id="M_ecstea6_m_COMMA_c" name="&quot;eicosatrienoate (C20:3, n-6)&quot;" compartment="m_COMMA_c"/>
      <species id="M_ecsttea6_m_COMMA_c" name="&quot;eicosatetraenoate (C20:4, n-6)&quot;" compartment="m_COMMA_c"/>
      <species id="M_edcoa_m_COMMA_m" name="endecanoyl-CoA (C11:0CoA)" compartment="m_COMMA_m"/>
      <species id="M_espcoa3_m_COMMA_c" name="&quot;eicosapentaenoyl-CoA (C20:5CoA, n-3)&quot;" compartment="m_COMMA_c"/>
      <species id="M_espcoa3_m_COMMA_m" name="&quot;eicosapentaenoyl-CoA (C20:5CoA, n-3)&quot;" compartment="m_COMMA_m"/>
      <species id="M_espcrn3_m_COMMA_c" name="&quot;eicosapentaenoyl carnitine (C20:5Crn, n-3)&quot;" compartment="m_COMMA_c"/>
      <species id="M_espcrn3_m_COMMA_m" name="&quot;eicosapentaenoyl carnitine (C20:5Crn, n-3)&quot;" compartment="m_COMMA_m"/>
      <species id="M_estcoa6_m_COMMA_c" name="&quot;eicosatrienoyl-CoA (C20:3CoA, n-6)&quot;" compartment="m_COMMA_c"/>
      <species id="M_estcoa6_m_COMMA_m" name="&quot;eicosatrienoyl-CoA (C20:3CoA, n-6)&quot;" compartment="m_COMMA_m"/>
      <species id="M_estcrn6_m_COMMA_c" name="&quot;eicosatrienoyl carnitine (C20:3Crn, n-6)&quot;" compartment="m_COMMA_c"/>
      <species id="M_estcrn6_m_COMMA_m" name="&quot;eicosatrienoyl carnitine (C20:3Crn, n-6)&quot;" compartment="m_COMMA_m"/>
      <species id="M_etoh_m_COMMA_c" name="Ethanol" compartment="m_COMMA_c"/>
      <species id="M_ettcoa3_m_COMMA_c" name="&quot;eicosatetraenoyl-CoA (C20:4CoA, n-3)&quot;" compartment="m_COMMA_c"/>
      <species id="M_ettcoa6_m_COMMA_c" name="&quot;eicosatetraenoyl-CoA (C20:4CoA, n-6)&quot;" compartment="m_COMMA_c"/>
      <species id="M_ettcoa6_m_COMMA_m" name="&quot;eicosatetraenoyl-CoA (C20:4CoA, n-6)&quot;" compartment="m_COMMA_m"/>
      <species id="M_ettcrn6_m_COMMA_c" name="&quot;eicosatetraenoyl carnitine (C20:4Crn, n-6)&quot;" compartment="m_COMMA_c"/>
      <species id="M_ettcrn6_m_COMMA_m" name="&quot;eicosatetraenoyl carnitine (C20:4Crn, n-6)&quot;" compartment="m_COMMA_m"/>
      <species id="M_f26bp_m_COMMA_c" name="&quot;D-Fructose 2,6-bisphosphate&quot;" compartment="m_COMMA_c"/>
      <species id="M_f6p_m_COMMA_c" name="D-Fructose 6-phosphate" compartment="m_COMMA_c"/>
      <species id="M_f6p_m_COMMA_r" name="D-Fructose 6-phosphate" compartment="m_COMMA_r"/>
      <species id="M_facoa_avg_Hsa_Myc_m_COMMA_c" name="&quot;Averaged fatty acyl CoA, human myocyte&quot;" compartment="m_COMMA_c"/>
      <species id="M_fad_m_COMMA_m" name="FAD" compartment="m_COMMA_m"/>
      <species id="M_fadh2_m_COMMA_m" name="FADH2" compartment="m_COMMA_m"/>
      <species id="M_fald_m_COMMA_c" name="Formaldehyde" compartment="m_COMMA_c"/>
      <species id="M_fald_m_COMMA_m" name="Formaldehyde" compartment="m_COMMA_m"/>
      <species id="M_fald_m_COMMA_x" name="Formaldehyde" compartment="m_COMMA_x"/>
      <species id="M_fdp_m_COMMA_c" name="&quot;D-Fructose 1,6-bisphosphate&quot;" compartment="m_COMMA_c"/>
      <species id="M_fe2_m_COMMA_c" name="Fe2+" compartment="m_COMMA_c"/>
      <species id="M_fe2_m_COMMA_m" name="Fe2+" compartment="m_COMMA_m"/>
      <species id="M_fgam_m_COMMA_c" name="N2-Formyl-N1-(5-phospho-D-ribosyl)glycinamide" compartment="m_COMMA_c"/>
      <species id="M_ficytcc_m_COMMA_m" name="Ferricytochrome c" compartment="m_COMMA_m"/>
      <species id="M_focytcc_m_COMMA_m" name="Ferrocytochrome c" compartment="m_COMMA_m"/>
      <species id="M_for_m_COMMA_c" name="Formate" compartment="m_COMMA_c"/>
      <species id="M_for_m_COMMA_r" name="Formate" compartment="m_COMMA_r"/>
      <species id="M_for_m_COMMA_m" name="Formate" compartment="m_COMMA_m"/>
      <species id="M_forglu_m_COMMA_c" name="N-Formimidoyl-L-glutamate" compartment="m_COMMA_c"/>
      <species id="M_fpram_m_COMMA_c" name="2-(Formamido)-N1-(5-phospho-D-ribosyl)acetamidine" compartment="m_COMMA_c"/>
      <species id="M_fprica_m_COMMA_c" name="5-Formamido-1-(5-phospho-D-ribosyl)imidazole-4-carboxamide" compartment="m_COMMA_c"/>
      <species id="M_frdp_m_COMMA_c" name="Farnesyl diphosphate" compartment="m_COMMA_c"/>
      <species id="M_frdp_m_COMMA_r" name="Farnesyl diphosphate" compartment="m_COMMA_r"/>
      <species id="M_fru_m_COMMA_c" name="D-Fructose" compartment="m_COMMA_c"/>
      <species id="M_fum_m_COMMA_c" name="Fumarate" compartment="m_COMMA_c"/>
      <species id="M_fum_m_COMMA_m" name="Fumarate" compartment="m_COMMA_m"/>
      <species id="M_g1p_m_COMMA_c" name="D-Glucose 1-phosphate" compartment="m_COMMA_c"/>
      <species id="M_g3p_m_COMMA_c" name="Glyceraldehyde 3-phosphate" compartment="m_COMMA_c"/>
      <species id="M_g3p_m_COMMA_r" name="Glyceraldehyde 3-phosphate" compartment="m_COMMA_r"/>
      <species id="M_g6p_m_COMMA_c" name="D-Glucose 6-phosphate" compartment="m_COMMA_c"/>
      <species id="M_g6p_m_COMMA_r" name="D-Glucose 6-phosphate" compartment="m_COMMA_r"/>
      <species id="M_gar_m_COMMA_c" name="N1-(5-Phospho-D-ribosyl)glycinamide" compartment="m_COMMA_c"/>
      <species id="M_gdp_m_COMMA_c" name="GDP" compartment="m_COMMA_c"/>
      <species id="M_gdp_m_COMMA_m" name="GDP" compartment="m_COMMA_m"/>
      <species id="M_glc_DASH_D_m_COMMA_c" name="D-Glucose" compartment="m_COMMA_c"/>
      <species id="M_glc_DASH_D_m_COMMA_r" name="D-Glucose" compartment="m_COMMA_r"/>
      <species id="M_gln_DASH_L_m_COMMA_c" name="L-Glutamine" compartment="m_COMMA_c"/>
      <species id="M_gln_DASH_L_m_COMMA_m" name="L-Glutamine" compartment="m_COMMA_m"/>
      <species id="M_glu_DASH_L_m_COMMA_c" name="L-Glutamate" compartment="m_COMMA_c"/>
      <species id="M_glu_DASH_L_m_COMMA_m" name="L-Glutamate" compartment="m_COMMA_m"/>
      <species id="M_glu5p_m_COMMA_m" name="L-Glutamate 5-phosphate" compartment="m_COMMA_m"/>
      <species id="M_glu5sa_m_COMMA_c" name="L-Glutamate 5-semialdehyde" compartment="m_COMMA_c"/>
      <species id="M_glu5sa_m_COMMA_m" name="L-Glutamate 5-semialdehyde" compartment="m_COMMA_m"/>
      <species id="M_glucys_m_COMMA_c" name="gamma-L-Glutamyl-L-cysteine" compartment="m_COMMA_c"/>
      <species id="M_glutcoa_m_COMMA_m" name="Glutaryl-CoA" compartment="m_COMMA_m"/>
      <species id="M_gly_m_COMMA_c" name="Glycine" compartment="m_COMMA_c"/>
      <species id="M_gly_m_COMMA_m" name="Glycine" compartment="m_COMMA_m"/>
      <species id="M_gly_m_COMMA_x" name="Glycine" compartment="m_COMMA_x"/>
      <species id="M_glyc_m_COMMA_c" name="Glycerol" compartment="m_COMMA_c"/>
      <species id="M_glyc3p_m_COMMA_c" name="sn-Glycerol 3-phosphate" compartment="m_COMMA_c"/>
      <species id="M_glyc3p_m_COMMA_m" name="sn-Glycerol 3-phosphate" compartment="m_COMMA_m"/>
      <species id="M_glyccya_m_COMMA_c" name="Glycocyamine" compartment="m_COMMA_c"/>
      <species id="M_glycogen_m_COMMA_c" name="glycogen" compartment="m_COMMA_c"/>
      <species id="M_gmp_m_COMMA_c" name="GMP" compartment="m_COMMA_c"/>
      <species id="M_grdp_m_COMMA_c" name="Geranyl diphosphate" compartment="m_COMMA_c"/>
      <species id="M_gthox_m_COMMA_c" name="Oxidized glutathione" compartment="m_COMMA_c"/>
      <species id="M_gthrd_m_COMMA_c" name="Reduced glutathione" compartment="m_COMMA_c"/>
      <species id="M_gtp_m_COMMA_c" name="GTP" compartment="m_COMMA_c"/>
      <species id="M_gtp_m_COMMA_m" name="GTP" compartment="m_COMMA_m"/>
      <species id="M_h_m_COMMA_c" name="H+" compartment="m_COMMA_c"/>
      <species id="M_h_m_COMMA_r" name="H+" compartment="m_COMMA_r"/>
      <species id="M_h_m_COMMA_m" name="H+" compartment="m_COMMA_m"/>
      <species id="M_h_m_COMMA_x" name="H+" compartment="m_COMMA_x"/>
      <species id="M_h2o_m_COMMA_c" name="H2O" compartment="m_COMMA_c"/>
      <species id="M_h2o_m_COMMA_r" name="H2O" compartment="m_COMMA_r"/>
      <species id="M_h2o_m_COMMA_m" name="H2O" compartment="m_COMMA_m"/>
      <species id="M_h2o_m_COMMA_x" name="H2O" compartment="m_COMMA_x"/>
      <species id="M_h2o2_m_COMMA_c" name="Hydrogen peroxide" compartment="m_COMMA_c"/>
      <species id="M_h2o2_m_COMMA_m" name="Hydrogen peroxide" compartment="m_COMMA_m"/>
      <species id="M_h2o2_m_COMMA_x" name="Hydrogen peroxide" compartment="m_COMMA_x"/>
      <species id="M_hco3_m_COMMA_c" name="Bicarbonate" compartment="m_COMMA_c"/>
      <species id="M_hco3_m_COMMA_m" name="Bicarbonate" compartment="m_COMMA_m"/>
      <species id="M_hcys_DASH_L_m_COMMA_c" name="L-Homocysteine" compartment="m_COMMA_c"/>
      <species id="M_hdca_m_COMMA_c" name="hexadecanoate (n-C16:0)" compartment="m_COMMA_c"/>
      <species id="M_hdcea7_m_COMMA_c" name="&quot;hexadecenoate (C16:1, n-7)&quot;" compartment="m_COMMA_c"/>
      <species id="M_hdcoa7_m_COMMA_c" name="&quot;hexadecenoyl-CoA (C16:1CoA, n-7)&quot;" compartment="m_COMMA_c"/>
      <species id="M_hdcoa7_m_COMMA_m" name="&quot;hexadecenoyl-CoA (C16:1CoA, n-7)&quot;" compartment="m_COMMA_m"/>
      <species id="M_hdcrn7_m_COMMA_c" name="&quot;hexadecenoyl carnitine (C16:1Crn, n-7)&quot;" compartment="m_COMMA_c"/>
      <species id="M_hdcrn7_m_COMMA_m" name="&quot;hexadecenoyl carnitine (C16:1Crn, n-7)&quot;" compartment="m_COMMA_m"/>
      <species id="M_hgentis_m_COMMA_c" name="Homogentisate" compartment="m_COMMA_c"/>
      <species id="M_hibcoa_m_COMMA_m" name="(S)-3-Hydroxyisobutyryl-CoA" compartment="m_COMMA_m"/>
      <species id="M_his_DASH_L_m_COMMA_c" name="L-Histidine" compartment="m_COMMA_c"/>
      <species id="M_hkyn_m_COMMA_c" name="3-Hydroxy-L-kynurenine" compartment="m_COMMA_c"/>
      <species id="M_hmbil_m_COMMA_c" name="Hydroxymethylbilane" compartment="m_COMMA_c"/>
      <species id="M_hmgcoa_m_COMMA_c" name="Hydroxymethylglutaryl-CoA" compartment="m_COMMA_c"/>
      <species id="M_hmgcoa_m_COMMA_m" name="Hydroxymethylglutaryl-CoA" compartment="m_COMMA_m"/>
      <species id="M_hpcoa_m_COMMA_m" name="heptanoyl-CoA (C7:0CoA)" compartment="m_COMMA_m"/>
      <species id="M_hpdca_m_COMMA_c" name="heptadecanoate (C17:0)" compartment="m_COMMA_c"/>
      <species id="M_hpdcoa_m_COMMA_c" name="heptadecanoyl CoA (C17:0CoA)" compartment="m_COMMA_c"/>
      <species id="M_hpdcoa_m_COMMA_m" name="heptadecanoyl CoA (C17:0CoA)" compartment="m_COMMA_m"/>
      <species id="M_hpdcrn_m_COMMA_c" name="heptadecanoyl carnitine (C17:0Crn)" compartment="m_COMMA_c"/>
      <species id="M_hpdcrn_m_COMMA_m" name="heptadecanoyl carnitine (C17:0Crn)" compartment="m_COMMA_m"/>
      <species id="M_hxcoa_m_COMMA_m" name="Hexanoyl-CoA (C6:0CoA)" compartment="m_COMMA_m"/>
      <species id="M_ibcoa_m_COMMA_m" name="Isobutyryl-CoA" compartment="m_COMMA_m"/>
      <species id="M_icit_m_COMMA_c" name="Isocitrate" compartment="m_COMMA_c"/>
      <species id="M_icit_m_COMMA_m" name="Isocitrate" compartment="m_COMMA_m"/>
      <species id="M_ile_DASH_L_m_COMMA_c" name="L-Isoleucine" compartment="m_COMMA_c"/>
      <species id="M_ile_DASH_L_m_COMMA_m" name="L-Isoleucine" compartment="m_COMMA_m"/>
      <species id="M_imp_m_COMMA_c" name="IMP" compartment="m_COMMA_c"/>
      <species id="M_inost_m_COMMA_c" name="myo-Inositol" compartment="m_COMMA_c"/>
      <species id="M_ipdp_m_COMMA_c" name="Isopentenyl diphosphate" compartment="m_COMMA_c"/>
      <species id="M_ipdp_m_COMMA_x" name="Isopentenyl diphosphate" compartment="m_COMMA_x"/>
      <species id="M_ivcoa_m_COMMA_m" name="Isovaleryl-CoA" compartment="m_COMMA_m"/>
      <species id="M_kynr_DASH_L_m_COMMA_c" name="L-Kynurenine" compartment="m_COMMA_c"/>
      <species id="M_lac_DASH_D_m_COMMA_c" name="D-Lactate" compartment="m_COMMA_c"/>
      <species id="M_lac_DASH_D_m_COMMA_m" name="D-Lactate" compartment="m_COMMA_m"/>
      <species id="M_lac_DASH_L_m_COMMA_c" name="L-Lactate" compartment="m_COMMA_c"/>
      <species id="M_lanost_m_COMMA_r" name="Lanosterol" compartment="m_COMMA_r"/>
      <species id="M_lathost_m_COMMA_r" name="Lathosterol" compartment="m_COMMA_r"/>
      <species id="M_Ldopa_m_COMMA_c" name="&quot;3,4-Dihydroxy-L-phenylalanine&quot;" compartment="m_COMMA_c"/>
      <species id="M_leu_DASH_L_m_COMMA_c" name="L-Leucine" compartment="m_COMMA_c"/>
      <species id="M_leu_DASH_L_m_COMMA_m" name="L-Leucine" compartment="m_COMMA_m"/>
      <species id="M_Lfmkynr_m_COMMA_c" name="L-Formylkynurenine" compartment="m_COMMA_c"/>
      <species id="M_lgt_DASH_S_m_COMMA_c" name="(R)-S-Lactoylglutathione" compartment="m_COMMA_c"/>
      <species id="M_Lsacchrp_m_COMMA_m" name="L-Saccharopine" compartment="m_COMMA_m"/>
      <species id="M_lys_DASH_L_m_COMMA_c" name="L-Lysine" compartment="m_COMMA_c"/>
      <species id="M_lys_DASH_L_m_COMMA_m" name="L-Lysine" compartment="m_COMMA_m"/>
      <species id="M_mal_DASH_L_m_COMMA_c" name="L-Malate" compartment="m_COMMA_c"/>
      <species id="M_mal_DASH_L_m_COMMA_m" name="L-Malate" compartment="m_COMMA_m"/>
      <species id="M_malcoa_m_COMMA_c" name="Malonyl-CoA" compartment="m_COMMA_c"/>
      <species id="M_man_m_COMMA_c" name="D-Mannose" compartment="m_COMMA_c"/>
      <species id="M_man6p_m_COMMA_c" name="D-Mannose 6-phosphate" compartment="m_COMMA_c"/>
      <species id="M_mercppyr_m_COMMA_c" name="Mercaptopyruvate" compartment="m_COMMA_c"/>
      <species id="M_met_DASH_L_m_COMMA_c" name="L-Methionine" compartment="m_COMMA_c"/>
      <species id="M_methf_m_COMMA_c" name="&quot;5,10-Methenyltetrahydrofolate&quot;" compartment="m_COMMA_c"/>
      <species id="M_methf_m_COMMA_m" name="&quot;5,10-Methenyltetrahydrofolate&quot;" compartment="m_COMMA_m"/>
      <species id="M_mev_DASH_R_m_COMMA_c" name="(R)-Mevalonate" compartment="m_COMMA_c"/>
      <species id="M_mev_DASH_R_m_COMMA_x" name="(R)-Mevalonate" compartment="m_COMMA_x"/>
      <species id="M_mglyc_Hsa_Myc_m_COMMA_c" name="&quot;monoacylglycerol, human myocyte&quot;" compartment="m_COMMA_c"/>
      <species id="M_mi1p_DASH_D_m_COMMA_c" name="1D-myo-Inositol 1-phosphate" compartment="m_COMMA_c"/>
      <species id="M_mlthf_m_COMMA_c" name="&quot;5,10-Methylenetetrahydrofolate&quot;" compartment="m_COMMA_c"/>
      <species id="M_mlthf_m_COMMA_m" name="&quot;5,10-Methylenetetrahydrofolate&quot;" compartment="m_COMMA_m"/>
      <species id="M_mmal_m_COMMA_c" name="Methylmalonate" compartment="m_COMMA_c"/>
      <species id="M_mmal_m_COMMA_m" name="Methylmalonate" compartment="m_COMMA_m"/>
      <species id="M_mmalsa_DASH_S_m_COMMA_c" name="(S)-Methylmalonate semialdehyde" compartment="m_COMMA_c"/>
      <species id="M_mmalsa_DASH_S_m_COMMA_m" name="(S)-Methylmalonate semialdehyde" compartment="m_COMMA_m"/>
      <species id="M_mmcoa_DASH_R_m_COMMA_m" name="(R)-Methylmalonyl-CoA" compartment="m_COMMA_m"/>
      <species id="M_mmcoa_DASH_S_m_COMMA_m" name="(S)-Methylmalonyl-CoA" compartment="m_COMMA_m"/>
      <species id="M_mthgxl_m_COMMA_c" name="Methylglyoxal" compartment="m_COMMA_c"/>
      <species id="M_myoactin_m_COMMA_c" name="Myosin-Actin" compartment="m_COMMA_c"/>
      <species id="M_myoactinADP_m_COMMA_c" name="Myosin-Actin-ADP" compartment="m_COMMA_c"/>
      <species id="M_myoactinADPPi_m_COMMA_c" name="Myosin-Actin-ADP-Pi" compartment="m_COMMA_c"/>
      <species id="M_myosinADPPi_m_COMMA_c" name="Myosin-ADP-Pi" compartment="m_COMMA_c"/>
      <species id="M_myosinATP_m_COMMA_c" name="Myosin-ATP" compartment="m_COMMA_c"/>
      <species id="M_na1_m_COMMA_c" name="Sodium" compartment="m_COMMA_c"/>
      <species id="M_nad_m_COMMA_c" name="Nicotinamide adenine dinucleotide" compartment="m_COMMA_c"/>
      <species id="M_nad_m_COMMA_r" name="Nicotinamide adenine dinucleotide" compartment="m_COMMA_r"/>
      <species id="M_nad_m_COMMA_m" name="Nicotinamide adenine dinucleotide" compartment="m_COMMA_m"/>
      <species id="M_nadh_m_COMMA_c" name="Nicotinamide adenine dinucleotide - reduced" compartment="m_COMMA_c"/>
      <species id="M_nadh_m_COMMA_r" name="Nicotinamide adenine dinucleotide - reduced" compartment="m_COMMA_r"/>
      <species id="M_nadh_m_COMMA_m" name="Nicotinamide adenine dinucleotide - reduced" compartment="m_COMMA_m"/>
      <species id="M_nadp_m_COMMA_c" name="Nicotinamide adenine dinucleotide phosphate" compartment="m_COMMA_c"/>
      <species id="M_nadp_m_COMMA_r" name="Nicotinamide adenine dinucleotide phosphate" compartment="m_COMMA_r"/>
      <species id="M_nadp_m_COMMA_m" name="Nicotinamide adenine dinucleotide phosphate" compartment="m_COMMA_m"/>
      <species id="M_nadph_m_COMMA_c" name="Nicotinamide adenine dinucleotide phosphate - reduced" compartment="m_COMMA_c"/>
      <species id="M_nadph_m_COMMA_r" name="Nicotinamide adenine dinucleotide phosphate - reduced" compartment="m_COMMA_r"/>
      <species id="M_nadph_m_COMMA_m" name="Nicotinamide adenine dinucleotide phosphate - reduced" compartment="m_COMMA_m"/>
      <species id="M_nh4_m_COMMA_c" name="Ammonium" compartment="m_COMMA_c"/>
      <species id="M_nh4_m_COMMA_m" name="Ammonium" compartment="m_COMMA_m"/>
      <species id="M_nncoa_m_COMMA_m" name="nonanoyl-CoA (C9:0CoA)" compartment="m_COMMA_m"/>
      <species id="M_o2_m_COMMA_c" name="O2" compartment="m_COMMA_c"/>
      <species id="M_o2_m_COMMA_r" name="O2" compartment="m_COMMA_r"/>
      <species id="M_o2_m_COMMA_m" name="O2" compartment="m_COMMA_m"/>
      <species id="M_o2_m_COMMA_x" name="O2" compartment="m_COMMA_x"/>
      <species id="M_o2_DASH__m_COMMA_c" name="Superoxide" compartment="m_COMMA_c"/>
      <species id="M_o2_DASH__m_COMMA_m" name="Superoxide" compartment="m_COMMA_m"/>
      <species id="M_oaa_m_COMMA_c" name="Oxaloacetate" compartment="m_COMMA_c"/>
      <species id="M_oaa_m_COMMA_m" name="Oxaloacetate" compartment="m_COMMA_m"/>
      <species id="M_occoa_m_COMMA_m" name="Octanoyl-CoA (C8:0CoA)" compartment="m_COMMA_m"/>
      <species id="M_ocdca_m_COMMA_c" name="octadecanoate (n-C18:0)" compartment="m_COMMA_c"/>
      <species id="M_ocdcea9_m_COMMA_c" name="&quot;octadecenoate (C18:1, n-9)&quot;" compartment="m_COMMA_c"/>
      <species id="M_ocdctra3_m_COMMA_c" name="&quot;octadecatrienoate (C18:3, n-3)&quot;" compartment="m_COMMA_c"/>
      <species id="M_ocddea6_m_COMMA_c" name="&quot;octadecadienoate (C18:2, n-6)&quot;" compartment="m_COMMA_c"/>
      <species id="M_ocdycacoa6_m_COMMA_c" name="&quot;octadecadienoyl-CoA (C18:2CoA, n-6)&quot;" compartment="m_COMMA_c"/>
      <species id="M_ocdycacoa6_m_COMMA_m" name="&quot;octadecadienoyl-CoA (C18:2CoA, n-6)&quot;" compartment="m_COMMA_m"/>
      <species id="M_ocdycacrn6_m_COMMA_c" name="&quot;octadecadienoyl carnitine (C18:2Crn, n-6)&quot;" compartment="m_COMMA_c"/>
      <species id="M_ocdycacrn6_m_COMMA_m" name="&quot;octadecadienoyl carnitine (C18:2Crn, n-6)&quot;" compartment="m_COMMA_m"/>
      <species id="M_octa_m_COMMA_c" name="octanoate" compartment="m_COMMA_c"/>
      <species id="M_odcoa3_m_COMMA_c" name="&quot;octadecatrienoyl-CoA (C18:3CoA, n-3)&quot;" compartment="m_COMMA_c"/>
      <species id="M_odcoa3_m_COMMA_m" name="&quot;octadecatrienoyl-CoA (C18:3CoA, n-3)&quot;" compartment="m_COMMA_m"/>
      <species id="M_odcoa6_m_COMMA_c" name="&quot;octadecatrienoyl-CoA (C18:3CoA, n-6)&quot;" compartment="m_COMMA_c"/>
      <species id="M_odcrn3_m_COMMA_c" name="&quot;octadecatrienoyl carnitine (C18:3Crn, n3)&quot;" compartment="m_COMMA_c"/>
      <species id="M_odcrn3_m_COMMA_m" name="&quot;octadecatrienoyl carnitine (C18:3Crn, n3)&quot;" compartment="m_COMMA_m"/>
      <species id="M_odecoa9_m_COMMA_c" name="&quot;octadecenoyl-CoA (C18:1CoA, n-9)&quot;" compartment="m_COMMA_c"/>
      <species id="M_odecoa9_m_COMMA_m" name="&quot;octadecenoyl-CoA (C18:1CoA, n-9)&quot;" compartment="m_COMMA_m"/>
      <species id="M_odecrn9_m_COMMA_c" name="&quot;octadecenoyl carnitine (C18:1Crn, n9)&quot;" compartment="m_COMMA_c"/>
      <species id="M_odecrn9_m_COMMA_m" name="&quot;octadecenoyl carnitine (C18:1Crn, n9)&quot;" compartment="m_COMMA_m"/>
      <species id="M_orn_DASH_L_m_COMMA_c" name="L-Ornithine" compartment="m_COMMA_c"/>
      <species id="M_orn_DASH_L_m_COMMA_m" name="L-Ornithine" compartment="m_COMMA_m"/>
      <species id="M_orot_m_COMMA_c" name="Orotate" compartment="m_COMMA_c"/>
      <species id="M_orot5p_m_COMMA_c" name="Orotidine 5'-phosphate" compartment="m_COMMA_c"/>
      <species id="M_pa_Hsa_Myc_m_COMMA_c" name="&quot;Phosphatidate, Human Myocyte&quot;" compartment="m_COMMA_c"/>
      <species id="M_pa_Hsa_Myc_m_COMMA_m" name="&quot;Phosphatidate, Human Myocyte&quot;" compartment="m_COMMA_m"/>
      <species id="M_pan4p_m_COMMA_c" name="Pantetheine 4'-phosphate" compartment="m_COMMA_c"/>
      <species id="M_pc_Hsa_Myc_m_COMMA_c" name="&quot;phosphatidylcholine, human myocyte&quot;" compartment="m_COMMA_c"/>
      <species id="M_pcrn_m_COMMA_c" name="propionyl-carnitine" compartment="m_COMMA_c"/>
      <species id="M_pcrn_m_COMMA_m" name="propionyl-carnitine" compartment="m_COMMA_m"/>
      <species id="M_pdcoa_m_COMMA_c" name="pentadecanoyl-CoA (C15:0CoA)" compartment="m_COMMA_c"/>
      <species id="M_pdcoa_m_COMMA_m" name="pentadecanoyl-CoA (C15:0CoA)" compartment="m_COMMA_m"/>
      <species id="M_pdcrn_m_COMMA_c" name="pentadecanoylcarnitine (C15:0Crn)" compartment="m_COMMA_c"/>
      <species id="M_pdcrn_m_COMMA_m" name="pentadecanoylcarnitine (C15:0Crn)" compartment="m_COMMA_m"/>
      <species id="M_pe_Hsa_Myc_m_COMMA_c" name="&quot;phosphatidylethanolamine, human myocyte&quot;" compartment="m_COMMA_c"/>
      <species id="M_pep_m_COMMA_c" name="Phosphoenolpyruvate" compartment="m_COMMA_c"/>
      <species id="M_pep_m_COMMA_m" name="Phosphoenolpyruvate" compartment="m_COMMA_m"/>
      <species id="M_pg_Hsa_Myc_m_COMMA_m" name="&quot;phosphatidylglycerol, Human Myocyte&quot;" compartment="m_COMMA_m"/>
      <species id="M_pgp_Hsa_Myc_m_COMMA_m" name="&quot;Phosphatidylglycerophosphate, human myocyte&quot;" compartment="m_COMMA_m"/>
      <species id="M_phe_DASH_L_m_COMMA_c" name="L-Phenylalanine" compartment="m_COMMA_c"/>
      <species id="M_pheme_m_COMMA_c" name="Protoheme" compartment="m_COMMA_c"/>
      <species id="M_pheme_m_COMMA_m" name="Protoheme" compartment="m_COMMA_m"/>
      <species id="M_phpyr_m_COMMA_c" name="Phenylpyruvate" compartment="m_COMMA_c"/>
      <species id="M_pi_m_COMMA_c" name="Phosphate" compartment="m_COMMA_c"/>
      <species id="M_pi_m_COMMA_r" name="Phosphate" compartment="m_COMMA_r"/>
      <species id="M_pi_m_COMMA_m" name="Phosphate" compartment="m_COMMA_m"/>
      <species id="M_pi_m_COMMA_x" name="Phosphate" compartment="m_COMMA_x"/>
      <species id="M_pino_Hsa_Myc_m_COMMA_c" name="&quot;phosphatidyl-1D-myo-inositol, human myocyte&quot;" compartment="m_COMMA_c"/>
      <species id="M_pmtcoa_m_COMMA_c" name="Palmitoyl-CoA (n-C16:0CoA)" compartment="m_COMMA_c"/>
      <species id="M_pmtcoa_m_COMMA_m" name="Palmitoyl-CoA (n-C16:0CoA)" compartment="m_COMMA_m"/>
      <species id="M_pmtcrn_m_COMMA_c" name="L-Palmitoylcarnitine (C16:0Crn)" compartment="m_COMMA_c"/>
      <species id="M_pmtcrn_m_COMMA_m" name="L-Palmitoylcarnitine (C16:0Crn)" compartment="m_COMMA_m"/>
      <species id="M_pnto_DASH_R_m_COMMA_c" name="(R)-Pantothenate" compartment="m_COMMA_c"/>
      <species id="M_ppa_m_COMMA_c" name="Propionate" compartment="m_COMMA_c"/>
      <species id="M_ppa_m_COMMA_m" name="Propionate" compartment="m_COMMA_m"/>
      <species id="M_ppbng_m_COMMA_c" name="Porphobilinogen" compartment="m_COMMA_c"/>
      <species id="M_ppcoa_m_COMMA_c" name="Propanoyl-CoA (C3:0CoA)" compartment="m_COMMA_c"/>
      <species id="M_ppcoa_m_COMMA_m" name="Propanoyl-CoA (C3:0CoA)" compartment="m_COMMA_m"/>
      <species id="M_ppi_m_COMMA_c" name="Diphosphate" compartment="m_COMMA_c"/>
      <species id="M_ppi_m_COMMA_r" name="Diphosphate" compartment="m_COMMA_r"/>
      <species id="M_ppi_m_COMMA_m" name="Diphosphate" compartment="m_COMMA_m"/>
      <species id="M_ppp9_m_COMMA_c" name="Protoporphyrin" compartment="m_COMMA_c"/>
      <species id="M_ppp9_m_COMMA_m" name="Protoporphyrin" compartment="m_COMMA_m"/>
      <species id="M_pppg9_m_COMMA_c" name="Protoporphyrinogen IX" compartment="m_COMMA_c"/>
      <species id="M_pppi_m_COMMA_c" name="Inorganic triphosphate" compartment="m_COMMA_c"/>
      <species id="M_pram_m_COMMA_c" name="5-Phospho-beta-D-ribosylamine" compartment="m_COMMA_c"/>
      <species id="M_pro_DASH_L_m_COMMA_c" name="L-Proline" compartment="m_COMMA_c"/>
      <species id="M_pro_DASH_L_m_COMMA_m" name="L-Proline" compartment="m_COMMA_m"/>
      <species id="M_prpp_m_COMMA_c" name="5-Phospho-alpha-D-ribose 1-diphosphate" compartment="m_COMMA_c"/>
      <species id="M_ps_Hsa_Myc_m_COMMA_c" name="&quot;Phosphatidylserine, human myocyte&quot;" compartment="m_COMMA_c"/>
      <species id="M_pser_DASH_L_m_COMMA_c" name="O-Phospho-L-serine" compartment="m_COMMA_c"/>
      <species id="M_ptcoa_m_COMMA_m" name="Pentanoyl-CoA (C5:0CoA)" compartment="m_COMMA_m"/>
      <species id="M_ptdca_m_COMMA_c" name="pentadecanoate (C15:0)" compartment="m_COMMA_c"/>
      <species id="M_ptrc_m_COMMA_c" name="Putrescine" compartment="m_COMMA_c"/>
      <species id="M_ptrc_m_COMMA_m" name="Putrescine" compartment="m_COMMA_m"/>
      <species id="M_pyr_m_COMMA_c" name="Pyruvate" compartment="m_COMMA_c"/>
      <species id="M_pyr_m_COMMA_m" name="Pyruvate" compartment="m_COMMA_m"/>
      <species id="M_q10h2_m_COMMA_m" name="Ubiquinol-10" compartment="m_COMMA_m"/>
      <species id="M_r5p_m_COMMA_c" name="alpha-D-Ribose 5-phosphate" compartment="m_COMMA_c"/>
      <species id="M_r5p_m_COMMA_r" name="alpha-D-Ribose 5-phosphate" compartment="m_COMMA_r"/>
      <species id="M_ru5p_DASH_D_m_COMMA_c" name="D-Ribulose 5-phosphate" compartment="m_COMMA_c"/>
      <species id="M_ru5p_DASH_D_m_COMMA_r" name="D-Ribulose 5-phosphate" compartment="m_COMMA_r"/>
      <species id="M_s7p_m_COMMA_c" name="Sedoheptulose 7-phosphate" compartment="m_COMMA_c"/>
      <species id="M_s7p_m_COMMA_r" name="Sedoheptulose 7-phosphate" compartment="m_COMMA_r"/>
      <species id="M_sarcs_m_COMMA_c" name="Sarcosine" compartment="m_COMMA_c"/>
      <species id="M_sarcs_m_COMMA_m" name="Sarcosine" compartment="m_COMMA_m"/>
      <species id="M_sarcs_m_COMMA_x" name="Sarcosine" compartment="m_COMMA_x"/>
      <species id="M_sbt_DASH_D_m_COMMA_c" name="D-Sorbitol" compartment="m_COMMA_c"/>
      <species id="M_ser_DASH_L_m_COMMA_c" name="L-Serine" compartment="m_COMMA_c"/>
      <species id="M_so3_m_COMMA_c" name="Sulfite" compartment="m_COMMA_c"/>
      <species id="M_so3_m_COMMA_m" name="Sulfite" compartment="m_COMMA_m"/>
      <species id="M_sphgmy_Hsa_Myc_m_COMMA_c" name="&quot;Sphingomyeline, human myocyte&quot;" compartment="m_COMMA_c"/>
      <species id="M_sphgn_m_COMMA_c" name="Sphinganine" compartment="m_COMMA_c"/>
      <species id="M_spmd_m_COMMA_c" name="Spermidine" compartment="m_COMMA_c"/>
      <species id="M_spyr_m_COMMA_c" name="3-Sulfinylpyruvate" compartment="m_COMMA_c"/>
      <species id="M_spyr_m_COMMA_m" name="3-Sulfinylpyruvate" compartment="m_COMMA_m"/>
      <species id="M_sql_m_COMMA_r" name="Squalene" compartment="m_COMMA_r"/>
      <species id="M_Ssq23epx_m_COMMA_r" name="&quot;(S)-Squalene-2,3-epoxide&quot;" compartment="m_COMMA_r"/>
      <species id="M_strcoa_m_COMMA_c" name="Stearyl-CoA (n-C18:0CoA)" compartment="m_COMMA_c"/>
      <species id="M_strcoa_m_COMMA_m" name="Stearyl-CoA (n-C18:0CoA)" compartment="m_COMMA_m"/>
      <species id="M_strcrn_m_COMMA_c" name="Stearoylcarnitine (C18:0Crn)" compartment="m_COMMA_c"/>
      <species id="M_strcrn_m_COMMA_m" name="Stearoylcarnitine (C18:0Crn)" compartment="m_COMMA_m"/>
      <species id="M_strdnccoa3_m_COMMA_c" name="&quot;stearidonyl coenzyme A (C18:4CoA, n-3)&quot;" compartment="m_COMMA_c"/>
      <species id="M_succ_m_COMMA_m" name="Succinate" compartment="m_COMMA_m"/>
      <species id="M_succoa_m_COMMA_m" name="Succinyl-CoA" compartment="m_COMMA_m"/>
      <species id="M_sucsal_m_COMMA_m" name="Succinic semialdehyde" compartment="m_COMMA_m"/>
      <species id="M_tdcoa_m_COMMA_c" name="Tetradecanoyl-CoA (n-C14:0CoA)" compartment="m_COMMA_c"/>
      <species id="M_tdcoa_m_COMMA_m" name="Tetradecanoyl-CoA (n-C14:0CoA)" compartment="m_COMMA_m"/>
      <species id="M_tdcrn_m_COMMA_c" name="tetradecanoylcarnitine (C14:0Crn)" compartment="m_COMMA_c"/>
      <species id="M_tdcrn_m_COMMA_m" name="tetradecanoylcarnitine (C14:0Crn)" compartment="m_COMMA_m"/>
      <species id="M_thbpt_m_COMMA_c" name="Tetrahydrobiopterin" compartment="m_COMMA_c"/>
      <species id="M_thf_m_COMMA_c" name="&quot;5,6,7,8-Tetrahydrofolate&quot;" compartment="m_COMMA_c"/>
      <species id="M_thf_m_COMMA_m" name="&quot;5,6,7,8-Tetrahydrofolate&quot;" compartment="m_COMMA_m"/>
      <species id="M_thr_DASH_L_m_COMMA_c" name="L-Threonine" compartment="m_COMMA_c"/>
      <species id="M_thymd_m_COMMA_c" name="Thymidine" compartment="m_COMMA_c"/>
      <species id="M_trdcoa_m_COMMA_m" name="tridecanoyl-CoA (C13:0CoA)" compartment="m_COMMA_m"/>
      <species id="M_trdox_m_COMMA_c" name="Oxidized thioredoxin" compartment="m_COMMA_c"/>
      <species id="M_trdrd_m_COMMA_c" name="Reduced thioredoxin" compartment="m_COMMA_c"/>
      <species id="M_triglyc_Hsa_Myc_m_COMMA_c" name="&quot;Triglyceride, Human Myocyte&quot;" compartment="m_COMMA_c"/>
      <species id="M_trp_DASH_L_m_COMMA_c" name="L-Tryptophan" compartment="m_COMMA_c"/>
      <species id="M_tsul_m_COMMA_c" name="Thiosulfate" compartment="m_COMMA_c"/>
      <species id="M_ttdca_m_COMMA_c" name="tetradecanoate (C14:0)" compartment="m_COMMA_c"/>
      <species id="M_tyr_DASH_L_m_COMMA_c" name="L-Tyrosine" compartment="m_COMMA_c"/>
      <species id="M_ubq10_m_COMMA_m" name="Ubiquinone-10" compartment="m_COMMA_m"/>
      <species id="M_udp_m_COMMA_c" name="UDP" compartment="m_COMMA_c"/>
      <species id="M_udpg_m_COMMA_c" name="UDPglucose" compartment="m_COMMA_c"/>
      <species id="M_ump_m_COMMA_c" name="UMP" compartment="m_COMMA_c"/>
      <species id="M_uppg3_m_COMMA_c" name="Uroporphyrinogen III" compartment="m_COMMA_c"/>
      <species id="M_urcan_m_COMMA_c" name="Urocanate" compartment="m_COMMA_c"/>
      <species id="M_urea_m_COMMA_c" name="Urea" compartment="m_COMMA_c"/>
      <species id="M_urea_m_COMMA_m" name="Urea" compartment="m_COMMA_m"/>
      <species id="M_uri_m_COMMA_c" name="Uridine" compartment="m_COMMA_c"/>
      <species id="M_utp_m_COMMA_c" name="UTP" compartment="m_COMMA_c"/>
      <species id="M_val_DASH_L_m_COMMA_c" name="L-Valine" compartment="m_COMMA_c"/>
      <species id="M_val_DASH_L_m_COMMA_m" name="L-Valine" compartment="m_COMMA_m"/>
      <species id="M_xmp_m_COMMA_c" name="Xanthosine 5'-phosphate" compartment="m_COMMA_c"/>
      <species id="M_xu5p_DASH_D_m_COMMA_c" name="D-Xylulose 5-phosphate" compartment="m_COMMA_c"/>
      <species id="M_xu5p_DASH_D_m_COMMA_r" name="D-Xylulose 5-phosphate" compartment="m_COMMA_r"/>
      <species id="M_zym_int2_m_COMMA_r" name="zymosterone" compartment="m_COMMA_r"/>
      <species id="M_zymst_m_COMMA_r" name="Zymosterol" compartment="m_COMMA_r"/>
      <species id="M_zymstnl_m_COMMA_r" name="Zymostenol" compartment="m_COMMA_r"/>
      <species id="M_3hbut_DASH_R_e" name="(R)-3-Hydroxybutanoate" compartment="e"/>
      <species id="M_3hmp_e" name="(S)-3-hydroxyisobutyrate" compartment="e"/>
      <species id="M_acac_e" name="Acetoacetate" compartment="e"/>
      <species id="M_ala_DASH_L_e" name="L-Alanine" compartment="e"/>
      <species id="M_arg_DASH_L_e" name="L-Arginine" compartment="e"/>
      <species id="M_asn_DASH_L_e" name="L-Asparagine" compartment="e"/>
      <species id="M_asp_DASH_L_e" name="L-Aspartate" compartment="e"/>
      <species id="M_chol_e" name="Choline" compartment="e"/>
      <species id="M_chsterol_e" name="Cholesterol" compartment="e"/>
      <species id="M_co2_e" name="CO2" compartment="e"/>
      <species id="M_crn_e" name="L-Carnitine" compartment="e"/>
      <species id="M_crtn_e" name="Creatinine" compartment="e"/>
      <species id="M_cys_DASH_L_e" name="L-Cysteine" compartment="e"/>
      <species id="M_dcsea9_e" name="&quot;docosenoate (C22:1, n-9)&quot;" compartment="e"/>
      <species id="M_dcshea3_e" name="&quot;docosahexaenoate (C22:6, n-3)&quot;" compartment="e"/>
      <species id="M_dcspea3_e" name="&quot;docosapentaenoate (C22:5, n-3)&quot;" compartment="e"/>
      <species id="M_dcspea6_e" name="&quot;docosapentaenoate (C22:5, n-6)&quot;" compartment="e"/>
      <species id="M_ddca_e" name="dodecanoate (C12:0)" compartment="e"/>
      <species id="M_ecsa_e" name="Eicosanoate (n-C20:0)" compartment="e"/>
      <species id="M_ecsea11_e" name="&quot;eicosenoate (C20:1, n-11)&quot;" compartment="e"/>
      <species id="M_ecsea9_e" name="&quot;eicosenoate (C20:1, n-9)&quot;" compartment="e"/>
      <species id="M_ecspea3_e" name="&quot;eicosapentaenoate (C20:5, n-3)&quot;" compartment="e"/>
      <species id="M_ecstea6_e" name="&quot;eicosatrienoate (C20:3, n-6)&quot;" compartment="e"/>
      <species id="M_ecstea9_e" name="&quot;eicosatrienoate (C20:3,n-9)&quot;" compartment="e"/>
      <species id="M_ecsttea3_e" name="&quot;eicosatetraenoate (C20:4, n-3)&quot;" compartment="e"/>
      <species id="M_ecsttea6_e" name="&quot;eicosatetraenoate (C20:4, n-6)&quot;" compartment="e"/>
      <species id="M_etoh_e" name="Ethanol" compartment="e"/>
      <species id="M_fe2_e" name="Fe2+" compartment="e"/>
      <species id="M_fru_e" name="D-Fructose" compartment="e"/>
      <species id="M_glc_DASH_D_e" name="D-Glucose" compartment="e"/>
      <species id="M_gln_DASH_L_e" name="L-Glutamine" compartment="e"/>
      <species id="M_glu_DASH_L_e" name="L-Glutamate" compartment="e"/>
      <species id="M_gly_e" name="Glycine" compartment="e"/>
      <species id="M_glyc_e" name="Glycerol" compartment="e"/>
      <species id="M_h_e" name="H+" compartment="e"/>
      <species id="M_h2o_e" name="H2O" compartment="e"/>
      <species id="M_hco3_e" name="Bicarbonate" compartment="e"/>
      <species id="M_hdca_e" name="hexadecanoate (n-C16:0)" compartment="e"/>
      <species id="M_hdcea7_e" name="&quot;hexadecenoate (C16:1, n-7)&quot;" compartment="e"/>
      <species id="M_hdcea9_e" name="&quot;hexadecenoate (C16:1, n-9)&quot;" compartment="e"/>
      <species id="M_his_DASH_L_e" name="L-Histidine" compartment="e"/>
      <species id="M_hpdca_e" name="heptadecanoate (C17:0)" compartment="e"/>
      <species id="M_hpdcea8_e" name="&quot;heptadecenoate (C17:1, n-8)&quot;" compartment="e"/>
      <species id="M_ile_DASH_L_e" name="L-Isoleucine" compartment="e"/>
      <species id="M_lac_DASH_D_e" name="D-Lactate" compartment="e"/>
      <species id="M_lac_DASH_L_e" name="L-Lactate" compartment="e"/>
      <species id="M_leu_DASH_L_e" name="L-Leucine" compartment="e"/>
      <species id="M_lys_DASH_L_e" name="L-Lysine" compartment="e"/>
      <species id="M_met_DASH_L_e" name="L-Methionine" compartment="e"/>
      <species id="M_na1_e" name="Sodium" compartment="e"/>
      <species id="M_nh4_e" name="Ammonium" compartment="e"/>
      <species id="M_o2_e" name="O2" compartment="e"/>
      <species id="M_ocdca_e" name="octadecanoate (n-C18:0)" compartment="e"/>
      <species id="M_ocdcea5_e" name="&quot;octadecenoate (C18:1, n-5)&quot;" compartment="e"/>
      <species id="M_ocdcea7_e" name="&quot;octadecenoate (C18:1, n-7)&quot;" compartment="e"/>
      <species id="M_ocdcea9_e" name="&quot;octadecenoate (C18:1, n-9)&quot;" compartment="e"/>
      <species id="M_ocdctra3_e" name="&quot;octadecatrienoate (C18:3, n-3)&quot;" compartment="e"/>
      <species id="M_ocdctra6_e" name="&quot;octadecatrienoate (C18:3, n-6)&quot;" compartment="e"/>
      <species id="M_ocddea6_e" name="&quot;octadecadienoate (C18:2, n-6)&quot;" compartment="e"/>
      <species id="M_ocsttea6_e" name="&quot;ocosatetraenoate (C22:4, n-6)&quot;" compartment="e"/>
      <species id="M_orn_DASH_L_e" name="L-Ornithine" compartment="e"/>
      <species id="M_phe_DASH_L_e" name="L-Phenylalanine" compartment="e"/>
      <species id="M_pheme_e" name="Protoheme" compartment="e"/>
      <species id="M_pi_e" name="Phosphate" compartment="e"/>
      <species id="M_pnto_DASH_R_e" name="(R)-Pantothenate" compartment="e"/>
      <species id="M_pro_DASH_L_e" name="L-Proline" compartment="e"/>
      <species id="M_ptdca_e" name="pentadecanoate (C15:0)" compartment="e"/>
      <species id="M_pyr_e" name="Pyruvate" compartment="e"/>
      <species id="M_ser_DASH_L_e" name="L-Serine" compartment="e"/>
      <species id="M_so3_e" name="Sulfite" compartment="e"/>
      <species id="M_thr_DASH_L_e" name="L-Threonine" compartment="e"/>
      <species id="M_trp_DASH_L_e" name="L-Tryptophan" compartment="e"/>
      <species id="M_ttdca_e" name="tetradecanoate (C14:0)" compartment="e"/>
      <species id="M_ttdcea5_e" name="&quot;tetradecenoate (C14:1, n-5)&quot;" compartment="e"/>
      <species id="M_ttdcea7_e" name="&quot;tetradecenoate (C14:1, n-7)&quot;" compartment="e"/>
      <species id="M_tyr_DASH_L_e" name="L-Tyrosine" compartment="e"/>
      <species id="M_urea_e" name="Urea" compartment="e"/>
      <species id="M_val_DASH_L_e" name="L-Valine" compartment="e"/>
    </listOfSpecies>
    <listOfReactions>
      <reaction id="R_A:Biomass_Hsa_Adp_1GAM" name="Biomass Demand, Human Adipocyte (biosynthetic GAM)" reversible="false">
        <listOfReactants>
          <speciesReference species="M_ala_DASH_L_a_COMMA_c" stoichiometry="0.02142"/>
          <speciesReference species="M_arg_DASH_L_a_COMMA_c" stoichiometry="0.01019"/>
          <speciesReference species="M_asn_DASH_L_a_COMMA_c" stoichiometry="0.01146"/>
          <speciesReference species="M_asp_DASH_L_a_COMMA_c" stoichiometry="0.01146"/>
          <speciesReference species="M_atp_a_COMMA_c" stoichiometry="1.06415"/>
          <speciesReference species="M_chsterol_a_COMMA_c" stoichiometry="0.2784"/>
          <speciesReference species="M_clpn_Hsa_Adp_a_COMMA_c" stoichiometry="9e-006"/>
          <speciesReference species="M_ctp_a_COMMA_c" stoichiometry="2.3e-005"/>
          <speciesReference species="M_cys_DASH_L_a_COMMA_c" stoichiometry="0.004265"/>
          <speciesReference species="M_datp_a_COMMA_c" stoichiometry="0.000244"/>
          <speciesReference species="M_dctp_a_COMMA_c" stoichiometry="0.000163"/>
          <speciesReference species="M_dgtp_a_COMMA_c" stoichiometry="0.000163"/>
          <speciesReference species="M_dttp_a_COMMA_c" stoichiometry="0.000244"/>
          <speciesReference species="M_fa_avg_Hsa_Adp_a_COMMA_c" stoichiometry="3.2e-005"/>
          <speciesReference species="M_gln_DASH_L_a_COMMA_c" stoichiometry="0.01407"/>
          <speciesReference species="M_glu_DASH_L_a_COMMA_c" stoichiometry="0.01407"/>
          <speciesReference species="M_gly_a_COMMA_c" stoichiometry="0.03261"/>
          <speciesReference species="M_glycogen_a_COMMA_c" stoichiometry="0.000537"/>
          <speciesReference species="M_gtp_a_COMMA_c" stoichiometry="2.6e-005"/>
          <speciesReference species="M_h2o_a_COMMA_c" stoichiometry="0.8183"/>
          <speciesReference species="M_his_DASH_L_a_COMMA_c" stoichiometry="0.004687"/>
          <speciesReference species="M_ile_DASH_L_a_COMMA_c" stoichiometry="0.01047"/>
          <speciesReference species="M_leu_DASH_L_a_COMMA_c" stoichiometry="0.02076"/>
          <speciesReference species="M_lys_DASH_L_a_COMMA_c" stoichiometry="0.01359"/>
          <speciesReference species="M_met_DASH_L_a_COMMA_c" stoichiometry="0.003172"/>
          <speciesReference species="M_pc_Hsa_Adp_a_COMMA_c" stoichiometry="0.000119"/>
          <speciesReference species="M_pe_Hsa_Adp_a_COMMA_c" stoichiometry="5.9e-005"/>
          <speciesReference species="M_phe_DASH_L_a_COMMA_c" stoichiometry="0.009515"/>
          <speciesReference species="M_pino_Hsa_Adp_a_COMMA_c" stoichiometry="2e-006"/>
          <speciesReference species="M_pro_DASH_L_a_COMMA_c" stoichiometry="0.01628"/>
          <speciesReference species="M_ps_Hsa_Adp_a_COMMA_c" stoichiometry="2e-006"/>
          <speciesReference species="M_ser_DASH_L_a_COMMA_c" stoichiometry="0.01353"/>
          <speciesReference species="M_sphgmy_Hsa_Adp_a_COMMA_c" stoichiometry="1.2e-005"/>
          <speciesReference species="M_thr_DASH_L_a_COMMA_c" stoichiometry="0.01167"/>
          <speciesReference species="M_triglyc_Hsa_Adp_a_COMMA_c" stoichiometry="0.000815"/>
          <speciesReference species="M_trp_DASH_L_a_COMMA_c" stoichiometry="0.001349"/>
          <speciesReference species="M_tyr_DASH_L_a_COMMA_c" stoichiometry="0.006359"/>
          <speciesReference species="M_utp_a_COMMA_c" stoichiometry="1.4e-005"/>
          <speciesReference species="M_val_DASH_L_a_COMMA_c" stoichiometry="0.01492"/>
        </listOfReactants>
        <listOfProducts>
          <speciesReference species="M_adp_a_COMMA_c" stoichiometry="1.06413"/>
          <speciesReference species="M_h_a_COMMA_c" stoichiometry="1.06413"/>
          <speciesReference species="M_pi_a_COMMA_c" stoichiometry="1.06413"/>
          <speciesReference species="M_ppi_a_COMMA_c" stoichiometry="0.000891"/>
        </listOfProducts>
        <kineticLaw>
          <math xmlns="http://www.w3.org/1998/Math/MathML">
            <ci> FLUX_VALUE </ci>
          </math>
          <listOfParameters>
            <parameter id="LOWER_BOUND" value="0" units="mmol_per_gDW_per_hr"/>
            <parameter id="UPPER_BOUND" value="1000" units="mmol_per_gDW_per_hr"/>
            <parameter id="FLUX_VALUE" value="0" units="mmol_per_gDW_per_hr"/>
            <parameter id="OBJECTIVE_COEFFICIENT" value="0" units="mmol_per_gDW_per_hr"/>
          </listOfParameters>
        </kineticLaw>
      </reaction>
      <reaction id="R_A:DM_triglyc_Hsa_Adp_LPAREN_c_RPAREN_" name="triglycerol demand,adipocyte cytosol" reversible="false">
        <listOfReactants>
          <speciesReference species="M_triglyc_Hsa_Adp_a_COMMA_c"/>
        </listOfReactants>
        <kineticLaw>
          <math xmlns="http://www.w3.org/1998/Math/MathML">
            <ci> FLUX_VALUE </ci>
          </math>
          <listOfParameters>
            <parameter id="LOWER_BOUND" value="-0.001" units="mmol_per_gDW_per_hr"/>
            <parameter id="UPPER_BOUND" value="0" units="mmol_per_gDW_per_hr"/>
            <parameter id="FLUX_VALUE" value="0" units="mmol_per_gDW_per_hr"/>
            <parameter id="OBJECTIVE_COEFFICIENT" value="0" units="mmol_per_gDW_per_hr"/>
          </listOfParameters>
        </kineticLaw>
      </reaction>
      <reaction id="R_M:Biomass_Hsa_Myc_35GAM" name="Biomass Demand, Human Myocyte (biosynthetic GAM)" reversible="false">
        <listOfReactants>
          <speciesReference species="M_ala_DASH_L_m_COMMA_c" stoichiometry="0.683"/>
          <speciesReference species="M_arg_DASH_L_m_COMMA_c" stoichiometry="0.3415"/>
          <speciesReference species="M_asn_DASH_L_m_COMMA_c" stoichiometry="0.4326"/>
          <speciesReference species="M_asp_DASH_L_m_COMMA_c" stoichiometry="0.4326"/>
          <speciesReference species="M_atp_m_COMMA_c" stoichiometry="34.82812"/>
          <speciesReference species="M_cholse_Hsa_Myc_m_COMMA_c" stoichiometry="3e-006"/>
          <speciesReference species="M_chsterol_m_COMMA_c" stoichiometry="0.003572"/>
          <speciesReference species="M_clpn_Hsa_Myc_m_COMMA_c" stoichiometry="1e-006"/>
          <speciesReference species="M_ctp_m_COMMA_c" stoichiometry="0.0157"/>
          <speciesReference species="M_cys_DASH_L_m_COMMA_c" stoichiometry="0.1606"/>
          <speciesReference species="M_datp_m_COMMA_c" stoichiometry="0.00524"/>
          <speciesReference species="M_dctp_m_COMMA_c" stoichiometry="0.003958"/>
          <speciesReference species="M_dgtp_m_COMMA_c" stoichiometry="0.00405"/>
          <speciesReference species="M_dttp_m_COMMA_c" stoichiometry="0.005351"/>
          <speciesReference species="M_gln_DASH_L_m_COMMA_c" stoichiometry="0.5379"/>
          <speciesReference species="M_glu_DASH_L_m_COMMA_c" stoichiometry="0.5379"/>
          <speciesReference species="M_gly_m_COMMA_c" stoichiometry="0.7627"/>
          <speciesReference species="M_glycogen_m_COMMA_c" stoichiometry="0.14703"/>
          <speciesReference species="M_gtp_m_COMMA_c" stoichiometry="0.01596"/>
          <speciesReference species="M_h2o_m_COMMA_c" stoichiometry="26.77627"/>
          <speciesReference species="M_his_DASH_L_m_COMMA_c" stoichiometry="0.1935"/>
          <speciesReference species="M_ile_DASH_L_m_COMMA_c" stoichiometry="0.3358"/>
          <speciesReference species="M_leu_DASH_L_m_COMMA_c" stoichiometry="0.6603"/>
          <speciesReference species="M_lys_DASH_L_m_COMMA_c" stoichiometry="0.6375"/>
          <speciesReference species="M_met_DASH_L_m_COMMA_c" stoichiometry="0.1423"/>
          <speciesReference species="M_pc_Hsa_Myc_m_COMMA_c" stoichiometry="7e-006"/>
          <speciesReference species="M_pe_Hsa_Myc_m_COMMA_c" stoichiometry="4e-006"/>
          <speciesReference species="M_phe_DASH_L_m_COMMA_c" stoichiometry="0.2561"/>
          <speciesReference species="M_pino_Hsa_Myc_m_COMMA_c" stoichiometry="1e-006"/>
          <speciesReference species="M_pro_DASH_L_m_COMMA_c" stoichiometry="0.4155"/>
          <speciesReference species="M_ps_Hsa_Myc_m_COMMA_c" stoichiometry="1e-006"/>
          <speciesReference species="M_ser_DASH_L_m_COMMA_c" stoichiometry="0.3984"/>
          <speciesReference species="M_sphgmy_Hsa_Myc_m_COMMA_c" stoichiometry="1e-006"/>
          <speciesReference species="M_thr_DASH_L_m_COMMA_c" stoichiometry="0.4269"/>
          <speciesReference species="M_triglyc_Hsa_Myc_m_COMMA_c" stoichiometry="6.9e-005"/>
          <speciesReference species="M_trp_DASH_L_m_COMMA_c" stoichiometry="0.043"/>
          <speciesReference species="M_tyr_DASH_L_m_COMMA_c" stoichiometry="0.1651"/>
          <speciesReference species="M_utp_m_COMMA_c" stoichiometry="0.009982"/>
          <speciesReference species="M_val_DASH_L_m_COMMA_c" stoichiometry="0.4781"/>
        </listOfReactants>
        <listOfProducts>
          <speciesReference species="M_adp_m_COMMA_c" stoichiometry="34.8178"/>
          <speciesReference species="M_h_m_COMMA_c" stoichiometry="34.8178"/>
          <speciesReference species="M_pi_m_COMMA_c" stoichiometry="34.8178"/>
          <speciesReference species="M_ppi_m_COMMA_c" stoichiometry="0.0705"/>
        </listOfProducts>
        <kineticLaw>
          <math xmlns="http://www.w3.org/1998/Math/MathML">
            <ci> FLUX_VALUE </ci>
          </math>
          <listOfParameters>
            <parameter id="LOWER_BOUND" value="0" units="mmol_per_gDW_per_hr"/>
            <parameter id="UPPER_BOUND" value="1000" units="mmol_per_gDW_per_hr"/>
            <parameter id="FLUX_VALUE" value="0" units="mmol_per_gDW_per_hr"/>
            <parameter id="OBJECTIVE_COEFFICIENT" value="0" units="mmol_per_gDW_per_hr"/>
          </listOfParameters>
        </kineticLaw>
      </reaction>
      <reaction id="R_M:DM_ala_DASH_L_LPAREN_c_RPAREN_" name="L-Alanine demand" reversible="false">
        <listOfReactants>
          <speciesReference species="M_ala_DASH_L_m_COMMA_c"/>
        </listOfReactants>
        <kineticLaw>
          <math xmlns="http://www.w3.org/1998/Math/MathML">
            <ci> FLUX_VALUE </ci>
          </math>
          <listOfParameters>
            <parameter id="LOWER_BOUND" value="-0.6029" units="mmol_per_gDW_per_hr"/>
            <parameter id="UPPER_BOUND" value="0" units="mmol_per_gDW_per_hr"/>
            <parameter id="FLUX_VALUE" value="0" units="mmol_per_gDW_per_hr"/>
            <parameter id="OBJECTIVE_COEFFICIENT" value="0" units="mmol_per_gDW_per_hr"/>
          </listOfParameters>
        </kineticLaw>
      </reaction>
      <reaction id="R_M:DM_arg_DASH_L_LPAREN_c_RPAREN_" name="L-Arginine demand" reversible="false">
        <listOfReactants>
          <speciesReference species="M_arg_DASH_L_m_COMMA_c"/>
        </listOfReactants>
        <kineticLaw>
          <math xmlns="http://www.w3.org/1998/Math/MathML">
            <ci> FLUX_VALUE </ci>
          </math>
          <listOfParameters>
            <parameter id="LOWER_BOUND" value="-0.3015" units="mmol_per_gDW_per_hr"/>
            <parameter id="UPPER_BOUND" value="0" units="mmol_per_gDW_per_hr"/>
            <parameter id="FLUX_VALUE" value="0" units="mmol_per_gDW_per_hr"/>
            <parameter id="OBJECTIVE_COEFFICIENT" value="0" units="mmol_per_gDW_per_hr"/>
          </listOfParameters>
        </kineticLaw>
      </reaction>
      <reaction id="R_M:DM_asn_DASH_L_LPAREN_c_RPAREN_" name="L-Asparagine demand" reversible="false">
        <listOfReactants>
          <speciesReference species="M_asn_DASH_L_m_COMMA_c"/>
        </listOfReactants>
        <kineticLaw>
          <math xmlns="http://www.w3.org/1998/Math/MathML">
            <ci> FLUX_VALUE </ci>
          </math>
          <listOfParameters>
            <parameter id="LOWER_BOUND" value="-0.3819" units="mmol_per_gDW_per_hr"/>
            <parameter id="UPPER_BOUND" value="0" units="mmol_per_gDW_per_hr"/>
            <parameter id="FLUX_VALUE" value="0" units="mmol_per_gDW_per_hr"/>
            <parameter id="OBJECTIVE_COEFFICIENT" value="0" units="mmol_per_gDW_per_hr"/>
          </listOfParameters>
        </kineticLaw>
      </reaction>
      <reaction id="R_M:DM_asp_DASH_L_LPAREN_c_RPAREN_" name="L-Aspartate demand" reversible="false">
        <listOfReactants>
          <speciesReference species="M_asp_DASH_L_m_COMMA_c"/>
        </listOfReactants>
        <kineticLaw>
          <math xmlns="http://www.w3.org/1998/Math/MathML">
            <ci> FLUX_VALUE </ci>
          </math>
          <listOfParameters>
            <parameter id="LOWER_BOUND" value="-0.3818" units="mmol_per_gDW_per_hr"/>
            <parameter id="UPPER_BOUND" value="0" units="mmol_per_gDW_per_hr"/>
            <parameter id="FLUX_VALUE" value="0" units="mmol_per_gDW_per_hr"/>
            <parameter id="OBJECTIVE_COEFFICIENT" value="0" units="mmol_per_gDW_per_hr"/>
          </listOfParameters>
        </kineticLaw>
      </reaction>
      <reaction id="R_M:DM_gln_DASH_L_LPAREN_c_RPAREN_" name="L-Glutamine demand" reversible="false">
        <listOfReactants>
          <speciesReference species="M_gln_DASH_L_m_COMMA_c"/>
        </listOfReactants>
        <kineticLaw>
          <math xmlns="http://www.w3.org/1998/Math/MathML">
            <ci> FLUX_VALUE </ci>
          </math>
          <listOfParameters>
            <parameter id="LOWER_BOUND" value="-0.4748" units="mmol_per_gDW_per_hr"/>
            <parameter id="UPPER_BOUND" value="0" units="mmol_per_gDW_per_hr"/>
            <parameter id="FLUX_VALUE" value="0" units="mmol_per_gDW_per_hr"/>
            <parameter id="OBJECTIVE_COEFFICIENT" value="0" units="mmol_per_gDW_per_hr"/>
          </listOfParameters>
        </kineticLaw>
      </reaction>
      <reaction id="R_M:DM_glu_DASH_L_LPAREN_c_RPAREN_" name="L-Glutamate demand" reversible="false">
        <listOfReactants>
          <speciesReference species="M_glu_DASH_L_m_COMMA_c"/>
        </listOfReactants>
        <kineticLaw>
          <math xmlns="http://www.w3.org/1998/Math/MathML">
            <ci> FLUX_VALUE </ci>
          </math>
          <listOfParameters>
            <parameter id="LOWER_BOUND" value="-0.4748" units="mmol_per_gDW_per_hr"/>
            <parameter id="UPPER_BOUND" value="0" units="mmol_per_gDW_per_hr"/>
            <parameter id="FLUX_VALUE" value="0" units="mmol_per_gDW_per_hr"/>
            <parameter id="OBJECTIVE_COEFFICIENT" value="0" units="mmol_per_gDW_per_hr"/>
          </listOfParameters>
        </kineticLaw>
      </reaction>
      <reaction id="R_M:DM_gly_LPAREN_c_RPAREN_" name="Glycine demand" reversible="false">
        <listOfReactants>
          <speciesReference species="M_gly_m_COMMA_c"/>
        </listOfReactants>
        <kineticLaw>
          <math xmlns="http://www.w3.org/1998/Math/MathML">
            <ci> FLUX_VALUE </ci>
          </math>
          <listOfParameters>
            <parameter id="LOWER_BOUND" value="-0.6732" units="mmol_per_gDW_per_hr"/>
            <parameter id="UPPER_BOUND" value="0" units="mmol_per_gDW_per_hr"/>
            <parameter id="FLUX_VALUE" value="0" units="mmol_per_gDW_per_hr"/>
            <parameter id="OBJECTIVE_COEFFICIENT" value="0" units="mmol_per_gDW_per_hr"/>
          </listOfParameters>
        </kineticLaw>
      </reaction>
      <reaction id="R_M:DM_his_DASH_L_LPAREN_c_RPAREN_" name="L-Histidine demand" reversible="false">
        <listOfReactants>
          <speciesReference species="M_his_DASH_L_m_COMMA_c"/>
        </listOfReactants>
        <kineticLaw>
          <math xmlns="http://www.w3.org/1998/Math/MathML">
            <ci> FLUX_VALUE </ci>
          </math>
          <listOfParameters>
            <parameter id="LOWER_BOUND" value="-0.1708" units="mmol_per_gDW_per_hr"/>
            <parameter id="UPPER_BOUND" value="0" units="mmol_per_gDW_per_hr"/>
            <parameter id="FLUX_VALUE" value="0" units="mmol_per_gDW_per_hr"/>
            <parameter id="OBJECTIVE_COEFFICIENT" value="0" units="mmol_per_gDW_per_hr"/>
          </listOfParameters>
        </kineticLaw>
      </reaction>
      <reaction id="R_M:DM_ile_DASH_L_LPAREN_c_RPAREN_" name="L-Isoleucine demand" reversible="false">
        <listOfReactants>
          <speciesReference species="M_ile_DASH_L_m_COMMA_c"/>
        </listOfReactants>
        <kineticLaw>
          <math xmlns="http://www.w3.org/1998/Math/MathML">
            <ci> FLUX_VALUE </ci>
          </math>
          <listOfParameters>
            <parameter id="LOWER_BOUND" value="-0.2964" units="mmol_per_gDW_per_hr"/>
            <parameter id="UPPER_BOUND" value="0" units="mmol_per_gDW_per_hr"/>
            <parameter id="FLUX_VALUE" value="0" units="mmol_per_gDW_per_hr"/>
            <parameter id="OBJECTIVE_COEFFICIENT" value="0" units="mmol_per_gDW_per_hr"/>
          </listOfParameters>
        </kineticLaw>
      </reaction>
      <reaction id="R_M:DM_leu_DASH_L_LPAREN_c_RPAREN_" name="L-Leucine demand" reversible="false">
        <listOfReactants>
          <speciesReference species="M_leu_DASH_L_m_COMMA_c"/>
        </listOfReactants>
        <kineticLaw>
          <math xmlns="http://www.w3.org/1998/Math/MathML">
            <ci> FLUX_VALUE </ci>
          </math>
          <listOfParameters>
            <parameter id="LOWER_BOUND" value="-0.5828" units="mmol_per_gDW_per_hr"/>
            <parameter id="UPPER_BOUND" value="0" units="mmol_per_gDW_per_hr"/>
            <parameter id="FLUX_VALUE" value="0" units="mmol_per_gDW_per_hr"/>
            <parameter id="OBJECTIVE_COEFFICIENT" value="0" units="mmol_per_gDW_per_hr"/>
          </listOfParameters>
        </kineticLaw>
      </reaction>
      <reaction id="R_M:DM_lys_DASH_L_LPAREN_c_RPAREN_" name="L-Lysine demand" reversible="false">
        <listOfReactants>
          <speciesReference species="M_lys_DASH_L_m_COMMA_c"/>
        </listOfReactants>
        <kineticLaw>
          <math xmlns="http://www.w3.org/1998/Math/MathML">
            <ci> FLUX_VALUE </ci>
          </math>
          <listOfParameters>
            <parameter id="LOWER_BOUND" value="-0.5627" units="mmol_per_gDW_per_hr"/>
            <parameter id="UPPER_BOUND" value="0" units="mmol_per_gDW_per_hr"/>
            <parameter id="FLUX_VALUE" value="0" units="mmol_per_gDW_per_hr"/>
            <parameter id="OBJECTIVE_COEFFICIENT" value="0" units="mmol_per_gDW_per_hr"/>
          </listOfParameters>
        </kineticLaw>
      </reaction>
      <reaction id="R_M:DM_met_DASH_L_LPAREN_c_RPAREN_" name="MET demand" reversible="false">
        <listOfReactants>
          <speciesReference species="M_met_DASH_L_m_COMMA_c"/>
        </listOfReactants>
        <kineticLaw>
          <math xmlns="http://www.w3.org/1998/Math/MathML">
            <ci> FLUX_VALUE </ci>
          </math>
          <listOfParameters>
            <parameter id="LOWER_BOUND" value="-0.1256" units="mmol_per_gDW_per_hr"/>
            <parameter id="UPPER_BOUND" value="0" units="mmol_per_gDW_per_hr"/>
            <parameter id="FLUX_VALUE" value="0" units="mmol_per_gDW_per_hr"/>
            <parameter id="OBJECTIVE_COEFFICIENT" value="0" units="mmol_per_gDW_per_hr"/>
          </listOfParameters>
        </kineticLaw>
      </reaction>
      <reaction id="R_M:DM_phe_DASH_L_LPAREN_c_RPAREN_" name="L-Phenylalanine demand" reversible="false">
        <listOfReactants>
          <speciesReference species="M_phe_DASH_L_m_COMMA_c"/>
        </listOfReactants>
        <kineticLaw>
          <math xmlns="http://www.w3.org/1998/Math/MathML">
            <ci> FLUX_VALUE </ci>
          </math>
          <listOfParameters>
            <parameter id="LOWER_BOUND" value="-0.2261" units="mmol_per_gDW_per_hr"/>
            <parameter id="UPPER_BOUND" value="0" units="mmol_per_gDW_per_hr"/>
            <parameter id="FLUX_VALUE" value="0" units="mmol_per_gDW_per_hr"/>
            <parameter id="OBJECTIVE_COEFFICIENT" value="0" units="mmol_per_gDW_per_hr"/>
          </listOfParameters>
        </kineticLaw>
      </reaction>
      <reaction id="R_M:DM_pro_DASH_L_LPAREN_c_RPAREN_" name="L-Proline demand" reversible="false">
        <listOfReactants>
          <speciesReference species="M_pro_DASH_L_m_COMMA_c"/>
        </listOfReactants>
        <kineticLaw>
          <math xmlns="http://www.w3.org/1998/Math/MathML">
            <ci> FLUX_VALUE </ci>
          </math>
          <listOfParameters>
            <parameter id="LOWER_BOUND" value="-0.3668" units="mmol_per_gDW_per_hr"/>
            <parameter id="UPPER_BOUND" value="0" units="mmol_per_gDW_per_hr"/>
            <parameter id="FLUX_VALUE" value="0" units="mmol_per_gDW_per_hr"/>
            <parameter id="OBJECTIVE_COEFFICIENT" value="0" units="mmol_per_gDW_per_hr"/>
          </listOfParameters>
        </kineticLaw>
      </reaction>
      <reaction id="R_M:DM_ser_DASH_L_LPAREN_c_RPAREN_" name="L-Serine demand" reversible="false">
        <listOfReactants>
          <speciesReference species="M_ser_DASH_L_m_COMMA_c"/>
        </listOfReactants>
        <kineticLaw>
          <math xmlns="http://www.w3.org/1998/Math/MathML">
            <ci> FLUX_VALUE </ci>
          </math>
          <listOfParameters>
            <parameter id="LOWER_BOUND" value="-0.3517" units="mmol_per_gDW_per_hr"/>
            <parameter id="UPPER_BOUND" value="0" units="mmol_per_gDW_per_hr"/>
            <parameter id="FLUX_VALUE" value="0" units="mmol_per_gDW_per_hr"/>
            <parameter id="OBJECTIVE_COEFFICIENT" value="0" units="mmol_per_gDW_per_hr"/>
          </listOfParameters>
        </kineticLaw>
      </reaction>
      <reaction id="R_M:DM_thr_DASH_L_LPAREN_c_RPAREN_" name="L-Threonine demand" reversible="false">
        <listOfReactants>
          <speciesReference species="M_thr_DASH_L_m_COMMA_c"/>
        </listOfReactants>
        <kineticLaw>
          <math xmlns="http://www.w3.org/1998/Math/MathML">
            <ci> FLUX_VALUE </ci>
          </math>
          <listOfParameters>
            <parameter id="LOWER_BOUND" value="-0.3768" units="mmol_per_gDW_per_hr"/>
            <parameter id="UPPER_BOUND" value="0" units="mmol_per_gDW_per_hr"/>
            <parameter id="FLUX_VALUE" value="0" units="mmol_per_gDW_per_hr"/>
            <parameter id="OBJECTIVE_COEFFICIENT" value="0" units="mmol_per_gDW_per_hr"/>
          </listOfParameters>
        </kineticLaw>
      </reaction>
      <reaction id="R_M:DM_tyr_DASH_L_LPAREN_c_RPAREN_" name="L-Tyrosine demand" reversible="false">
        <listOfReactants>
          <speciesReference species="M_tyr_DASH_L_m_COMMA_c"/>
        </listOfReactants>
        <kineticLaw>
          <math xmlns="http://www.w3.org/1998/Math/MathML">
            <ci> FLUX_VALUE </ci>
          </math>
          <listOfParameters>
            <parameter id="LOWER_BOUND" value="-0.1457" units="mmol_per_gDW_per_hr"/>
            <parameter id="UPPER_BOUND" value="0" units="mmol_per_gDW_per_hr"/>
            <parameter id="FLUX_VALUE" value="0" units="mmol_per_gDW_per_hr"/>
            <parameter id="OBJECTIVE_COEFFICIENT" value="0" units="mmol_per_gDW_per_hr"/>
          </listOfParameters>
        </kineticLaw>
      </reaction>
      <reaction id="R_M:DM_val_DASH_L_LPAREN_c_RPAREN_" name="L-Valine demand" reversible="false">
        <listOfReactants>
          <speciesReference species="M_val_DASH_L_m_COMMA_c"/>
        </listOfReactants>
        <kineticLaw>
          <math xmlns="http://www.w3.org/1998/Math/MathML">
            <ci> FLUX_VALUE </ci>
          </math>
          <listOfParameters>
            <parameter id="LOWER_BOUND" value="-0.422" units="mmol_per_gDW_per_hr"/>
            <parameter id="UPPER_BOUND" value="0" units="mmol_per_gDW_per_hr"/>
            <parameter id="FLUX_VALUE" value="0" units="mmol_per_gDW_per_hr"/>
            <parameter id="OBJECTIVE_COEFFICIENT" value="0" units="mmol_per_gDW_per_hr"/>
          </listOfParameters>
        </kineticLaw>
      </reaction>
      <reaction id="R_EX_3hbut_DASH_R_LPAREN_bl_RPAREN_" name="(R)-3-Hydroxybutanoate exchange">
        <listOfReactants>
          <speciesReference species="M_3hbut_DASH_R_bl"/>
        </listOfReactants>
        <kineticLaw>
          <math xmlns="http://www.w3.org/1998/Math/MathML">
            <ci> FLUX_VALUE </ci>
          </math>
          <listOfParameters>
            <parameter id="LOWER_BOUND" value="0" units="mmol_per_gDW_per_hr"/>
            <parameter id="UPPER_BOUND" value="1000" units="mmol_per_gDW_per_hr"/>
            <parameter id="FLUX_VALUE" value="0" units="mmol_per_gDW_per_hr"/>
            <parameter id="OBJECTIVE_COEFFICIENT" value="0" units="mmol_per_gDW_per_hr"/>
          </listOfParameters>
        </kineticLaw>
      </reaction>
      <reaction id="R_EX_3hmp_LPAREN_bl_RPAREN_" name="(S)-3-hydroxyisobutyrate exchange">
        <listOfReactants>
          <speciesReference species="M_3hmp_bl"/>
        </listOfReactants>
        <kineticLaw>
          <math xmlns="http://www.w3.org/1998/Math/MathML">
            <ci> FLUX_VALUE </ci>
          </math>
          <listOfParameters>
            <parameter id="LOWER_BOUND" value="0" units="mmol_per_gDW_per_hr"/>
            <parameter id="UPPER_BOUND" value="0" units="mmol_per_gDW_per_hr"/>
            <parameter id="FLUX_VALUE" value="0" units="mmol_per_gDW_per_hr"/>
            <parameter id="OBJECTIVE_COEFFICIENT" value="0" units="mmol_per_gDW_per_hr"/>
          </listOfParameters>
        </kineticLaw>
      </reaction>
      <reaction id="R_EX_ac_LPAREN_bl_RPAREN_" name="Acetate exchange">
        <listOfReactants>
          <speciesReference species="M_ac_bl"/>
        </listOfReactants>
        <kineticLaw>
          <math xmlns="http://www.w3.org/1998/Math/MathML">
            <ci> FLUX_VALUE </ci>
          </math>
          <listOfParameters>
            <parameter id="LOWER_BOUND" value="0" units="mmol_per_gDW_per_hr"/>
            <parameter id="UPPER_BOUND" value="0" units="mmol_per_gDW_per_hr"/>
            <parameter id="FLUX_VALUE" value="0" units="mmol_per_gDW_per_hr"/>
            <parameter id="OBJECTIVE_COEFFICIENT" value="0" units="mmol_per_gDW_per_hr"/>
          </listOfParameters>
        </kineticLaw>
      </reaction>
      <reaction id="R_EX_acac_LPAREN_bl_RPAREN_" name="Acetoacetate exchange">
        <listOfReactants>
          <speciesReference species="M_acac_bl"/>
        </listOfReactants>
        <kineticLaw>
          <math xmlns="http://www.w3.org/1998/Math/MathML">
            <ci> FLUX_VALUE </ci>
          </math>
          <listOfParameters>
            <parameter id="LOWER_BOUND" value="0" units="mmol_per_gDW_per_hr"/>
            <parameter id="UPPER_BOUND" value="1000" units="mmol_per_gDW_per_hr"/>
            <parameter id="FLUX_VALUE" value="0" units="mmol_per_gDW_per_hr"/>
            <parameter id="OBJECTIVE_COEFFICIENT" value="0" units="mmol_per_gDW_per_hr"/>
          </listOfParameters>
        </kineticLaw>
      </reaction>
      <reaction id="R_EX_ala_DASH_L_LPAREN_bl_RPAREN_" name="L-Alanine exchange">
        <listOfReactants>
          <speciesReference species="M_ala_DASH_L_bl"/>
        </listOfReactants>
        <kineticLaw>
          <math xmlns="http://www.w3.org/1998/Math/MathML">
            <ci> FLUX_VALUE </ci>
          </math>
          <listOfParameters>
            <parameter id="LOWER_BOUND" value="0" units="mmol_per_gDW_per_hr"/>
            <parameter id="UPPER_BOUND" value="0" units="mmol_per_gDW_per_hr"/>
            <parameter id="FLUX_VALUE" value="0" units="mmol_per_gDW_per_hr"/>
            <parameter id="OBJECTIVE_COEFFICIENT" value="0" units="mmol_per_gDW_per_hr"/>
          </listOfParameters>
        </kineticLaw>
      </reaction>
      <reaction id="R_EX_arg_DASH_L_LPAREN_bl_RPAREN_" name="L-Arginine exchange">
        <listOfReactants>
          <speciesReference species="M_arg_DASH_L_bl"/>
        </listOfReactants>
        <kineticLaw>
          <math xmlns="http://www.w3.org/1998/Math/MathML">
            <ci> FLUX_VALUE </ci>
          </math>
          <listOfParameters>
            <parameter id="LOWER_BOUND" value="0" units="mmol_per_gDW_per_hr"/>
            <parameter id="UPPER_BOUND" value="0" units="mmol_per_gDW_per_hr"/>
            <parameter id="FLUX_VALUE" value="0" units="mmol_per_gDW_per_hr"/>
            <parameter id="OBJECTIVE_COEFFICIENT" value="0" units="mmol_per_gDW_per_hr"/>
          </listOfParameters>
        </kineticLaw>
      </reaction>
      <reaction id="R_EX_asn_DASH_L_LPAREN_bl_RPAREN_" name="L-Asparagine exchange">
        <listOfReactants>
          <speciesReference species="M_asn_DASH_L_bl"/>
        </listOfReactants>
        <kineticLaw>
          <math xmlns="http://www.w3.org/1998/Math/MathML">
            <ci> FLUX_VALUE </ci>
          </math>
          <listOfParameters>
            <parameter id="LOWER_BOUND" value="0" units="mmol_per_gDW_per_hr"/>
            <parameter id="UPPER_BOUND" value="0" units="mmol_per_gDW_per_hr"/>
            <parameter id="FLUX_VALUE" value="0" units="mmol_per_gDW_per_hr"/>
            <parameter id="OBJECTIVE_COEFFICIENT" value="0" units="mmol_per_gDW_per_hr"/>
          </listOfParameters>
        </kineticLaw>
      </reaction>
      <reaction id="R_EX_asp_DASH_L_LPAREN_bl_RPAREN_" name="L-Aspartate exchange">
        <listOfReactants>
          <speciesReference species="M_asp_DASH_L_bl"/>
        </listOfReactants>
        <kineticLaw>
          <math xmlns="http://www.w3.org/1998/Math/MathML">
            <ci> FLUX_VALUE </ci>
          </math>
          <listOfParameters>
            <parameter id="LOWER_BOUND" value="0" units="mmol_per_gDW_per_hr"/>
            <parameter id="UPPER_BOUND" value="0" units="mmol_per_gDW_per_hr"/>
            <parameter id="FLUX_VALUE" value="0" units="mmol_per_gDW_per_hr"/>
            <parameter id="OBJECTIVE_COEFFICIENT" value="0" units="mmol_per_gDW_per_hr"/>
          </listOfParameters>
        </kineticLaw>
      </reaction>
      <reaction id="R_EX_chol_LPAREN_bl_RPAREN_" name="Choline exchange">
        <listOfReactants>
          <speciesReference species="M_chol_bl"/>
        </listOfReactants>
        <kineticLaw>
          <math xmlns="http://www.w3.org/1998/Math/MathML">
            <ci> FLUX_VALUE </ci>
          </math>
          <listOfParameters>
            <parameter id="LOWER_BOUND" value="0" units="mmol_per_gDW_per_hr"/>
            <parameter id="UPPER_BOUND" value="0" units="mmol_per_gDW_per_hr"/>
            <parameter id="FLUX_VALUE" value="0" units="mmol_per_gDW_per_hr"/>
            <parameter id="OBJECTIVE_COEFFICIENT" value="0" units="mmol_per_gDW_per_hr"/>
          </listOfParameters>
        </kineticLaw>
      </reaction>
      <reaction id="R_EX_cholse_Hsa_Hep_LPAREN_bl_RPAREN_" name="Cholesterol ester, hepatocyte exchange">
        <listOfReactants>
          <speciesReference species="M_cholse_Hsa_Hep_bl"/>
        </listOfReactants>
        <kineticLaw>
          <math xmlns="http://www.w3.org/1998/Math/MathML">
            <ci> FLUX_VALUE </ci>
          </math>
          <listOfParameters>
            <parameter id="LOWER_BOUND" value="0" units="mmol_per_gDW_per_hr"/>
            <parameter id="UPPER_BOUND" value="0" units="mmol_per_gDW_per_hr"/>
            <parameter id="FLUX_VALUE" value="0" units="mmol_per_gDW_per_hr"/>
            <parameter id="OBJECTIVE_COEFFICIENT" value="0" units="mmol_per_gDW_per_hr"/>
          </listOfParameters>
        </kineticLaw>
      </reaction>
      <reaction id="R_EX_chsterol_LPAREN_bl_RPAREN_" name="Cholesterol exchange">
        <listOfReactants>
          <speciesReference species="M_chsterol_bl"/>
        </listOfReactants>
        <kineticLaw>
          <math xmlns="http://www.w3.org/1998/Math/MathML">
            <ci> FLUX_VALUE </ci>
          </math>
          <listOfParameters>
            <parameter id="LOWER_BOUND" value="0" units="mmol_per_gDW_per_hr"/>
            <parameter id="UPPER_BOUND" value="0" units="mmol_per_gDW_per_hr"/>
            <parameter id="FLUX_VALUE" value="0" units="mmol_per_gDW_per_hr"/>
            <parameter id="OBJECTIVE_COEFFICIENT" value="0" units="mmol_per_gDW_per_hr"/>
          </listOfParameters>
        </kineticLaw>
      </reaction>
      <reaction id="R_EX_co2_LPAREN_bl_RPAREN_" name="CO2 exchange">
        <listOfReactants>
          <speciesReference species="M_co2_bl"/>
        </listOfReactants>
        <kineticLaw>
          <math xmlns="http://www.w3.org/1998/Math/MathML">
            <ci> FLUX_VALUE </ci>
          </math>
          <listOfParameters>
            <parameter id="LOWER_BOUND" value="0" units="mmol_per_gDW_per_hr"/>
            <parameter id="UPPER_BOUND" value="0" units="mmol_per_gDW_per_hr"/>
            <parameter id="FLUX_VALUE" value="0" units="mmol_per_gDW_per_hr"/>
            <parameter id="OBJECTIVE_COEFFICIENT" value="0" units="mmol_per_gDW_per_hr"/>
          </listOfParameters>
        </kineticLaw>
      </reaction>
      <reaction id="R_EX_creat_LPAREN_bl_RPAREN_" name="Creatine exchange">
        <listOfReactants>
          <speciesReference species="M_creat_bl"/>
        </listOfReactants>
        <kineticLaw>
          <math xmlns="http://www.w3.org/1998/Math/MathML">
            <ci> FLUX_VALUE </ci>
          </math>
          <listOfParameters>
            <parameter id="LOWER_BOUND" value="0" units="mmol_per_gDW_per_hr"/>
            <parameter id="UPPER_BOUND" value="0" units="mmol_per_gDW_per_hr"/>
            <parameter id="FLUX_VALUE" value="0" units="mmol_per_gDW_per_hr"/>
            <parameter id="OBJECTIVE_COEFFICIENT" value="0" units="mmol_per_gDW_per_hr"/>
          </listOfParameters>
        </kineticLaw>
      </reaction>
      <reaction id="R_EX_crn_LPAREN_bl_RPAREN_" name="L-Carnitine exchange">
        <listOfReactants>
          <speciesReference species="M_crn_bl"/>
        </listOfReactants>
        <kineticLaw>
          <math xmlns="http://www.w3.org/1998/Math/MathML">
            <ci> FLUX_VALUE </ci>
          </math>
          <listOfParameters>
            <parameter id="LOWER_BOUND" value="0" units="mmol_per_gDW_per_hr"/>
            <parameter id="UPPER_BOUND" value="0" units="mmol_per_gDW_per_hr"/>
            <parameter id="FLUX_VALUE" value="0" units="mmol_per_gDW_per_hr"/>
            <parameter id="OBJECTIVE_COEFFICIENT" value="0" units="mmol_per_gDW_per_hr"/>
          </listOfParameters>
        </kineticLaw>
      </reaction>
      <reaction id="R_EX_crtn_LPAREN_bl_RPAREN_" name="Creatinine exchange">
        <listOfReactants>
          <speciesReference species="M_crtn_bl"/>
        </listOfReactants>
        <kineticLaw>
          <math xmlns="http://www.w3.org/1998/Math/MathML">
            <ci> FLUX_VALUE </ci>
          </math>
          <listOfParameters>
            <parameter id="LOWER_BOUND" value="0" units="mmol_per_gDW_per_hr"/>
            <parameter id="UPPER_BOUND" value="0" units="mmol_per_gDW_per_hr"/>
            <parameter id="FLUX_VALUE" value="0" units="mmol_per_gDW_per_hr"/>
            <parameter id="OBJECTIVE_COEFFICIENT" value="0" units="mmol_per_gDW_per_hr"/>
          </listOfParameters>
        </kineticLaw>
      </reaction>
      <reaction id="R_EX_cys_DASH_L_LPAREN_bl_RPAREN_" name="L-Cysteine exchange">
        <listOfReactants>
          <speciesReference species="M_cys_DASH_L_bl"/>
        </listOfReactants>
        <kineticLaw>
          <math xmlns="http://www.w3.org/1998/Math/MathML">
            <ci> FLUX_VALUE </ci>
          </math>
          <listOfParameters>
            <parameter id="LOWER_BOUND" value="0" units="mmol_per_gDW_per_hr"/>
            <parameter id="UPPER_BOUND" value="0" units="mmol_per_gDW_per_hr"/>
            <parameter id="FLUX_VALUE" value="0" units="mmol_per_gDW_per_hr"/>
            <parameter id="OBJECTIVE_COEFFICIENT" value="0" units="mmol_per_gDW_per_hr"/>
          </listOfParameters>
        </kineticLaw>
      </reaction>
      <reaction id="R_EX_dcsea9_LPAREN_bl_RPAREN_" name="docosenoate (C22:1, n-9) exchange">
        <listOfReactants>
          <speciesReference species="M_dcsea9_bl"/>
        </listOfReactants>
        <kineticLaw>
          <math xmlns="http://www.w3.org/1998/Math/MathML">
            <ci> FLUX_VALUE </ci>
          </math>
          <listOfParameters>
            <parameter id="LOWER_BOUND" value="0" units="mmol_per_gDW_per_hr"/>
            <parameter id="UPPER_BOUND" value="0" units="mmol_per_gDW_per_hr"/>
            <parameter id="FLUX_VALUE" value="0" units="mmol_per_gDW_per_hr"/>
            <parameter id="OBJECTIVE_COEFFICIENT" value="0" units="mmol_per_gDW_per_hr"/>
          </listOfParameters>
        </kineticLaw>
      </reaction>
      <reaction id="R_EX_dcshea3_LPAREN_bl_RPAREN_" name="docosahexaenoate (C22:6, n-3) exchange">
        <listOfReactants>
          <speciesReference species="M_dcshea3_bl"/>
        </listOfReactants>
        <kineticLaw>
          <math xmlns="http://www.w3.org/1998/Math/MathML">
            <ci> FLUX_VALUE </ci>
          </math>
          <listOfParameters>
            <parameter id="LOWER_BOUND" value="0" units="mmol_per_gDW_per_hr"/>
            <parameter id="UPPER_BOUND" value="0" units="mmol_per_gDW_per_hr"/>
            <parameter id="FLUX_VALUE" value="0" units="mmol_per_gDW_per_hr"/>
            <parameter id="OBJECTIVE_COEFFICIENT" value="0" units="mmol_per_gDW_per_hr"/>
          </listOfParameters>
        </kineticLaw>
      </reaction>
      <reaction id="R_EX_dcspea3_LPAREN_bl_RPAREN_" name="docosapentaenoate (C22:5, n-3) exchange">
        <listOfReactants>
          <speciesReference species="M_dcspea3_bl"/>
        </listOfReactants>
        <kineticLaw>
          <math xmlns="http://www.w3.org/1998/Math/MathML">
            <ci> FLUX_VALUE </ci>
          </math>
          <listOfParameters>
            <parameter id="LOWER_BOUND" value="0" units="mmol_per_gDW_per_hr"/>
            <parameter id="UPPER_BOUND" value="0" units="mmol_per_gDW_per_hr"/>
            <parameter id="FLUX_VALUE" value="0" units="mmol_per_gDW_per_hr"/>
            <parameter id="OBJECTIVE_COEFFICIENT" value="0" units="mmol_per_gDW_per_hr"/>
          </listOfParameters>
        </kineticLaw>
      </reaction>
      <reaction id="R_EX_dcspea6_LPAREN_bl_RPAREN_" name="docosapentaenoate (C22:5, n-6) exchange">
        <listOfReactants>
          <speciesReference species="M_dcspea6_bl"/>
        </listOfReactants>
        <kineticLaw>
          <math xmlns="http://www.w3.org/1998/Math/MathML">
            <ci> FLUX_VALUE </ci>
          </math>
          <listOfParameters>
            <parameter id="LOWER_BOUND" value="0" units="mmol_per_gDW_per_hr"/>
            <parameter id="UPPER_BOUND" value="0" units="mmol_per_gDW_per_hr"/>
            <parameter id="FLUX_VALUE" value="0" units="mmol_per_gDW_per_hr"/>
            <parameter id="OBJECTIVE_COEFFICIENT" value="0" units="mmol_per_gDW_per_hr"/>
          </listOfParameters>
        </kineticLaw>
      </reaction>
      <reaction id="R_EX_ddca_LPAREN_bl_RPAREN_" name="dodecanoate (C12:0) exchange">
        <listOfReactants>
          <speciesReference species="M_ddca_bl"/>
        </listOfReactants>
        <kineticLaw>
          <math xmlns="http://www.w3.org/1998/Math/MathML">
            <ci> FLUX_VALUE </ci>
          </math>
          <listOfParameters>
            <parameter id="LOWER_BOUND" value="0" units="mmol_per_gDW_per_hr"/>
            <parameter id="UPPER_BOUND" value="0" units="mmol_per_gDW_per_hr"/>
            <parameter id="FLUX_VALUE" value="0" units="mmol_per_gDW_per_hr"/>
            <parameter id="OBJECTIVE_COEFFICIENT" value="0" units="mmol_per_gDW_per_hr"/>
          </listOfParameters>
        </kineticLaw>
      </reaction>
      <reaction id="R_EX_ecsa_LPAREN_bl_RPAREN_" name="Eicosanoate (n-C20:0) exchange">
        <listOfReactants>
          <speciesReference species="M_ecsa_bl"/>
        </listOfReactants>
        <kineticLaw>
          <math xmlns="http://www.w3.org/1998/Math/MathML">
            <ci> FLUX_VALUE </ci>
          </math>
          <listOfParameters>
            <parameter id="LOWER_BOUND" value="0" units="mmol_per_gDW_per_hr"/>
            <parameter id="UPPER_BOUND" value="0" units="mmol_per_gDW_per_hr"/>
            <parameter id="FLUX_VALUE" value="0" units="mmol_per_gDW_per_hr"/>
            <parameter id="OBJECTIVE_COEFFICIENT" value="0" units="mmol_per_gDW_per_hr"/>
          </listOfParameters>
        </kineticLaw>
      </reaction>
      <reaction id="R_EX_ecsea11_LPAREN_bl_RPAREN_" name="eicosenoate (C20:1, n-11) exchange">
        <listOfReactants>
          <speciesReference species="M_ecsea11_bl"/>
        </listOfReactants>
        <kineticLaw>
          <math xmlns="http://www.w3.org/1998/Math/MathML">
            <ci> FLUX_VALUE </ci>
          </math>
          <listOfParameters>
            <parameter id="LOWER_BOUND" value="0" units="mmol_per_gDW_per_hr"/>
            <parameter id="UPPER_BOUND" value="0" units="mmol_per_gDW_per_hr"/>
            <parameter id="FLUX_VALUE" value="0" units="mmol_per_gDW_per_hr"/>
            <parameter id="OBJECTIVE_COEFFICIENT" value="0" units="mmol_per_gDW_per_hr"/>
          </listOfParameters>
        </kineticLaw>
      </reaction>
      <reaction id="R_EX_ecsea9_LPAREN_bl_RPAREN_" name="eicosenoate (C20:1, n-9) exchange">
        <listOfReactants>
          <speciesReference species="M_ecsea9_bl"/>
        </listOfReactants>
        <kineticLaw>
          <math xmlns="http://www.w3.org/1998/Math/MathML">
            <ci> FLUX_VALUE </ci>
          </math>
          <listOfParameters>
            <parameter id="LOWER_BOUND" value="0" units="mmol_per_gDW_per_hr"/>
            <parameter id="UPPER_BOUND" value="0" units="mmol_per_gDW_per_hr"/>
            <parameter id="FLUX_VALUE" value="0" units="mmol_per_gDW_per_hr"/>
            <parameter id="OBJECTIVE_COEFFICIENT" value="0" units="mmol_per_gDW_per_hr"/>
          </listOfParameters>
        </kineticLaw>
      </reaction>
      <reaction id="R_EX_ecspea3_LPAREN_bl_RPAREN_" name="eicosapentaenoate (C20:5, n-3) exchange">
        <listOfReactants>
          <speciesReference species="M_ecspea3_bl"/>
        </listOfReactants>
        <kineticLaw>
          <math xmlns="http://www.w3.org/1998/Math/MathML">
            <ci> FLUX_VALUE </ci>
          </math>
          <listOfParameters>
            <parameter id="LOWER_BOUND" value="0" units="mmol_per_gDW_per_hr"/>
            <parameter id="UPPER_BOUND" value="0" units="mmol_per_gDW_per_hr"/>
            <parameter id="FLUX_VALUE" value="0" units="mmol_per_gDW_per_hr"/>
            <parameter id="OBJECTIVE_COEFFICIENT" value="0" units="mmol_per_gDW_per_hr"/>
          </listOfParameters>
        </kineticLaw>
      </reaction>
      <reaction id="R_EX_ecstea6_LPAREN_bl_RPAREN_" name="eicosatrienoate (C20:3, n-6) exchange">
        <listOfReactants>
          <speciesReference species="M_ecstea6_bl"/>
        </listOfReactants>
        <kineticLaw>
          <math xmlns="http://www.w3.org/1998/Math/MathML">
            <ci> FLUX_VALUE </ci>
          </math>
          <listOfParameters>
            <parameter id="LOWER_BOUND" value="0" units="mmol_per_gDW_per_hr"/>
            <parameter id="UPPER_BOUND" value="0" units="mmol_per_gDW_per_hr"/>
            <parameter id="FLUX_VALUE" value="0" units="mmol_per_gDW_per_hr"/>
            <parameter id="OBJECTIVE_COEFFICIENT" value="0" units="mmol_per_gDW_per_hr"/>
          </listOfParameters>
        </kineticLaw>
      </reaction>
      <reaction id="R_EX_ecstea9_LPAREN_bl_RPAREN_" name="eicosatrienoate (C20:3,n-9) exchange">
        <listOfReactants>
          <speciesReference species="M_ecstea9_bl"/>
        </listOfReactants>
        <kineticLaw>
          <math xmlns="http://www.w3.org/1998/Math/MathML">
            <ci> FLUX_VALUE </ci>
          </math>
          <listOfParameters>
            <parameter id="LOWER_BOUND" value="0" units="mmol_per_gDW_per_hr"/>
            <parameter id="UPPER_BOUND" value="0" units="mmol_per_gDW_per_hr"/>
            <parameter id="FLUX_VALUE" value="0" units="mmol_per_gDW_per_hr"/>
            <parameter id="OBJECTIVE_COEFFICIENT" value="0" units="mmol_per_gDW_per_hr"/>
          </listOfParameters>
        </kineticLaw>
      </reaction>
      <reaction id="R_EX_ecsttea3_LPAREN_bl_RPAREN_" name="eicosatetraenoate (C20:4, n-3) exchange">
        <listOfReactants>
          <speciesReference species="M_ecsttea3_bl"/>
        </listOfReactants>
        <kineticLaw>
          <math xmlns="http://www.w3.org/1998/Math/MathML">
            <ci> FLUX_VALUE </ci>
          </math>
          <listOfParameters>
            <parameter id="LOWER_BOUND" value="0" units="mmol_per_gDW_per_hr"/>
            <parameter id="UPPER_BOUND" value="0" units="mmol_per_gDW_per_hr"/>
            <parameter id="FLUX_VALUE" value="0" units="mmol_per_gDW_per_hr"/>
            <parameter id="OBJECTIVE_COEFFICIENT" value="0" units="mmol_per_gDW_per_hr"/>
          </listOfParameters>
        </kineticLaw>
      </reaction>
      <reaction id="R_EX_ecsttea6_LPAREN_bl_RPAREN_" name="eicosatetraenoate (C20:4, n-6) exchange">
        <listOfReactants>
          <speciesReference species="M_ecsttea6_bl"/>
        </listOfReactants>
        <kineticLaw>
          <math xmlns="http://www.w3.org/1998/Math/MathML">
            <ci> FLUX_VALUE </ci>
          </math>
          <listOfParameters>
            <parameter id="LOWER_BOUND" value="0" units="mmol_per_gDW_per_hr"/>
            <parameter id="UPPER_BOUND" value="0" units="mmol_per_gDW_per_hr"/>
            <parameter id="FLUX_VALUE" value="0" units="mmol_per_gDW_per_hr"/>
            <parameter id="OBJECTIVE_COEFFICIENT" value="0" units="mmol_per_gDW_per_hr"/>
          </listOfParameters>
        </kineticLaw>
      </reaction>
      <reaction id="R_EX_etoh_LPAREN_bl_RPAREN_" name="Ethanol exchange">
        <listOfReactants>
          <speciesReference species="M_etoh_bl"/>
        </listOfReactants>
        <kineticLaw>
          <math xmlns="http://www.w3.org/1998/Math/MathML">
            <ci> FLUX_VALUE </ci>
          </math>
          <listOfParameters>
            <parameter id="LOWER_BOUND" value="0" units="mmol_per_gDW_per_hr"/>
            <parameter id="UPPER_BOUND" value="0" units="mmol_per_gDW_per_hr"/>
            <parameter id="FLUX_VALUE" value="0" units="mmol_per_gDW_per_hr"/>
            <parameter id="OBJECTIVE_COEFFICIENT" value="0" units="mmol_per_gDW_per_hr"/>
          </listOfParameters>
        </kineticLaw>
      </reaction>
      <reaction id="R_EX_fe2_LPAREN_bl_RPAREN_" name="Fe2+ exchange">
        <listOfReactants>
          <speciesReference species="M_fe2_bl"/>
        </listOfReactants>
        <kineticLaw>
          <math xmlns="http://www.w3.org/1998/Math/MathML">
            <ci> FLUX_VALUE </ci>
          </math>
          <listOfParameters>
            <parameter id="LOWER_BOUND" value="0" units="mmol_per_gDW_per_hr"/>
            <parameter id="UPPER_BOUND" value="0" units="mmol_per_gDW_per_hr"/>
            <parameter id="FLUX_VALUE" value="0" units="mmol_per_gDW_per_hr"/>
            <parameter id="OBJECTIVE_COEFFICIENT" value="0" units="mmol_per_gDW_per_hr"/>
          </listOfParameters>
        </kineticLaw>
      </reaction>
      <reaction id="R_EX_fru_LPAREN_bl_RPAREN_" name="D-Fructose exchange">
        <listOfReactants>
          <speciesReference species="M_fru_bl"/>
        </listOfReactants>
        <kineticLaw>
          <math xmlns="http://www.w3.org/1998/Math/MathML">
            <ci> FLUX_VALUE </ci>
          </math>
          <listOfParameters>
            <parameter id="LOWER_BOUND" value="0" units="mmol_per_gDW_per_hr"/>
            <parameter id="UPPER_BOUND" value="0" units="mmol_per_gDW_per_hr"/>
            <parameter id="FLUX_VALUE" value="0" units="mmol_per_gDW_per_hr"/>
            <parameter id="OBJECTIVE_COEFFICIENT" value="0" units="mmol_per_gDW_per_hr"/>
          </listOfParameters>
        </kineticLaw>
      </reaction>
      <reaction id="R_EX_gal_LPAREN_bl_RPAREN_" name="D-Galactose exchange">
        <listOfReactants>
          <speciesReference species="M_gal_bl"/>
        </listOfReactants>
        <kineticLaw>
          <math xmlns="http://www.w3.org/1998/Math/MathML">
            <ci> FLUX_VALUE </ci>
          </math>
          <listOfParameters>
            <parameter id="LOWER_BOUND" value="0" units="mmol_per_gDW_per_hr"/>
            <parameter id="UPPER_BOUND" value="0" units="mmol_per_gDW_per_hr"/>
            <parameter id="FLUX_VALUE" value="0" units="mmol_per_gDW_per_hr"/>
            <parameter id="OBJECTIVE_COEFFICIENT" value="0" units="mmol_per_gDW_per_hr"/>
          </listOfParameters>
        </kineticLaw>
      </reaction>
      <reaction id="R_EX_glc_DASH_D_LPAREN_bl_RPAREN_" name="D-Glucose exchange">
        <listOfReactants>
          <speciesReference species="M_glc_DASH_D_bl"/>
        </listOfReactants>
        <kineticLaw>
          <math xmlns="http://www.w3.org/1998/Math/MathML">
            <ci> FLUX_VALUE </ci>
          </math>
          <listOfParameters>
            <parameter id="LOWER_BOUND" value="0" units="mmol_per_gDW_per_hr"/>
            <parameter id="UPPER_BOUND" value="1000" units="mmol_per_gDW_per_hr"/>
            <parameter id="FLUX_VALUE" value="0" units="mmol_per_gDW_per_hr"/>
            <parameter id="OBJECTIVE_COEFFICIENT" value="1" units="mmol_per_gDW_per_hr"/>
          </listOfParameters>
        </kineticLaw>
      </reaction>
      <reaction id="R_EX_gln_DASH_L_LPAREN_bl_RPAREN_" name="L-Glutamine exchange">
        <listOfReactants>
          <speciesReference species="M_gln_DASH_L_bl"/>
        </listOfReactants>
        <kineticLaw>
          <math xmlns="http://www.w3.org/1998/Math/MathML">
            <ci> FLUX_VALUE </ci>
          </math>
          <listOfParameters>
            <parameter id="LOWER_BOUND" value="0" units="mmol_per_gDW_per_hr"/>
            <parameter id="UPPER_BOUND" value="0" units="mmol_per_gDW_per_hr"/>
            <parameter id="FLUX_VALUE" value="0" units="mmol_per_gDW_per_hr"/>
            <parameter id="OBJECTIVE_COEFFICIENT" value="0" units="mmol_per_gDW_per_hr"/>
          </listOfParameters>
        </kineticLaw>
      </reaction>
      <reaction id="R_EX_glu_DASH_L_LPAREN_bl_RPAREN_" name="L-Glutamate exchange">
        <listOfReactants>
          <speciesReference species="M_glu_DASH_L_bl"/>
        </listOfReactants>
        <kineticLaw>
          <math xmlns="http://www.w3.org/1998/Math/MathML">
            <ci> FLUX_VALUE </ci>
          </math>
          <listOfParameters>
            <parameter id="LOWER_BOUND" value="0" units="mmol_per_gDW_per_hr"/>
            <parameter id="UPPER_BOUND" value="0" units="mmol_per_gDW_per_hr"/>
            <parameter id="FLUX_VALUE" value="0" units="mmol_per_gDW_per_hr"/>
            <parameter id="OBJECTIVE_COEFFICIENT" value="0" units="mmol_per_gDW_per_hr"/>
          </listOfParameters>
        </kineticLaw>
      </reaction>
      <reaction id="R_EX_gly_LPAREN_bl_RPAREN_" name="Glycine exchange">
        <listOfReactants>
          <speciesReference species="M_gly_bl"/>
        </listOfReactants>
        <kineticLaw>
          <math xmlns="http://www.w3.org/1998/Math/MathML">
            <ci> FLUX_VALUE </ci>
          </math>
          <listOfParameters>
            <parameter id="LOWER_BOUND" value="0" units="mmol_per_gDW_per_hr"/>
            <parameter id="UPPER_BOUND" value="0" units="mmol_per_gDW_per_hr"/>
            <parameter id="FLUX_VALUE" value="0" units="mmol_per_gDW_per_hr"/>
            <parameter id="OBJECTIVE_COEFFICIENT" value="0" units="mmol_per_gDW_per_hr"/>
          </listOfParameters>
        </kineticLaw>
      </reaction>
      <reaction id="R_EX_glyc_LPAREN_bl_RPAREN_" name="Glycerol exchange">
        <listOfReactants>
          <speciesReference species="M_glyc_bl"/>
        </listOfReactants>
        <kineticLaw>
          <math xmlns="http://www.w3.org/1998/Math/MathML">
            <ci> FLUX_VALUE </ci>
          </math>
          <listOfParameters>
            <parameter id="LOWER_BOUND" value="0" units="mmol_per_gDW_per_hr"/>
            <parameter id="UPPER_BOUND" value="0" units="mmol_per_gDW_per_hr"/>
            <parameter id="FLUX_VALUE" value="0" units="mmol_per_gDW_per_hr"/>
            <parameter id="OBJECTIVE_COEFFICIENT" value="0" units="mmol_per_gDW_per_hr"/>
          </listOfParameters>
        </kineticLaw>
      </reaction>
      <reaction id="R_EX_h_LPAREN_bl_RPAREN_" name="H+ exchange">
        <listOfReactants>
          <speciesReference species="M_h_bl"/>
        </listOfReactants>
        <kineticLaw>
          <math xmlns="http://www.w3.org/1998/Math/MathML">
            <ci> FLUX_VALUE </ci>
          </math>
          <listOfParameters>
            <parameter id="LOWER_BOUND" value="0" units="mmol_per_gDW_per_hr"/>
            <parameter id="UPPER_BOUND" value="0" units="mmol_per_gDW_per_hr"/>
            <parameter id="FLUX_VALUE" value="0" units="mmol_per_gDW_per_hr"/>
            <parameter id="OBJECTIVE_COEFFICIENT" value="0" units="mmol_per_gDW_per_hr"/>
          </listOfParameters>
        </kineticLaw>
      </reaction>
      <reaction id="R_EX_h2o_LPAREN_bl_RPAREN_" name="H2O exchange">
        <listOfReactants>
          <speciesReference species="M_h2o_bl"/>
        </listOfReactants>
        <kineticLaw>
          <math xmlns="http://www.w3.org/1998/Math/MathML">
            <ci> FLUX_VALUE </ci>
          </math>
          <listOfParameters>
            <parameter id="LOWER_BOUND" value="0" units="mmol_per_gDW_per_hr"/>
            <parameter id="UPPER_BOUND" value="0" units="mmol_per_gDW_per_hr"/>
            <parameter id="FLUX_VALUE" value="0" units="mmol_per_gDW_per_hr"/>
            <parameter id="OBJECTIVE_COEFFICIENT" value="0" units="mmol_per_gDW_per_hr"/>
          </listOfParameters>
        </kineticLaw>
      </reaction>
      <reaction id="R_EX_hco3_LPAREN_bl_RPAREN_" name="Bicarbonate exchange">
        <listOfReactants>
          <speciesReference species="M_hco3_bl"/>
        </listOfReactants>
        <kineticLaw>
          <math xmlns="http://www.w3.org/1998/Math/MathML">
            <ci> FLUX_VALUE </ci>
          </math>
          <listOfParameters>
            <parameter id="LOWER_BOUND" value="0" units="mmol_per_gDW_per_hr"/>
            <parameter id="UPPER_BOUND" value="0" units="mmol_per_gDW_per_hr"/>
            <parameter id="FLUX_VALUE" value="0" units="mmol_per_gDW_per_hr"/>
            <parameter id="OBJECTIVE_COEFFICIENT" value="0" units="mmol_per_gDW_per_hr"/>
          </listOfParameters>
        </kineticLaw>
      </reaction>
      <reaction id="R_EX_hdca_LPAREN_bl_RPAREN_" name="hexadecanoate (n-C16:0) exchange">
        <listOfReactants>
          <speciesReference species="M_hdca_bl"/>
        </listOfReactants>
        <kineticLaw>
          <math xmlns="http://www.w3.org/1998/Math/MathML">
            <ci> FLUX_VALUE </ci>
          </math>
          <listOfParameters>
            <parameter id="LOWER_BOUND" value="0" units="mmol_per_gDW_per_hr"/>
            <parameter id="UPPER_BOUND" value="0" units="mmol_per_gDW_per_hr"/>
            <parameter id="FLUX_VALUE" value="0" units="mmol_per_gDW_per_hr"/>
            <parameter id="OBJECTIVE_COEFFICIENT" value="0" units="mmol_per_gDW_per_hr"/>
          </listOfParameters>
        </kineticLaw>
      </reaction>
      <reaction id="R_EX_hdcea7_LPAREN_bl_RPAREN_" name="hexadecenoate (C16:1, n-7) exchange">
        <listOfReactants>
          <speciesReference species="M_hdcea7_bl"/>
        </listOfReactants>
        <kineticLaw>
          <math xmlns="http://www.w3.org/1998/Math/MathML">
            <ci> FLUX_VALUE </ci>
          </math>
          <listOfParameters>
            <parameter id="LOWER_BOUND" value="0" units="mmol_per_gDW_per_hr"/>
            <parameter id="UPPER_BOUND" value="0" units="mmol_per_gDW_per_hr"/>
            <parameter id="FLUX_VALUE" value="0" units="mmol_per_gDW_per_hr"/>
            <parameter id="OBJECTIVE_COEFFICIENT" value="0" units="mmol_per_gDW_per_hr"/>
          </listOfParameters>
        </kineticLaw>
      </reaction>
      <reaction id="R_EX_hdcea9_LPAREN_bl_RPAREN_" name="hexadecenoate (C16:1, n-9) exchange">
        <listOfReactants>
          <speciesReference species="M_hdcea9_bl"/>
        </listOfReactants>
        <kineticLaw>
          <math xmlns="http://www.w3.org/1998/Math/MathML">
            <ci> FLUX_VALUE </ci>
          </math>
          <listOfParameters>
            <parameter id="LOWER_BOUND" value="0" units="mmol_per_gDW_per_hr"/>
            <parameter id="UPPER_BOUND" value="0" units="mmol_per_gDW_per_hr"/>
            <parameter id="FLUX_VALUE" value="0" units="mmol_per_gDW_per_hr"/>
            <parameter id="OBJECTIVE_COEFFICIENT" value="0" units="mmol_per_gDW_per_hr"/>
          </listOfParameters>
        </kineticLaw>
      </reaction>
      <reaction id="R_EX_his_DASH_L_LPAREN_bl_RPAREN_" name="L-Histidine exchange">
        <listOfReactants>
          <speciesReference species="M_his_DASH_L_bl"/>
        </listOfReactants>
        <kineticLaw>
          <math xmlns="http://www.w3.org/1998/Math/MathML">
            <ci> FLUX_VALUE </ci>
          </math>
          <listOfParameters>
            <parameter id="LOWER_BOUND" value="0" units="mmol_per_gDW_per_hr"/>
            <parameter id="UPPER_BOUND" value="0" units="mmol_per_gDW_per_hr"/>
            <parameter id="FLUX_VALUE" value="0" units="mmol_per_gDW_per_hr"/>
            <parameter id="OBJECTIVE_COEFFICIENT" value="0" units="mmol_per_gDW_per_hr"/>
          </listOfParameters>
        </kineticLaw>
      </reaction>
      <reaction id="R_EX_hpdca_LPAREN_bl_RPAREN_" name="heptadecanoate (C17:0) exchange">
        <listOfReactants>
          <speciesReference species="M_hpdca_bl"/>
        </listOfReactants>
        <kineticLaw>
          <math xmlns="http://www.w3.org/1998/Math/MathML">
            <ci> FLUX_VALUE </ci>
          </math>
          <listOfParameters>
            <parameter id="LOWER_BOUND" value="0" units="mmol_per_gDW_per_hr"/>
            <parameter id="UPPER_BOUND" value="0" units="mmol_per_gDW_per_hr"/>
            <parameter id="FLUX_VALUE" value="0" units="mmol_per_gDW_per_hr"/>
            <parameter id="OBJECTIVE_COEFFICIENT" value="0" units="mmol_per_gDW_per_hr"/>
          </listOfParameters>
        </kineticLaw>
      </reaction>
      <reaction id="R_EX_hpdcea8_LPAREN_bl_RPAREN_" name="heptadecenoate (C17:1, n-8) exchange">
        <listOfReactants>
          <speciesReference species="M_hpdcea8_bl"/>
        </listOfReactants>
        <kineticLaw>
          <math xmlns="http://www.w3.org/1998/Math/MathML">
            <ci> FLUX_VALUE </ci>
          </math>
          <listOfParameters>
            <parameter id="LOWER_BOUND" value="0" units="mmol_per_gDW_per_hr"/>
            <parameter id="UPPER_BOUND" value="1000" units="mmol_per_gDW_per_hr"/>
            <parameter id="FLUX_VALUE" value="0" units="mmol_per_gDW_per_hr"/>
            <parameter id="OBJECTIVE_COEFFICIENT" value="0" units="mmol_per_gDW_per_hr"/>
          </listOfParameters>
        </kineticLaw>
      </reaction>
      <reaction id="R_EX_ile_DASH_L_LPAREN_bl_RPAREN_" name="L-Isoleucine exchange">
        <listOfReactants>
          <speciesReference species="M_ile_DASH_L_bl"/>
        </listOfReactants>
        <kineticLaw>
          <math xmlns="http://www.w3.org/1998/Math/MathML">
            <ci> FLUX_VALUE </ci>
          </math>
          <listOfParameters>
            <parameter id="LOWER_BOUND" value="0" units="mmol_per_gDW_per_hr"/>
            <parameter id="UPPER_BOUND" value="0" units="mmol_per_gDW_per_hr"/>
            <parameter id="FLUX_VALUE" value="0" units="mmol_per_gDW_per_hr"/>
            <parameter id="OBJECTIVE_COEFFICIENT" value="0" units="mmol_per_gDW_per_hr"/>
          </listOfParameters>
        </kineticLaw>
      </reaction>
      <reaction id="R_EX_lac_DASH_D_LPAREN_bl_RPAREN_" name="D-Lactate exchange">
        <listOfReactants>
          <speciesReference species="M_lac_DASH_D_bl"/>
        </listOfReactants>
        <kineticLaw>
          <math xmlns="http://www.w3.org/1998/Math/MathML">
            <ci> FLUX_VALUE </ci>
          </math>
          <listOfParameters>
            <parameter id="LOWER_BOUND" value="0" units="mmol_per_gDW_per_hr"/>
            <parameter id="UPPER_BOUND" value="0" units="mmol_per_gDW_per_hr"/>
            <parameter id="FLUX_VALUE" value="0" units="mmol_per_gDW_per_hr"/>
            <parameter id="OBJECTIVE_COEFFICIENT" value="0" units="mmol_per_gDW_per_hr"/>
          </listOfParameters>
        </kineticLaw>
      </reaction>
      <reaction id="R_EX_lac_DASH_L_LPAREN_bl_RPAREN_" name="L-Lactate exchange">
        <listOfReactants>
          <speciesReference species="M_lac_DASH_L_bl"/>
        </listOfReactants>
        <kineticLaw>
          <math xmlns="http://www.w3.org/1998/Math/MathML">
            <ci> FLUX_VALUE </ci>
          </math>
          <listOfParameters>
            <parameter id="LOWER_BOUND" value="0" units="mmol_per_gDW_per_hr"/>
            <parameter id="UPPER_BOUND" value="0" units="mmol_per_gDW_per_hr"/>
            <parameter id="FLUX_VALUE" value="0" units="mmol_per_gDW_per_hr"/>
            <parameter id="OBJECTIVE_COEFFICIENT" value="0" units="mmol_per_gDW_per_hr"/>
          </listOfParameters>
        </kineticLaw>
      </reaction>
      <reaction id="R_EX_leu_DASH_L_LPAREN_bl_RPAREN_" name="L-Leucine exchange">
        <listOfReactants>
          <speciesReference species="M_leu_DASH_L_bl"/>
        </listOfReactants>
        <kineticLaw>
          <math xmlns="http://www.w3.org/1998/Math/MathML">
            <ci> FLUX_VALUE </ci>
          </math>
          <listOfParameters>
            <parameter id="LOWER_BOUND" value="0" units="mmol_per_gDW_per_hr"/>
            <parameter id="UPPER_BOUND" value="0" units="mmol_per_gDW_per_hr"/>
            <parameter id="FLUX_VALUE" value="0" units="mmol_per_gDW_per_hr"/>
            <parameter id="OBJECTIVE_COEFFICIENT" value="0" units="mmol_per_gDW_per_hr"/>
          </listOfParameters>
        </kineticLaw>
      </reaction>
      <reaction id="R_EX_lys_DASH_L_LPAREN_bl_RPAREN_" name="L-Lysine exchange">
        <listOfReactants>
          <speciesReference species="M_lys_DASH_L_bl"/>
        </listOfReactants>
        <kineticLaw>
          <math xmlns="http://www.w3.org/1998/Math/MathML">
            <ci> FLUX_VALUE </ci>
          </math>
          <listOfParameters>
            <parameter id="LOWER_BOUND" value="0" units="mmol_per_gDW_per_hr"/>
            <parameter id="UPPER_BOUND" value="0" units="mmol_per_gDW_per_hr"/>
            <parameter id="FLUX_VALUE" value="0" units="mmol_per_gDW_per_hr"/>
            <parameter id="OBJECTIVE_COEFFICIENT" value="0" units="mmol_per_gDW_per_hr"/>
          </listOfParameters>
        </kineticLaw>
      </reaction>
      <reaction id="R_EX_man_LPAREN_bl_RPAREN_" name="D-Mannose exchange">
        <listOfReactants>
          <speciesReference species="M_man_bl"/>
        </listOfReactants>
        <kineticLaw>
          <math xmlns="http://www.w3.org/1998/Math/MathML">
            <ci> FLUX_VALUE </ci>
          </math>
          <listOfParameters>
            <parameter id="LOWER_BOUND" value="0" units="mmol_per_gDW_per_hr"/>
            <parameter id="UPPER_BOUND" value="0" units="mmol_per_gDW_per_hr"/>
            <parameter id="FLUX_VALUE" value="0" units="mmol_per_gDW_per_hr"/>
            <parameter id="OBJECTIVE_COEFFICIENT" value="0" units="mmol_per_gDW_per_hr"/>
          </listOfParameters>
        </kineticLaw>
      </reaction>
      <reaction id="R_EX_met_DASH_L_LPAREN_bl_RPAREN_" name="L-Methionine exchange">
        <listOfReactants>
          <speciesReference species="M_met_DASH_L_bl"/>
        </listOfReactants>
        <kineticLaw>
          <math xmlns="http://www.w3.org/1998/Math/MathML">
            <ci> FLUX_VALUE </ci>
          </math>
          <listOfParameters>
            <parameter id="LOWER_BOUND" value="0" units="mmol_per_gDW_per_hr"/>
            <parameter id="UPPER_BOUND" value="0" units="mmol_per_gDW_per_hr"/>
            <parameter id="FLUX_VALUE" value="0" units="mmol_per_gDW_per_hr"/>
            <parameter id="OBJECTIVE_COEFFICIENT" value="0" units="mmol_per_gDW_per_hr"/>
          </listOfParameters>
        </kineticLaw>
      </reaction>
      <reaction id="R_EX_na1_LPAREN_bl_RPAREN_" name="Sodium exchange">
        <listOfReactants>
          <speciesReference species="M_na1_bl"/>
        </listOfReactants>
        <kineticLaw>
          <math xmlns="http://www.w3.org/1998/Math/MathML">
            <ci> FLUX_VALUE </ci>
          </math>
          <listOfParameters>
            <parameter id="LOWER_BOUND" value="0" units="mmol_per_gDW_per_hr"/>
            <parameter id="UPPER_BOUND" value="1000" units="mmol_per_gDW_per_hr"/>
            <parameter id="FLUX_VALUE" value="0" units="mmol_per_gDW_per_hr"/>
            <parameter id="OBJECTIVE_COEFFICIENT" value="0" units="mmol_per_gDW_per_hr"/>
          </listOfParameters>
        </kineticLaw>
      </reaction>
      <reaction id="R_EX_nh4_LPAREN_bl_RPAREN_" name="Ammonium exchange">
        <listOfReactants>
          <speciesReference species="M_nh4_bl"/>
        </listOfReactants>
        <kineticLaw>
          <math xmlns="http://www.w3.org/1998/Math/MathML">
            <ci> FLUX_VALUE </ci>
          </math>
          <listOfParameters>
            <parameter id="LOWER_BOUND" value="0" units="mmol_per_gDW_per_hr"/>
            <parameter id="UPPER_BOUND" value="0" units="mmol_per_gDW_per_hr"/>
            <parameter id="FLUX_VALUE" value="0" units="mmol_per_gDW_per_hr"/>
            <parameter id="OBJECTIVE_COEFFICIENT" value="0" units="mmol_per_gDW_per_hr"/>
          </listOfParameters>
        </kineticLaw>
      </reaction>
      <reaction id="R_EX_o2_LPAREN_bl_RPAREN_" name="O2 exchange">
        <listOfReactants>
          <speciesReference species="M_o2_bl"/>
        </listOfReactants>
        <kineticLaw>
          <math xmlns="http://www.w3.org/1998/Math/MathML">
            <ci> FLUX_VALUE </ci>
          </math>
          <listOfParameters>
            <parameter id="LOWER_BOUND" value="0" units="mmol_per_gDW_per_hr"/>
            <parameter id="UPPER_BOUND" value="0" units="mmol_per_gDW_per_hr"/>
            <parameter id="FLUX_VALUE" value="0" units="mmol_per_gDW_per_hr"/>
            <parameter id="OBJECTIVE_COEFFICIENT" value="0" units="mmol_per_gDW_per_hr"/>
          </listOfParameters>
        </kineticLaw>
      </reaction>
      <reaction id="R_EX_ocdca_LPAREN_bl_RPAREN_" name="octadecanoate (n-C18:0) exchange">
        <listOfReactants>
          <speciesReference species="M_ocdca_bl"/>
        </listOfReactants>
        <kineticLaw>
          <math xmlns="http://www.w3.org/1998/Math/MathML">
            <ci> FLUX_VALUE </ci>
          </math>
          <listOfParameters>
            <parameter id="LOWER_BOUND" value="0" units="mmol_per_gDW_per_hr"/>
            <parameter id="UPPER_BOUND" value="0" units="mmol_per_gDW_per_hr"/>
            <parameter id="FLUX_VALUE" value="0" units="mmol_per_gDW_per_hr"/>
            <parameter id="OBJECTIVE_COEFFICIENT" value="0" units="mmol_per_gDW_per_hr"/>
          </listOfParameters>
        </kineticLaw>
      </reaction>
      <reaction id="R_EX_ocdcea5_LPAREN_bl_RPAREN_" name="octadecenoate (C18:1, n-5) exchange">
        <listOfReactants>
          <speciesReference species="M_ocdcea5_bl"/>
        </listOfReactants>
        <kineticLaw>
          <math xmlns="http://www.w3.org/1998/Math/MathML">
            <ci> FLUX_VALUE </ci>
          </math>
          <listOfParameters>
            <parameter id="LOWER_BOUND" value="0" units="mmol_per_gDW_per_hr"/>
            <parameter id="UPPER_BOUND" value="0" units="mmol_per_gDW_per_hr"/>
            <parameter id="FLUX_VALUE" value="0" units="mmol_per_gDW_per_hr"/>
            <parameter id="OBJECTIVE_COEFFICIENT" value="0" units="mmol_per_gDW_per_hr"/>
          </listOfParameters>
        </kineticLaw>
      </reaction>
      <reaction id="R_EX_ocdcea7_LPAREN_bl_RPAREN_" name="octadecenoate (C18:1, n-7) exchange">
        <listOfReactants>
          <speciesReference species="M_ocdcea7_bl"/>
        </listOfReactants>
        <kineticLaw>
          <math xmlns="http://www.w3.org/1998/Math/MathML">
            <ci> FLUX_VALUE </ci>
          </math>
          <listOfParameters>
            <parameter id="LOWER_BOUND" value="0" units="mmol_per_gDW_per_hr"/>
            <parameter id="UPPER_BOUND" value="0" units="mmol_per_gDW_per_hr"/>
            <parameter id="FLUX_VALUE" value="0" units="mmol_per_gDW_per_hr"/>
            <parameter id="OBJECTIVE_COEFFICIENT" value="0" units="mmol_per_gDW_per_hr"/>
          </listOfParameters>
        </kineticLaw>
      </reaction>
      <reaction id="R_EX_ocdcea9_LPAREN_bl_RPAREN_" name="octadecenoate (C18:1, n-9) exchange">
        <listOfReactants>
          <speciesReference species="M_ocdcea9_bl"/>
        </listOfReactants>
        <kineticLaw>
          <math xmlns="http://www.w3.org/1998/Math/MathML">
            <ci> FLUX_VALUE </ci>
          </math>
          <listOfParameters>
            <parameter id="LOWER_BOUND" value="0" units="mmol_per_gDW_per_hr"/>
            <parameter id="UPPER_BOUND" value="0" units="mmol_per_gDW_per_hr"/>
            <parameter id="FLUX_VALUE" value="0" units="mmol_per_gDW_per_hr"/>
            <parameter id="OBJECTIVE_COEFFICIENT" value="0" units="mmol_per_gDW_per_hr"/>
          </listOfParameters>
        </kineticLaw>
      </reaction>
      <reaction id="R_EX_ocdctra3_LPAREN_bl_RPAREN_" name="octadecatrienoate (C18:3, n-3) exchange">
        <listOfReactants>
          <speciesReference species="M_ocdctra3_bl"/>
        </listOfReactants>
        <kineticLaw>
          <math xmlns="http://www.w3.org/1998/Math/MathML">
            <ci> FLUX_VALUE </ci>
          </math>
          <listOfParameters>
            <parameter id="LOWER_BOUND" value="0" units="mmol_per_gDW_per_hr"/>
            <parameter id="UPPER_BOUND" value="0" units="mmol_per_gDW_per_hr"/>
            <parameter id="FLUX_VALUE" value="0" units="mmol_per_gDW_per_hr"/>
            <parameter id="OBJECTIVE_COEFFICIENT" value="0" units="mmol_per_gDW_per_hr"/>
          </listOfParameters>
        </kineticLaw>
      </reaction>
      <reaction id="R_EX_ocdctra6_LPAREN_bl_RPAREN_" name="octadecatrienoate (C18:3, n-6) exchange">
        <listOfReactants>
          <speciesReference species="M_ocdctra6_bl"/>
        </listOfReactants>
        <kineticLaw>
          <math xmlns="http://www.w3.org/1998/Math/MathML">
            <ci> FLUX_VALUE </ci>
          </math>
          <listOfParameters>
            <parameter id="LOWER_BOUND" value="0" units="mmol_per_gDW_per_hr"/>
            <parameter id="UPPER_BOUND" value="0" units="mmol_per_gDW_per_hr"/>
            <parameter id="FLUX_VALUE" value="0" units="mmol_per_gDW_per_hr"/>
            <parameter id="OBJECTIVE_COEFFICIENT" value="0" units="mmol_per_gDW_per_hr"/>
          </listOfParameters>
        </kineticLaw>
      </reaction>
      <reaction id="R_EX_ocddea6_LPAREN_bl_RPAREN_" name="octadecadienoate (C18:2, n-6) exchange">
        <listOfReactants>
          <speciesReference species="M_ocddea6_bl"/>
        </listOfReactants>
        <kineticLaw>
          <math xmlns="http://www.w3.org/1998/Math/MathML">
            <ci> FLUX_VALUE </ci>
          </math>
          <listOfParameters>
            <parameter id="LOWER_BOUND" value="0" units="mmol_per_gDW_per_hr"/>
            <parameter id="UPPER_BOUND" value="0" units="mmol_per_gDW_per_hr"/>
            <parameter id="FLUX_VALUE" value="0" units="mmol_per_gDW_per_hr"/>
            <parameter id="OBJECTIVE_COEFFICIENT" value="0" units="mmol_per_gDW_per_hr"/>
          </listOfParameters>
        </kineticLaw>
      </reaction>
      <reaction id="R_EX_ocsttea6_LPAREN_bl_RPAREN_" name="ocosatetraenoate (C22:4, n-6) exchange">
        <listOfReactants>
          <speciesReference species="M_ocsttea6_bl"/>
        </listOfReactants>
        <kineticLaw>
          <math xmlns="http://www.w3.org/1998/Math/MathML">
            <ci> FLUX_VALUE </ci>
          </math>
          <listOfParameters>
            <parameter id="LOWER_BOUND" value="0" units="mmol_per_gDW_per_hr"/>
            <parameter id="UPPER_BOUND" value="0" units="mmol_per_gDW_per_hr"/>
            <parameter id="FLUX_VALUE" value="0" units="mmol_per_gDW_per_hr"/>
            <parameter id="OBJECTIVE_COEFFICIENT" value="0" units="mmol_per_gDW_per_hr"/>
          </listOfParameters>
        </kineticLaw>
      </reaction>
      <reaction id="R_EX_orn_DASH_L_LPAREN_bl_RPAREN_" name="Ornithine exchange">
        <listOfReactants>
          <speciesReference species="M_orn_DASH_L_bl"/>
        </listOfReactants>
        <kineticLaw>
          <math xmlns="http://www.w3.org/1998/Math/MathML">
            <ci> FLUX_VALUE </ci>
          </math>
          <listOfParameters>
            <parameter id="LOWER_BOUND" value="0" units="mmol_per_gDW_per_hr"/>
            <parameter id="UPPER_BOUND" value="0" units="mmol_per_gDW_per_hr"/>
            <parameter id="FLUX_VALUE" value="0" units="mmol_per_gDW_per_hr"/>
            <parameter id="OBJECTIVE_COEFFICIENT" value="0" units="mmol_per_gDW_per_hr"/>
          </listOfParameters>
        </kineticLaw>
      </reaction>
      <reaction id="R_EX_phe_DASH_L_LPAREN_bl_RPAREN_" name="L-Phenylalanine exchange">
        <listOfReactants>
          <speciesReference species="M_phe_DASH_L_bl"/>
        </listOfReactants>
        <kineticLaw>
          <math xmlns="http://www.w3.org/1998/Math/MathML">
            <ci> FLUX_VALUE </ci>
          </math>
          <listOfParameters>
            <parameter id="LOWER_BOUND" value="0" units="mmol_per_gDW_per_hr"/>
            <parameter id="UPPER_BOUND" value="0" units="mmol_per_gDW_per_hr"/>
            <parameter id="FLUX_VALUE" value="0" units="mmol_per_gDW_per_hr"/>
            <parameter id="OBJECTIVE_COEFFICIENT" value="0" units="mmol_per_gDW_per_hr"/>
          </listOfParameters>
        </kineticLaw>
      </reaction>
      <reaction id="R_EX_pheme_LPAREN_bl_RPAREN_" name="Protoheme exchange">
        <listOfReactants>
          <speciesReference species="M_pheme_bl"/>
        </listOfReactants>
        <kineticLaw>
          <math xmlns="http://www.w3.org/1998/Math/MathML">
            <ci> FLUX_VALUE </ci>
          </math>
          <listOfParameters>
            <parameter id="LOWER_BOUND" value="0" units="mmol_per_gDW_per_hr"/>
            <parameter id="UPPER_BOUND" value="0" units="mmol_per_gDW_per_hr"/>
            <parameter id="FLUX_VALUE" value="0" units="mmol_per_gDW_per_hr"/>
            <parameter id="OBJECTIVE_COEFFICIENT" value="0" units="mmol_per_gDW_per_hr"/>
          </listOfParameters>
        </kineticLaw>
      </reaction>
      <reaction id="R_EX_pi_LPAREN_bl_RPAREN_" name="Phosphate exchange">
        <listOfReactants>
          <speciesReference species="M_pi_bl"/>
        </listOfReactants>
        <kineticLaw>
          <math xmlns="http://www.w3.org/1998/Math/MathML">
            <ci> FLUX_VALUE </ci>
          </math>
          <listOfParameters>
            <parameter id="LOWER_BOUND" value="0" units="mmol_per_gDW_per_hr"/>
            <parameter id="UPPER_BOUND" value="0" units="mmol_per_gDW_per_hr"/>
            <parameter id="FLUX_VALUE" value="0" units="mmol_per_gDW_per_hr"/>
            <parameter id="OBJECTIVE_COEFFICIENT" value="0" units="mmol_per_gDW_per_hr"/>
          </listOfParameters>
        </kineticLaw>
      </reaction>
      <reaction id="R_EX_pnto_DASH_R_LPAREN_bl_RPAREN_" name="(R)-Pantothenate exchange">
        <listOfReactants>
          <speciesReference species="M_pnto_DASH_R_bl"/>
        </listOfReactants>
        <kineticLaw>
          <math xmlns="http://www.w3.org/1998/Math/MathML">
            <ci> FLUX_VALUE </ci>
          </math>
          <listOfParameters>
            <parameter id="LOWER_BOUND" value="0" units="mmol_per_gDW_per_hr"/>
            <parameter id="UPPER_BOUND" value="0" units="mmol_per_gDW_per_hr"/>
            <parameter id="FLUX_VALUE" value="0" units="mmol_per_gDW_per_hr"/>
            <parameter id="OBJECTIVE_COEFFICIENT" value="0" units="mmol_per_gDW_per_hr"/>
          </listOfParameters>
        </kineticLaw>
      </reaction>
      <reaction id="R_EX_pro_DASH_L_LPAREN_bl_RPAREN_" name="L-Proline exchange">
        <listOfReactants>
          <speciesReference species="M_pro_DASH_L_bl"/>
        </listOfReactants>
        <kineticLaw>
          <math xmlns="http://www.w3.org/1998/Math/MathML">
            <ci> FLUX_VALUE </ci>
          </math>
          <listOfParameters>
            <parameter id="LOWER_BOUND" value="0" units="mmol_per_gDW_per_hr"/>
            <parameter id="UPPER_BOUND" value="0" units="mmol_per_gDW_per_hr"/>
            <parameter id="FLUX_VALUE" value="0" units="mmol_per_gDW_per_hr"/>
            <parameter id="OBJECTIVE_COEFFICIENT" value="0" units="mmol_per_gDW_per_hr"/>
          </listOfParameters>
        </kineticLaw>
      </reaction>
      <reaction id="R_EX_ptdca_LPAREN_bl_RPAREN_" name="pentadecanoate (C15:0) exchange">
        <listOfReactants>
          <speciesReference species="M_ptdca_bl"/>
        </listOfReactants>
        <kineticLaw>
          <math xmlns="http://www.w3.org/1998/Math/MathML">
            <ci> FLUX_VALUE </ci>
          </math>
          <listOfParameters>
            <parameter id="LOWER_BOUND" value="0" units="mmol_per_gDW_per_hr"/>
            <parameter id="UPPER_BOUND" value="0" units="mmol_per_gDW_per_hr"/>
            <parameter id="FLUX_VALUE" value="0" units="mmol_per_gDW_per_hr"/>
            <parameter id="OBJECTIVE_COEFFICIENT" value="0" units="mmol_per_gDW_per_hr"/>
          </listOfParameters>
        </kineticLaw>
      </reaction>
      <reaction id="R_EX_pyr_LPAREN_bl_RPAREN_" name="Pyruvate exchange">
        <listOfReactants>
          <speciesReference species="M_pyr_bl"/>
        </listOfReactants>
        <kineticLaw>
          <math xmlns="http://www.w3.org/1998/Math/MathML">
            <ci> FLUX_VALUE </ci>
          </math>
          <listOfParameters>
            <parameter id="LOWER_BOUND" value="0" units="mmol_per_gDW_per_hr"/>
            <parameter id="UPPER_BOUND" value="0" units="mmol_per_gDW_per_hr"/>
            <parameter id="FLUX_VALUE" value="0" units="mmol_per_gDW_per_hr"/>
            <parameter id="OBJECTIVE_COEFFICIENT" value="0" units="mmol_per_gDW_per_hr"/>
          </listOfParameters>
        </kineticLaw>
      </reaction>
      <reaction id="R_EX_ser_DASH_L_LPAREN_bl_RPAREN_" name="L-Serine exchange">
        <listOfReactants>
          <speciesReference species="M_ser_DASH_L_bl"/>
        </listOfReactants>
        <kineticLaw>
          <math xmlns="http://www.w3.org/1998/Math/MathML">
            <ci> FLUX_VALUE </ci>
          </math>
          <listOfParameters>
            <parameter id="LOWER_BOUND" value="0" units="mmol_per_gDW_per_hr"/>
            <parameter id="UPPER_BOUND" value="0" units="mmol_per_gDW_per_hr"/>
            <parameter id="FLUX_VALUE" value="0" units="mmol_per_gDW_per_hr"/>
            <parameter id="OBJECTIVE_COEFFICIENT" value="0" units="mmol_per_gDW_per_hr"/>
          </listOfParameters>
        </kineticLaw>
      </reaction>
      <reaction id="R_EX_so3_LPAREN_bl_RPAREN_" name="Sulfite exchange">
        <listOfReactants>
          <speciesReference species="M_so3_bl"/>
        </listOfReactants>
        <kineticLaw>
          <math xmlns="http://www.w3.org/1998/Math/MathML">
            <ci> FLUX_VALUE </ci>
          </math>
          <listOfParameters>
            <parameter id="LOWER_BOUND" value="0" units="mmol_per_gDW_per_hr"/>
            <parameter id="UPPER_BOUND" value="0" units="mmol_per_gDW_per_hr"/>
            <parameter id="FLUX_VALUE" value="0" units="mmol_per_gDW_per_hr"/>
            <parameter id="OBJECTIVE_COEFFICIENT" value="0" units="mmol_per_gDW_per_hr"/>
          </listOfParameters>
        </kineticLaw>
      </reaction>
      <reaction id="R_EX_thr_DASH_L_LPAREN_bl_RPAREN_" name="L-Threonine exchange">
        <listOfReactants>
          <speciesReference species="M_thr_DASH_L_bl"/>
        </listOfReactants>
        <kineticLaw>
          <math xmlns="http://www.w3.org/1998/Math/MathML">
            <ci> FLUX_VALUE </ci>
          </math>
          <listOfParameters>
            <parameter id="LOWER_BOUND" value="0" units="mmol_per_gDW_per_hr"/>
            <parameter id="UPPER_BOUND" value="0" units="mmol_per_gDW_per_hr"/>
            <parameter id="FLUX_VALUE" value="0" units="mmol_per_gDW_per_hr"/>
            <parameter id="OBJECTIVE_COEFFICIENT" value="0" units="mmol_per_gDW_per_hr"/>
          </listOfParameters>
        </kineticLaw>
      </reaction>
      <reaction id="R_EX_trp_DASH_L_LPAREN_bl_RPAREN_" name="L-Tryptophan exchange">
        <listOfReactants>
          <speciesReference species="M_trp_DASH_L_bl"/>
        </listOfReactants>
        <kineticLaw>
          <math xmlns="http://www.w3.org/1998/Math/MathML">
            <ci> FLUX_VALUE </ci>
          </math>
          <listOfParameters>
            <parameter id="LOWER_BOUND" value="0" units="mmol_per_gDW_per_hr"/>
            <parameter id="UPPER_BOUND" value="0" units="mmol_per_gDW_per_hr"/>
            <parameter id="FLUX_VALUE" value="0" units="mmol_per_gDW_per_hr"/>
            <parameter id="OBJECTIVE_COEFFICIENT" value="0" units="mmol_per_gDW_per_hr"/>
          </listOfParameters>
        </kineticLaw>
      </reaction>
      <reaction id="R_EX_ttdca_LPAREN_bl_RPAREN_" name="tetradecanoate (C14:0) exchange">
        <listOfReactants>
          <speciesReference species="M_ttdca_bl"/>
        </listOfReactants>
        <kineticLaw>
          <math xmlns="http://www.w3.org/1998/Math/MathML">
            <ci> FLUX_VALUE </ci>
          </math>
          <listOfParameters>
            <parameter id="LOWER_BOUND" value="0" units="mmol_per_gDW_per_hr"/>
            <parameter id="UPPER_BOUND" value="0" units="mmol_per_gDW_per_hr"/>
            <parameter id="FLUX_VALUE" value="0" units="mmol_per_gDW_per_hr"/>
            <parameter id="OBJECTIVE_COEFFICIENT" value="0" units="mmol_per_gDW_per_hr"/>
          </listOfParameters>
        </kineticLaw>
      </reaction>
      <reaction id="R_EX_ttdcea5_LPAREN_bl_RPAREN_" name="tetradecenoate (C14:1, n-5) exchange">
        <listOfReactants>
          <speciesReference species="M_ttdcea5_bl"/>
        </listOfReactants>
        <kineticLaw>
          <math xmlns="http://www.w3.org/1998/Math/MathML">
            <ci> FLUX_VALUE </ci>
          </math>
          <listOfParameters>
            <parameter id="LOWER_BOUND" value="0" units="mmol_per_gDW_per_hr"/>
            <parameter id="UPPER_BOUND" value="0" units="mmol_per_gDW_per_hr"/>
            <parameter id="FLUX_VALUE" value="0" units="mmol_per_gDW_per_hr"/>
            <parameter id="OBJECTIVE_COEFFICIENT" value="0" units="mmol_per_gDW_per_hr"/>
          </listOfParameters>
        </kineticLaw>
      </reaction>
      <reaction id="R_EX_ttdcea7_LPAREN_bl_RPAREN_" name="tetradecenoate (C14:1, n-7) exchange">
        <listOfReactants>
          <speciesReference species="M_ttdcea7_bl"/>
        </listOfReactants>
        <kineticLaw>
          <math xmlns="http://www.w3.org/1998/Math/MathML">
            <ci> FLUX_VALUE </ci>
          </math>
          <listOfParameters>
            <parameter id="LOWER_BOUND" value="0" units="mmol_per_gDW_per_hr"/>
            <parameter id="UPPER_BOUND" value="0" units="mmol_per_gDW_per_hr"/>
            <parameter id="FLUX_VALUE" value="0" units="mmol_per_gDW_per_hr"/>
            <parameter id="OBJECTIVE_COEFFICIENT" value="0" units="mmol_per_gDW_per_hr"/>
          </listOfParameters>
        </kineticLaw>
      </reaction>
      <reaction id="R_EX_tyr_DASH_L_LPAREN_bl_RPAREN_" name="L-Tyrosine exchange">
        <listOfReactants>
          <speciesReference species="M_tyr_DASH_L_bl"/>
        </listOfReactants>
        <kineticLaw>
          <math xmlns="http://www.w3.org/1998/Math/MathML">
            <ci> FLUX_VALUE </ci>
          </math>
          <listOfParameters>
            <parameter id="LOWER_BOUND" value="0" units="mmol_per_gDW_per_hr"/>
            <parameter id="UPPER_BOUND" value="0" units="mmol_per_gDW_per_hr"/>
            <parameter id="FLUX_VALUE" value="0" units="mmol_per_gDW_per_hr"/>
            <parameter id="OBJECTIVE_COEFFICIENT" value="0" units="mmol_per_gDW_per_hr"/>
          </listOfParameters>
        </kineticLaw>
      </reaction>
      <reaction id="R_EX_urea_LPAREN_bl_RPAREN_" name="Urea exchange">
        <listOfReactants>
          <speciesReference species="M_urea_bl"/>
        </listOfReactants>
        <kineticLaw>
          <math xmlns="http://www.w3.org/1998/Math/MathML">
            <ci> FLUX_VALUE </ci>
          </math>
          <listOfParameters>
            <parameter id="LOWER_BOUND" value="0" units="mmol_per_gDW_per_hr"/>
            <parameter id="UPPER_BOUND" value="0" units="mmol_per_gDW_per_hr"/>
            <parameter id="FLUX_VALUE" value="0" units="mmol_per_gDW_per_hr"/>
            <parameter id="OBJECTIVE_COEFFICIENT" value="0" units="mmol_per_gDW_per_hr"/>
          </listOfParameters>
        </kineticLaw>
      </reaction>
      <reaction id="R_EX_val_DASH_L_LPAREN_bl_RPAREN_" name="L-Valine exchange">
        <listOfReactants>
          <speciesReference species="M_val_DASH_L_bl"/>
        </listOfReactants>
        <kineticLaw>
          <math xmlns="http://www.w3.org/1998/Math/MathML">
            <ci> FLUX_VALUE </ci>
          </math>
          <listOfParameters>
            <parameter id="LOWER_BOUND" value="0" units="mmol_per_gDW_per_hr"/>
            <parameter id="UPPER_BOUND" value="0" units="mmol_per_gDW_per_hr"/>
            <parameter id="FLUX_VALUE" value="0" units="mmol_per_gDW_per_hr"/>
            <parameter id="OBJECTIVE_COEFFICIENT" value="0" units="mmol_per_gDW_per_hr"/>
          </listOfParameters>
        </kineticLaw>
      </reaction>
      <reaction id="R_T:EX_3hbut_DASH_R_LPAREN_e_RPAREN_" name="(R)-3-Hydroxybutanoate exchange">
        <listOfReactants>
          <speciesReference species="M_3hbut_DASH_R_e"/>
        </listOfReactants>
        <kineticLaw>
          <math xmlns="http://www.w3.org/1998/Math/MathML">
            <ci> FLUX_VALUE </ci>
          </math>
          <listOfParameters>
            <parameter id="LOWER_BOUND" value="0" units="mmol_per_gDW_per_hr"/>
            <parameter id="UPPER_BOUND" value="1000" units="mmol_per_gDW_per_hr"/>
            <parameter id="FLUX_VALUE" value="0" units="mmol_per_gDW_per_hr"/>
            <parameter id="OBJECTIVE_COEFFICIENT" value="0" units="mmol_per_gDW_per_hr"/>
          </listOfParameters>
        </kineticLaw>
      </reaction>
      <reaction id="R_T:EX_3hmp_LPAREN_e_RPAREN_" name="(S)-3-hydroxyisobutyrate exchange">
        <listOfReactants>
          <speciesReference species="M_3hmp_e"/>
        </listOfReactants>
        <kineticLaw>
          <math xmlns="http://www.w3.org/1998/Math/MathML">
            <ci> FLUX_VALUE </ci>
          </math>
          <listOfParameters>
            <parameter id="LOWER_BOUND" value="0" units="mmol_per_gDW_per_hr"/>
            <parameter id="UPPER_BOUND" value="1000" units="mmol_per_gDW_per_hr"/>
            <parameter id="FLUX_VALUE" value="0" units="mmol_per_gDW_per_hr"/>
            <parameter id="OBJECTIVE_COEFFICIENT" value="0" units="mmol_per_gDW_per_hr"/>
          </listOfParameters>
        </kineticLaw>
      </reaction>
      <reaction id="R_T:EX_acac_LPAREN_e_RPAREN_" name="Acetoacetate exchange">
        <listOfReactants>
          <speciesReference species="M_acac_e"/>
        </listOfReactants>
        <kineticLaw>
          <math xmlns="http://www.w3.org/1998/Math/MathML">
            <ci> FLUX_VALUE </ci>
          </math>
          <listOfParameters>
            <parameter id="LOWER_BOUND" value="0" units="mmol_per_gDW_per_hr"/>
            <parameter id="UPPER_BOUND" value="1000" units="mmol_per_gDW_per_hr"/>
            <parameter id="FLUX_VALUE" value="0" units="mmol_per_gDW_per_hr"/>
            <parameter id="OBJECTIVE_COEFFICIENT" value="0" units="mmol_per_gDW_per_hr"/>
          </listOfParameters>
        </kineticLaw>
      </reaction>
      <reaction id="R_T:EX_ala_DASH_L_LPAREN_e_RPAREN_" name="L-Alanine exchange">
        <listOfReactants>
          <speciesReference species="M_ala_DASH_L_e"/>
        </listOfReactants>
        <kineticLaw>
          <math xmlns="http://www.w3.org/1998/Math/MathML">
            <ci> FLUX_VALUE </ci>
          </math>
          <listOfParameters>
            <parameter id="LOWER_BOUND" value="0" units="mmol_per_gDW_per_hr"/>
            <parameter id="UPPER_BOUND" value="1000" units="mmol_per_gDW_per_hr"/>
            <parameter id="FLUX_VALUE" value="0" units="mmol_per_gDW_per_hr"/>
            <parameter id="OBJECTIVE_COEFFICIENT" value="0" units="mmol_per_gDW_per_hr"/>
          </listOfParameters>
        </kineticLaw>
      </reaction>
      <reaction id="R_T:EX_arg_DASH_L_LPAREN_e_RPAREN_" name="L-Arginine exchange">
        <listOfReactants>
          <speciesReference species="M_arg_DASH_L_e"/>
        </listOfReactants>
        <kineticLaw>
          <math xmlns="http://www.w3.org/1998/Math/MathML">
            <ci> FLUX_VALUE </ci>
          </math>
          <listOfParameters>
            <parameter id="LOWER_BOUND" value="0" units="mmol_per_gDW_per_hr"/>
            <parameter id="UPPER_BOUND" value="1000" units="mmol_per_gDW_per_hr"/>
            <parameter id="FLUX_VALUE" value="0" units="mmol_per_gDW_per_hr"/>
            <parameter id="OBJECTIVE_COEFFICIENT" value="0" units="mmol_per_gDW_per_hr"/>
          </listOfParameters>
        </kineticLaw>
      </reaction>
      <reaction id="R_T:EX_asn_DASH_L_LPAREN_e_RPAREN_" name="L-Asparagine exchange">
        <listOfReactants>
          <speciesReference species="M_asn_DASH_L_e"/>
        </listOfReactants>
        <kineticLaw>
          <math xmlns="http://www.w3.org/1998/Math/MathML">
            <ci> FLUX_VALUE </ci>
          </math>
          <listOfParameters>
            <parameter id="LOWER_BOUND" value="0" units="mmol_per_gDW_per_hr"/>
            <parameter id="UPPER_BOUND" value="1000" units="mmol_per_gDW_per_hr"/>
            <parameter id="FLUX_VALUE" value="0" units="mmol_per_gDW_per_hr"/>
            <parameter id="OBJECTIVE_COEFFICIENT" value="0" units="mmol_per_gDW_per_hr"/>
          </listOfParameters>
        </kineticLaw>
      </reaction>
      <reaction id="R_T:EX_asp_DASH_L_LPAREN_e_RPAREN_" name="L-Aspartate exchange">
        <listOfReactants>
          <speciesReference species="M_asp_DASH_L_e"/>
        </listOfReactants>
        <kineticLaw>
          <math xmlns="http://www.w3.org/1998/Math/MathML">
            <ci> FLUX_VALUE </ci>
          </math>
          <listOfParameters>
            <parameter id="LOWER_BOUND" value="0" units="mmol_per_gDW_per_hr"/>
            <parameter id="UPPER_BOUND" value="1000" units="mmol_per_gDW_per_hr"/>
            <parameter id="FLUX_VALUE" value="0" units="mmol_per_gDW_per_hr"/>
            <parameter id="OBJECTIVE_COEFFICIENT" value="0" units="mmol_per_gDW_per_hr"/>
          </listOfParameters>
        </kineticLaw>
      </reaction>
      <reaction id="R_T:EX_chol_LPAREN_e_RPAREN_" name="Choline exchange">
        <listOfReactants>
          <speciesReference species="M_chol_e"/>
        </listOfReactants>
        <kineticLaw>
          <math xmlns="http://www.w3.org/1998/Math/MathML">
            <ci> FLUX_VALUE </ci>
          </math>
          <listOfParameters>
            <parameter id="LOWER_BOUND" value="0" units="mmol_per_gDW_per_hr"/>
            <parameter id="UPPER_BOUND" value="1000" units="mmol_per_gDW_per_hr"/>
            <parameter id="FLUX_VALUE" value="0" units="mmol_per_gDW_per_hr"/>
            <parameter id="OBJECTIVE_COEFFICIENT" value="0" units="mmol_per_gDW_per_hr"/>
          </listOfParameters>
        </kineticLaw>
      </reaction>
      <reaction id="R_T:EX_chsterol_LPAREN_e_RPAREN_" name="Cholesterol exchange">
        <listOfReactants>
          <speciesReference species="M_chsterol_e"/>
        </listOfReactants>
        <kineticLaw>
          <math xmlns="http://www.w3.org/1998/Math/MathML">
            <ci> FLUX_VALUE </ci>
          </math>
          <listOfParameters>
            <parameter id="LOWER_BOUND" value="0" units="mmol_per_gDW_per_hr"/>
            <parameter id="UPPER_BOUND" value="1000" units="mmol_per_gDW_per_hr"/>
            <parameter id="FLUX_VALUE" value="0" units="mmol_per_gDW_per_hr"/>
            <parameter id="OBJECTIVE_COEFFICIENT" value="0" units="mmol_per_gDW_per_hr"/>
          </listOfParameters>
        </kineticLaw>
      </reaction>
      <reaction id="R_T:EX_co2_LPAREN_e_RPAREN_" name="CO2 exchange">
        <listOfReactants>
          <speciesReference species="M_co2_e"/>
        </listOfReactants>
        <kineticLaw>
          <math xmlns="http://www.w3.org/1998/Math/MathML">
            <ci> FLUX_VALUE </ci>
          </math>
          <listOfParameters>
            <parameter id="LOWER_BOUND" value="-1000" units="mmol_per_gDW_per_hr"/>
            <parameter id="UPPER_BOUND" value="1000" units="mmol_per_gDW_per_hr"/>
            <parameter id="FLUX_VALUE" value="0" units="mmol_per_gDW_per_hr"/>
            <parameter id="OBJECTIVE_COEFFICIENT" value="0" units="mmol_per_gDW_per_hr"/>
          </listOfParameters>
        </kineticLaw>
      </reaction>
      <reaction id="R_T:EX_crn_LPAREN_e_RPAREN_" name="L-Carnitine exchange">
        <listOfReactants>
          <speciesReference species="M_crn_e"/>
        </listOfReactants>
        <kineticLaw>
          <math xmlns="http://www.w3.org/1998/Math/MathML">
            <ci> FLUX_VALUE </ci>
          </math>
          <listOfParameters>
            <parameter id="LOWER_BOUND" value="0" units="mmol_per_gDW_per_hr"/>
            <parameter id="UPPER_BOUND" value="1000" units="mmol_per_gDW_per_hr"/>
            <parameter id="FLUX_VALUE" value="0" units="mmol_per_gDW_per_hr"/>
            <parameter id="OBJECTIVE_COEFFICIENT" value="0" units="mmol_per_gDW_per_hr"/>
          </listOfParameters>
        </kineticLaw>
      </reaction>
      <reaction id="R_T:EX_crtn_LPAREN_e_RPAREN_" name="Creatinine exchange">
        <listOfReactants>
          <speciesReference species="M_crtn_e"/>
        </listOfReactants>
        <kineticLaw>
          <math xmlns="http://www.w3.org/1998/Math/MathML">
            <ci> FLUX_VALUE </ci>
          </math>
          <listOfParameters>
            <parameter id="LOWER_BOUND" value="0" units="mmol_per_gDW_per_hr"/>
            <parameter id="UPPER_BOUND" value="1000" units="mmol_per_gDW_per_hr"/>
            <parameter id="FLUX_VALUE" value="0" units="mmol_per_gDW_per_hr"/>
            <parameter id="OBJECTIVE_COEFFICIENT" value="0" units="mmol_per_gDW_per_hr"/>
          </listOfParameters>
        </kineticLaw>
      </reaction>
      <reaction id="R_T:EX_cys_DASH_L_LPAREN_e_RPAREN_" name="L-Cysteine exchange">
        <listOfReactants>
          <speciesReference species="M_cys_DASH_L_e"/>
        </listOfReactants>
        <kineticLaw>
          <math xmlns="http://www.w3.org/1998/Math/MathML">
            <ci> FLUX_VALUE </ci>
          </math>
          <listOfParameters>
            <parameter id="LOWER_BOUND" value="0" units="mmol_per_gDW_per_hr"/>
            <parameter id="UPPER_BOUND" value="1000" units="mmol_per_gDW_per_hr"/>
            <parameter id="FLUX_VALUE" value="0" units="mmol_per_gDW_per_hr"/>
            <parameter id="OBJECTIVE_COEFFICIENT" value="0" units="mmol_per_gDW_per_hr"/>
          </listOfParameters>
        </kineticLaw>
      </reaction>
      <reaction id="R_T:EX_dcsea9_LPAREN_e_RPAREN_" name="docosenoate (C22:1, n-9) exchange">
        <listOfReactants>
          <speciesReference species="M_dcsea9_e"/>
        </listOfReactants>
        <kineticLaw>
          <math xmlns="http://www.w3.org/1998/Math/MathML">
            <ci> FLUX_VALUE </ci>
          </math>
          <listOfParameters>
            <parameter id="LOWER_BOUND" value="0" units="mmol_per_gDW_per_hr"/>
            <parameter id="UPPER_BOUND" value="1000" units="mmol_per_gDW_per_hr"/>
            <parameter id="FLUX_VALUE" value="0" units="mmol_per_gDW_per_hr"/>
            <parameter id="OBJECTIVE_COEFFICIENT" value="0" units="mmol_per_gDW_per_hr"/>
          </listOfParameters>
        </kineticLaw>
      </reaction>
      <reaction id="R_T:EX_dcshea_3_LPAREN_e_RPAREN_" name="docosahexaenoate (C22:6, n-3) exchange">
        <listOfReactants>
          <speciesReference species="M_dcshea3_e"/>
        </listOfReactants>
        <kineticLaw>
          <math xmlns="http://www.w3.org/1998/Math/MathML">
            <ci> FLUX_VALUE </ci>
          </math>
          <listOfParameters>
            <parameter id="LOWER_BOUND" value="0" units="mmol_per_gDW_per_hr"/>
            <parameter id="UPPER_BOUND" value="1000" units="mmol_per_gDW_per_hr"/>
            <parameter id="FLUX_VALUE" value="0" units="mmol_per_gDW_per_hr"/>
            <parameter id="OBJECTIVE_COEFFICIENT" value="0" units="mmol_per_gDW_per_hr"/>
          </listOfParameters>
        </kineticLaw>
      </reaction>
      <reaction id="R_T:EX_dcspea_3_LPAREN_e_RPAREN_" name="docosapentaenoate (C22:5, n-3) exchange">
        <listOfReactants>
          <speciesReference species="M_dcspea3_e"/>
        </listOfReactants>
        <kineticLaw>
          <math xmlns="http://www.w3.org/1998/Math/MathML">
            <ci> FLUX_VALUE </ci>
          </math>
          <listOfParameters>
            <parameter id="LOWER_BOUND" value="0" units="mmol_per_gDW_per_hr"/>
            <parameter id="UPPER_BOUND" value="1000" units="mmol_per_gDW_per_hr"/>
            <parameter id="FLUX_VALUE" value="0" units="mmol_per_gDW_per_hr"/>
            <parameter id="OBJECTIVE_COEFFICIENT" value="0" units="mmol_per_gDW_per_hr"/>
          </listOfParameters>
        </kineticLaw>
      </reaction>
      <reaction id="R_T:EX_dcspea_6_LPAREN_e_RPAREN_" name="docosapentaenoate (C22:5, n-6) exchange">
        <listOfReactants>
          <speciesReference species="M_dcspea6_e"/>
        </listOfReactants>
        <kineticLaw>
          <math xmlns="http://www.w3.org/1998/Math/MathML">
            <ci> FLUX_VALUE </ci>
          </math>
          <listOfParameters>
            <parameter id="LOWER_BOUND" value="0" units="mmol_per_gDW_per_hr"/>
            <parameter id="UPPER_BOUND" value="1000" units="mmol_per_gDW_per_hr"/>
            <parameter id="FLUX_VALUE" value="0" units="mmol_per_gDW_per_hr"/>
            <parameter id="OBJECTIVE_COEFFICIENT" value="0" units="mmol_per_gDW_per_hr"/>
          </listOfParameters>
        </kineticLaw>
      </reaction>
      <reaction id="R_T:EX_ddca_LPAREN_e_RPAREN_" name="dodecanoate (C12:0) exchange">
        <listOfReactants>
          <speciesReference species="M_ddca_e"/>
        </listOfReactants>
        <kineticLaw>
          <math xmlns="http://www.w3.org/1998/Math/MathML">
            <ci> FLUX_VALUE </ci>
          </math>
          <listOfParameters>
            <parameter id="LOWER_BOUND" value="0" units="mmol_per_gDW_per_hr"/>
            <parameter id="UPPER_BOUND" value="1000" units="mmol_per_gDW_per_hr"/>
            <parameter id="FLUX_VALUE" value="0" units="mmol_per_gDW_per_hr"/>
            <parameter id="OBJECTIVE_COEFFICIENT" value="0" units="mmol_per_gDW_per_hr"/>
          </listOfParameters>
        </kineticLaw>
      </reaction>
      <reaction id="R_T:EX_ecsa_LPAREN_e_RPAREN_" name="Eicosanoate (n-C20:0) exchange">
        <listOfReactants>
          <speciesReference species="M_ecsa_e"/>
        </listOfReactants>
        <kineticLaw>
          <math xmlns="http://www.w3.org/1998/Math/MathML">
            <ci> FLUX_VALUE </ci>
          </math>
          <listOfParameters>
            <parameter id="LOWER_BOUND" value="0" units="mmol_per_gDW_per_hr"/>
            <parameter id="UPPER_BOUND" value="1000" units="mmol_per_gDW_per_hr"/>
            <parameter id="FLUX_VALUE" value="0" units="mmol_per_gDW_per_hr"/>
            <parameter id="OBJECTIVE_COEFFICIENT" value="0" units="mmol_per_gDW_per_hr"/>
          </listOfParameters>
        </kineticLaw>
      </reaction>
      <reaction id="R_T:EX_ecsea11_LPAREN_e_RPAREN_" name="eicosenoate (C20:1, n-11) exchange">
        <listOfReactants>
          <speciesReference species="M_ecsea11_e"/>
        </listOfReactants>
        <kineticLaw>
          <math xmlns="http://www.w3.org/1998/Math/MathML">
            <ci> FLUX_VALUE </ci>
          </math>
          <listOfParameters>
            <parameter id="LOWER_BOUND" value="0" units="mmol_per_gDW_per_hr"/>
            <parameter id="UPPER_BOUND" value="1000" units="mmol_per_gDW_per_hr"/>
            <parameter id="FLUX_VALUE" value="0" units="mmol_per_gDW_per_hr"/>
            <parameter id="OBJECTIVE_COEFFICIENT" value="0" units="mmol_per_gDW_per_hr"/>
          </listOfParameters>
        </kineticLaw>
      </reaction>
      <reaction id="R_T:EX_ecsea9_LPAREN_e_RPAREN_" name="eicosenoate (C20:1, n-9) exchange">
        <listOfReactants>
          <speciesReference species="M_ecsea9_e"/>
        </listOfReactants>
        <kineticLaw>
          <math xmlns="http://www.w3.org/1998/Math/MathML">
            <ci> FLUX_VALUE </ci>
          </math>
          <listOfParameters>
            <parameter id="LOWER_BOUND" value="0" units="mmol_per_gDW_per_hr"/>
            <parameter id="UPPER_BOUND" value="1000" units="mmol_per_gDW_per_hr"/>
            <parameter id="FLUX_VALUE" value="0" units="mmol_per_gDW_per_hr"/>
            <parameter id="OBJECTIVE_COEFFICIENT" value="0" units="mmol_per_gDW_per_hr"/>
          </listOfParameters>
        </kineticLaw>
      </reaction>
      <reaction id="R_T:EX_ecspea3_LPAREN_e_RPAREN_" name="eicosapentaenoate (C20:5, n-3) exchange">
        <listOfReactants>
          <speciesReference species="M_ecspea3_e"/>
        </listOfReactants>
        <kineticLaw>
          <math xmlns="http://www.w3.org/1998/Math/MathML">
            <ci> FLUX_VALUE </ci>
          </math>
          <listOfParameters>
            <parameter id="LOWER_BOUND" value="0" units="mmol_per_gDW_per_hr"/>
            <parameter id="UPPER_BOUND" value="1000" units="mmol_per_gDW_per_hr"/>
            <parameter id="FLUX_VALUE" value="0" units="mmol_per_gDW_per_hr"/>
            <parameter id="OBJECTIVE_COEFFICIENT" value="0" units="mmol_per_gDW_per_hr"/>
          </listOfParameters>
        </kineticLaw>
      </reaction>
      <reaction id="R_T:EX_ecstea6_LPAREN_e_RPAREN_" name="eicosatrienoate (C20:3, n-6) exchange">
        <listOfReactants>
          <speciesReference species="M_ecstea6_e"/>
        </listOfReactants>
        <kineticLaw>
          <math xmlns="http://www.w3.org/1998/Math/MathML">
            <ci> FLUX_VALUE </ci>
          </math>
          <listOfParameters>
            <parameter id="LOWER_BOUND" value="0" units="mmol_per_gDW_per_hr"/>
            <parameter id="UPPER_BOUND" value="1000" units="mmol_per_gDW_per_hr"/>
            <parameter id="FLUX_VALUE" value="0" units="mmol_per_gDW_per_hr"/>
            <parameter id="OBJECTIVE_COEFFICIENT" value="0" units="mmol_per_gDW_per_hr"/>
          </listOfParameters>
        </kineticLaw>
      </reaction>
      <reaction id="R_T:EX_ecstea9_LPAREN_e_RPAREN_" name="eicosatrienoate (C20:3,n-9) exchange">
        <listOfReactants>
          <speciesReference species="M_ecstea9_e"/>
        </listOfReactants>
        <kineticLaw>
          <math xmlns="http://www.w3.org/1998/Math/MathML">
            <ci> FLUX_VALUE </ci>
          </math>
          <listOfParameters>
            <parameter id="LOWER_BOUND" value="0" units="mmol_per_gDW_per_hr"/>
            <parameter id="UPPER_BOUND" value="1000" units="mmol_per_gDW_per_hr"/>
            <parameter id="FLUX_VALUE" value="0" units="mmol_per_gDW_per_hr"/>
            <parameter id="OBJECTIVE_COEFFICIENT" value="0" units="mmol_per_gDW_per_hr"/>
          </listOfParameters>
        </kineticLaw>
      </reaction>
      <reaction id="R_T:EX_ecsttea3_LPAREN_e_RPAREN_" name="eicosatetraenoate (C20:4, n-3) exchange">
        <listOfReactants>
          <speciesReference species="M_ecsttea3_e"/>
        </listOfReactants>
        <kineticLaw>
          <math xmlns="http://www.w3.org/1998/Math/MathML">
            <ci> FLUX_VALUE </ci>
          </math>
          <listOfParameters>
            <parameter id="LOWER_BOUND" value="0" units="mmol_per_gDW_per_hr"/>
            <parameter id="UPPER_BOUND" value="1000" units="mmol_per_gDW_per_hr"/>
            <parameter id="FLUX_VALUE" value="0" units="mmol_per_gDW_per_hr"/>
            <parameter id="OBJECTIVE_COEFFICIENT" value="0" units="mmol_per_gDW_per_hr"/>
          </listOfParameters>
        </kineticLaw>
      </reaction>
      <reaction id="R_T:EX_ecsttea6_LPAREN_e_RPAREN_" name="eicosatetraenoate (C20:4, n-6) exchange">
        <listOfReactants>
          <speciesReference species="M_ecsttea6_e"/>
        </listOfReactants>
        <kineticLaw>
          <math xmlns="http://www.w3.org/1998/Math/MathML">
            <ci> FLUX_VALUE </ci>
          </math>
          <listOfParameters>
            <parameter id="LOWER_BOUND" value="0" units="mmol_per_gDW_per_hr"/>
            <parameter id="UPPER_BOUND" value="1000" units="mmol_per_gDW_per_hr"/>
            <parameter id="FLUX_VALUE" value="0" units="mmol_per_gDW_per_hr"/>
            <parameter id="OBJECTIVE_COEFFICIENT" value="0" units="mmol_per_gDW_per_hr"/>
          </listOfParameters>
        </kineticLaw>
      </reaction>
      <reaction id="R_T:EX_etoh_LPAREN_e_RPAREN_" name="Ethanol exchange">
        <listOfReactants>
          <speciesReference species="M_etoh_e"/>
        </listOfReactants>
        <kineticLaw>
          <math xmlns="http://www.w3.org/1998/Math/MathML">
            <ci> FLUX_VALUE </ci>
          </math>
          <listOfParameters>
            <parameter id="LOWER_BOUND" value="0" units="mmol_per_gDW_per_hr"/>
            <parameter id="UPPER_BOUND" value="1000" units="mmol_per_gDW_per_hr"/>
            <parameter id="FLUX_VALUE" value="0" units="mmol_per_gDW_per_hr"/>
            <parameter id="OBJECTIVE_COEFFICIENT" value="0" units="mmol_per_gDW_per_hr"/>
          </listOfParameters>
        </kineticLaw>
      </reaction>
      <reaction id="R_T:EX_fe2_LPAREN_e_RPAREN_" name="Fe2+ exchange">
        <listOfReactants>
          <speciesReference species="M_fe2_e"/>
        </listOfReactants>
        <kineticLaw>
          <math xmlns="http://www.w3.org/1998/Math/MathML">
            <ci> FLUX_VALUE </ci>
          </math>
          <listOfParameters>
            <parameter id="LOWER_BOUND" value="-1000" units="mmol_per_gDW_per_hr"/>
            <parameter id="UPPER_BOUND" value="1000" units="mmol_per_gDW_per_hr"/>
            <parameter id="FLUX_VALUE" value="0" units="mmol_per_gDW_per_hr"/>
            <parameter id="OBJECTIVE_COEFFICIENT" value="0" units="mmol_per_gDW_per_hr"/>
          </listOfParameters>
        </kineticLaw>
      </reaction>
      <reaction id="R_T:EX_fru_LPAREN_e_RPAREN_" name="D-Fructose exchange">
        <listOfReactants>
          <speciesReference species="M_fru_e"/>
        </listOfReactants>
        <kineticLaw>
          <math xmlns="http://www.w3.org/1998/Math/MathML">
            <ci> FLUX_VALUE </ci>
          </math>
          <listOfParameters>
            <parameter id="LOWER_BOUND" value="0" units="mmol_per_gDW_per_hr"/>
            <parameter id="UPPER_BOUND" value="1000" units="mmol_per_gDW_per_hr"/>
            <parameter id="FLUX_VALUE" value="0" units="mmol_per_gDW_per_hr"/>
            <parameter id="OBJECTIVE_COEFFICIENT" value="0" units="mmol_per_gDW_per_hr"/>
          </listOfParameters>
        </kineticLaw>
      </reaction>
      <reaction id="R_T:EX_glc_LPAREN_e_RPAREN_" name="D-Glucose exchange">
        <listOfReactants>
          <speciesReference species="M_glc_DASH_D_e"/>
        </listOfReactants>
        <kineticLaw>
          <math xmlns="http://www.w3.org/1998/Math/MathML">
            <ci> FLUX_VALUE </ci>
          </math>
          <listOfParameters>
            <parameter id="LOWER_BOUND" value="0" units="mmol_per_gDW_per_hr"/>
            <parameter id="UPPER_BOUND" value="1000" units="mmol_per_gDW_per_hr"/>
            <parameter id="FLUX_VALUE" value="0" units="mmol_per_gDW_per_hr"/>
            <parameter id="OBJECTIVE_COEFFICIENT" value="0" units="mmol_per_gDW_per_hr"/>
          </listOfParameters>
        </kineticLaw>
      </reaction>
      <reaction id="R_T:EX_gln_DASH_L_LPAREN_e_RPAREN_" name="L-Glutamine exchange">
        <listOfReactants>
          <speciesReference species="M_gln_DASH_L_e"/>
        </listOfReactants>
        <kineticLaw>
          <math xmlns="http://www.w3.org/1998/Math/MathML">
            <ci> FLUX_VALUE </ci>
          </math>
          <listOfParameters>
            <parameter id="LOWER_BOUND" value="0" units="mmol_per_gDW_per_hr"/>
            <parameter id="UPPER_BOUND" value="1000" units="mmol_per_gDW_per_hr"/>
            <parameter id="FLUX_VALUE" value="0" units="mmol_per_gDW_per_hr"/>
            <parameter id="OBJECTIVE_COEFFICIENT" value="0" units="mmol_per_gDW_per_hr"/>
          </listOfParameters>
        </kineticLaw>
      </reaction>
      <reaction id="R_T:EX_glu_DASH_L_LPAREN_e_RPAREN_" name="L-Glutamate exchange">
        <listOfReactants>
          <speciesReference species="M_glu_DASH_L_e"/>
        </listOfReactants>
        <kineticLaw>
          <math xmlns="http://www.w3.org/1998/Math/MathML">
            <ci> FLUX_VALUE </ci>
          </math>
          <listOfParameters>
            <parameter id="LOWER_BOUND" value="0" units="mmol_per_gDW_per_hr"/>
            <parameter id="UPPER_BOUND" value="1000" units="mmol_per_gDW_per_hr"/>
            <parameter id="FLUX_VALUE" value="0" units="mmol_per_gDW_per_hr"/>
            <parameter id="OBJECTIVE_COEFFICIENT" value="0" units="mmol_per_gDW_per_hr"/>
          </listOfParameters>
        </kineticLaw>
      </reaction>
      <reaction id="R_T:EX_gly_LPAREN_e_RPAREN_" name="Glycine exchange">
        <listOfReactants>
          <speciesReference species="M_gly_e"/>
        </listOfReactants>
        <kineticLaw>
          <math xmlns="http://www.w3.org/1998/Math/MathML">
            <ci> FLUX_VALUE </ci>
          </math>
          <listOfParameters>
            <parameter id="LOWER_BOUND" value="0" units="mmol_per_gDW_per_hr"/>
            <parameter id="UPPER_BOUND" value="1000" units="mmol_per_gDW_per_hr"/>
            <parameter id="FLUX_VALUE" value="0" units="mmol_per_gDW_per_hr"/>
            <parameter id="OBJECTIVE_COEFFICIENT" value="0" units="mmol_per_gDW_per_hr"/>
          </listOfParameters>
        </kineticLaw>
      </reaction>
      <reaction id="R_T:EX_glyc_LPAREN_e_RPAREN_" name="Glycerol exchange">
        <listOfReactants>
          <speciesReference species="M_glyc_e"/>
        </listOfReactants>
        <kineticLaw>
          <math xmlns="http://www.w3.org/1998/Math/MathML">
            <ci> FLUX_VALUE </ci>
          </math>
          <listOfParameters>
            <parameter id="LOWER_BOUND" value="0" units="mmol_per_gDW_per_hr"/>
            <parameter id="UPPER_BOUND" value="1000" units="mmol_per_gDW_per_hr"/>
            <parameter id="FLUX_VALUE" value="0" units="mmol_per_gDW_per_hr"/>
            <parameter id="OBJECTIVE_COEFFICIENT" value="0" units="mmol_per_gDW_per_hr"/>
          </listOfParameters>
        </kineticLaw>
      </reaction>
      <reaction id="R_T:EX_h_LPAREN_e_RPAREN_" name="H+ exchange">
        <listOfReactants>
          <speciesReference species="M_h_e"/>
        </listOfReactants>
        <kineticLaw>
          <math xmlns="http://www.w3.org/1998/Math/MathML">
            <ci> FLUX_VALUE </ci>
          </math>
          <listOfParameters>
            <parameter id="LOWER_BOUND" value="-1000" units="mmol_per_gDW_per_hr"/>
            <parameter id="UPPER_BOUND" value="1000" units="mmol_per_gDW_per_hr"/>
            <parameter id="FLUX_VALUE" value="0" units="mmol_per_gDW_per_hr"/>
            <parameter id="OBJECTIVE_COEFFICIENT" value="0" units="mmol_per_gDW_per_hr"/>
          </listOfParameters>
        </kineticLaw>
      </reaction>
      <reaction id="R_T:EX_h2o_LPAREN_e_RPAREN_" name="H2O exchange">
        <listOfReactants>
          <speciesReference species="M_h2o_e"/>
        </listOfReactants>
        <kineticLaw>
          <math xmlns="http://www.w3.org/1998/Math/MathML">
            <ci> FLUX_VALUE </ci>
          </math>
          <listOfParameters>
            <parameter id="LOWER_BOUND" value="-1000" units="mmol_per_gDW_per_hr"/>
            <parameter id="UPPER_BOUND" value="1000" units="mmol_per_gDW_per_hr"/>
            <parameter id="FLUX_VALUE" value="0" units="mmol_per_gDW_per_hr"/>
            <parameter id="OBJECTIVE_COEFFICIENT" value="0" units="mmol_per_gDW_per_hr"/>
          </listOfParameters>
        </kineticLaw>
      </reaction>
      <reaction id="R_T:EX_hco3_LPAREN_e_RPAREN_" name="HCO3 exchange">
        <listOfReactants>
          <speciesReference species="M_hco3_e"/>
        </listOfReactants>
        <kineticLaw>
          <math xmlns="http://www.w3.org/1998/Math/MathML">
            <ci> FLUX_VALUE </ci>
          </math>
          <listOfParameters>
            <parameter id="LOWER_BOUND" value="-1000" units="mmol_per_gDW_per_hr"/>
            <parameter id="UPPER_BOUND" value="1000" units="mmol_per_gDW_per_hr"/>
            <parameter id="FLUX_VALUE" value="0" units="mmol_per_gDW_per_hr"/>
            <parameter id="OBJECTIVE_COEFFICIENT" value="0" units="mmol_per_gDW_per_hr"/>
          </listOfParameters>
        </kineticLaw>
      </reaction>
      <reaction id="R_T:EX_hdca_LPAREN_e_RPAREN_" name="Fatty acid (Palmitate, n-C16:0) exchange">
        <listOfReactants>
          <speciesReference species="M_hdca_e"/>
        </listOfReactants>
        <kineticLaw>
          <math xmlns="http://www.w3.org/1998/Math/MathML">
            <ci> FLUX_VALUE </ci>
          </math>
          <listOfParameters>
            <parameter id="LOWER_BOUND" value="0" units="mmol_per_gDW_per_hr"/>
            <parameter id="UPPER_BOUND" value="1000" units="mmol_per_gDW_per_hr"/>
            <parameter id="FLUX_VALUE" value="0" units="mmol_per_gDW_per_hr"/>
            <parameter id="OBJECTIVE_COEFFICIENT" value="0" units="mmol_per_gDW_per_hr"/>
          </listOfParameters>
        </kineticLaw>
      </reaction>
      <reaction id="R_T:EX_hdcea7_LPAREN_e_RPAREN_" name="hexadecenoate (C16:1, n-7) exchange">
        <listOfReactants>
          <speciesReference species="M_hdcea7_e"/>
        </listOfReactants>
        <kineticLaw>
          <math xmlns="http://www.w3.org/1998/Math/MathML">
            <ci> FLUX_VALUE </ci>
          </math>
          <listOfParameters>
            <parameter id="LOWER_BOUND" value="0" units="mmol_per_gDW_per_hr"/>
            <parameter id="UPPER_BOUND" value="1000" units="mmol_per_gDW_per_hr"/>
            <parameter id="FLUX_VALUE" value="0" units="mmol_per_gDW_per_hr"/>
            <parameter id="OBJECTIVE_COEFFICIENT" value="0" units="mmol_per_gDW_per_hr"/>
          </listOfParameters>
        </kineticLaw>
      </reaction>
      <reaction id="R_T:EX_hdcea9_LPAREN_e_RPAREN_" name="hexadecenoate (C16:1, n-9) exchange">
        <listOfReactants>
          <speciesReference species="M_hdcea9_e"/>
        </listOfReactants>
        <kineticLaw>
          <math xmlns="http://www.w3.org/1998/Math/MathML">
            <ci> FLUX_VALUE </ci>
          </math>
          <listOfParameters>
            <parameter id="LOWER_BOUND" value="0" units="mmol_per_gDW_per_hr"/>
            <parameter id="UPPER_BOUND" value="1000" units="mmol_per_gDW_per_hr"/>
            <parameter id="FLUX_VALUE" value="0" units="mmol_per_gDW_per_hr"/>
            <parameter id="OBJECTIVE_COEFFICIENT" value="0" units="mmol_per_gDW_per_hr"/>
          </listOfParameters>
        </kineticLaw>
      </reaction>
      <reaction id="R_T:EX_his_DASH_L_LPAREN_e_RPAREN_" name="L-Histidine exchange">
        <listOfReactants>
          <speciesReference species="M_his_DASH_L_e"/>
        </listOfReactants>
        <kineticLaw>
          <math xmlns="http://www.w3.org/1998/Math/MathML">
            <ci> FLUX_VALUE </ci>
          </math>
          <listOfParameters>
            <parameter id="LOWER_BOUND" value="0" units="mmol_per_gDW_per_hr"/>
            <parameter id="UPPER_BOUND" value="1000" units="mmol_per_gDW_per_hr"/>
            <parameter id="FLUX_VALUE" value="0" units="mmol_per_gDW_per_hr"/>
            <parameter id="OBJECTIVE_COEFFICIENT" value="0" units="mmol_per_gDW_per_hr"/>
          </listOfParameters>
        </kineticLaw>
      </reaction>
      <reaction id="R_T:EX_hpdca_LPAREN_e_RPAREN_" name="heptadecanoate (C17:0) exchange">
        <listOfReactants>
          <speciesReference species="M_hpdca_e"/>
        </listOfReactants>
        <kineticLaw>
          <math xmlns="http://www.w3.org/1998/Math/MathML">
            <ci> FLUX_VALUE </ci>
          </math>
          <listOfParameters>
            <parameter id="LOWER_BOUND" value="0" units="mmol_per_gDW_per_hr"/>
            <parameter id="UPPER_BOUND" value="1000" units="mmol_per_gDW_per_hr"/>
            <parameter id="FLUX_VALUE" value="0" units="mmol_per_gDW_per_hr"/>
            <parameter id="OBJECTIVE_COEFFICIENT" value="0" units="mmol_per_gDW_per_hr"/>
          </listOfParameters>
        </kineticLaw>
      </reaction>
      <reaction id="R_T:EX_hpdcea8_LPAREN_e_RPAREN_" name="heptadecenoate (C17:1, n-8) exchange">
        <listOfReactants>
          <speciesReference species="M_hpdcea8_e"/>
        </listOfReactants>
        <kineticLaw>
          <math xmlns="http://www.w3.org/1998/Math/MathML">
            <ci> FLUX_VALUE </ci>
          </math>
          <listOfParameters>
            <parameter id="LOWER_BOUND" value="0" units="mmol_per_gDW_per_hr"/>
            <parameter id="UPPER_BOUND" value="1000" units="mmol_per_gDW_per_hr"/>
            <parameter id="FLUX_VALUE" value="0" units="mmol_per_gDW_per_hr"/>
            <parameter id="OBJECTIVE_COEFFICIENT" value="0" units="mmol_per_gDW_per_hr"/>
          </listOfParameters>
        </kineticLaw>
      </reaction>
      <reaction id="R_T:EX_ile_DASH_L_LPAREN_e_RPAREN_" name="L-Isoleucine exchange">
        <listOfReactants>
          <speciesReference species="M_ile_DASH_L_e"/>
        </listOfReactants>
        <kineticLaw>
          <math xmlns="http://www.w3.org/1998/Math/MathML">
            <ci> FLUX_VALUE </ci>
          </math>
          <listOfParameters>
            <parameter id="LOWER_BOUND" value="0" units="mmol_per_gDW_per_hr"/>
            <parameter id="UPPER_BOUND" value="1000" units="mmol_per_gDW_per_hr"/>
            <parameter id="FLUX_VALUE" value="0" units="mmol_per_gDW_per_hr"/>
            <parameter id="OBJECTIVE_COEFFICIENT" value="0" units="mmol_per_gDW_per_hr"/>
          </listOfParameters>
        </kineticLaw>
      </reaction>
      <reaction id="R_T:EX_lac_DASH_D_LPAREN_e_RPAREN_" name="D-lactate exchange">
        <listOfReactants>
          <speciesReference species="M_lac_DASH_D_e"/>
        </listOfReactants>
        <kineticLaw>
          <math xmlns="http://www.w3.org/1998/Math/MathML">
            <ci> FLUX_VALUE </ci>
          </math>
          <listOfParameters>
            <parameter id="LOWER_BOUND" value="0" units="mmol_per_gDW_per_hr"/>
            <parameter id="UPPER_BOUND" value="1000" units="mmol_per_gDW_per_hr"/>
            <parameter id="FLUX_VALUE" value="0" units="mmol_per_gDW_per_hr"/>
            <parameter id="OBJECTIVE_COEFFICIENT" value="0" units="mmol_per_gDW_per_hr"/>
          </listOfParameters>
        </kineticLaw>
      </reaction>
      <reaction id="R_T:EX_lac_DASH_L_LPAREN_e_RPAREN_" name="L-Lactate exchange">
        <listOfReactants>
          <speciesReference species="M_lac_DASH_L_e"/>
        </listOfReactants>
        <kineticLaw>
          <math xmlns="http://www.w3.org/1998/Math/MathML">
            <ci> FLUX_VALUE </ci>
          </math>
          <listOfParameters>
            <parameter id="LOWER_BOUND" value="0" units="mmol_per_gDW_per_hr"/>
            <parameter id="UPPER_BOUND" value="1000" units="mmol_per_gDW_per_hr"/>
            <parameter id="FLUX_VALUE" value="0" units="mmol_per_gDW_per_hr"/>
            <parameter id="OBJECTIVE_COEFFICIENT" value="0" units="mmol_per_gDW_per_hr"/>
          </listOfParameters>
        </kineticLaw>
      </reaction>
      <reaction id="R_T:EX_leu_DASH_L_LPAREN_e_RPAREN_" name="L-Leucine exchange">
        <listOfReactants>
          <speciesReference species="M_leu_DASH_L_e"/>
        </listOfReactants>
        <kineticLaw>
          <math xmlns="http://www.w3.org/1998/Math/MathML">
            <ci> FLUX_VALUE </ci>
          </math>
          <listOfParameters>
            <parameter id="LOWER_BOUND" value="0" units="mmol_per_gDW_per_hr"/>
            <parameter id="UPPER_BOUND" value="1000" units="mmol_per_gDW_per_hr"/>
            <parameter id="FLUX_VALUE" value="0" units="mmol_per_gDW_per_hr"/>
            <parameter id="OBJECTIVE_COEFFICIENT" value="0" units="mmol_per_gDW_per_hr"/>
          </listOfParameters>
        </kineticLaw>
      </reaction>
      <reaction id="R_T:EX_lys_DASH_L_LPAREN_e_RPAREN_" name="L-Lysine exchange">
        <listOfReactants>
          <speciesReference species="M_lys_DASH_L_e"/>
        </listOfReactants>
        <kineticLaw>
          <math xmlns="http://www.w3.org/1998/Math/MathML">
            <ci> FLUX_VALUE </ci>
          </math>
          <listOfParameters>
            <parameter id="LOWER_BOUND" value="0" units="mmol_per_gDW_per_hr"/>
            <parameter id="UPPER_BOUND" value="1000" units="mmol_per_gDW_per_hr"/>
            <parameter id="FLUX_VALUE" value="0" units="mmol_per_gDW_per_hr"/>
            <parameter id="OBJECTIVE_COEFFICIENT" value="0" units="mmol_per_gDW_per_hr"/>
          </listOfParameters>
        </kineticLaw>
      </reaction>
      <reaction id="R_T:EX_met_DASH_L_LPAREN_e_RPAREN_" name="L-Methionine exchange">
        <listOfReactants>
          <speciesReference species="M_met_DASH_L_e"/>
        </listOfReactants>
        <kineticLaw>
          <math xmlns="http://www.w3.org/1998/Math/MathML">
            <ci> FLUX_VALUE </ci>
          </math>
          <listOfParameters>
            <parameter id="LOWER_BOUND" value="0" units="mmol_per_gDW_per_hr"/>
            <parameter id="UPPER_BOUND" value="1000" units="mmol_per_gDW_per_hr"/>
            <parameter id="FLUX_VALUE" value="0" units="mmol_per_gDW_per_hr"/>
            <parameter id="OBJECTIVE_COEFFICIENT" value="0" units="mmol_per_gDW_per_hr"/>
          </listOfParameters>
        </kineticLaw>
      </reaction>
      <reaction id="R_T:EX_na1_LPAREN_e_RPAREN_" name="Sodium exchange">
        <listOfReactants>
          <speciesReference species="M_na1_e"/>
        </listOfReactants>
        <kineticLaw>
          <math xmlns="http://www.w3.org/1998/Math/MathML">
            <ci> FLUX_VALUE </ci>
          </math>
          <listOfParameters>
            <parameter id="LOWER_BOUND" value="-1000" units="mmol_per_gDW_per_hr"/>
            <parameter id="UPPER_BOUND" value="1000" units="mmol_per_gDW_per_hr"/>
            <parameter id="FLUX_VALUE" value="0" units="mmol_per_gDW_per_hr"/>
            <parameter id="OBJECTIVE_COEFFICIENT" value="0" units="mmol_per_gDW_per_hr"/>
          </listOfParameters>
        </kineticLaw>
      </reaction>
      <reaction id="R_T:EX_nh4_LPAREN_e_RPAREN_" name="Ammonium exchange">
        <listOfReactants>
          <speciesReference species="M_nh4_e"/>
        </listOfReactants>
        <kineticLaw>
          <math xmlns="http://www.w3.org/1998/Math/MathML">
            <ci> FLUX_VALUE </ci>
          </math>
          <listOfParameters>
            <parameter id="LOWER_BOUND" value="-1000" units="mmol_per_gDW_per_hr"/>
            <parameter id="UPPER_BOUND" value="1000" units="mmol_per_gDW_per_hr"/>
            <parameter id="FLUX_VALUE" value="0" units="mmol_per_gDW_per_hr"/>
            <parameter id="OBJECTIVE_COEFFICIENT" value="0" units="mmol_per_gDW_per_hr"/>
          </listOfParameters>
        </kineticLaw>
      </reaction>
      <reaction id="R_T:EX_o2_LPAREN_e_RPAREN_" name="O2 exchange">
        <listOfReactants>
          <speciesReference species="M_o2_e"/>
        </listOfReactants>
        <kineticLaw>
          <math xmlns="http://www.w3.org/1998/Math/MathML">
            <ci> FLUX_VALUE </ci>
          </math>
          <listOfParameters>
            <parameter id="LOWER_BOUND" value="-1000" units="mmol_per_gDW_per_hr"/>
            <parameter id="UPPER_BOUND" value="1000" units="mmol_per_gDW_per_hr"/>
            <parameter id="FLUX_VALUE" value="0" units="mmol_per_gDW_per_hr"/>
            <parameter id="OBJECTIVE_COEFFICIENT" value="0" units="mmol_per_gDW_per_hr"/>
          </listOfParameters>
        </kineticLaw>
      </reaction>
      <reaction id="R_T:EX_ocdca_LPAREN_e_RPAREN_" name="Octadecanoate (stearate) exchange">
        <listOfReactants>
          <speciesReference species="M_ocdca_e"/>
        </listOfReactants>
        <kineticLaw>
          <math xmlns="http://www.w3.org/1998/Math/MathML">
            <ci> FLUX_VALUE </ci>
          </math>
          <listOfParameters>
            <parameter id="LOWER_BOUND" value="0" units="mmol_per_gDW_per_hr"/>
            <parameter id="UPPER_BOUND" value="1000" units="mmol_per_gDW_per_hr"/>
            <parameter id="FLUX_VALUE" value="0" units="mmol_per_gDW_per_hr"/>
            <parameter id="OBJECTIVE_COEFFICIENT" value="0" units="mmol_per_gDW_per_hr"/>
          </listOfParameters>
        </kineticLaw>
      </reaction>
      <reaction id="R_T:EX_ocdcea5_LPAREN_e_RPAREN_" name="octadecenoate (C18:1, n-5) exchange">
        <listOfReactants>
          <speciesReference species="M_ocdcea5_e"/>
        </listOfReactants>
        <kineticLaw>
          <math xmlns="http://www.w3.org/1998/Math/MathML">
            <ci> FLUX_VALUE </ci>
          </math>
          <listOfParameters>
            <parameter id="LOWER_BOUND" value="0" units="mmol_per_gDW_per_hr"/>
            <parameter id="UPPER_BOUND" value="1000" units="mmol_per_gDW_per_hr"/>
            <parameter id="FLUX_VALUE" value="0" units="mmol_per_gDW_per_hr"/>
            <parameter id="OBJECTIVE_COEFFICIENT" value="0" units="mmol_per_gDW_per_hr"/>
          </listOfParameters>
        </kineticLaw>
      </reaction>
      <reaction id="R_T:EX_ocdcea7_LPAREN_e_RPAREN_" name="octadecenoate (C18:1, n-7) exchange">
        <listOfReactants>
          <speciesReference species="M_ocdcea7_e"/>
        </listOfReactants>
        <kineticLaw>
          <math xmlns="http://www.w3.org/1998/Math/MathML">
            <ci> FLUX_VALUE </ci>
          </math>
          <listOfParameters>
            <parameter id="LOWER_BOUND" value="0" units="mmol_per_gDW_per_hr"/>
            <parameter id="UPPER_BOUND" value="1000" units="mmol_per_gDW_per_hr"/>
            <parameter id="FLUX_VALUE" value="0" units="mmol_per_gDW_per_hr"/>
            <parameter id="OBJECTIVE_COEFFICIENT" value="0" units="mmol_per_gDW_per_hr"/>
          </listOfParameters>
        </kineticLaw>
      </reaction>
      <reaction id="R_T:EX_ocdcea9_LPAREN_e_RPAREN_" name="octadecenoate (C18:1, n-9) exchange">
        <listOfReactants>
          <speciesReference species="M_ocdcea9_e"/>
        </listOfReactants>
        <kineticLaw>
          <math xmlns="http://www.w3.org/1998/Math/MathML">
            <ci> FLUX_VALUE </ci>
          </math>
          <listOfParameters>
            <parameter id="LOWER_BOUND" value="0" units="mmol_per_gDW_per_hr"/>
            <parameter id="UPPER_BOUND" value="1000" units="mmol_per_gDW_per_hr"/>
            <parameter id="FLUX_VALUE" value="0" units="mmol_per_gDW_per_hr"/>
            <parameter id="OBJECTIVE_COEFFICIENT" value="0" units="mmol_per_gDW_per_hr"/>
          </listOfParameters>
        </kineticLaw>
      </reaction>
      <reaction id="R_T:EX_ocdctra_3_LPAREN_e_RPAREN_" name="octadecatrienoate (C18:3, n-3) exchange">
        <listOfReactants>
          <speciesReference species="M_ocdctra3_e"/>
        </listOfReactants>
        <kineticLaw>
          <math xmlns="http://www.w3.org/1998/Math/MathML">
            <ci> FLUX_VALUE </ci>
          </math>
          <listOfParameters>
            <parameter id="LOWER_BOUND" value="0" units="mmol_per_gDW_per_hr"/>
            <parameter id="UPPER_BOUND" value="1000" units="mmol_per_gDW_per_hr"/>
            <parameter id="FLUX_VALUE" value="0" units="mmol_per_gDW_per_hr"/>
            <parameter id="OBJECTIVE_COEFFICIENT" value="0" units="mmol_per_gDW_per_hr"/>
          </listOfParameters>
        </kineticLaw>
      </reaction>
      <reaction id="R_T:EX_ocdctra_6_LPAREN_e_RPAREN_" name="octadecatrienoate (C18:3, n-6) exchange">
        <listOfReactants>
          <speciesReference species="M_ocdctra6_e"/>
        </listOfReactants>
        <kineticLaw>
          <math xmlns="http://www.w3.org/1998/Math/MathML">
            <ci> FLUX_VALUE </ci>
          </math>
          <listOfParameters>
            <parameter id="LOWER_BOUND" value="0" units="mmol_per_gDW_per_hr"/>
            <parameter id="UPPER_BOUND" value="1000" units="mmol_per_gDW_per_hr"/>
            <parameter id="FLUX_VALUE" value="0" units="mmol_per_gDW_per_hr"/>
            <parameter id="OBJECTIVE_COEFFICIENT" value="0" units="mmol_per_gDW_per_hr"/>
          </listOfParameters>
        </kineticLaw>
      </reaction>
      <reaction id="R_T:EX_ocddea6_LPAREN_e_RPAREN_" name="octadecadienoate (C18:2, n-6) exchange">
        <listOfReactants>
          <speciesReference species="M_ocddea6_e"/>
        </listOfReactants>
        <kineticLaw>
          <math xmlns="http://www.w3.org/1998/Math/MathML">
            <ci> FLUX_VALUE </ci>
          </math>
          <listOfParameters>
            <parameter id="LOWER_BOUND" value="0" units="mmol_per_gDW_per_hr"/>
            <parameter id="UPPER_BOUND" value="1000" units="mmol_per_gDW_per_hr"/>
            <parameter id="FLUX_VALUE" value="0" units="mmol_per_gDW_per_hr"/>
            <parameter id="OBJECTIVE_COEFFICIENT" value="0" units="mmol_per_gDW_per_hr"/>
          </listOfParameters>
        </kineticLaw>
      </reaction>
      <reaction id="R_T:EX_ocsttea_6_LPAREN_e_RPAREN_" name="ocosatetraenoate (C22:4, n-6) exchange">
        <listOfReactants>
          <speciesReference species="M_ocsttea6_e"/>
        </listOfReactants>
        <kineticLaw>
          <math xmlns="http://www.w3.org/1998/Math/MathML">
            <ci> FLUX_VALUE </ci>
          </math>
          <listOfParameters>
            <parameter id="LOWER_BOUND" value="0" units="mmol_per_gDW_per_hr"/>
            <parameter id="UPPER_BOUND" value="1000" units="mmol_per_gDW_per_hr"/>
            <parameter id="FLUX_VALUE" value="0" units="mmol_per_gDW_per_hr"/>
            <parameter id="OBJECTIVE_COEFFICIENT" value="0" units="mmol_per_gDW_per_hr"/>
          </listOfParameters>
        </kineticLaw>
      </reaction>
      <reaction id="R_T:EX_orn_DASH_L_LPAREN_e_RPAREN_" name="Ornithine exchange">
        <listOfReactants>
          <speciesReference species="M_orn_DASH_L_e"/>
        </listOfReactants>
        <kineticLaw>
          <math xmlns="http://www.w3.org/1998/Math/MathML">
            <ci> FLUX_VALUE </ci>
          </math>
          <listOfParameters>
            <parameter id="LOWER_BOUND" value="0" units="mmol_per_gDW_per_hr"/>
            <parameter id="UPPER_BOUND" value="1000" units="mmol_per_gDW_per_hr"/>
            <parameter id="FLUX_VALUE" value="0" units="mmol_per_gDW_per_hr"/>
            <parameter id="OBJECTIVE_COEFFICIENT" value="0" units="mmol_per_gDW_per_hr"/>
          </listOfParameters>
        </kineticLaw>
      </reaction>
      <reaction id="R_T:EX_phe_DASH_L_LPAREN_e_RPAREN_" name="L-Phenylalanine exchange">
        <listOfReactants>
          <speciesReference species="M_phe_DASH_L_e"/>
        </listOfReactants>
        <kineticLaw>
          <math xmlns="http://www.w3.org/1998/Math/MathML">
            <ci> FLUX_VALUE </ci>
          </math>
          <listOfParameters>
            <parameter id="LOWER_BOUND" value="0" units="mmol_per_gDW_per_hr"/>
            <parameter id="UPPER_BOUND" value="1000" units="mmol_per_gDW_per_hr"/>
            <parameter id="FLUX_VALUE" value="0" units="mmol_per_gDW_per_hr"/>
            <parameter id="OBJECTIVE_COEFFICIENT" value="0" units="mmol_per_gDW_per_hr"/>
          </listOfParameters>
        </kineticLaw>
      </reaction>
      <reaction id="R_T:EX_pheme_LPAREN_e_RPAREN_" name="Protoheme exchange">
        <listOfReactants>
          <speciesReference species="M_pheme_e"/>
        </listOfReactants>
        <kineticLaw>
          <math xmlns="http://www.w3.org/1998/Math/MathML">
            <ci> FLUX_VALUE </ci>
          </math>
          <listOfParameters>
            <parameter id="LOWER_BOUND" value="0" units="mmol_per_gDW_per_hr"/>
            <parameter id="UPPER_BOUND" value="1000" units="mmol_per_gDW_per_hr"/>
            <parameter id="FLUX_VALUE" value="0" units="mmol_per_gDW_per_hr"/>
            <parameter id="OBJECTIVE_COEFFICIENT" value="0" units="mmol_per_gDW_per_hr"/>
          </listOfParameters>
        </kineticLaw>
      </reaction>
      <reaction id="R_T:EX_pi_LPAREN_e_RPAREN_" name="Phosphate exchange">
        <listOfReactants>
          <speciesReference species="M_pi_e"/>
        </listOfReactants>
        <kineticLaw>
          <math xmlns="http://www.w3.org/1998/Math/MathML">
            <ci> FLUX_VALUE </ci>
          </math>
          <listOfParameters>
            <parameter id="LOWER_BOUND" value="-1000" units="mmol_per_gDW_per_hr"/>
            <parameter id="UPPER_BOUND" value="1000" units="mmol_per_gDW_per_hr"/>
            <parameter id="FLUX_VALUE" value="0" units="mmol_per_gDW_per_hr"/>
            <parameter id="OBJECTIVE_COEFFICIENT" value="0" units="mmol_per_gDW_per_hr"/>
          </listOfParameters>
        </kineticLaw>
      </reaction>
      <reaction id="R_T:EX_pnto_DASH_R_LPAREN_e_RPAREN_" name="(R)-Pantothenate exchange">
        <listOfReactants>
          <speciesReference species="M_pnto_DASH_R_e"/>
        </listOfReactants>
        <kineticLaw>
          <math xmlns="http://www.w3.org/1998/Math/MathML">
            <ci> FLUX_VALUE </ci>
          </math>
          <listOfParameters>
            <parameter id="LOWER_BOUND" value="0" units="mmol_per_gDW_per_hr"/>
            <parameter id="UPPER_BOUND" value="1000" units="mmol_per_gDW_per_hr"/>
            <parameter id="FLUX_VALUE" value="0" units="mmol_per_gDW_per_hr"/>
            <parameter id="OBJECTIVE_COEFFICIENT" value="0" units="mmol_per_gDW_per_hr"/>
          </listOfParameters>
        </kineticLaw>
      </reaction>
      <reaction id="R_T:EX_pro_DASH_L_LPAREN_e_RPAREN_" name="L-Proline exchange">
        <listOfReactants>
          <speciesReference species="M_pro_DASH_L_e"/>
        </listOfReactants>
        <kineticLaw>
          <math xmlns="http://www.w3.org/1998/Math/MathML">
            <ci> FLUX_VALUE </ci>
          </math>
          <listOfParameters>
            <parameter id="LOWER_BOUND" value="0" units="mmol_per_gDW_per_hr"/>
            <parameter id="UPPER_BOUND" value="1000" units="mmol_per_gDW_per_hr"/>
            <parameter id="FLUX_VALUE" value="0" units="mmol_per_gDW_per_hr"/>
            <parameter id="OBJECTIVE_COEFFICIENT" value="0" units="mmol_per_gDW_per_hr"/>
          </listOfParameters>
        </kineticLaw>
      </reaction>
      <reaction id="R_T:EX_ptdca_LPAREN_e_RPAREN_" name="pentadecanoate (C15:0) exchange">
        <listOfReactants>
          <speciesReference species="M_ptdca_e"/>
        </listOfReactants>
        <kineticLaw>
          <math xmlns="http://www.w3.org/1998/Math/MathML">
            <ci> FLUX_VALUE </ci>
          </math>
          <listOfParameters>
            <parameter id="LOWER_BOUND" value="0" units="mmol_per_gDW_per_hr"/>
            <parameter id="UPPER_BOUND" value="1000" units="mmol_per_gDW_per_hr"/>
            <parameter id="FLUX_VALUE" value="0" units="mmol_per_gDW_per_hr"/>
            <parameter id="OBJECTIVE_COEFFICIENT" value="0" units="mmol_per_gDW_per_hr"/>
          </listOfParameters>
        </kineticLaw>
      </reaction>
      <reaction id="R_T:EX_pyr_LPAREN_e_RPAREN_" name="Pyruvate exchange">
        <listOfReactants>
          <speciesReference species="M_pyr_e"/>
        </listOfReactants>
        <kineticLaw>
          <math xmlns="http://www.w3.org/1998/Math/MathML">
            <ci> FLUX_VALUE </ci>
          </math>
          <listOfParameters>
            <parameter id="LOWER_BOUND" value="0" units="mmol_per_gDW_per_hr"/>
            <parameter id="UPPER_BOUND" value="1000" units="mmol_per_gDW_per_hr"/>
            <parameter id="FLUX_VALUE" value="0" units="mmol_per_gDW_per_hr"/>
            <parameter id="OBJECTIVE_COEFFICIENT" value="0" units="mmol_per_gDW_per_hr"/>
          </listOfParameters>
        </kineticLaw>
      </reaction>
      <reaction id="R_T:EX_ser_DASH_L_LPAREN_e_RPAREN_" name="Exchange for Serine">
        <listOfReactants>
          <speciesReference species="M_ser_DASH_L_e"/>
        </listOfReactants>
        <kineticLaw>
          <math xmlns="http://www.w3.org/1998/Math/MathML">
            <ci> FLUX_VALUE </ci>
          </math>
          <listOfParameters>
            <parameter id="LOWER_BOUND" value="0" units="mmol_per_gDW_per_hr"/>
            <parameter id="UPPER_BOUND" value="1000" units="mmol_per_gDW_per_hr"/>
            <parameter id="FLUX_VALUE" value="0" units="mmol_per_gDW_per_hr"/>
            <parameter id="OBJECTIVE_COEFFICIENT" value="0" units="mmol_per_gDW_per_hr"/>
          </listOfParameters>
        </kineticLaw>
      </reaction>
      <reaction id="R_T:EX_so3_LPAREN_e_RPAREN_" name="Sulfite exchange">
        <listOfReactants>
          <speciesReference species="M_so3_e"/>
        </listOfReactants>
        <kineticLaw>
          <math xmlns="http://www.w3.org/1998/Math/MathML">
            <ci> FLUX_VALUE </ci>
          </math>
          <listOfParameters>
            <parameter id="LOWER_BOUND" value="-1000" units="mmol_per_gDW_per_hr"/>
            <parameter id="UPPER_BOUND" value="1000" units="mmol_per_gDW_per_hr"/>
            <parameter id="FLUX_VALUE" value="0" units="mmol_per_gDW_per_hr"/>
            <parameter id="OBJECTIVE_COEFFICIENT" value="0" units="mmol_per_gDW_per_hr"/>
          </listOfParameters>
        </kineticLaw>
      </reaction>
      <reaction id="R_T:EX_thr_DASH_L_LPAREN_e_RPAREN_" name="L-Threonine exchange">
        <listOfReactants>
          <speciesReference species="M_thr_DASH_L_e"/>
        </listOfReactants>
        <kineticLaw>
          <math xmlns="http://www.w3.org/1998/Math/MathML">
            <ci> FLUX_VALUE </ci>
          </math>
          <listOfParameters>
            <parameter id="LOWER_BOUND" value="0" units="mmol_per_gDW_per_hr"/>
            <parameter id="UPPER_BOUND" value="1000" units="mmol_per_gDW_per_hr"/>
            <parameter id="FLUX_VALUE" value="0" units="mmol_per_gDW_per_hr"/>
            <parameter id="OBJECTIVE_COEFFICIENT" value="0" units="mmol_per_gDW_per_hr"/>
          </listOfParameters>
        </kineticLaw>
      </reaction>
      <reaction id="R_T:EX_trp_DASH_L_LPAREN_e_RPAREN_" name="L-Tryptophan exchange">
        <listOfReactants>
          <speciesReference species="M_trp_DASH_L_e"/>
        </listOfReactants>
        <kineticLaw>
          <math xmlns="http://www.w3.org/1998/Math/MathML">
            <ci> FLUX_VALUE </ci>
          </math>
          <listOfParameters>
            <parameter id="LOWER_BOUND" value="0" units="mmol_per_gDW_per_hr"/>
            <parameter id="UPPER_BOUND" value="1000" units="mmol_per_gDW_per_hr"/>
            <parameter id="FLUX_VALUE" value="0" units="mmol_per_gDW_per_hr"/>
            <parameter id="OBJECTIVE_COEFFICIENT" value="0" units="mmol_per_gDW_per_hr"/>
          </listOfParameters>
        </kineticLaw>
      </reaction>
      <reaction id="R_T:EX_ttdca_LPAREN_e_RPAREN_" name="tetradecanoate (n-C14:0) exchange">
        <listOfReactants>
          <speciesReference species="M_ttdca_e"/>
        </listOfReactants>
        <kineticLaw>
          <math xmlns="http://www.w3.org/1998/Math/MathML">
            <ci> FLUX_VALUE </ci>
          </math>
          <listOfParameters>
            <parameter id="LOWER_BOUND" value="0" units="mmol_per_gDW_per_hr"/>
            <parameter id="UPPER_BOUND" value="1000" units="mmol_per_gDW_per_hr"/>
            <parameter id="FLUX_VALUE" value="0" units="mmol_per_gDW_per_hr"/>
            <parameter id="OBJECTIVE_COEFFICIENT" value="0" units="mmol_per_gDW_per_hr"/>
          </listOfParameters>
        </kineticLaw>
      </reaction>
      <reaction id="R_T:EX_ttdcea5_LPAREN_e_RPAREN_" name="tetradecenoate (C14:1, n-5) exchange">
        <listOfReactants>
          <speciesReference species="M_ttdcea5_e"/>
        </listOfReactants>
        <kineticLaw>
          <math xmlns="http://www.w3.org/1998/Math/MathML">
            <ci> FLUX_VALUE </ci>
          </math>
          <listOfParameters>
            <parameter id="LOWER_BOUND" value="0" units="mmol_per_gDW_per_hr"/>
            <parameter id="UPPER_BOUND" value="1000" units="mmol_per_gDW_per_hr"/>
            <parameter id="FLUX_VALUE" value="0" units="mmol_per_gDW_per_hr"/>
            <parameter id="OBJECTIVE_COEFFICIENT" value="0" units="mmol_per_gDW_per_hr"/>
          </listOfParameters>
        </kineticLaw>
      </reaction>
      <reaction id="R_T:EX_ttdcea7_LPAREN_e_RPAREN_" name="tetradecenoate (C14:1, n-7) exchange">
        <listOfReactants>
          <speciesReference species="M_ttdcea7_e"/>
        </listOfReactants>
        <kineticLaw>
          <math xmlns="http://www.w3.org/1998/Math/MathML">
            <ci> FLUX_VALUE </ci>
          </math>
          <listOfParameters>
            <parameter id="LOWER_BOUND" value="0" units="mmol_per_gDW_per_hr"/>
            <parameter id="UPPER_BOUND" value="1000" units="mmol_per_gDW_per_hr"/>
            <parameter id="FLUX_VALUE" value="0" units="mmol_per_gDW_per_hr"/>
            <parameter id="OBJECTIVE_COEFFICIENT" value="0" units="mmol_per_gDW_per_hr"/>
          </listOfParameters>
        </kineticLaw>
      </reaction>
      <reaction id="R_T:EX_tyr_DASH_L_LPAREN_e_RPAREN_" name="L-Tyrosine exchange">
        <listOfReactants>
          <speciesReference species="M_tyr_DASH_L_e"/>
        </listOfReactants>
        <kineticLaw>
          <math xmlns="http://www.w3.org/1998/Math/MathML">
            <ci> FLUX_VALUE </ci>
          </math>
          <listOfParameters>
            <parameter id="LOWER_BOUND" value="0" units="mmol_per_gDW_per_hr"/>
            <parameter id="UPPER_BOUND" value="1000" units="mmol_per_gDW_per_hr"/>
            <parameter id="FLUX_VALUE" value="0" units="mmol_per_gDW_per_hr"/>
            <parameter id="OBJECTIVE_COEFFICIENT" value="0" units="mmol_per_gDW_per_hr"/>
          </listOfParameters>
        </kineticLaw>
      </reaction>
      <reaction id="R_T:EX_urea_LPAREN_e_RPAREN_" name="Urea exchange">
        <listOfReactants>
          <speciesReference species="M_urea_e"/>
        </listOfReactants>
        <kineticLaw>
          <math xmlns="http://www.w3.org/1998/Math/MathML">
            <ci> FLUX_VALUE </ci>
          </math>
          <listOfParameters>
            <parameter id="LOWER_BOUND" value="0" units="mmol_per_gDW_per_hr"/>
            <parameter id="UPPER_BOUND" value="1000" units="mmol_per_gDW_per_hr"/>
            <parameter id="FLUX_VALUE" value="0" units="mmol_per_gDW_per_hr"/>
            <parameter id="OBJECTIVE_COEFFICIENT" value="0" units="mmol_per_gDW_per_hr"/>
          </listOfParameters>
        </kineticLaw>
      </reaction>
      <reaction id="R_T:EX_val_DASH_L_LPAREN_e_RPAREN_" name="L-Valine exchange">
        <listOfReactants>
          <speciesReference species="M_val_DASH_L_e"/>
        </listOfReactants>
        <kineticLaw>
          <math xmlns="http://www.w3.org/1998/Math/MathML">
            <ci> FLUX_VALUE </ci>
          </math>
          <listOfParameters>
            <parameter id="LOWER_BOUND" value="0" units="mmol_per_gDW_per_hr"/>
            <parameter id="UPPER_BOUND" value="1000" units="mmol_per_gDW_per_hr"/>
            <parameter id="FLUX_VALUE" value="0" units="mmol_per_gDW_per_hr"/>
            <parameter id="OBJECTIVE_COEFFICIENT" value="0" units="mmol_per_gDW_per_hr"/>
          </listOfParameters>
        </kineticLaw>
      </reaction>
      <reaction id="R_A:3DSPHR" name="3-Dehydrosphinganine reductase" reversible="false">
        <listOfReactants>
          <speciesReference species="M_3dsphgn_a_COMMA_c"/>
          <speciesReference species="M_h_a_COMMA_c"/>
          <speciesReference species="M_nadph_a_COMMA_c"/>
        </listOfReactants>
        <listOfProducts>
          <speciesReference species="M_nadp_a_COMMA_c"/>
          <speciesReference species="M_sphgn_a_COMMA_c"/>
        </listOfProducts>
        <kineticLaw>
          <math xmlns="http://www.w3.org/1998/Math/MathML">
            <ci> FLUX_VALUE </ci>
          </math>
          <listOfParameters>
            <parameter id="LOWER_BOUND" value="0" units="mmol_per_gDW_per_hr"/>
            <parameter id="UPPER_BOUND" value="1000" units="mmol_per_gDW_per_hr"/>
            <parameter id="FLUX_VALUE" value="0" units="mmol_per_gDW_per_hr"/>
            <parameter id="OBJECTIVE_COEFFICIENT" value="0" units="mmol_per_gDW_per_hr"/>
          </listOfParameters>
        </kineticLaw>
      </reaction>
      <reaction id="R_A:6PGCter" name="6-Phospho-D-gluconate transport in/out via proton symport">
        <listOfReactants>
          <speciesReference species="M_6pgc_a_COMMA_c"/>
        </listOfReactants>
        <listOfProducts>
          <speciesReference species="M_6pgc_a_COMMA_r"/>
        </listOfProducts>
        <kineticLaw>
          <math xmlns="http://www.w3.org/1998/Math/MathML">
            <ci> FLUX_VALUE </ci>
          </math>
          <listOfParameters>
            <parameter id="LOWER_BOUND" value="-1000" units="mmol_per_gDW_per_hr"/>
            <parameter id="UPPER_BOUND" value="1000" units="mmol_per_gDW_per_hr"/>
            <parameter id="FLUX_VALUE" value="0" units="mmol_per_gDW_per_hr"/>
            <parameter id="OBJECTIVE_COEFFICIENT" value="0" units="mmol_per_gDW_per_hr"/>
          </listOfParameters>
        </kineticLaw>
      </reaction>
      <reaction id="R_A:AACTOOR" name="Aminoacetone:oxygen oxidoreductase(deaminating)(flavin-containing)" reversible="false">
        <listOfReactants>
          <speciesReference species="M_aact_a_COMMA_c"/>
          <speciesReference species="M_h2o_a_COMMA_c"/>
          <speciesReference species="M_o2_a_COMMA_c"/>
        </listOfReactants>
        <listOfProducts>
          <speciesReference species="M_h2o2_a_COMMA_c"/>
          <speciesReference species="M_mthgxl_a_COMMA_c"/>
          <speciesReference species="M_nh4_a_COMMA_c"/>
        </listOfProducts>
        <kineticLaw>
          <math xmlns="http://www.w3.org/1998/Math/MathML">
            <ci> FLUX_VALUE </ci>
          </math>
          <listOfParameters>
            <parameter id="LOWER_BOUND" value="0" units="mmol_per_gDW_per_hr"/>
            <parameter id="UPPER_BOUND" value="1000" units="mmol_per_gDW_per_hr"/>
            <parameter id="FLUX_VALUE" value="0" units="mmol_per_gDW_per_hr"/>
            <parameter id="OBJECTIVE_COEFFICIENT" value="0" units="mmol_per_gDW_per_hr"/>
          </listOfParameters>
        </kineticLaw>
      </reaction>
      <reaction id="R_A:AACTtm" name="Aminoacetone transport (mitochondrial)" reversible="false">
        <listOfReactants>
          <speciesReference species="M_aact_a_COMMA_m"/>
        </listOfReactants>
        <listOfProducts>
          <speciesReference species="M_aact_a_COMMA_c"/>
        </listOfProducts>
        <kineticLaw>
          <math xmlns="http://www.w3.org/1998/Math/MathML">
            <ci> FLUX_VALUE </ci>
          </math>
          <listOfParameters>
            <parameter id="LOWER_BOUND" value="0" units="mmol_per_gDW_per_hr"/>
            <parameter id="UPPER_BOUND" value="1000" units="mmol_per_gDW_per_hr"/>
            <parameter id="FLUX_VALUE" value="0" units="mmol_per_gDW_per_hr"/>
            <parameter id="OBJECTIVE_COEFFICIENT" value="0" units="mmol_per_gDW_per_hr"/>
          </listOfParameters>
        </kineticLaw>
      </reaction>
      <reaction id="R_A:ACACT10rm" name="acetyl-CoA C-acetyltransferase, mitochondrial">
        <listOfReactants>
          <speciesReference species="M_2maacoa_a_COMMA_m"/>
          <speciesReference species="M_coa_a_COMMA_m"/>
        </listOfReactants>
        <listOfProducts>
          <speciesReference species="M_accoa_a_COMMA_m"/>
          <speciesReference species="M_ppcoa_a_COMMA_m"/>
        </listOfProducts>
        <kineticLaw>
          <math xmlns="http://www.w3.org/1998/Math/MathML">
            <ci> FLUX_VALUE </ci>
          </math>
          <listOfParameters>
            <parameter id="LOWER_BOUND" value="-1000" units="mmol_per_gDW_per_hr"/>
            <parameter id="UPPER_BOUND" value="1000" units="mmol_per_gDW_per_hr"/>
            <parameter id="FLUX_VALUE" value="0" units="mmol_per_gDW_per_hr"/>
            <parameter id="OBJECTIVE_COEFFICIENT" value="0" units="mmol_per_gDW_per_hr"/>
          </listOfParameters>
        </kineticLaw>
      </reaction>
      <reaction id="R_A:ACACT1r" name="acetyl-CoA C-acetyltransferase">
        <listOfReactants>
          <speciesReference species="M_accoa_a_COMMA_c" stoichiometry="2"/>
        </listOfReactants>
        <listOfProducts>
          <speciesReference species="M_aacoa_a_COMMA_c"/>
          <speciesReference species="M_coa_a_COMMA_c"/>
        </listOfProducts>
        <kineticLaw>
          <math xmlns="http://www.w3.org/1998/Math/MathML">
            <ci> FLUX_VALUE </ci>
          </math>
          <listOfParameters>
            <parameter id="LOWER_BOUND" value="-1000" units="mmol_per_gDW_per_hr"/>
            <parameter id="UPPER_BOUND" value="1000" units="mmol_per_gDW_per_hr"/>
            <parameter id="FLUX_VALUE" value="0" units="mmol_per_gDW_per_hr"/>
            <parameter id="OBJECTIVE_COEFFICIENT" value="0" units="mmol_per_gDW_per_hr"/>
          </listOfParameters>
        </kineticLaw>
      </reaction>
      <reaction id="R_A:ACACT1rm" name="acetyl-CoA C-acetyltransferase, mitochondrial">
        <listOfReactants>
          <speciesReference species="M_accoa_a_COMMA_m" stoichiometry="2"/>
        </listOfReactants>
        <listOfProducts>
          <speciesReference species="M_aacoa_a_COMMA_m"/>
          <speciesReference species="M_coa_a_COMMA_m"/>
        </listOfProducts>
        <kineticLaw>
          <math xmlns="http://www.w3.org/1998/Math/MathML">
            <ci> FLUX_VALUE </ci>
          </math>
          <listOfParameters>
            <parameter id="LOWER_BOUND" value="-1000" units="mmol_per_gDW_per_hr"/>
            <parameter id="UPPER_BOUND" value="1000" units="mmol_per_gDW_per_hr"/>
            <parameter id="FLUX_VALUE" value="0" units="mmol_per_gDW_per_hr"/>
            <parameter id="OBJECTIVE_COEFFICIENT" value="0" units="mmol_per_gDW_per_hr"/>
          </listOfParameters>
        </kineticLaw>
      </reaction>
      <reaction id="R_A:ACACt2m" name="acetoacetate transport via proton symport, mitochondrial">
        <listOfReactants>
          <speciesReference species="M_acac_a_COMMA_c"/>
          <speciesReference species="M_h_a_COMMA_c"/>
        </listOfReactants>
        <listOfProducts>
          <speciesReference species="M_acac_a_COMMA_m"/>
          <speciesReference species="M_h_a_COMMA_m"/>
        </listOfProducts>
        <kineticLaw>
          <math xmlns="http://www.w3.org/1998/Math/MathML">
            <ci> FLUX_VALUE </ci>
          </math>
          <listOfParameters>
            <parameter id="LOWER_BOUND" value="-1000" units="mmol_per_gDW_per_hr"/>
            <parameter id="UPPER_BOUND" value="1000" units="mmol_per_gDW_per_hr"/>
            <parameter id="FLUX_VALUE" value="0" units="mmol_per_gDW_per_hr"/>
            <parameter id="OBJECTIVE_COEFFICIENT" value="0" units="mmol_per_gDW_per_hr"/>
          </listOfParameters>
        </kineticLaw>
      </reaction>
      <reaction id="R_A:ACCOAC" name="acetyl-CoA carboxylase" reversible="false">
        <listOfReactants>
          <speciesReference species="M_accoa_a_COMMA_c"/>
          <speciesReference species="M_atp_a_COMMA_c"/>
          <speciesReference species="M_hco3_a_COMMA_c"/>
        </listOfReactants>
        <listOfProducts>
          <speciesReference species="M_adp_a_COMMA_c"/>
          <speciesReference species="M_h_a_COMMA_c"/>
          <speciesReference species="M_malcoa_a_COMMA_c"/>
          <speciesReference species="M_pi_a_COMMA_c"/>
        </listOfProducts>
        <kineticLaw>
          <math xmlns="http://www.w3.org/1998/Math/MathML">
            <ci> FLUX_VALUE </ci>
          </math>
          <listOfParameters>
            <parameter id="LOWER_BOUND" value="0" units="mmol_per_gDW_per_hr"/>
            <parameter id="UPPER_BOUND" value="1000" units="mmol_per_gDW_per_hr"/>
            <parameter id="FLUX_VALUE" value="0" units="mmol_per_gDW_per_hr"/>
            <parameter id="OBJECTIVE_COEFFICIENT" value="0" units="mmol_per_gDW_per_hr"/>
          </listOfParameters>
        </kineticLaw>
      </reaction>
      <reaction id="R_A:ACOAD1m" name="acyl-CoA dehydrogenase, mitochondrial">
        <listOfReactants>
          <speciesReference species="M_fad_a_COMMA_m"/>
          <speciesReference species="M_ivcoa_a_COMMA_m"/>
        </listOfReactants>
        <listOfProducts>
          <speciesReference species="M_3mb2coa_a_COMMA_m"/>
          <speciesReference species="M_fadh2_a_COMMA_m"/>
        </listOfProducts>
        <kineticLaw>
          <math xmlns="http://www.w3.org/1998/Math/MathML">
            <ci> FLUX_VALUE </ci>
          </math>
          <listOfParameters>
            <parameter id="LOWER_BOUND" value="-1000" units="mmol_per_gDW_per_hr"/>
            <parameter id="UPPER_BOUND" value="1000" units="mmol_per_gDW_per_hr"/>
            <parameter id="FLUX_VALUE" value="0" units="mmol_per_gDW_per_hr"/>
            <parameter id="OBJECTIVE_COEFFICIENT" value="0" units="mmol_per_gDW_per_hr"/>
          </listOfParameters>
        </kineticLaw>
      </reaction>
      <reaction id="R_A:ACOAD2m" name="acyl-CoA dehydrogenase, mitochondrial">
        <listOfReactants>
          <speciesReference species="M_fad_a_COMMA_m"/>
          <speciesReference species="M_ibcoa_a_COMMA_m"/>
        </listOfReactants>
        <listOfProducts>
          <speciesReference species="M_2mp2coa_a_COMMA_m"/>
          <speciesReference species="M_fadh2_a_COMMA_m"/>
        </listOfProducts>
        <kineticLaw>
          <math xmlns="http://www.w3.org/1998/Math/MathML">
            <ci> FLUX_VALUE </ci>
          </math>
          <listOfParameters>
            <parameter id="LOWER_BOUND" value="-1000" units="mmol_per_gDW_per_hr"/>
            <parameter id="UPPER_BOUND" value="1000" units="mmol_per_gDW_per_hr"/>
            <parameter id="FLUX_VALUE" value="0" units="mmol_per_gDW_per_hr"/>
            <parameter id="OBJECTIVE_COEFFICIENT" value="0" units="mmol_per_gDW_per_hr"/>
          </listOfParameters>
        </kineticLaw>
      </reaction>
      <reaction id="R_A:ACOAD3m" name="acyl-CoA dehydrogenase, mitochondrial">
        <listOfReactants>
          <speciesReference species="M_2mbcoa_a_COMMA_m"/>
          <speciesReference species="M_fad_a_COMMA_m"/>
        </listOfReactants>
        <listOfProducts>
          <speciesReference species="M_2mb2coa_a_COMMA_m"/>
          <speciesReference species="M_fadh2_a_COMMA_m"/>
        </listOfProducts>
        <kineticLaw>
          <math xmlns="http://www.w3.org/1998/Math/MathML">
            <ci> FLUX_VALUE </ci>
          </math>
          <listOfParameters>
            <parameter id="LOWER_BOUND" value="-1000" units="mmol_per_gDW_per_hr"/>
            <parameter id="UPPER_BOUND" value="1000" units="mmol_per_gDW_per_hr"/>
            <parameter id="FLUX_VALUE" value="0" units="mmol_per_gDW_per_hr"/>
            <parameter id="OBJECTIVE_COEFFICIENT" value="0" units="mmol_per_gDW_per_hr"/>
          </listOfParameters>
        </kineticLaw>
      </reaction>
      <reaction id="R_A:ACOAH" name="acetyl-CoA hydrolase" reversible="false">
        <listOfReactants>
          <speciesReference species="M_accoa_a_COMMA_c"/>
          <speciesReference species="M_h2o_a_COMMA_c"/>
        </listOfReactants>
        <listOfProducts>
          <speciesReference species="M_ac_a_COMMA_c"/>
          <speciesReference species="M_coa_a_COMMA_c"/>
          <speciesReference species="M_h_a_COMMA_c"/>
        </listOfProducts>
        <kineticLaw>
          <math xmlns="http://www.w3.org/1998/Math/MathML">
            <ci> FLUX_VALUE </ci>
          </math>
          <listOfParameters>
            <parameter id="LOWER_BOUND" value="0" units="mmol_per_gDW_per_hr"/>
            <parameter id="UPPER_BOUND" value="1000" units="mmol_per_gDW_per_hr"/>
            <parameter id="FLUX_VALUE" value="0" units="mmol_per_gDW_per_hr"/>
            <parameter id="OBJECTIVE_COEFFICIENT" value="0" units="mmol_per_gDW_per_hr"/>
          </listOfParameters>
        </kineticLaw>
      </reaction>
      <reaction id="R_A:ACOAHm" name="acetyl-CoA hydrolase, mitochondrial" reversible="false">
        <listOfReactants>
          <speciesReference species="M_accoa_a_COMMA_m"/>
          <speciesReference species="M_h2o_a_COMMA_m"/>
        </listOfReactants>
        <listOfProducts>
          <speciesReference species="M_ac_a_COMMA_m"/>
          <speciesReference species="M_coa_a_COMMA_m"/>
          <speciesReference species="M_h_a_COMMA_m"/>
        </listOfProducts>
        <kineticLaw>
          <math xmlns="http://www.w3.org/1998/Math/MathML">
            <ci> FLUX_VALUE </ci>
          </math>
          <listOfParameters>
            <parameter id="LOWER_BOUND" value="0" units="mmol_per_gDW_per_hr"/>
            <parameter id="UPPER_BOUND" value="1000" units="mmol_per_gDW_per_hr"/>
            <parameter id="FLUX_VALUE" value="0" units="mmol_per_gDW_per_hr"/>
            <parameter id="OBJECTIVE_COEFFICIENT" value="0" units="mmol_per_gDW_per_hr"/>
          </listOfParameters>
        </kineticLaw>
      </reaction>
      <reaction id="R_A:ACONT" name="aconitase">
        <listOfReactants>
          <speciesReference species="M_cit_a_COMMA_c"/>
        </listOfReactants>
        <listOfProducts>
          <speciesReference species="M_icit_a_COMMA_c"/>
        </listOfProducts>
        <kineticLaw>
          <math xmlns="http://www.w3.org/1998/Math/MathML">
            <ci> FLUX_VALUE </ci>
          </math>
          <listOfParameters>
            <parameter id="LOWER_BOUND" value="-1000" units="mmol_per_gDW_per_hr"/>
            <parameter id="UPPER_BOUND" value="1000" units="mmol_per_gDW_per_hr"/>
            <parameter id="FLUX_VALUE" value="0" units="mmol_per_gDW_per_hr"/>
            <parameter id="OBJECTIVE_COEFFICIENT" value="0" units="mmol_per_gDW_per_hr"/>
          </listOfParameters>
        </kineticLaw>
      </reaction>
      <reaction id="R_A:ACONTm" name="Aconitate hydratase">
        <listOfReactants>
          <speciesReference species="M_cit_a_COMMA_m"/>
        </listOfReactants>
        <listOfProducts>
          <speciesReference species="M_icit_a_COMMA_m"/>
        </listOfProducts>
        <kineticLaw>
          <math xmlns="http://www.w3.org/1998/Math/MathML">
            <ci> FLUX_VALUE </ci>
          </math>
          <listOfParameters>
            <parameter id="LOWER_BOUND" value="-1000" units="mmol_per_gDW_per_hr"/>
            <parameter id="UPPER_BOUND" value="1000" units="mmol_per_gDW_per_hr"/>
            <parameter id="FLUX_VALUE" value="0" units="mmol_per_gDW_per_hr"/>
            <parameter id="OBJECTIVE_COEFFICIENT" value="0" units="mmol_per_gDW_per_hr"/>
          </listOfParameters>
        </kineticLaw>
      </reaction>
      <reaction id="R_A:ACS" name="acetyl-CoA synthetase" reversible="false">
        <listOfReactants>
          <speciesReference species="M_ac_a_COMMA_c"/>
          <speciesReference species="M_atp_a_COMMA_c"/>
          <speciesReference species="M_coa_a_COMMA_c"/>
        </listOfReactants>
        <listOfProducts>
          <speciesReference species="M_accoa_a_COMMA_c"/>
          <speciesReference species="M_amp_a_COMMA_c"/>
          <speciesReference species="M_ppi_a_COMMA_c"/>
        </listOfProducts>
        <kineticLaw>
          <math xmlns="http://www.w3.org/1998/Math/MathML">
            <ci> FLUX_VALUE </ci>
          </math>
          <listOfParameters>
            <parameter id="LOWER_BOUND" value="0" units="mmol_per_gDW_per_hr"/>
            <parameter id="UPPER_BOUND" value="1000" units="mmol_per_gDW_per_hr"/>
            <parameter id="FLUX_VALUE" value="0" units="mmol_per_gDW_per_hr"/>
            <parameter id="OBJECTIVE_COEFFICIENT" value="0" units="mmol_per_gDW_per_hr"/>
          </listOfParameters>
        </kineticLaw>
      </reaction>
      <reaction id="R_A:ACSm" name="acetyl-CoA synthetase" reversible="false">
        <listOfReactants>
          <speciesReference species="M_ac_a_COMMA_m"/>
          <speciesReference species="M_atp_a_COMMA_m"/>
          <speciesReference species="M_coa_a_COMMA_m"/>
        </listOfReactants>
        <listOfProducts>
          <speciesReference species="M_accoa_a_COMMA_m"/>
          <speciesReference species="M_amp_a_COMMA_m"/>
          <speciesReference species="M_ppi_a_COMMA_m"/>
        </listOfProducts>
        <kineticLaw>
          <math xmlns="http://www.w3.org/1998/Math/MathML">
            <ci> FLUX_VALUE </ci>
          </math>
          <listOfParameters>
            <parameter id="LOWER_BOUND" value="0" units="mmol_per_gDW_per_hr"/>
            <parameter id="UPPER_BOUND" value="1000" units="mmol_per_gDW_per_hr"/>
            <parameter id="FLUX_VALUE" value="0" units="mmol_per_gDW_per_hr"/>
            <parameter id="OBJECTIVE_COEFFICIENT" value="0" units="mmol_per_gDW_per_hr"/>
          </listOfParameters>
        </kineticLaw>
      </reaction>
      <reaction id="R_A:ACt2m" name="acetate mitochondrial transport via proton symport">
        <listOfReactants>
          <speciesReference species="M_ac_a_COMMA_c"/>
          <speciesReference species="M_h_a_COMMA_c"/>
        </listOfReactants>
        <listOfProducts>
          <speciesReference species="M_ac_a_COMMA_m"/>
          <speciesReference species="M_h_a_COMMA_m"/>
        </listOfProducts>
        <kineticLaw>
          <math xmlns="http://www.w3.org/1998/Math/MathML">
            <ci> FLUX_VALUE </ci>
          </math>
          <listOfParameters>
            <parameter id="LOWER_BOUND" value="-1000" units="mmol_per_gDW_per_hr"/>
            <parameter id="UPPER_BOUND" value="1000" units="mmol_per_gDW_per_hr"/>
            <parameter id="FLUX_VALUE" value="0" units="mmol_per_gDW_per_hr"/>
            <parameter id="OBJECTIVE_COEFFICIENT" value="0" units="mmol_per_gDW_per_hr"/>
          </listOfParameters>
        </kineticLaw>
      </reaction>
      <reaction id="R_A:ACt6bl" name="acetate transport in/out via proton symport">
        <listOfReactants>
          <speciesReference species="M_ac_bl"/>
          <speciesReference species="M_h_bl"/>
        </listOfReactants>
        <listOfProducts>
          <speciesReference species="M_ac_a_COMMA_c"/>
          <speciesReference species="M_h_a_COMMA_c"/>
        </listOfProducts>
        <kineticLaw>
          <math xmlns="http://www.w3.org/1998/Math/MathML">
            <ci> FLUX_VALUE </ci>
          </math>
          <listOfParameters>
            <parameter id="LOWER_BOUND" value="-1000" units="mmol_per_gDW_per_hr"/>
            <parameter id="UPPER_BOUND" value="1000" units="mmol_per_gDW_per_hr"/>
            <parameter id="FLUX_VALUE" value="0" units="mmol_per_gDW_per_hr"/>
            <parameter id="OBJECTIVE_COEFFICIENT" value="0" units="mmol_per_gDW_per_hr"/>
          </listOfParameters>
        </kineticLaw>
      </reaction>
      <reaction id="R_A:ADK1" name="adenylate kinase">
        <listOfReactants>
          <speciesReference species="M_amp_a_COMMA_c"/>
          <speciesReference species="M_atp_a_COMMA_c"/>
        </listOfReactants>
        <listOfProducts>
          <speciesReference species="M_adp_a_COMMA_c" stoichiometry="2"/>
        </listOfProducts>
        <kineticLaw>
          <math xmlns="http://www.w3.org/1998/Math/MathML">
            <ci> FLUX_VALUE </ci>
          </math>
          <listOfParameters>
            <parameter id="LOWER_BOUND" value="-1000" units="mmol_per_gDW_per_hr"/>
            <parameter id="UPPER_BOUND" value="1000" units="mmol_per_gDW_per_hr"/>
            <parameter id="FLUX_VALUE" value="0" units="mmol_per_gDW_per_hr"/>
            <parameter id="OBJECTIVE_COEFFICIENT" value="0" units="mmol_per_gDW_per_hr"/>
          </listOfParameters>
        </kineticLaw>
      </reaction>
      <reaction id="R_A:ADK1m" name="adenylate kinase, mitochondrial">
        <listOfReactants>
          <speciesReference species="M_amp_a_COMMA_m"/>
          <speciesReference species="M_atp_a_COMMA_m"/>
        </listOfReactants>
        <listOfProducts>
          <speciesReference species="M_adp_a_COMMA_m" stoichiometry="2"/>
        </listOfProducts>
        <kineticLaw>
          <math xmlns="http://www.w3.org/1998/Math/MathML">
            <ci> FLUX_VALUE </ci>
          </math>
          <listOfParameters>
            <parameter id="LOWER_BOUND" value="-1000" units="mmol_per_gDW_per_hr"/>
            <parameter id="UPPER_BOUND" value="1000" units="mmol_per_gDW_per_hr"/>
            <parameter id="FLUX_VALUE" value="0" units="mmol_per_gDW_per_hr"/>
            <parameter id="OBJECTIVE_COEFFICIENT" value="0" units="mmol_per_gDW_per_hr"/>
          </listOfParameters>
        </kineticLaw>
      </reaction>
      <reaction id="R_A:ADNCYC" name="adenylate cyclase" reversible="false">
        <listOfReactants>
          <speciesReference species="M_atp_a_COMMA_c"/>
        </listOfReactants>
        <listOfProducts>
          <speciesReference species="M_camp_a_COMMA_c"/>
          <speciesReference species="M_ppi_a_COMMA_c"/>
        </listOfProducts>
        <kineticLaw>
          <math xmlns="http://www.w3.org/1998/Math/MathML">
            <ci> FLUX_VALUE </ci>
          </math>
          <listOfParameters>
            <parameter id="LOWER_BOUND" value="0" units="mmol_per_gDW_per_hr"/>
            <parameter id="UPPER_BOUND" value="1000" units="mmol_per_gDW_per_hr"/>
            <parameter id="FLUX_VALUE" value="0" units="mmol_per_gDW_per_hr"/>
            <parameter id="OBJECTIVE_COEFFICIENT" value="0" units="mmol_per_gDW_per_hr"/>
          </listOfParameters>
        </kineticLaw>
      </reaction>
      <reaction id="R_A:ADNK1" name="adenosine kinase" reversible="false">
        <listOfReactants>
          <speciesReference species="M_adn_a_COMMA_c"/>
          <speciesReference species="M_atp_a_COMMA_c"/>
        </listOfReactants>
        <listOfProducts>
          <speciesReference species="M_adp_a_COMMA_c"/>
          <speciesReference species="M_amp_a_COMMA_c"/>
          <speciesReference species="M_h_a_COMMA_c"/>
        </listOfProducts>
        <kineticLaw>
          <math xmlns="http://www.w3.org/1998/Math/MathML">
            <ci> FLUX_VALUE </ci>
          </math>
          <listOfParameters>
            <parameter id="LOWER_BOUND" value="0" units="mmol_per_gDW_per_hr"/>
            <parameter id="UPPER_BOUND" value="1000" units="mmol_per_gDW_per_hr"/>
            <parameter id="FLUX_VALUE" value="0" units="mmol_per_gDW_per_hr"/>
            <parameter id="OBJECTIVE_COEFFICIENT" value="0" units="mmol_per_gDW_per_hr"/>
          </listOfParameters>
        </kineticLaw>
      </reaction>
      <reaction id="R_A:ADRNtb" name="fatty acid transport via diffusion, blood">
        <listOfReactants>
          <speciesReference species="M_ocsttea6_bl"/>
        </listOfReactants>
        <listOfProducts>
          <speciesReference species="M_ocsttea6_a_COMMA_c"/>
        </listOfProducts>
        <kineticLaw>
          <math xmlns="http://www.w3.org/1998/Math/MathML">
            <ci> FLUX_VALUE </ci>
          </math>
          <listOfParameters>
            <parameter id="LOWER_BOUND" value="-1000" units="mmol_per_gDW_per_hr"/>
            <parameter id="UPPER_BOUND" value="1000" units="mmol_per_gDW_per_hr"/>
            <parameter id="FLUX_VALUE" value="0" units="mmol_per_gDW_per_hr"/>
            <parameter id="OBJECTIVE_COEFFICIENT" value="0" units="mmol_per_gDW_per_hr"/>
          </listOfParameters>
        </kineticLaw>
      </reaction>
      <reaction id="R_A:ADSL1r" name="adenylsuccinate lyase">
        <listOfReactants>
          <speciesReference species="M_dcamp_a_COMMA_c"/>
        </listOfReactants>
        <listOfProducts>
          <speciesReference species="M_amp_a_COMMA_c"/>
          <speciesReference species="M_fum_a_COMMA_c"/>
        </listOfProducts>
        <kineticLaw>
          <math xmlns="http://www.w3.org/1998/Math/MathML">
            <ci> FLUX_VALUE </ci>
          </math>
          <listOfParameters>
            <parameter id="LOWER_BOUND" value="-1000" units="mmol_per_gDW_per_hr"/>
            <parameter id="UPPER_BOUND" value="1000" units="mmol_per_gDW_per_hr"/>
            <parameter id="FLUX_VALUE" value="0" units="mmol_per_gDW_per_hr"/>
            <parameter id="OBJECTIVE_COEFFICIENT" value="0" units="mmol_per_gDW_per_hr"/>
          </listOfParameters>
        </kineticLaw>
      </reaction>
      <reaction id="R_A:ADSL2r" name="adenylosuccinate lyase">
        <listOfReactants>
          <speciesReference species="M_25aics_a_COMMA_c"/>
        </listOfReactants>
        <listOfProducts>
          <speciesReference species="M_aicar_a_COMMA_c"/>
          <speciesReference species="M_fum_a_COMMA_c"/>
        </listOfProducts>
        <kineticLaw>
          <math xmlns="http://www.w3.org/1998/Math/MathML">
            <ci> FLUX_VALUE </ci>
          </math>
          <listOfParameters>
            <parameter id="LOWER_BOUND" value="-1000" units="mmol_per_gDW_per_hr"/>
            <parameter id="UPPER_BOUND" value="1000" units="mmol_per_gDW_per_hr"/>
            <parameter id="FLUX_VALUE" value="0" units="mmol_per_gDW_per_hr"/>
            <parameter id="OBJECTIVE_COEFFICIENT" value="0" units="mmol_per_gDW_per_hr"/>
          </listOfParameters>
        </kineticLaw>
      </reaction>
      <reaction id="R_A:ADSS" name="adenylosuccinate synthetase" reversible="false">
        <listOfReactants>
          <speciesReference species="M_asp_DASH_L_a_COMMA_c"/>
          <speciesReference species="M_gtp_a_COMMA_c"/>
          <speciesReference species="M_imp_a_COMMA_c"/>
        </listOfReactants>
        <listOfProducts>
          <speciesReference species="M_dcamp_a_COMMA_c"/>
          <speciesReference species="M_gdp_a_COMMA_c"/>
          <speciesReference species="M_h_a_COMMA_c" stoichiometry="2"/>
          <speciesReference species="M_pi_a_COMMA_c"/>
        </listOfProducts>
        <kineticLaw>
          <math xmlns="http://www.w3.org/1998/Math/MathML">
            <ci> FLUX_VALUE </ci>
          </math>
          <listOfParameters>
            <parameter id="LOWER_BOUND" value="0" units="mmol_per_gDW_per_hr"/>
            <parameter id="UPPER_BOUND" value="1000" units="mmol_per_gDW_per_hr"/>
            <parameter id="FLUX_VALUE" value="0" units="mmol_per_gDW_per_hr"/>
            <parameter id="OBJECTIVE_COEFFICIENT" value="0" units="mmol_per_gDW_per_hr"/>
          </listOfParameters>
        </kineticLaw>
      </reaction>
      <reaction id="R_A:AGAT_Hsa_Adp" name="1-Acyl-glycerol-3-phosphate acyltransferase, adipocyte specific" reversible="false">
        <listOfReactants>
          <speciesReference species="M_1ag3p_Hsa_Adp_a_COMMA_c" stoichiometry="0.001"/>
          <speciesReference species="M_ddcoa_a_COMMA_c" stoichiometry="0.007"/>
          <speciesReference species="M_dsecoa9_a_COMMA_c" stoichiometry="0.001"/>
          <speciesReference species="M_dshcoa3_a_COMMA_c" stoichiometry="0.002"/>
          <speciesReference species="M_dspcoa3_a_COMMA_c" stoichiometry="0.002"/>
          <speciesReference species="M_ecsacoa_a_COMMA_c" stoichiometry="0.002"/>
          <speciesReference species="M_esdcoa6_a_COMMA_c" stoichiometry="0.003"/>
          <speciesReference species="M_esecoa11_a_COMMA_c" stoichiometry="0.002"/>
          <speciesReference species="M_esecoa9_a_COMMA_c" stoichiometry="0.007"/>
          <speciesReference species="M_estcoa6_a_COMMA_c" stoichiometry="0.003"/>
          <speciesReference species="M_ettcoa6_a_COMMA_c" stoichiometry="0.004"/>
          <speciesReference species="M_hdcoa7_a_COMMA_c" stoichiometry="0.03"/>
          <speciesReference species="M_hdcoa9_a_COMMA_c" stoichiometry="0.005"/>
          <speciesReference species="M_hpdcoa8_a_COMMA_c" stoichiometry="0.003"/>
          <speciesReference species="M_ocdycacoa6_a_COMMA_c" stoichiometry="0.159"/>
          <speciesReference species="M_odcoa3_a_COMMA_c" stoichiometry="0.005"/>
          <speciesReference species="M_odecoa5_a_COMMA_c" stoichiometry="0.003"/>
          <speciesReference species="M_odecoa7_a_COMMA_c" stoichiometry="0.018"/>
          <speciesReference species="M_odecoa9_a_COMMA_c" stoichiometry="0.393"/>
          <speciesReference species="M_osttcoa6_a_COMMA_c" stoichiometry="0.002"/>
          <speciesReference species="M_pdcoa_a_COMMA_c" stoichiometry="0.003"/>
          <speciesReference species="M_pmtcoa_a_COMMA_c" stoichiometry="0.243"/>
          <speciesReference species="M_strcoa_a_COMMA_c" stoichiometry="0.064"/>
          <speciesReference species="M_tdcoa_a_COMMA_c" stoichiometry="0.037"/>
          <speciesReference species="M_tdecoa5_a_COMMA_c" stoichiometry="0.002"/>
        </listOfReactants>
        <listOfProducts>
          <speciesReference species="M_coa_a_COMMA_c"/>
          <speciesReference species="M_pa_Hsa_Adp_a_COMMA_c" stoichiometry="0.001"/>
        </listOfProducts>
        <kineticLaw>
          <math xmlns="http://www.w3.org/1998/Math/MathML">
            <ci> FLUX_VALUE </ci>
          </math>
          <listOfParameters>
            <parameter id="LOWER_BOUND" value="0" units="mmol_per_gDW_per_hr"/>
            <parameter id="UPPER_BOUND" value="1000" units="mmol_per_gDW_per_hr"/>
            <parameter id="FLUX_VALUE" value="0" units="mmol_per_gDW_per_hr"/>
            <parameter id="OBJECTIVE_COEFFICIENT" value="0" units="mmol_per_gDW_per_hr"/>
          </listOfParameters>
        </kineticLaw>
      </reaction>
      <reaction id="R_A:AHC" name="adenosylhomocysteinase">
        <listOfReactants>
          <speciesReference species="M_ahcys_a_COMMA_c"/>
          <speciesReference species="M_h2o_a_COMMA_c"/>
        </listOfReactants>
        <listOfProducts>
          <speciesReference species="M_adn_a_COMMA_c"/>
          <speciesReference species="M_hcys_DASH_L_a_COMMA_c"/>
        </listOfProducts>
        <kineticLaw>
          <math xmlns="http://www.w3.org/1998/Math/MathML">
            <ci> FLUX_VALUE </ci>
          </math>
          <listOfParameters>
            <parameter id="LOWER_BOUND" value="-1000" units="mmol_per_gDW_per_hr"/>
            <parameter id="UPPER_BOUND" value="1000" units="mmol_per_gDW_per_hr"/>
            <parameter id="FLUX_VALUE" value="0" units="mmol_per_gDW_per_hr"/>
            <parameter id="OBJECTIVE_COEFFICIENT" value="0" units="mmol_per_gDW_per_hr"/>
          </listOfParameters>
        </kineticLaw>
      </reaction>
      <reaction id="R_A:AICART" name="phosphoribosylaminoimidazolecarboxamide formyltransferase">
        <listOfReactants>
          <speciesReference species="M_10fthf_a_COMMA_c"/>
          <speciesReference species="M_aicar_a_COMMA_c"/>
        </listOfReactants>
        <listOfProducts>
          <speciesReference species="M_fprica_a_COMMA_c"/>
          <speciesReference species="M_thf_a_COMMA_c"/>
        </listOfProducts>
        <kineticLaw>
          <math xmlns="http://www.w3.org/1998/Math/MathML">
            <ci> FLUX_VALUE </ci>
          </math>
          <listOfParameters>
            <parameter id="LOWER_BOUND" value="-1000" units="mmol_per_gDW_per_hr"/>
            <parameter id="UPPER_BOUND" value="1000" units="mmol_per_gDW_per_hr"/>
            <parameter id="FLUX_VALUE" value="0" units="mmol_per_gDW_per_hr"/>
            <parameter id="OBJECTIVE_COEFFICIENT" value="0" units="mmol_per_gDW_per_hr"/>
          </listOfParameters>
        </kineticLaw>
      </reaction>
      <reaction id="R_A:AIRCr" name="phosphoribosylaminoimidazole carboxylase">
        <listOfReactants>
          <speciesReference species="M_air_a_COMMA_c"/>
          <speciesReference species="M_co2_a_COMMA_c"/>
        </listOfReactants>
        <listOfProducts>
          <speciesReference species="M_5aizc_a_COMMA_c"/>
          <speciesReference species="M_h_a_COMMA_c"/>
        </listOfProducts>
        <kineticLaw>
          <math xmlns="http://www.w3.org/1998/Math/MathML">
            <ci> FLUX_VALUE </ci>
          </math>
          <listOfParameters>
            <parameter id="LOWER_BOUND" value="-1000" units="mmol_per_gDW_per_hr"/>
            <parameter id="UPPER_BOUND" value="1000" units="mmol_per_gDW_per_hr"/>
            <parameter id="FLUX_VALUE" value="0" units="mmol_per_gDW_per_hr"/>
            <parameter id="OBJECTIVE_COEFFICIENT" value="0" units="mmol_per_gDW_per_hr"/>
          </listOfParameters>
        </kineticLaw>
      </reaction>
      <reaction id="R_A:AKBDHm" name="alphaketobutyrate dehydrogenase (mitochondrial)" reversible="false">
        <listOfReactants>
          <speciesReference species="M_2obut_a_COMMA_m"/>
          <speciesReference species="M_coa_a_COMMA_m"/>
          <speciesReference species="M_nad_a_COMMA_m"/>
        </listOfReactants>
        <listOfProducts>
          <speciesReference species="M_co2_a_COMMA_m"/>
          <speciesReference species="M_nadh_a_COMMA_m"/>
          <speciesReference species="M_ppcoa_a_COMMA_m"/>
        </listOfProducts>
        <kineticLaw>
          <math xmlns="http://www.w3.org/1998/Math/MathML">
            <ci> FLUX_VALUE </ci>
          </math>
          <listOfParameters>
            <parameter id="LOWER_BOUND" value="0" units="mmol_per_gDW_per_hr"/>
            <parameter id="UPPER_BOUND" value="1000" units="mmol_per_gDW_per_hr"/>
            <parameter id="FLUX_VALUE" value="0" units="mmol_per_gDW_per_hr"/>
            <parameter id="OBJECTIVE_COEFFICIENT" value="0" units="mmol_per_gDW_per_hr"/>
          </listOfParameters>
        </kineticLaw>
      </reaction>
      <reaction id="R_A:AKBtm" name="alphaketobutyrate transport (mitochondrial)">
        <listOfReactants>
          <speciesReference species="M_2obut_a_COMMA_m"/>
        </listOfReactants>
        <listOfProducts>
          <speciesReference species="M_2obut_a_COMMA_c"/>
        </listOfProducts>
        <kineticLaw>
          <math xmlns="http://www.w3.org/1998/Math/MathML">
            <ci> FLUX_VALUE </ci>
          </math>
          <listOfParameters>
            <parameter id="LOWER_BOUND" value="-1000" units="mmol_per_gDW_per_hr"/>
            <parameter id="UPPER_BOUND" value="1000" units="mmol_per_gDW_per_hr"/>
            <parameter id="FLUX_VALUE" value="0" units="mmol_per_gDW_per_hr"/>
            <parameter id="OBJECTIVE_COEFFICIENT" value="0" units="mmol_per_gDW_per_hr"/>
          </listOfParameters>
        </kineticLaw>
      </reaction>
      <reaction id="R_A:AKGDm" name="2-oxoglutarate dehydrogenase, mitochondrial" reversible="false">
        <listOfReactants>
          <speciesReference species="M_akg_a_COMMA_m"/>
          <speciesReference species="M_coa_a_COMMA_m"/>
          <speciesReference species="M_nad_a_COMMA_m"/>
        </listOfReactants>
        <listOfProducts>
          <speciesReference species="M_co2_a_COMMA_m"/>
          <speciesReference species="M_nadh_a_COMMA_m"/>
          <speciesReference species="M_succoa_a_COMMA_m"/>
        </listOfProducts>
        <kineticLaw>
          <math xmlns="http://www.w3.org/1998/Math/MathML">
            <ci> FLUX_VALUE </ci>
          </math>
          <listOfParameters>
            <parameter id="LOWER_BOUND" value="0" units="mmol_per_gDW_per_hr"/>
            <parameter id="UPPER_BOUND" value="1000" units="mmol_per_gDW_per_hr"/>
            <parameter id="FLUX_VALUE" value="0" units="mmol_per_gDW_per_hr"/>
            <parameter id="OBJECTIVE_COEFFICIENT" value="0" units="mmol_per_gDW_per_hr"/>
          </listOfParameters>
        </kineticLaw>
      </reaction>
      <reaction id="R_A:ALATA_L" name="L-alanine transaminase">
        <listOfReactants>
          <speciesReference species="M_akg_a_COMMA_c"/>
          <speciesReference species="M_ala_DASH_L_a_COMMA_c"/>
        </listOfReactants>
        <listOfProducts>
          <speciesReference species="M_glu_DASH_L_a_COMMA_c"/>
          <speciesReference species="M_pyr_a_COMMA_c"/>
        </listOfProducts>
        <kineticLaw>
          <math xmlns="http://www.w3.org/1998/Math/MathML">
            <ci> FLUX_VALUE </ci>
          </math>
          <listOfParameters>
            <parameter id="LOWER_BOUND" value="-1000" units="mmol_per_gDW_per_hr"/>
            <parameter id="UPPER_BOUND" value="1000" units="mmol_per_gDW_per_hr"/>
            <parameter id="FLUX_VALUE" value="0" units="mmol_per_gDW_per_hr"/>
            <parameter id="OBJECTIVE_COEFFICIENT" value="0" units="mmol_per_gDW_per_hr"/>
          </listOfParameters>
        </kineticLaw>
      </reaction>
      <reaction id="R_A:ALAt4rb" name="Alanine-Sodium symporter, blood">
        <listOfReactants>
          <speciesReference species="M_ala_DASH_L_bl"/>
          <speciesReference species="M_na1_bl"/>
        </listOfReactants>
        <listOfProducts>
          <speciesReference species="M_ala_DASH_L_a_COMMA_c"/>
          <speciesReference species="M_na1_a_COMMA_c"/>
        </listOfProducts>
        <kineticLaw>
          <math xmlns="http://www.w3.org/1998/Math/MathML">
            <ci> FLUX_VALUE </ci>
          </math>
          <listOfParameters>
            <parameter id="LOWER_BOUND" value="-1000" units="mmol_per_gDW_per_hr"/>
            <parameter id="UPPER_BOUND" value="0" units="mmol_per_gDW_per_hr"/>
            <parameter id="FLUX_VALUE" value="0" units="mmol_per_gDW_per_hr"/>
            <parameter id="OBJECTIVE_COEFFICIENT" value="0" units="mmol_per_gDW_per_hr"/>
          </listOfParameters>
        </kineticLaw>
      </reaction>
      <reaction id="R_A:ALCD2if" name="alcohol dehydrogenase, forward rxn (ethanol -> acetaldehyde)" reversible="false">
        <listOfReactants>
          <speciesReference species="M_etoh_a_COMMA_c"/>
          <speciesReference species="M_nad_a_COMMA_c"/>
        </listOfReactants>
        <listOfProducts>
          <speciesReference species="M_acald_a_COMMA_c"/>
          <speciesReference species="M_h_a_COMMA_c"/>
          <speciesReference species="M_nadh_a_COMMA_c"/>
        </listOfProducts>
        <kineticLaw>
          <math xmlns="http://www.w3.org/1998/Math/MathML">
            <ci> FLUX_VALUE </ci>
          </math>
          <listOfParameters>
            <parameter id="LOWER_BOUND" value="0" units="mmol_per_gDW_per_hr"/>
            <parameter id="UPPER_BOUND" value="1000" units="mmol_per_gDW_per_hr"/>
            <parameter id="FLUX_VALUE" value="0" units="mmol_per_gDW_per_hr"/>
            <parameter id="OBJECTIVE_COEFFICIENT" value="0" units="mmol_per_gDW_per_hr"/>
          </listOfParameters>
        </kineticLaw>
      </reaction>
      <reaction id="R_A:ALCD2yf" name="alcohol dehydrogenase (ethanol, NADP), forward reaction" reversible="false">
        <listOfReactants>
          <speciesReference species="M_etoh_a_COMMA_c"/>
          <speciesReference species="M_nadp_a_COMMA_c"/>
        </listOfReactants>
        <listOfProducts>
          <speciesReference species="M_acald_a_COMMA_c"/>
          <speciesReference species="M_h_a_COMMA_c"/>
          <speciesReference species="M_nadph_a_COMMA_c"/>
        </listOfProducts>
        <kineticLaw>
          <math xmlns="http://www.w3.org/1998/Math/MathML">
            <ci> FLUX_VALUE </ci>
          </math>
          <listOfParameters>
            <parameter id="LOWER_BOUND" value="0" units="mmol_per_gDW_per_hr"/>
            <parameter id="UPPER_BOUND" value="1000" units="mmol_per_gDW_per_hr"/>
            <parameter id="FLUX_VALUE" value="0" units="mmol_per_gDW_per_hr"/>
            <parameter id="OBJECTIVE_COEFFICIENT" value="0" units="mmol_per_gDW_per_hr"/>
          </listOfParameters>
        </kineticLaw>
      </reaction>
      <reaction id="R_A:ALDD2x" name="aldehyde dehydrogenase (acetaldehyde, NAD)" reversible="false">
        <listOfReactants>
          <speciesReference species="M_acald_a_COMMA_c"/>
          <speciesReference species="M_h2o_a_COMMA_c"/>
          <speciesReference species="M_nad_a_COMMA_c"/>
        </listOfReactants>
        <listOfProducts>
          <speciesReference species="M_ac_a_COMMA_c"/>
          <speciesReference species="M_h_a_COMMA_c" stoichiometry="2"/>
          <speciesReference species="M_nadh_a_COMMA_c"/>
        </listOfProducts>
        <kineticLaw>
          <math xmlns="http://www.w3.org/1998/Math/MathML">
            <ci> FLUX_VALUE </ci>
          </math>
          <listOfParameters>
            <parameter id="LOWER_BOUND" value="0" units="mmol_per_gDW_per_hr"/>
            <parameter id="UPPER_BOUND" value="1000" units="mmol_per_gDW_per_hr"/>
            <parameter id="FLUX_VALUE" value="0" units="mmol_per_gDW_per_hr"/>
            <parameter id="OBJECTIVE_COEFFICIENT" value="0" units="mmol_per_gDW_per_hr"/>
          </listOfParameters>
        </kineticLaw>
      </reaction>
      <reaction id="R_A:ALDD4xm" name="aldehyde dehydrogenase (NAD), mitochondrial" reversible="false">
        <listOfReactants>
          <speciesReference species="M_h2o_a_COMMA_m"/>
          <speciesReference species="M_mmalsa_DASH_S_a_COMMA_m"/>
          <speciesReference species="M_nad_a_COMMA_m"/>
        </listOfReactants>
        <listOfProducts>
          <speciesReference species="M_h_a_COMMA_m" stoichiometry="2"/>
          <speciesReference species="M_mmal_a_COMMA_m"/>
          <speciesReference species="M_nadh_a_COMMA_m"/>
        </listOfProducts>
        <kineticLaw>
          <math xmlns="http://www.w3.org/1998/Math/MathML">
            <ci> FLUX_VALUE </ci>
          </math>
          <listOfParameters>
            <parameter id="LOWER_BOUND" value="0" units="mmol_per_gDW_per_hr"/>
            <parameter id="UPPER_BOUND" value="1000" units="mmol_per_gDW_per_hr"/>
            <parameter id="FLUX_VALUE" value="0" units="mmol_per_gDW_per_hr"/>
            <parameter id="OBJECTIVE_COEFFICIENT" value="0" units="mmol_per_gDW_per_hr"/>
          </listOfParameters>
        </kineticLaw>
      </reaction>
      <reaction id="R_A:ALDOX1" name="aldehyde oxidase" reversible="false">
        <listOfReactants>
          <speciesReference species="M_h2o_a_COMMA_c"/>
          <speciesReference species="M_mmalsa_DASH_S_a_COMMA_c"/>
          <speciesReference species="M_o2_a_COMMA_c"/>
        </listOfReactants>
        <listOfProducts>
          <speciesReference species="M_h_a_COMMA_c"/>
          <speciesReference species="M_h2o2_a_COMMA_c"/>
          <speciesReference species="M_mmal_a_COMMA_c"/>
        </listOfProducts>
        <kineticLaw>
          <math xmlns="http://www.w3.org/1998/Math/MathML">
            <ci> FLUX_VALUE </ci>
          </math>
          <listOfParameters>
            <parameter id="LOWER_BOUND" value="0" units="mmol_per_gDW_per_hr"/>
            <parameter id="UPPER_BOUND" value="1000" units="mmol_per_gDW_per_hr"/>
            <parameter id="FLUX_VALUE" value="0" units="mmol_per_gDW_per_hr"/>
            <parameter id="OBJECTIVE_COEFFICIENT" value="0" units="mmol_per_gDW_per_hr"/>
          </listOfParameters>
        </kineticLaw>
      </reaction>
      <reaction id="R_A:ALR" name="Aldose reductase" reversible="false">
        <listOfReactants>
          <speciesReference species="M_h2o_a_COMMA_c"/>
          <speciesReference species="M_mthgxl_a_COMMA_c"/>
          <speciesReference species="M_nadp_a_COMMA_c"/>
        </listOfReactants>
        <listOfProducts>
          <speciesReference species="M_h_a_COMMA_c" stoichiometry="2"/>
          <speciesReference species="M_nadph_a_COMMA_c"/>
          <speciesReference species="M_pyr_a_COMMA_c"/>
        </listOfProducts>
        <kineticLaw>
          <math xmlns="http://www.w3.org/1998/Math/MathML">
            <ci> FLUX_VALUE </ci>
          </math>
          <listOfParameters>
            <parameter id="LOWER_BOUND" value="0" units="mmol_per_gDW_per_hr"/>
            <parameter id="UPPER_BOUND" value="1000" units="mmol_per_gDW_per_hr"/>
            <parameter id="FLUX_VALUE" value="0" units="mmol_per_gDW_per_hr"/>
            <parameter id="OBJECTIVE_COEFFICIENT" value="0" units="mmol_per_gDW_per_hr"/>
          </listOfParameters>
        </kineticLaw>
      </reaction>
      <reaction id="R_A:AOBUTDsm" name="L-2-amino-3-oxobutanoate decarboxylation, mitochondrial" reversible="false">
        <listOfReactants>
          <speciesReference species="M_2aobut_a_COMMA_m"/>
          <speciesReference species="M_h_a_COMMA_m"/>
        </listOfReactants>
        <listOfProducts>
          <speciesReference species="M_aact_a_COMMA_m"/>
          <speciesReference species="M_co2_a_COMMA_m"/>
        </listOfProducts>
        <kineticLaw>
          <math xmlns="http://www.w3.org/1998/Math/MathML">
            <ci> FLUX_VALUE </ci>
          </math>
          <listOfParameters>
            <parameter id="LOWER_BOUND" value="0" units="mmol_per_gDW_per_hr"/>
            <parameter id="UPPER_BOUND" value="1000" units="mmol_per_gDW_per_hr"/>
            <parameter id="FLUX_VALUE" value="0" units="mmol_per_gDW_per_hr"/>
            <parameter id="OBJECTIVE_COEFFICIENT" value="0" units="mmol_per_gDW_per_hr"/>
          </listOfParameters>
        </kineticLaw>
      </reaction>
      <reaction id="R_A:ARGSL" name="argininosuccinate lyase">
        <listOfReactants>
          <speciesReference species="M_argsuc_a_COMMA_c"/>
        </listOfReactants>
        <listOfProducts>
          <speciesReference species="M_arg_DASH_L_a_COMMA_c"/>
          <speciesReference species="M_fum_a_COMMA_c"/>
        </listOfProducts>
        <kineticLaw>
          <math xmlns="http://www.w3.org/1998/Math/MathML">
            <ci> FLUX_VALUE </ci>
          </math>
          <listOfParameters>
            <parameter id="LOWER_BOUND" value="-1000" units="mmol_per_gDW_per_hr"/>
            <parameter id="UPPER_BOUND" value="1000" units="mmol_per_gDW_per_hr"/>
            <parameter id="FLUX_VALUE" value="0" units="mmol_per_gDW_per_hr"/>
            <parameter id="OBJECTIVE_COEFFICIENT" value="0" units="mmol_per_gDW_per_hr"/>
          </listOfParameters>
        </kineticLaw>
      </reaction>
      <reaction id="R_A:ARGSS" name="argininosuccinate synthase" reversible="false">
        <listOfReactants>
          <speciesReference species="M_asp_DASH_L_a_COMMA_c"/>
          <speciesReference species="M_atp_a_COMMA_c"/>
          <speciesReference species="M_citr_DASH_L_a_COMMA_c"/>
        </listOfReactants>
        <listOfProducts>
          <speciesReference species="M_amp_a_COMMA_c"/>
          <speciesReference species="M_argsuc_a_COMMA_c"/>
          <speciesReference species="M_h_a_COMMA_c"/>
          <speciesReference species="M_ppi_a_COMMA_c"/>
        </listOfProducts>
        <kineticLaw>
          <math xmlns="http://www.w3.org/1998/Math/MathML">
            <ci> FLUX_VALUE </ci>
          </math>
          <listOfParameters>
            <parameter id="LOWER_BOUND" value="0" units="mmol_per_gDW_per_hr"/>
            <parameter id="UPPER_BOUND" value="1000" units="mmol_per_gDW_per_hr"/>
            <parameter id="FLUX_VALUE" value="0" units="mmol_per_gDW_per_hr"/>
            <parameter id="OBJECTIVE_COEFFICIENT" value="0" units="mmol_per_gDW_per_hr"/>
          </listOfParameters>
        </kineticLaw>
      </reaction>
      <reaction id="R_A:ARGtrb" name="Arginine transport, blood">
        <listOfReactants>
          <speciesReference species="M_arg_DASH_L_bl"/>
        </listOfReactants>
        <listOfProducts>
          <speciesReference species="M_arg_DASH_L_a_COMMA_c"/>
        </listOfProducts>
        <kineticLaw>
          <math xmlns="http://www.w3.org/1998/Math/MathML">
            <ci> FLUX_VALUE </ci>
          </math>
          <listOfParameters>
            <parameter id="LOWER_BOUND" value="-1000" units="mmol_per_gDW_per_hr"/>
            <parameter id="UPPER_BOUND" value="1000" units="mmol_per_gDW_per_hr"/>
            <parameter id="FLUX_VALUE" value="0" units="mmol_per_gDW_per_hr"/>
            <parameter id="OBJECTIVE_COEFFICIENT" value="0" units="mmol_per_gDW_per_hr"/>
          </listOfParameters>
        </kineticLaw>
      </reaction>
      <reaction id="R_A:ASNS1" name="asparagine synthase (glutamine-hydrolysing)" reversible="false">
        <listOfReactants>
          <speciesReference species="M_asp_DASH_L_a_COMMA_c"/>
          <speciesReference species="M_atp_a_COMMA_c"/>
          <speciesReference species="M_gln_DASH_L_a_COMMA_c"/>
          <speciesReference species="M_h2o_a_COMMA_c"/>
        </listOfReactants>
        <listOfProducts>
          <speciesReference species="M_amp_a_COMMA_c"/>
          <speciesReference species="M_asn_DASH_L_a_COMMA_c"/>
          <speciesReference species="M_glu_DASH_L_a_COMMA_c"/>
          <speciesReference species="M_h_a_COMMA_c"/>
          <speciesReference species="M_ppi_a_COMMA_c"/>
        </listOfProducts>
        <kineticLaw>
          <math xmlns="http://www.w3.org/1998/Math/MathML">
            <ci> FLUX_VALUE </ci>
          </math>
          <listOfParameters>
            <parameter id="LOWER_BOUND" value="0" units="mmol_per_gDW_per_hr"/>
            <parameter id="UPPER_BOUND" value="1000" units="mmol_per_gDW_per_hr"/>
            <parameter id="FLUX_VALUE" value="0" units="mmol_per_gDW_per_hr"/>
            <parameter id="OBJECTIVE_COEFFICIENT" value="0" units="mmol_per_gDW_per_hr"/>
          </listOfParameters>
        </kineticLaw>
      </reaction>
      <reaction id="R_A:ASNt4rb" name="L-asparagine transport in via sodium symport, blood">
        <listOfReactants>
          <speciesReference species="M_asn_DASH_L_bl"/>
          <speciesReference species="M_na1_bl"/>
        </listOfReactants>
        <listOfProducts>
          <speciesReference species="M_asn_DASH_L_a_COMMA_c"/>
          <speciesReference species="M_na1_a_COMMA_c"/>
        </listOfProducts>
        <kineticLaw>
          <math xmlns="http://www.w3.org/1998/Math/MathML">
            <ci> FLUX_VALUE </ci>
          </math>
          <listOfParameters>
            <parameter id="LOWER_BOUND" value="-1000" units="mmol_per_gDW_per_hr"/>
            <parameter id="UPPER_BOUND" value="1000" units="mmol_per_gDW_per_hr"/>
            <parameter id="FLUX_VALUE" value="0" units="mmol_per_gDW_per_hr"/>
            <parameter id="OBJECTIVE_COEFFICIENT" value="0" units="mmol_per_gDW_per_hr"/>
          </listOfParameters>
        </kineticLaw>
      </reaction>
      <reaction id="R_A:ASPCTr" name="aspartate carbamoyltransferase (reversible)">
        <listOfReactants>
          <speciesReference species="M_asp_DASH_L_a_COMMA_c"/>
          <speciesReference species="M_cbp_a_COMMA_c"/>
        </listOfReactants>
        <listOfProducts>
          <speciesReference species="M_cbasp_a_COMMA_c"/>
          <speciesReference species="M_h_a_COMMA_c"/>
          <speciesReference species="M_pi_a_COMMA_c"/>
        </listOfProducts>
        <kineticLaw>
          <math xmlns="http://www.w3.org/1998/Math/MathML">
            <ci> FLUX_VALUE </ci>
          </math>
          <listOfParameters>
            <parameter id="LOWER_BOUND" value="-1000" units="mmol_per_gDW_per_hr"/>
            <parameter id="UPPER_BOUND" value="1000" units="mmol_per_gDW_per_hr"/>
            <parameter id="FLUX_VALUE" value="0" units="mmol_per_gDW_per_hr"/>
            <parameter id="OBJECTIVE_COEFFICIENT" value="0" units="mmol_per_gDW_per_hr"/>
          </listOfParameters>
        </kineticLaw>
      </reaction>
      <reaction id="R_A:ASPTA1" name="aspartate transaminase">
        <listOfReactants>
          <speciesReference species="M_akg_a_COMMA_c"/>
          <speciesReference species="M_asp_DASH_L_a_COMMA_c"/>
        </listOfReactants>
        <listOfProducts>
          <speciesReference species="M_glu_DASH_L_a_COMMA_c"/>
          <speciesReference species="M_oaa_a_COMMA_c"/>
        </listOfProducts>
        <kineticLaw>
          <math xmlns="http://www.w3.org/1998/Math/MathML">
            <ci> FLUX_VALUE </ci>
          </math>
          <listOfParameters>
            <parameter id="LOWER_BOUND" value="-1000" units="mmol_per_gDW_per_hr"/>
            <parameter id="UPPER_BOUND" value="1000" units="mmol_per_gDW_per_hr"/>
            <parameter id="FLUX_VALUE" value="0" units="mmol_per_gDW_per_hr"/>
            <parameter id="OBJECTIVE_COEFFICIENT" value="0" units="mmol_per_gDW_per_hr"/>
          </listOfParameters>
        </kineticLaw>
      </reaction>
      <reaction id="R_A:ASPTA1m" name="aspartate transaminase, mitochondrial">
        <listOfReactants>
          <speciesReference species="M_akg_a_COMMA_m"/>
          <speciesReference species="M_asp_DASH_L_a_COMMA_m"/>
        </listOfReactants>
        <listOfProducts>
          <speciesReference species="M_glu_DASH_L_a_COMMA_m"/>
          <speciesReference species="M_oaa_a_COMMA_m"/>
        </listOfProducts>
        <kineticLaw>
          <math xmlns="http://www.w3.org/1998/Math/MathML">
            <ci> FLUX_VALUE </ci>
          </math>
          <listOfParameters>
            <parameter id="LOWER_BOUND" value="-1000" units="mmol_per_gDW_per_hr"/>
            <parameter id="UPPER_BOUND" value="1000" units="mmol_per_gDW_per_hr"/>
            <parameter id="FLUX_VALUE" value="0" units="mmol_per_gDW_per_hr"/>
            <parameter id="OBJECTIVE_COEFFICIENT" value="0" units="mmol_per_gDW_per_hr"/>
          </listOfParameters>
        </kineticLaw>
      </reaction>
      <reaction id="R_A:ASPTA3" name="aspartate transaminase" reversible="false">
        <listOfReactants>
          <speciesReference species="M_3sala_a_COMMA_c"/>
          <speciesReference species="M_akg_a_COMMA_c"/>
        </listOfReactants>
        <listOfProducts>
          <speciesReference species="M_glu_DASH_L_a_COMMA_c"/>
          <speciesReference species="M_spyr_a_COMMA_c"/>
        </listOfProducts>
        <kineticLaw>
          <math xmlns="http://www.w3.org/1998/Math/MathML">
            <ci> FLUX_VALUE </ci>
          </math>
          <listOfParameters>
            <parameter id="LOWER_BOUND" value="0" units="mmol_per_gDW_per_hr"/>
            <parameter id="UPPER_BOUND" value="1000" units="mmol_per_gDW_per_hr"/>
            <parameter id="FLUX_VALUE" value="0" units="mmol_per_gDW_per_hr"/>
            <parameter id="OBJECTIVE_COEFFICIENT" value="0" units="mmol_per_gDW_per_hr"/>
          </listOfParameters>
        </kineticLaw>
      </reaction>
      <reaction id="R_A:ASPTA4" name="aspartate transaminase">
        <listOfReactants>
          <speciesReference species="M_akg_a_COMMA_c"/>
          <speciesReference species="M_cys_DASH_L_a_COMMA_c"/>
        </listOfReactants>
        <listOfProducts>
          <speciesReference species="M_glu_DASH_L_a_COMMA_c"/>
          <speciesReference species="M_mercppyr_a_COMMA_c"/>
        </listOfProducts>
        <kineticLaw>
          <math xmlns="http://www.w3.org/1998/Math/MathML">
            <ci> FLUX_VALUE </ci>
          </math>
          <listOfParameters>
            <parameter id="LOWER_BOUND" value="-1000" units="mmol_per_gDW_per_hr"/>
            <parameter id="UPPER_BOUND" value="1000" units="mmol_per_gDW_per_hr"/>
            <parameter id="FLUX_VALUE" value="0" units="mmol_per_gDW_per_hr"/>
            <parameter id="OBJECTIVE_COEFFICIENT" value="0" units="mmol_per_gDW_per_hr"/>
          </listOfParameters>
        </kineticLaw>
      </reaction>
      <reaction id="R_A:ASPt4rb" name="L-aspartate transport, blood">
        <listOfReactants>
          <speciesReference species="M_asp_DASH_L_bl"/>
          <speciesReference species="M_na1_bl"/>
        </listOfReactants>
        <listOfProducts>
          <speciesReference species="M_asp_DASH_L_a_COMMA_c"/>
          <speciesReference species="M_na1_a_COMMA_c"/>
        </listOfProducts>
        <kineticLaw>
          <math xmlns="http://www.w3.org/1998/Math/MathML">
            <ci> FLUX_VALUE </ci>
          </math>
          <listOfParameters>
            <parameter id="LOWER_BOUND" value="-1000" units="mmol_per_gDW_per_hr"/>
            <parameter id="UPPER_BOUND" value="0" units="mmol_per_gDW_per_hr"/>
            <parameter id="FLUX_VALUE" value="0" units="mmol_per_gDW_per_hr"/>
            <parameter id="OBJECTIVE_COEFFICIENT" value="0" units="mmol_per_gDW_per_hr"/>
          </listOfParameters>
        </kineticLaw>
      </reaction>
      <reaction id="R_A:ATP_FSLASH_ADPtm" name="ATP/ADP transport, mitochondrial">
        <listOfReactants>
          <speciesReference species="M_adp_a_COMMA_c"/>
          <speciesReference species="M_atp_a_COMMA_m"/>
        </listOfReactants>
        <listOfProducts>
          <speciesReference species="M_adp_a_COMMA_m"/>
          <speciesReference species="M_atp_a_COMMA_c"/>
        </listOfProducts>
        <kineticLaw>
          <math xmlns="http://www.w3.org/1998/Math/MathML">
            <ci> FLUX_VALUE </ci>
          </math>
          <listOfParameters>
            <parameter id="LOWER_BOUND" value="-1000" units="mmol_per_gDW_per_hr"/>
            <parameter id="UPPER_BOUND" value="1000" units="mmol_per_gDW_per_hr"/>
            <parameter id="FLUX_VALUE" value="0" units="mmol_per_gDW_per_hr"/>
            <parameter id="OBJECTIVE_COEFFICIENT" value="0" units="mmol_per_gDW_per_hr"/>
          </listOfParameters>
        </kineticLaw>
      </reaction>
      <reaction id="R_A:ATP_FSLASH_ADPtp" name="ATP/ADP transport, peroxisome">
        <listOfReactants>
          <speciesReference species="M_adp_a_COMMA_c"/>
          <speciesReference species="M_atp_a_COMMA_x"/>
        </listOfReactants>
        <listOfProducts>
          <speciesReference species="M_adp_a_COMMA_x"/>
          <speciesReference species="M_atp_a_COMMA_c"/>
        </listOfProducts>
        <kineticLaw>
          <math xmlns="http://www.w3.org/1998/Math/MathML">
            <ci> FLUX_VALUE </ci>
          </math>
          <listOfParameters>
            <parameter id="LOWER_BOUND" value="-1000" units="mmol_per_gDW_per_hr"/>
            <parameter id="UPPER_BOUND" value="1000" units="mmol_per_gDW_per_hr"/>
            <parameter id="FLUX_VALUE" value="0" units="mmol_per_gDW_per_hr"/>
            <parameter id="OBJECTIVE_COEFFICIENT" value="0" units="mmol_per_gDW_per_hr"/>
          </listOfParameters>
        </kineticLaw>
      </reaction>
      <reaction id="R_A:ATPM" name="ATP maintenance requirment" reversible="false">
        <listOfReactants>
          <speciesReference species="M_atp_a_COMMA_c"/>
          <speciesReference species="M_h2o_a_COMMA_c"/>
        </listOfReactants>
        <listOfProducts>
          <speciesReference species="M_adp_a_COMMA_c"/>
          <speciesReference species="M_h_a_COMMA_c"/>
          <speciesReference species="M_pi_a_COMMA_c"/>
        </listOfProducts>
        <kineticLaw>
          <math xmlns="http://www.w3.org/1998/Math/MathML">
            <ci> FLUX_VALUE </ci>
          </math>
          <listOfParameters>
            <parameter id="LOWER_BOUND" value="0" units="mmol_per_gDW_per_hr"/>
            <parameter id="UPPER_BOUND" value="1000" units="mmol_per_gDW_per_hr"/>
            <parameter id="FLUX_VALUE" value="0" units="mmol_per_gDW_per_hr"/>
            <parameter id="OBJECTIVE_COEFFICIENT" value="0" units="mmol_per_gDW_per_hr"/>
          </listOfParameters>
        </kineticLaw>
      </reaction>
      <reaction id="R_A:ATPS4m" name="ATP synthase, mitochondrial" reversible="false">
        <listOfReactants>
          <speciesReference species="M_adp_a_COMMA_m"/>
          <speciesReference species="M_h_a_COMMA_c" stoichiometry="4"/>
          <speciesReference species="M_pi_a_COMMA_m"/>
        </listOfReactants>
        <listOfProducts>
          <speciesReference species="M_atp_a_COMMA_m"/>
          <speciesReference species="M_h_a_COMMA_m" stoichiometry="3"/>
          <speciesReference species="M_h2o_a_COMMA_m"/>
        </listOfProducts>
        <kineticLaw>
          <math xmlns="http://www.w3.org/1998/Math/MathML">
            <ci> FLUX_VALUE </ci>
          </math>
          <listOfParameters>
            <parameter id="LOWER_BOUND" value="0" units="mmol_per_gDW_per_hr"/>
            <parameter id="UPPER_BOUND" value="1000" units="mmol_per_gDW_per_hr"/>
            <parameter id="FLUX_VALUE" value="0" units="mmol_per_gDW_per_hr"/>
            <parameter id="OBJECTIVE_COEFFICIENT" value="0" units="mmol_per_gDW_per_hr"/>
          </listOfParameters>
        </kineticLaw>
      </reaction>
      <reaction id="R_A:ATPSb" name="ATPase, cytosolic" reversible="false">
        <listOfReactants>
          <speciesReference species="M_atp_a_COMMA_c"/>
          <speciesReference species="M_h2o_a_COMMA_c"/>
        </listOfReactants>
        <listOfProducts>
          <speciesReference species="M_adp_a_COMMA_c"/>
          <speciesReference species="M_pi_a_COMMA_c"/>
          <speciesReference species="M_h_bl"/>
        </listOfProducts>
        <kineticLaw>
          <math xmlns="http://www.w3.org/1998/Math/MathML">
            <ci> FLUX_VALUE </ci>
          </math>
          <listOfParameters>
            <parameter id="LOWER_BOUND" value="0" units="mmol_per_gDW_per_hr"/>
            <parameter id="UPPER_BOUND" value="1000" units="mmol_per_gDW_per_hr"/>
            <parameter id="FLUX_VALUE" value="0" units="mmol_per_gDW_per_hr"/>
            <parameter id="OBJECTIVE_COEFFICIENT" value="0" units="mmol_per_gDW_per_hr"/>
          </listOfParameters>
        </kineticLaw>
      </reaction>
      <reaction id="R_A:C14STRer" name="C-14 sterol reductase, endoplasmic reticulum" reversible="false">
        <listOfReactants>
          <speciesReference species="M_44mctr_a_COMMA_r"/>
          <speciesReference species="M_h_a_COMMA_r"/>
          <speciesReference species="M_nadph_a_COMMA_r"/>
        </listOfReactants>
        <listOfProducts>
          <speciesReference species="M_44mzym_a_COMMA_r"/>
          <speciesReference species="M_nadp_a_COMMA_r"/>
        </listOfProducts>
        <kineticLaw>
          <math xmlns="http://www.w3.org/1998/Math/MathML">
            <ci> FLUX_VALUE </ci>
          </math>
          <listOfParameters>
            <parameter id="LOWER_BOUND" value="0" units="mmol_per_gDW_per_hr"/>
            <parameter id="UPPER_BOUND" value="1000" units="mmol_per_gDW_per_hr"/>
            <parameter id="FLUX_VALUE" value="0" units="mmol_per_gDW_per_hr"/>
            <parameter id="OBJECTIVE_COEFFICIENT" value="0" units="mmol_per_gDW_per_hr"/>
          </listOfParameters>
        </kineticLaw>
      </reaction>
      <reaction id="R_A:C3STDH1xer" name="C-3 sterol dehydrogenase NADH, (4-methylzymosterol)" reversible="false">
        <listOfReactants>
          <speciesReference species="M_4mzym_int1_a_COMMA_r"/>
          <speciesReference species="M_nad_a_COMMA_r"/>
        </listOfReactants>
        <listOfProducts>
          <speciesReference species="M_4mzym_int2_a_COMMA_r"/>
          <speciesReference species="M_co2_a_COMMA_r"/>
          <speciesReference species="M_nadh_a_COMMA_r"/>
        </listOfProducts>
        <kineticLaw>
          <math xmlns="http://www.w3.org/1998/Math/MathML">
            <ci> FLUX_VALUE </ci>
          </math>
          <listOfParameters>
            <parameter id="LOWER_BOUND" value="0" units="mmol_per_gDW_per_hr"/>
            <parameter id="UPPER_BOUND" value="1000" units="mmol_per_gDW_per_hr"/>
            <parameter id="FLUX_VALUE" value="0" units="mmol_per_gDW_per_hr"/>
            <parameter id="OBJECTIVE_COEFFICIENT" value="0" units="mmol_per_gDW_per_hr"/>
          </listOfParameters>
        </kineticLaw>
      </reaction>
      <reaction id="R_A:C3STDH1yer" name="C-3 sterol dehydrogenase NADPH, (4-methylzymosterol)" reversible="false">
        <listOfReactants>
          <speciesReference species="M_4mzym_int1_a_COMMA_r"/>
          <speciesReference species="M_nadp_a_COMMA_r"/>
        </listOfReactants>
        <listOfProducts>
          <speciesReference species="M_4mzym_int2_a_COMMA_r"/>
          <speciesReference species="M_co2_a_COMMA_r"/>
          <speciesReference species="M_nadph_a_COMMA_r"/>
        </listOfProducts>
        <kineticLaw>
          <math xmlns="http://www.w3.org/1998/Math/MathML">
            <ci> FLUX_VALUE </ci>
          </math>
          <listOfParameters>
            <parameter id="LOWER_BOUND" value="0" units="mmol_per_gDW_per_hr"/>
            <parameter id="UPPER_BOUND" value="1000" units="mmol_per_gDW_per_hr"/>
            <parameter id="FLUX_VALUE" value="0" units="mmol_per_gDW_per_hr"/>
            <parameter id="OBJECTIVE_COEFFICIENT" value="0" units="mmol_per_gDW_per_hr"/>
          </listOfParameters>
        </kineticLaw>
      </reaction>
      <reaction id="R_A:C3STKR2er" name="C-3 sterol keto reductase (zymosterol), endoplasmic reticulum" reversible="false">
        <listOfReactants>
          <speciesReference species="M_h_a_COMMA_r"/>
          <speciesReference species="M_nadph_a_COMMA_r"/>
          <speciesReference species="M_zym_int2_a_COMMA_r"/>
        </listOfReactants>
        <listOfProducts>
          <speciesReference species="M_nadp_a_COMMA_r"/>
          <speciesReference species="M_zymst_a_COMMA_r"/>
        </listOfProducts>
        <kineticLaw>
          <math xmlns="http://www.w3.org/1998/Math/MathML">
            <ci> FLUX_VALUE </ci>
          </math>
          <listOfParameters>
            <parameter id="LOWER_BOUND" value="0" units="mmol_per_gDW_per_hr"/>
            <parameter id="UPPER_BOUND" value="1000" units="mmol_per_gDW_per_hr"/>
            <parameter id="FLUX_VALUE" value="0" units="mmol_per_gDW_per_hr"/>
            <parameter id="OBJECTIVE_COEFFICIENT" value="0" units="mmol_per_gDW_per_hr"/>
          </listOfParameters>
        </kineticLaw>
      </reaction>
      <reaction id="R_A:C4STMO1er" name="C-4 sterol methyl oxidase (4,4-dimethylzymosterol), endoplasmic reticulum" reversible="false">
        <listOfReactants>
          <speciesReference species="M_44mzym_a_COMMA_r"/>
          <speciesReference species="M_h_a_COMMA_r" stoichiometry="2"/>
          <speciesReference species="M_nadph_a_COMMA_r" stoichiometry="3"/>
          <speciesReference species="M_o2_a_COMMA_r" stoichiometry="3"/>
        </listOfReactants>
        <listOfProducts>
          <speciesReference species="M_4mzym_int1_a_COMMA_r"/>
          <speciesReference species="M_h2o_a_COMMA_r" stoichiometry="4"/>
          <speciesReference species="M_nadp_a_COMMA_r" stoichiometry="3"/>
        </listOfProducts>
        <kineticLaw>
          <math xmlns="http://www.w3.org/1998/Math/MathML">
            <ci> FLUX_VALUE </ci>
          </math>
          <listOfParameters>
            <parameter id="LOWER_BOUND" value="0" units="mmol_per_gDW_per_hr"/>
            <parameter id="UPPER_BOUND" value="1000" units="mmol_per_gDW_per_hr"/>
            <parameter id="FLUX_VALUE" value="0" units="mmol_per_gDW_per_hr"/>
            <parameter id="OBJECTIVE_COEFFICIENT" value="0" units="mmol_per_gDW_per_hr"/>
          </listOfParameters>
        </kineticLaw>
      </reaction>
      <reaction id="R_A:C4STMO2xer" name="C-4 methyl sterol oxidase NADH" reversible="false">
        <listOfReactants>
          <speciesReference species="M_4mzym_int2_a_COMMA_r"/>
          <speciesReference species="M_nad_a_COMMA_r"/>
          <speciesReference species="M_o2_a_COMMA_r"/>
        </listOfReactants>
        <listOfProducts>
          <speciesReference species="M_co2_a_COMMA_r"/>
          <speciesReference species="M_h_a_COMMA_r"/>
          <speciesReference species="M_nadh_a_COMMA_r"/>
          <speciesReference species="M_zym_int2_a_COMMA_r"/>
        </listOfProducts>
        <kineticLaw>
          <math xmlns="http://www.w3.org/1998/Math/MathML">
            <ci> FLUX_VALUE </ci>
          </math>
          <listOfParameters>
            <parameter id="LOWER_BOUND" value="0" units="mmol_per_gDW_per_hr"/>
            <parameter id="UPPER_BOUND" value="1000" units="mmol_per_gDW_per_hr"/>
            <parameter id="FLUX_VALUE" value="0" units="mmol_per_gDW_per_hr"/>
            <parameter id="OBJECTIVE_COEFFICIENT" value="0" units="mmol_per_gDW_per_hr"/>
          </listOfParameters>
        </kineticLaw>
      </reaction>
      <reaction id="R_A:C4STMO2yer" name="C-4 methyl sterol oxidase NADPH" reversible="false">
        <listOfReactants>
          <speciesReference species="M_4mzym_int2_a_COMMA_r"/>
          <speciesReference species="M_nadp_a_COMMA_r"/>
          <speciesReference species="M_o2_a_COMMA_r"/>
        </listOfReactants>
        <listOfProducts>
          <speciesReference species="M_co2_a_COMMA_r"/>
          <speciesReference species="M_h_a_COMMA_r"/>
          <speciesReference species="M_nadph_a_COMMA_r"/>
          <speciesReference species="M_zym_int2_a_COMMA_r"/>
        </listOfProducts>
        <kineticLaw>
          <math xmlns="http://www.w3.org/1998/Math/MathML">
            <ci> FLUX_VALUE </ci>
          </math>
          <listOfParameters>
            <parameter id="LOWER_BOUND" value="0" units="mmol_per_gDW_per_hr"/>
            <parameter id="UPPER_BOUND" value="1000" units="mmol_per_gDW_per_hr"/>
            <parameter id="FLUX_VALUE" value="0" units="mmol_per_gDW_per_hr"/>
            <parameter id="OBJECTIVE_COEFFICIENT" value="0" units="mmol_per_gDW_per_hr"/>
          </listOfParameters>
        </kineticLaw>
      </reaction>
      <reaction id="R_A:CAT" name="catalase" reversible="false">
        <listOfReactants>
          <speciesReference species="M_h2o2_a_COMMA_c" stoichiometry="2"/>
        </listOfReactants>
        <listOfProducts>
          <speciesReference species="M_h2o_a_COMMA_c" stoichiometry="2"/>
          <speciesReference species="M_o2_a_COMMA_c"/>
        </listOfProducts>
        <kineticLaw>
          <math xmlns="http://www.w3.org/1998/Math/MathML">
            <ci> FLUX_VALUE </ci>
          </math>
          <listOfParameters>
            <parameter id="LOWER_BOUND" value="0" units="mmol_per_gDW_per_hr"/>
            <parameter id="UPPER_BOUND" value="1000" units="mmol_per_gDW_per_hr"/>
            <parameter id="FLUX_VALUE" value="0" units="mmol_per_gDW_per_hr"/>
            <parameter id="OBJECTIVE_COEFFICIENT" value="0" units="mmol_per_gDW_per_hr"/>
          </listOfParameters>
        </kineticLaw>
      </reaction>
      <reaction id="R_A:CATm" name="catalase, mitochondrial" reversible="false">
        <listOfReactants>
          <speciesReference species="M_h2o2_a_COMMA_m" stoichiometry="2"/>
        </listOfReactants>
        <listOfProducts>
          <speciesReference species="M_h2o_a_COMMA_m" stoichiometry="2"/>
          <speciesReference species="M_o2_a_COMMA_m"/>
        </listOfProducts>
        <kineticLaw>
          <math xmlns="http://www.w3.org/1998/Math/MathML">
            <ci> FLUX_VALUE </ci>
          </math>
          <listOfParameters>
            <parameter id="LOWER_BOUND" value="0" units="mmol_per_gDW_per_hr"/>
            <parameter id="UPPER_BOUND" value="1000" units="mmol_per_gDW_per_hr"/>
            <parameter id="FLUX_VALUE" value="0" units="mmol_per_gDW_per_hr"/>
            <parameter id="OBJECTIVE_COEFFICIENT" value="0" units="mmol_per_gDW_per_hr"/>
          </listOfParameters>
        </kineticLaw>
      </reaction>
      <reaction id="R_A:CATp" name="catalase" reversible="false">
        <listOfReactants>
          <speciesReference species="M_h2o2_a_COMMA_x" stoichiometry="2"/>
        </listOfReactants>
        <listOfProducts>
          <speciesReference species="M_h2o_a_COMMA_x" stoichiometry="2"/>
          <speciesReference species="M_o2_a_COMMA_x"/>
        </listOfProducts>
        <kineticLaw>
          <math xmlns="http://www.w3.org/1998/Math/MathML">
            <ci> FLUX_VALUE </ci>
          </math>
          <listOfParameters>
            <parameter id="LOWER_BOUND" value="0" units="mmol_per_gDW_per_hr"/>
            <parameter id="UPPER_BOUND" value="1000" units="mmol_per_gDW_per_hr"/>
            <parameter id="FLUX_VALUE" value="0" units="mmol_per_gDW_per_hr"/>
            <parameter id="OBJECTIVE_COEFFICIENT" value="0" units="mmol_per_gDW_per_hr"/>
          </listOfParameters>
        </kineticLaw>
      </reaction>
      <reaction id="R_A:CBPS" name="carbamoyl-phosphate synthase (glutamine-hydrolysing)" reversible="false">
        <listOfReactants>
          <speciesReference species="M_atp_a_COMMA_c" stoichiometry="2"/>
          <speciesReference species="M_gln_DASH_L_a_COMMA_c"/>
          <speciesReference species="M_h2o_a_COMMA_c"/>
          <speciesReference species="M_hco3_a_COMMA_c"/>
        </listOfReactants>
        <listOfProducts>
          <speciesReference species="M_adp_a_COMMA_c" stoichiometry="2"/>
          <speciesReference species="M_cbp_a_COMMA_c"/>
          <speciesReference species="M_glu_DASH_L_a_COMMA_c"/>
          <speciesReference species="M_h_a_COMMA_c" stoichiometry="2"/>
          <speciesReference species="M_pi_a_COMMA_c"/>
        </listOfProducts>
        <kineticLaw>
          <math xmlns="http://www.w3.org/1998/Math/MathML">
            <ci> FLUX_VALUE </ci>
          </math>
          <listOfParameters>
            <parameter id="LOWER_BOUND" value="0" units="mmol_per_gDW_per_hr"/>
            <parameter id="UPPER_BOUND" value="1000" units="mmol_per_gDW_per_hr"/>
            <parameter id="FLUX_VALUE" value="0" units="mmol_per_gDW_per_hr"/>
            <parameter id="OBJECTIVE_COEFFICIENT" value="0" units="mmol_per_gDW_per_hr"/>
          </listOfParameters>
        </kineticLaw>
      </reaction>
      <reaction id="R_A:CBPSAm" name="carbamoyl-phosphate synthase (ammonia)" reversible="false">
        <listOfReactants>
          <speciesReference species="M_atp_a_COMMA_m" stoichiometry="2"/>
          <speciesReference species="M_co2_a_COMMA_m"/>
          <speciesReference species="M_h2o_a_COMMA_m"/>
          <speciesReference species="M_nh4_a_COMMA_m"/>
        </listOfReactants>
        <listOfProducts>
          <speciesReference species="M_adp_a_COMMA_m" stoichiometry="2"/>
          <speciesReference species="M_cbp_a_COMMA_m"/>
          <speciesReference species="M_h_a_COMMA_m" stoichiometry="3"/>
          <speciesReference species="M_pi_a_COMMA_m"/>
        </listOfProducts>
        <kineticLaw>
          <math xmlns="http://www.w3.org/1998/Math/MathML">
            <ci> FLUX_VALUE </ci>
          </math>
          <listOfParameters>
            <parameter id="LOWER_BOUND" value="0" units="mmol_per_gDW_per_hr"/>
            <parameter id="UPPER_BOUND" value="1000" units="mmol_per_gDW_per_hr"/>
            <parameter id="FLUX_VALUE" value="0" units="mmol_per_gDW_per_hr"/>
            <parameter id="OBJECTIVE_COEFFICIENT" value="0" units="mmol_per_gDW_per_hr"/>
          </listOfParameters>
        </kineticLaw>
      </reaction>
      <reaction id="R_A:CDO" name="cysteine dioxygenase" reversible="false">
        <listOfReactants>
          <speciesReference species="M_cys_DASH_L_a_COMMA_c"/>
          <speciesReference species="M_o2_a_COMMA_c"/>
        </listOfReactants>
        <listOfProducts>
          <speciesReference species="M_3sala_a_COMMA_c"/>
        </listOfProducts>
        <kineticLaw>
          <math xmlns="http://www.w3.org/1998/Math/MathML">
            <ci> FLUX_VALUE </ci>
          </math>
          <listOfParameters>
            <parameter id="LOWER_BOUND" value="0" units="mmol_per_gDW_per_hr"/>
            <parameter id="UPPER_BOUND" value="1000" units="mmol_per_gDW_per_hr"/>
            <parameter id="FLUX_VALUE" value="0" units="mmol_per_gDW_per_hr"/>
            <parameter id="OBJECTIVE_COEFFICIENT" value="0" units="mmol_per_gDW_per_hr"/>
          </listOfParameters>
        </kineticLaw>
      </reaction>
      <reaction id="R_A:CDPDGPm_Hsa_Adp" name="CDP-diacylglycerol--serine O-phosphatidyltransferae, mitochondrial, human adipoctye">
        <listOfReactants>
          <speciesReference species="M_cdpdag_Hsa_Adp_a_COMMA_m" stoichiometry="0.001"/>
          <speciesReference species="M_glyc3p_a_COMMA_m"/>
        </listOfReactants>
        <listOfProducts>
          <speciesReference species="M_cmp_a_COMMA_m"/>
          <speciesReference species="M_h_a_COMMA_m"/>
          <speciesReference species="M_pgp_Hsa_Adp_a_COMMA_m" stoichiometry="0.001"/>
        </listOfProducts>
        <kineticLaw>
          <math xmlns="http://www.w3.org/1998/Math/MathML">
            <ci> FLUX_VALUE </ci>
          </math>
          <listOfParameters>
            <parameter id="LOWER_BOUND" value="-1000" units="mmol_per_gDW_per_hr"/>
            <parameter id="UPPER_BOUND" value="1000" units="mmol_per_gDW_per_hr"/>
            <parameter id="FLUX_VALUE" value="0" units="mmol_per_gDW_per_hr"/>
            <parameter id="OBJECTIVE_COEFFICIENT" value="0" units="mmol_per_gDW_per_hr"/>
          </listOfParameters>
        </kineticLaw>
      </reaction>
      <reaction id="R_A:CERPT_Hsa_Adp" name="Ceramide cholinephosphotransferase, adipocyte" reversible="false">
        <listOfReactants>
          <speciesReference species="M_cdpchol_a_COMMA_c"/>
          <speciesReference species="M_cer_Hsa_Adp_a_COMMA_c" stoichiometry="0.001"/>
        </listOfReactants>
        <listOfProducts>
          <speciesReference species="M_cmp_a_COMMA_c"/>
          <speciesReference species="M_sphgmy_Hsa_Adp_a_COMMA_c" stoichiometry="0.001"/>
        </listOfProducts>
        <kineticLaw>
          <math xmlns="http://www.w3.org/1998/Math/MathML">
            <ci> FLUX_VALUE </ci>
          </math>
          <listOfParameters>
            <parameter id="LOWER_BOUND" value="0" units="mmol_per_gDW_per_hr"/>
            <parameter id="UPPER_BOUND" value="1000" units="mmol_per_gDW_per_hr"/>
            <parameter id="FLUX_VALUE" value="0" units="mmol_per_gDW_per_hr"/>
            <parameter id="OBJECTIVE_COEFFICIENT" value="0" units="mmol_per_gDW_per_hr"/>
          </listOfParameters>
        </kineticLaw>
      </reaction>
      <reaction id="R_A:CERS_Hsa_Adp" name="Ceramide synthase, adipocyte" reversible="false">
        <listOfReactants>
          <speciesReference species="M_facoa_avg_Hsa_Adp_a_COMMA_c" stoichiometry="0.001"/>
          <speciesReference species="M_sphgn_a_COMMA_c"/>
        </listOfReactants>
        <listOfProducts>
          <speciesReference species="M_coa_a_COMMA_c"/>
          <speciesReference species="M_dcer_Hsa_Adp_a_COMMA_c" stoichiometry="0.001"/>
          <speciesReference species="M_h_a_COMMA_c"/>
        </listOfProducts>
        <kineticLaw>
          <math xmlns="http://www.w3.org/1998/Math/MathML">
            <ci> FLUX_VALUE </ci>
          </math>
          <listOfParameters>
            <parameter id="LOWER_BOUND" value="0" units="mmol_per_gDW_per_hr"/>
            <parameter id="UPPER_BOUND" value="1000" units="mmol_per_gDW_per_hr"/>
            <parameter id="FLUX_VALUE" value="0" units="mmol_per_gDW_per_hr"/>
            <parameter id="OBJECTIVE_COEFFICIENT" value="0" units="mmol_per_gDW_per_hr"/>
          </listOfParameters>
        </kineticLaw>
      </reaction>
      <reaction id="R_A:CHLPCTD" name="choline phosphate cytididyltransferase" reversible="false">
        <listOfReactants>
          <speciesReference species="M_cholp_a_COMMA_c"/>
          <speciesReference species="M_ctp_a_COMMA_c"/>
          <speciesReference species="M_h_a_COMMA_c"/>
        </listOfReactants>
        <listOfProducts>
          <speciesReference species="M_cdpchol_a_COMMA_c"/>
          <speciesReference species="M_ppi_a_COMMA_c"/>
        </listOfProducts>
        <kineticLaw>
          <math xmlns="http://www.w3.org/1998/Math/MathML">
            <ci> FLUX_VALUE </ci>
          </math>
          <listOfParameters>
            <parameter id="LOWER_BOUND" value="0" units="mmol_per_gDW_per_hr"/>
            <parameter id="UPPER_BOUND" value="1000" units="mmol_per_gDW_per_hr"/>
            <parameter id="FLUX_VALUE" value="0" units="mmol_per_gDW_per_hr"/>
            <parameter id="OBJECTIVE_COEFFICIENT" value="0" units="mmol_per_gDW_per_hr"/>
          </listOfParameters>
        </kineticLaw>
      </reaction>
      <reaction id="R_A:CHOLK" name="Choline kinase" reversible="false">
        <listOfReactants>
          <speciesReference species="M_atp_a_COMMA_c"/>
          <speciesReference species="M_chol_a_COMMA_c"/>
        </listOfReactants>
        <listOfProducts>
          <speciesReference species="M_adp_a_COMMA_c"/>
          <speciesReference species="M_cholp_a_COMMA_c"/>
          <speciesReference species="M_h_a_COMMA_c"/>
        </listOfProducts>
        <kineticLaw>
          <math xmlns="http://www.w3.org/1998/Math/MathML">
            <ci> FLUX_VALUE </ci>
          </math>
          <listOfParameters>
            <parameter id="LOWER_BOUND" value="0" units="mmol_per_gDW_per_hr"/>
            <parameter id="UPPER_BOUND" value="1000" units="mmol_per_gDW_per_hr"/>
            <parameter id="FLUX_VALUE" value="0" units="mmol_per_gDW_per_hr"/>
            <parameter id="OBJECTIVE_COEFFICIENT" value="0" units="mmol_per_gDW_per_hr"/>
          </listOfParameters>
        </kineticLaw>
      </reaction>
      <reaction id="R_A:CHOLtb" name="Choline transport, blood">
        <listOfReactants>
          <speciesReference species="M_chol_bl"/>
        </listOfReactants>
        <listOfProducts>
          <speciesReference species="M_chol_a_COMMA_c"/>
        </listOfProducts>
        <kineticLaw>
          <math xmlns="http://www.w3.org/1998/Math/MathML">
            <ci> FLUX_VALUE </ci>
          </math>
          <listOfParameters>
            <parameter id="LOWER_BOUND" value="-1000" units="mmol_per_gDW_per_hr"/>
            <parameter id="UPPER_BOUND" value="1000" units="mmol_per_gDW_per_hr"/>
            <parameter id="FLUX_VALUE" value="0" units="mmol_per_gDW_per_hr"/>
            <parameter id="OBJECTIVE_COEFFICIENT" value="0" units="mmol_per_gDW_per_hr"/>
          </listOfParameters>
        </kineticLaw>
      </reaction>
      <reaction id="R_A:CHSTEROLter" name="Cholesterol transport, endoplasmic reticulum">
        <listOfReactants>
          <speciesReference species="M_chsterol_a_COMMA_c"/>
        </listOfReactants>
        <listOfProducts>
          <speciesReference species="M_chsterol_a_COMMA_r"/>
        </listOfProducts>
        <kineticLaw>
          <math xmlns="http://www.w3.org/1998/Math/MathML">
            <ci> FLUX_VALUE </ci>
          </math>
          <listOfParameters>
            <parameter id="LOWER_BOUND" value="-1000" units="mmol_per_gDW_per_hr"/>
            <parameter id="UPPER_BOUND" value="1000" units="mmol_per_gDW_per_hr"/>
            <parameter id="FLUX_VALUE" value="0" units="mmol_per_gDW_per_hr"/>
            <parameter id="OBJECTIVE_COEFFICIENT" value="0" units="mmol_per_gDW_per_hr"/>
          </listOfParameters>
        </kineticLaw>
      </reaction>
      <reaction id="R_A:CHSTNIer" name="cholestenol delta-isomerase">
        <listOfReactants>
          <speciesReference species="M_zymst_a_COMMA_r"/>
        </listOfReactants>
        <listOfProducts>
          <speciesReference species="M_cholsd_a_COMMA_r"/>
        </listOfProducts>
        <kineticLaw>
          <math xmlns="http://www.w3.org/1998/Math/MathML">
            <ci> FLUX_VALUE </ci>
          </math>
          <listOfParameters>
            <parameter id="LOWER_BOUND" value="-1000" units="mmol_per_gDW_per_hr"/>
            <parameter id="UPPER_BOUND" value="1000" units="mmol_per_gDW_per_hr"/>
            <parameter id="FLUX_VALUE" value="0" units="mmol_per_gDW_per_hr"/>
            <parameter id="OBJECTIVE_COEFFICIENT" value="0" units="mmol_per_gDW_per_hr"/>
          </listOfParameters>
        </kineticLaw>
      </reaction>
      <reaction id="R_A:CITL2" name="Citrate lyase (ATP-requiring)" reversible="false">
        <listOfReactants>
          <speciesReference species="M_atp_a_COMMA_c"/>
          <speciesReference species="M_cit_a_COMMA_c"/>
          <speciesReference species="M_coa_a_COMMA_c"/>
        </listOfReactants>
        <listOfProducts>
          <speciesReference species="M_accoa_a_COMMA_c"/>
          <speciesReference species="M_adp_a_COMMA_c"/>
          <speciesReference species="M_oaa_a_COMMA_c"/>
          <speciesReference species="M_pi_a_COMMA_c"/>
        </listOfProducts>
        <kineticLaw>
          <math xmlns="http://www.w3.org/1998/Math/MathML">
            <ci> FLUX_VALUE </ci>
          </math>
          <listOfParameters>
            <parameter id="LOWER_BOUND" value="0" units="mmol_per_gDW_per_hr"/>
            <parameter id="UPPER_BOUND" value="1000" units="mmol_per_gDW_per_hr"/>
[truncated: 2,019,492 more chars]
