# Supplementary material for: A multi-tissue type genome-scale metabolic network for analysis of whole-body systems physiology
Source: BMC Syst Biol. 2011 Oct 31;5:180. doi: 10.1186/1752-0509-5-180 (PMC3219569; doi:10.1186/1752-0509-5-180)
Supplement: Additional file 6 — Reaction Activity Changes in Obese and Diabetic Obese Individuals. Differential metabolic reactions in simulations of obese and diabetic obese individuals determined by flux variability analysis [file 1752-0509-5-180-S6.XLS]

## Sheet: Expressed Reactions
Expressed Both	Reaction Name	Subsystem		Expressed Diabetic	Reaction Name	Subsystem		Expressed Non-Diabetic	Reaction Name	Subsystem
'A:AACTOOR'	'Aminoacetone:oxygen oxidoreductase(deaminating)(flavin-containing)'	'Glycine, Serine, and Threonine Metabolism'		'A:ARGSL'	'argininosuccinate lyase'	'Urea Cycle'		'A:ASPTA1'	'aspartate transaminase'	'Alanine and Aspartate Metabolism'
'A:ACACT1rm'	'acetyl-CoA C-acetyltransferase, mitochondrial'	'Tryptophan metabolism'		'A:CRNDDm'	'carnitine dodecanoyltransferase (C12:0Crn), mitochondria'	'Carnitine Shuttle'		'A:ASPTA3'	'aspartate transaminase'	'Asparagine Metabolism'
'A:ACACt2m'	'acetoacetate transport via proton symport, mitochondrial'	'Transport, Mitochondrial'		'A:CRNDS9m'	'carnitine docosenoyltransferase (C22:1Crn, n9), mitochondria'	'Carnitine Shuttle'		'A:ASPTA4'	'aspartate transaminase'	'Asparagine Metabolism'
'A:ACCOAC'	'acetyl-CoA carboxylase'	'Citrate Cycle (TCA)'		'A:CRNDSH3m'	'carnitine docosahexaenoyltransferase (C22:6Crn, n3), mitochondrial'	'Carnitine Shuttle'		'A:CITMALtm'	'citrate transport, mitochondrial'	'Transport, Mitochondrial'
'A:ACOAD1m'	'acyl-CoA dehydrogenase, mitochondrial'	'Valine, Leucine, and Isoleucine Degradation'		'A:CRNDSP3m'	'carnitine docosapentaenoyltransferase (C22:5Crn, n3), mitochondrial'	'Carnitine Shuttle'		'A:PGCDr'	'phosphoglycerate dehydrogenase'	'Amino Acid Metabolism'
'A:ACOAD2m'	'acyl-CoA dehydrogenase, mitochondrial'	'Valine, Leucine, and Isoleucine Degradation'		'A:CRNES11m'	'carnitine eicosenoyltransferase (C20:1Crn, n11), mitochondrial'	'Carnitine Shuttle'		'A:PSERTr'	'3-phosphoserine aminotransferase'	'Glycine, Serine, and Threonine Metabolism'
'A:ACOAD3m'	'acyl-CoA dehydrogenase, mitochondrial'	E		'A:CRNES9m'	'carnitine eicosenoyltransferase (C20:1Crn, n9), mitochondrial'	'Carnitine Shuttle'		'A:TYRTA'	'tyrosine transaminase'	'Tyrosine metabolism'
'A:ACONT'	'aconitase'	'Citrate Cycle (TCA)'		'A:CRNESD6m'	'carnitine eicosadienoyltransferase (C20:2Crn, n6), mitochondrial'	'Carnitine Shuttle'		'H:CTPS1'	'CTP synthase (NH3)'	'Nucleotides'
'A:ACONTm'	'Aconitate hydratase'	'Citrate Cycle (TCA)'		'A:CRNESR6m'	'carnitine eicosatetraenoyltransferase (C20:4Crn, n6), mitochondrial'	'Carnitine Shuttle'		'H:DASYNm_Hsa_Hep'	'CDP-Diacylglycerol synthetase, mitochondrial, human hepatocyte'	'Phospholipid Biosynthesis'
'A:ACS'	'acetyl-CoA synthetase'	'Pyruvate Metabolism'		'A:CRNEST6m'	'carnitine eicosatrienoyltransferase (C20:3Crn, n6), mitochondrial'	'Carnitine Shuttle'		'H:DPCOAK'	'dephospho-CoA kinase'	'CoA Biosynthesis'
'A:ACt6bl'	'acetate transport in/out via proton symport'	'Transport, Extracellular'		'A:CRNETm'	'carnitine eicosanoyltransferase (C20:0Crn), mitochondria'	'Carnitine Shuttle'		'H:FE2tb'	'iron (II) transport, blood'	'Transport, Extracellular'
'A:ADK1'	'adenylate kinase'	'Nucleotide Metabolism'		'A:CRNHD7m'	'carnitine hexadecenoyltransferase (C16:1Crn, n7), mitochondrial'	'Carnitine Shuttle'		'H:GLYATm'	'glycine C-acetyltransferase, mitochondrial'	'Glycine, Serine, and Threonine Metabolism'
'A:ADK1m'	'adenylate kinase, mitochondrial'	'Nucleotide Metabolism'		'A:CRNHD9m'	'carnitine hexadecenoyltransferase (C16:1Crn, n9), mitochondrial'	'Carnitine Shuttle'		'H:NTD7'	'5''-nucleotidase (AMP)'	'Nucleotides'
'A:ADNCYC'	'adenylate cyclase'	'Nucleotide Metabolism'		'A:CRNOD5m'	'carnitine octadecenoyltransferase (C18:1Crn, n5), mitochondrial'	'Carnitine Shuttle'		'H:ORNTAm'	'ornithine transaminase, mitochondrial'	'Arginine and Proline Metabolism'
'A:ADNK1'	'adenosine kinase'	'Nucleotide Metabolism'		'A:CRNOD7m'	'carnitine octadecenoyltransferase (C18:1Crn, n7), mitochondrial'	'Carnitine Shuttle'		'H:PSERTr'	'3-phosphoserine aminotransferase'	'Glycine and Serine Metabolism'
'A:ADSL1r'	'adenylsuccinate lyase'	'Nucleotide Metabolism'		'A:CRNOD9m'	'carnitine octadecenoyltransferase (C18:1Crn, n9), mitochondrial'	'Carnitine Shuttle'		'H:PTPAT'	'pantetheine-phosphate adenylyltransferase'	'CoA Biosynthesis'
'A:ADSL2r'	'adenylosuccinate lyase'	'Nucleotide Metabolism'		'A:CRNODD6m'	'carnitine octadecadienoyltransferase (C18:2Crn, n6), mitochondrial'	'Carnitine Shuttle'		'H:TRDRr'	'thioredoxin reductase (NADPH)'	'Tyrosine metabolism'
'A:ADSS'	'adenylosuccinate synthetase'	'Nucleotide Metabolism'		'A:CRNODT3m'	'carnitine octadecatrienoyltransferase (C18:3Crn, n3), mitochondrial'	'Carnitine Shuttle'		'M:GARFTi'	'phosphoribosylglycinamide formyltransferase, irreversible'	'Purine Metabolism'
'A:AGAT_Hsa_Adp'	'1-Acyl-glycerol-3-phosphate acyltransferase, adipocyte specific'	'Phospholipid Metabolism'		'A:CRNOSR9m'	'carnitine ocosatetraenoyltransferase (C22:4Crn, n6), mitochondrial'	'Carnitine Shuttle'		'M:GLYATm'	'glycine C-acetyltransferase, mitochondrial'	'Threonine Degradation'
'A:AHC'	'adenosylhomocysteinase'	'Glycine, Serine, and Threonine Metabolism'		'A:CRNOTm'	'carnitine octadecanoyltransferase (C18:0Crn), mitochondria'	'Carnitine Shuttle'		'M:LATHSTOxer'	'lathosterol oxidase (NAD), endoplasmic reticulum'	'Cholesterol Metabolism'
'A:AICART'	'phosphoribosylaminoimidazolecarboxamide formyltransferase'	'Nucleotide Metabolism'		'A:CRNPDTm'	'carnitine pentadecanoyltransferase (C15:0Crn), mitochondria'	'Carnitine Shuttle'		'M:LATHSTOyer'	'lathosterol oxidase (NADP), endoplasmic reticulum'	'Cholesterol Metabolism'
'A:AIRCr'	'phosphoribosylaminoimidazole carboxylase'	'Nucleotide Metabolism'		'A:CRNPTm'	'carnitine palmitoyltransferase (C16:0Crn), mitochondrial'	'Carnitine Shuttle'		'M:LDH_Dm'	'D-lactate dehydrogenase'	'Pyruvate Metabolism'
'A:ALAt4rb'	'Alanine-Sodium symporter, blood'	'Transport, Extracellular'		'A:CRNTD5m'	'carnitine tetradecenoyltransferase (C14:1Crn, n5), mitochondrial'	'Carnitine Shuttle'		'M:LSTO1er'	'Lathosterol oxidase'	'Cholesterol Biosynthesis'
'A:ALCD2yf'	'alcohol dehydrogenase (ethanol, NADP), forward reaction'	'Cholesterol Metabolism'		'A:CRNTDm'	'carnitine tetradecanoyltransferase (C14:0Crn, mitochondria'	'Carnitine Shuttle'		'M:OCOAT1rm'	'3-oxoacid CoA-transferase'	'Leucine degradation'
'A:ALDD2x'	'aldehyde dehydrogenase (acetaldehyde, NAD)'	'Cholesterol Metabolism'		'A:CYTK1m'	'cytidylate kinase (CMP), mitochondrial'	'Nucleotide Metabolism'		'M:P5CDm'	'1-pyrroline-5-carboxylate dehydrogenase, mitochondrial'	'Glutamate metabolism'
'A:ALDD4xm'	'aldehyde dehydrogenase (NAD), mitochondrial'	'Valine, Leucine, and Isoleucine Degradation'		'A:DESAT204n6'	'fatty acyl-CoA desaturase (C20:3CoA, n6 -> C20:4CoA, n6)'	'Fatty Acid Synthesis'		'M:PRAGS'	'phosphoribosylglycinamide synthetase'	'Purine Metabolism'
'A:ALDOX1'	'aldehyde oxidase'	'Valine, Leucine, and Isoleucine Degradation'		'A:DESAT205n3'	'fatty acyl-CoA desaturase (C20:4CoA, n3 -> C20:5CoA, n3)'	'Fatty Acid Synthesis'		'M:PRAIS'	'phosphoribosylaminoimidazole synthetase'	'Purine Metabolism'
'A:ARGSS'	'argininosuccinate synthase'	'Urea Cycle'		'A:FBP'	'fructose-bisphosphatase'	'Glycolysis/Gluconeogenesis'
'A:ARGtrb'	'Arginine transport, blood'	'Transport, Extracellular'		'A:GLYCt5b'	'glycerol transport in/out via diffusion reversible'	'Transport, Extracellular'
'A:ASNS1'	'asparagine synthase (glutamine-hydrolysing)'	'Alanine and Aspartate Metabolism'		'A:GTPCI'	'GTP cyclohydrolase I'	'Tetrahydrobiopterin'
'A:ASNt4rb'	'L-asparagine transport in via sodium symport, blood'	'Transport, Extracellular'		'A:LNS14DMer'	'cytochrome P450 lanosterol 14-alpha-demethylase'	'Cholesterol Biosynthesis'
'A:ASPCTr'	'aspartate carbamoyltransferase (reversible)'	'Nucleotide Metabolism'		'A:METFR'	'methylenetetrahydrofolate reductase (NADPH2)'	'Folate Metabolism'
'A:ASPTA1m'	'aspartate transaminase, mitochondrial'	'Amino Acid Metabolism'		'H:CITL2'	'Citrate lyase (ATP-requiring)'	'Citric Acid Cycle'
'A:ASPt4rb'	'L-aspartate transport, blood'	'Transport, Extracellular'		'H:PNTK'	'pantothenate kinase'	'CoA Biosynthesis'
'A:ATP/ADPtm'	'ATP/ADP transport, mitochondrial'	'Transport, Mitochondrial'		'H:UPP3S'	'uroporphyrinogen-III synthase'	'Heme Biosynthesis'
'A:ATPS4m'	'ATP synthase, mitochondrial'	'Oxidative Phosphorylation'		'M:DESAT161n7'	'Palmitoyl-CoA desaturase (n-C16:0CoA -> C16:1CoA, n-7)'	'Fatty Acid Biosynthesis'
'A:C14STRer'	'C-14 sterol reductase, endoplasmic reticulum'	'Cholesterol Biosynthesis'		'M:DESAT181n9'	'stearoyl-CoA desaturase (n-C18:0CoA -> C18:1CoA, n-9), adipocyte'	'Fatty Acid Biosynthesis'
'A:C3STKR2er'	'C-3 sterol keto reductase (zymosterol), endoplasmic reticulum'	'Cholesterol Biosynthesis'		'M:DESAT183n6'	'Oleoyl-CoA desaturase (C18:2CoA, n6 -> C18:3CoA, n6)'	'Fatty Acid Biosynthesis'
'A:C4STMO1er'	'C-4 sterol methyl oxidase (4,4-dimethylzymosterol), endoplasmic reticulum'	'Cholesterol Biosynthesis'		'M:DESAT184n3'	'stearoyl-CoA desaturase (C18:3CoA, n3 -> C18:4CoA, n3)'	'Fatty Acid Biosynthesis'
'A:C4STMO2xer'	'C-4 methyl sterol oxidase NADH'	'Cholesterol Metabolism'		'M:DHFR'	'dihydrofolate reductase'	'Folate Metabolism'
'A:C4STMO2yer'	'C-4 methyl sterol oxidase NADPH'	'Cholesterol Biosynthesis'
'A:CATp'	'catalase'	'Other'
'A:CBPS'	'carbamoyl-phosphate synthase (glutamine-hydrolysing)'	'Nucleotide Metabolism'
'A:CDO'	'cysteine dioxygenase'	'Cysteine Metabolism'
'A:CDPDGPm_Hsa_Adp'	'CDP-diacylglycerol--serine O-phosphatidyltransferae, mitochondrial, human adipoctye'	'Phospholipid Metabolism'
'A:CERS_Hsa_Adp'	'Ceramide synthase, adipocyte'	'Sphingolipid Metabolism'
'A:CHLPCTD'	'choline phosphate cytididyltransferase'	'Fatty Acid Synthesis'
'A:CHOLtb'	'Choline transport, blood'	'Transport, Extracellular'
'A:CHSTNIer'	'cholestenol delta-isomerase'	'Cholesterol Biosynthesis'
'A:CITL2'	'Citrate lyase (ATP-requiring)'	'Central Metabolism'
'A:CRNDDT'	'carnitine dodecanoyltransferase (C12:0Crn)'	'Carnitine Shuttle'
'A:CRNDS9'	'carnitine docosenoyltransferase (C22:1Crn, n9)'	'Carnitine Shuttle'
'A:CRNDS9tm'	'docosenoyl carnitine transport (C22:1Crn, n9)'	'Carnitine Shuttle'
'A:CRNDSH3'	'carnitine docosahexaenoyltransferase (C22:6Crn, n3)'	'Carnitine Shuttle'
'A:CRNDSH3tm'	'docosahexaenoyl carnitine transport (C22:6Crn, n3)'	'Carnitine Shuttle'
'A:CRNDSP3'	'carnitine docosapentaenoyltransferase (C22:5Crn, n3)'	'Carnitine Shuttle'
'A:CRNDSP3tm'	'docosapentaenoyl carnitine transport (C22:5Crn, n3)'	'Carnitine Shuttle'
'A:CRNDTtm'	'dodecanoyl carnitine transport (C12:0Crn)'	'Carnitine Shuttle'
'A:CRNES11'	'carnitine eicosenoyltransferase (C20:1Crn, n11)'	'Carnitine Shuttle'
'A:CRNES11tm'	'eicosenoyl carnitine transport (C20:1Crn, n11)'	'Carnitine Shuttle'
'A:CRNES9'	'carnitine eicosenoyltransferase (C20:1Crn, n9)'	'Carnitine Shuttle'
'A:CRNES9tm'	'eicosenoyl carnitine transport (C20:1Crn, n9)'	'Carnitine Shuttle'
'A:CRNESD6'	'carnitine eicosadienoyltransferase (C20:2Crn, n6)'	'Carnitine Shuttle'
'A:CRNESD6tm'	'eicosadienoyl carnitine transport (C20:2Crn, n6)'	'Carnitine Shuttle'
'A:CRNESR6'	'carnitine eicosatetraenoyltransferase (C20:4Crn, n6)'	'Carnitine Shuttle'
'A:CRNESR6tm'	'eicosatetraenoyl carnitine transport (C20:4Crn, n6)'	'Carnitine Shuttle'
'A:CRNEST6'	'carnitine eicosatrienoyltransferase (C20:3Crn, n6)'	'Carnitine Shuttle'
'A:CRNEST6tm'	'eicosatrienoyl carnitine transport (C20:3Crn, n6)'	'Carnitine Shuttle'
'A:CRNET'	'carnitine eicosanoyltransferase (C20:0Crn)'	'Carnitine Shuttle'
'A:CRNETtm'	'eicosanoyl carnitine transport (C20:0Crn)'	'Carnitine Shuttle'
'A:CRNHD7'	'carnitine hexadecenoyltransferase (C16:1Crn, n7)'	'Carnitine Shuttle'
'A:CRNHD7tm'	'hexadecenoyl carnitine transprot (C16:1Crn, n7)'	'Carnitine Shuttle'
'A:CRNHD9'	'carnitine hexadecenoyltransferase (C16:1Crn, n9)'	'Carnitine Shuttle'
'A:CRNHD9tm'	'hexadecenoyl carnitinetransport (C16:1Crn, n9)'	'Carnitine Shuttle'
'A:CRNOD5'	'carnitine octadecenoyltransferase (C18:1Crn, n5)'	'Carnitine Shuttle'
'A:CRNOD5tm'	'octadecenoyl carnitine transport (C18:1Crn, n5)'	'Carnitine Shuttle'
'A:CRNOD7'	'carnitine octadecenoyltransferase (C18:1Crn, n7)'	'Carnitine Shuttle'
'A:CRNOD7tm'	'octadecenoyl carnitine transferase (C18:1Crn, n7)'	'Carnitine Shuttle'
'A:CRNOD9'	'carnitine octadecenoyltransferase (C18:1Crn, n9)'	'Carnitine Shuttle'
'A:CRNOD9tm'	'octadecenoyl carnitine transport (C18:1Crn, n9)'	'Carnitine Shuttle'
'A:CRNODD6'	'carnitine octadecadienoyltransferase (C18:2Crn, n6)'	'Carnitine Shuttle'
'A:CRNODD6tm'	'octadecadienoyl carnitine transferase (C18:2Crn, n6)'	'Carnitine Shuttle'
'A:CRNODT3'	'carnitine octadecatrienoyltransferase (C18:3Crn, n3)'	'Carnitine Shuttle'
'A:CRNODT3tm'	'octadecatrienoyl carnitine transferase (C18:3Crn, n3)'	'Carnitine Shuttle'
'A:CRNOSR9'	'carnitine ocosatetraenoyltransferase (C22:4Crn, n6)'	'Carnitine Shuttle'
'A:CRNOSR9tm'	'ocosatetraenoyl carnitine transport (C22:4Crn, n6)'	'Carnitine Shuttle'
'A:CRNOT'	'carnitine octadecanoyltransferase (C18:0Crn)'	'Carnitine Shuttle'
'A:CRNOTtm'	'octadecanoyl carnitine transport (C18:0Crn)'	'Carnitine Shuttle'
'A:CRNPDT'	'carnitine pentadecanoyltransferase (C15:0Crn)'	'Carnitine Shuttle'
'A:CRNPDTtm'	'pentadecanoyl carnitine transport (C15:0Crn)'	'Carnitine Shuttle'
'A:CRNPT'	'carnitine O-palmitoyltransferase (C16:0Crn)'	'Carnitine Shuttle'
'A:CRNPTtm'	'Palmitoylcarnitine shuttle (C16:0Crn), mitochondrial'	'Carnitine Shuttle'
'A:CRNTD5'	'carnitine tetradecenoyltransferase (C14:1Crn, n5)'	'Carnitine Shuttle'
'A:CRNTD5tm'	'tetradecenoyl carnitine transport (C14:1Crn, n5)'	'Carnitine Shuttle'
'A:CRNTDT'	'carnitine tetradecanoyltransferase (C14:0Crn)'	'Carnitine Shuttle'
'A:CRNTTtm'	'tetradecanoyl carnitine transport (C14:0Crn)'	'Carnitine Shuttle'
'A:CSm'	'citrate synthase'	'Citrate Cycle (TCA)'
'A:CTPS2'	'CTP synthase (glutamine)'	'Pyrimidine Biosynthesis'
'A:CYOO4m'	'cytochrome c oxidase (mitochondrial 4 protons/4 cyto)'	'Oxidative Phosphorylation'
'A:CYSt4rb'	'L-cysteine reversible transport via sodium symport, reversible, blood'	'Transport, Extracellular'
'A:CYTK1'	'cytidylate kinase (CMP)'	'Nucleotide Metabolism'
'A:DAGCPT_Hsa_Adp'	'diacylglycerol cholinephosphotransferase, human adipocyte'	'Phospholipid Metabolism'
'A:DAGPYP_Hsa_Adp'	'diacylglycerol pyrophosphate phosphatase, human adipocyte'	'Phospholipid Metabolism'
'A:DASYNm_Hsa_Adp'	'CDP-Diacylglycerol synthetase, mitochondrial, human adipocyte'	'Phospholipid Metabolism'
'A:DCERDS_Hsa_Adp'	'Dihydroceramide desaturase, adipocyte'	'Phospholipid Metabolism'
'A:DCMPDA2ir'	'dCMP deaminase'	'Nucleotide Metabolism'
'A:DESAT141n5'	'Myristicoyl-CoA desaturase (n-C14:0CoA -> C14:1CoA, n-5)'	'Fatty Acid Desaturation'
'A:DESAT161n7'	'Palmitoyl-CoA desaturase (n-C16:0CoA -> C16:1CoA, n-7)'	'Fatty Acid Desaturation'
'A:DESAT171n8'	'Palmitoyl-CoA desaturase (n-C17:0CoA -> C17:1CoA, n-8)'	'Fatty Acid Desaturation'
'A:DESAT181n9'	'stearoyl-CoA desaturase (n-C18:0CoA -> C18:1CoA, n-9), adipocyte'	'Fatty Acid Desaturation'
'A:DESAT183n6'	'Oleoyl-CoA desaturase (C18:2CoA, n6 -> C18:3CoA, n6)'	'Fatty Acid Synthesis'
'A:DESAT184n3'	'stearoyl-CoA desaturase (C18:3CoA, n3 -> C18:4CoA, n3)'	'Fatty Acid Synthesis'
'A:DESAT201n11'	'stearoyl-CoA desaturase (n-C20:0CoA -> C20:1CoA, n-11)'	'Fatty Acid Desaturation'
'A:DHFR'	'dihydrofolate reductase'	'Folate Metabolism'
'A:DHORTS'	'dihydroorotase'	'Nucleotide Metabolism'
'A:DHPRx'	'dihydropteridine reductase'	'Tyrosine metabolism'
'A:DMATT'	'dimethylallyltranstransferase'	'Cholesterol Biosynthesis'
'A:DPCOAK'	'dephospho-CoA kinase'	'Histidine Metabolism'
'A:DTMPK'	'dTMP kinase'	'Nucleotide Metabolism'
'A:EBP2rer'	'3-beta-hydroxysteroid-delta(8),delta(7)-isomerase'	'Cholesterol Metabolism'
'A:ECOAH3m'	'enoyl-CoA hydratase, mitochondrial'	'Valine, Leucine, and Isoleucine Metabolism'
'A:FACOAL120'	'fatty-acid--CoA ligase (dodecanoate, C12:0)'	'Fatty acid activation'
'A:FACOAL140'	'fatty-acid--CoA ligase (tetradecanoate)'	'Fatty acid activation'
'A:FACOAL141n5'	'fatty-acid--CoA ligase (tetradecenoate, C14:1 n-5)'	'Fatty acid activation'
'A:FACOAL150'	'fatty-acid--CoA ligase (heptadecanoate, C15:0)'	'Fatty Acid Synthesis'
'A:FACOAL160'	'fatty-acid--CoA ligase (hexadecanoate)'	'Fatty acid activation'
'A:FACOAL161n7'	'fatty-acid--CoA ligase (hexadecenoate, C16:1 n-7)'	'Fatty acid activation'
'A:FACOAL161n9'	'fatty-acid--CoA ligase (hexadecenoate, C16:1 n-9)'	'Fatty acid activation'
'A:FACOAL170(n)r'	'fatty-acid--CoA ligase (heptadecanoate, C17:0)'	'Fatty acid activation'
'A:FACOAL171_8'	'fatty-acid--CoA ligase (heptadecenoate, C17:1 n-8)'	'Fatty acid activation'
'A:FACOAL180'	'fatty-acid--CoA ligase (octadecanoate)'	'Fatty acid activation'
'A:FACOAL181n5'	'fatty-acid--CoA ligase (octadecenoate, C18:1 n-5)'	'Fatty acid activation'
'A:FACOAL181n7'	'fatty-acid--CoA ligase (octadecenoate, C18:1 n-7)'	'Fatty acid activation'
'A:FACOAL181n9'	'fatty-acid--CoA ligase (octadecenoate, C18:1 n-9)'	'Fatty acid activation'
'A:FACOAL182n6'	'fatty-acid--CoA ligase (octadecadienoate, C18:2 n-6)'	'Fatty acid activation'
'A:FACOAL183n3'	'fatty-acid--CoA ligase (octadecadienoate, C18:3 n-3), hepatocyte'	'Fatty Acid Synthesis'
'A:FACOAL200'	'fatty-acid--CoA ligase (eicosanoate, C20:0)'	'Fatty acid activation'
'A:FACOAL201n11'	'fatty-acid--CoA ligase (eicosenoate, C20:1 n-11)'	'Fatty acid activation'
'A:FACOAL201n9'	'fatty-acid--CoA ligase (eicosenoate, C20:1 n-9)'	'Fatty acid activation'
'A:FACOAL202_6'	'fatty-acid--CoA ligase (eicosadienoate, C20:2 n-6), hepatocyte'	'Fatty Acid Synthesis'
'A:FACOAL203n6'	'fatty-acid--CoA ligase (eicosatrienoate, C20:3 n-6), hepatocyte'	'Fatty Acid Synthesis'
'A:FACOAL204n6'	'fatty-acid--CoA ligase (eicosatetraenoate, C20:4 n-6)'	'Fatty Acid Synthesis'
'A:FACOAL220'	'fatty-acid--CoA ligase (docosanoate, C22:0)'	'Fatty Acid Metabolism'
'A:FACOAL221n9'	'fatty-acid--CoA ligase (docosenoate, C22:1 n-9)'	'Fatty Acid Synthesis'
'A:FACOAL224n6'	'fatty-acid--CoA ligase (ocosatetraenoate, C22:4 n-6)'	'Fatty Acid Synthesis'
'A:FACOAL225n3'	'fatty-acid--CoA ligase (docosapentaenoate, C22:5 n-3)'	'Fatty Acid Synthesis'
'A:FACOAL226n3'	'fatty-acid--CoA ligase (docosahexaenoate, C22:6 n-3)'	'Fatty acid activation'
'A:FACOAavg_Hsa_Adp'	'Average fatty acyl-coa, human adipocyte'	'Fatty Acid Biosynthesis'
'A:FAEL202n6'	'fatty-acyl-CoA elongation (n-C20:2CoA, n6)'	'Fatty acid elongation'
'A:FAOXC100m'	'Beta oxidation of fatty acid'	'Fatty acid oxidation'
'A:FAOXC110m'	'Beta oxidation of odd chain fatty acid'	'Fatty acid oxidation'
'A:FAOXC120m'	'Beta oxidation of fatty acid'	'Fatty acid oxidation'
'A:FAOXC130m'	'Beta oxidation of odd chain fatty acid'	'Fatty acid oxidation'
'A:FAOXC140m'	'Beta oxidation of long chain fatty acid'	'Fatty acid oxidation'
'A:FAOXC141n5m'	'Beta oxidation of fatty acid'	'Fatty acid oxidation'
'A:FAOXC150m'	'Beta oxidation of odd chain fatty acid'	'Fatty acid oxidation'
'A:FAOXC160m'	'Beta oxidation of long chain fatty acid'	'Fatty acid oxidation'
'A:FAOXC161n7m'	'Beta oxidation of fatty acid'	'Fatty acid oxidation'
'A:FAOXC161n9m'	'Beta oxidation of fatty acid'	'Fatty acid oxidation'
'A:FAOXC180m'	'Beta oxidation of long chain fatty acid'	'Fatty acid oxidation'
'A:FAOXC181n5m'	'Beta oxidation of fatty acid'	'Fatty acid oxidation'
'A:FAOXC181n7m'	'Beta oxidation of fatty acid'	'Fatty acid oxidation'
'A:FAOXC181n9m'	'Beta oxidation of fatty acid'	'Fatty acid oxidation'
'A:FAOXC182n6m'	'Beta oxidation of fatty acid'	'Fatty acid oxidation'
'A:FAOXC183n3m'	'Beta oxidation of fatty acid'	'Fatty acid oxidation'
'A:FAOXC200m'	'Beta oxidation of long chain fatty acid'	'Fatty acid oxidation'
'A:FAOXC201n11m'	'Beta oxidation of fatty acid'	'Fatty acid oxidation'
'A:FAOXC201n9m'	'Beta oxidation of fatty acid'	'Fatty acid oxidation'
'A:FAOXC202n6m'	'Beta oxidation of fatty acid'	'Fatty acid oxidation'
'A:FAOXC203n6m'	'Beta oxidation of fatty acid'	'Fatty acid oxidation'
'A:FAOXC204n6m'	'Beta oxidation of fatty acid'	'Fatty acid oxidation'
'A:FAOXC221n9m'	'Beta oxidation of fatty acid'	'Fatty acid oxidation'
'A:FAOXC224n6m'	'Beta oxidation of fatty acid'	'Fatty acid oxidation'
'A:FAOXC225n3m'	'Beta oxidation of fatty acid'	'Fatty acid oxidation'
'A:FAOXC226n3m'	'Beta oxidation of fatty acid'	'Fatty acid oxidation'
'A:FAOXC40m'	'Beta oxidation of fatty acid'	'Fatty acid oxidation'
'A:FAOXC50m'	'Beta oxidation of odd chain fatty acid'	'Fatty acid oxidation'
'A:FAOXC60m'	'Beta oxidation of fatty acid'	'Fatty acid oxidation'
'A:FAOXC70m'	'Beta oxidation of odd chain fatty acid'	'Fatty acid oxidation'
'A:FAOXC80m'	'Beta oxidation of fatty acid'	'Fatty acid oxidation'
'A:FAOXC90m'	'Beta oxidation of odd chain fatty acid'	'Fatty acid oxidation'
'A:FAS100'	'fatty acid synthase (n-C10:0)'	'Fatty acid activation'
'A:FAS120'	'fatty acid synthase (n-C12:0)'	'Fatty Acid Biosynthesis'
'A:FAS140'	'fatty acid synthase (n-C14:0)'	'Fatty Acid Biosynthesis'
'A:FAS150'	'fatty acid synthase (C15:0), cytosol'	'Fatty acid activation'
'A:FAS160'	'fatty acid synthase (n-C16:0)'	'Fatty Acid Biosynthesis'
'A:FAS170'	'fatty acid synthase (C17:0), cytosol'	'Fatty acid activation'
'A:FAS180'	'fatty acid synthase (n-C18:0)'	'Fatty acid elongation'
'A:FAS200'	'fatty acid synthase (n-C20:0)'	'Fatty acid activation'
'A:FAS220'	'fatty acid synthase (n-C22:0)'	'Fatty acid elongation'
'A:FAS40'	'fatty acid synthase (n-C6:0)'	'Fatty acid elongation'
'A:FAS60'	'fatty acid synthase (n-C6:0)'	'Fatty acid elongation'
'A:FAS80'	'fatty acid synthase (n-C8:0)'	'Fatty acid elongation'
'A:FBA'	'fructose-bisphosphate aldolase'	'Glycolysis/Gluconeogenesis'
'A:FBP26'	'Fructose-2,6-bisphosphate 2-phosphatase'	'Fructose and Mannose Metabolism'
'A:FGLUTH'	'S-Formylglutathione hydrolase'	'Tyrosine metabolism'
'A:FTHFLm'	'formate-tetrahydrofolate ligase, mitochondrial'	'Vitamins & Cofactor Biosynthesis'
'A:FUM'	'fumarase'	'Citrate Cycle (TCA)'
'A:FUMACA'	'fumarylacetoacetase'	'Tyrosine metabolism'
'A:FUMm'	'fumarase, mitochondrial'	'Citrate Cycle (TCA)'
'A:G3PD1'	'glycerol-3-phosphate dehydrogenase (NAD)'	'Glycerophospholipid Metabolism'
'A:G3PDcm'	'glycerol-3-phosphate dehydrogenase (FAD), mitochondrial'	'Glycerophospholipid Metabolism'
'A:G5SDm'	'glutamate-5-semialdehyde dehydrogenase, mitochondrial'	'Arginine and Proline Metabolism'
'A:G6PDH2er'	'glucose 6-phosphate dehydrogenase, endoplasmic reticulum'	'Pentose Phosphate Pathway'
'A:GACm'	'glutamate aspartate carrier, cytosolic/mitochondrial'	'Transport, Mitochondrial'
'A:GALU'	'UTP-glucose-1-phosphate uridylyltransferase'	'Glycogen Metabolism'
'A:GAPD'	'glyceraldehyde-3-phosphate dehydrogenase (NAD)'	'Glycolysis/Gluconeogenesis'
'A:GARFTi'	'phosphoribosylglycinamide formyltransferase, irreversible'	'Nucleotide Metabolism'
'A:GAT_Hsa_Adp'	'glycerol 3-phosphate acyltransferase, adipocyte specific'	'Phospholipid Metabolism'
'A:GHMT'	'glycine hydroxymethyltransferase'	'Serine metabolism'
'A:GK1'	'guanylate kinase (GMP:ATP)'	'Nucleotide Metabolism'
'A:GLCP'	'glycogen phosphorylase'	'Glycogen Metabolism'
'A:GLCt1b'	'glucose transport (uniport: facilitated diffusion)'	'Transport, Extracellular'
'A:GLNS'	'glutamine synthetase'	'Glutamine Metabolism'
'A:GLNt4rb'	'L-glutamine reversible transport via sodium symport, blood'	'Transport, Extracellular'
'A:GLU5Km'	'glutamate 5-kinase, mitochondrial'	'Arginine and Proline Metabolism'
'A:GLUDxm'	'glutamate dehydrogenase (NAD), mitochondrial'	'Glutamate Metabolism'
'A:GLUDym'	'glutamate dehydrogenase (NADP), mitochondrial'	'Glutamate Metabolism'
'A:GLUNm'	'glutaminase, mitochondrial'	'Glutamate Metabolism'
'A:GLUt4b'	'L-glutamate:Na+ symporter, blood'	'Transport, Extracellular'
'A:GLYt4rb'	'glycine reversible transport via sodium symport, blood'	'Transport, Extracellular'
'A:GMPS2'	'GMP synthase (glutamine-hydrolysing)'	'Nucleotide Metabolism'
'A:GRTT'	'geranyltranstransferase'	'Cholesterol Biosynthesis'
'A:GTHP'	'glutathione peridoxase'	'Glutathione Metabolism'
'A:GUACYC'	'guanylate cyclase'	'Nucleotide Metabolism'
'A:H2Ot5b'	'H2O transport via diffusion'	'Transport, Extracellular'
'A:HACD8m'	'3-hydroxyacyl-CoA dehydrogenase (2-Methylacetoacetyl-CoA), mitochondrial'	'Amino Acid Metabolism'
'A:HCO3E'	'carbonate dehydratase (HCO3 equilibration reaction)'	'Other'
'A:HEX1'	'hexokinase (D-glucose:ATP)'	'Glycolysis/Gluconeogenesis'
'A:HIBDm'	'3-hydroxyisobutyrate dehydrogenase, mitochondrial'	'Valine, Leucine, and Isoleucine Degradation'
'A:HIBHm'	'3-hydroxyisobutyryl-CoA hydrolase, mitochondrial'	'Valine, Leucine, and Isoleucine Degradation'
'A:HISt4b'	'L-histidine transport in via sodium symport, blood'	'Transport, Extracellular'
'A:HMGDxr'	'S-(hydroxymethyl)glutathione dehydrogenase'	'Tyrosine metabolism'
'A:HMGLm'	'hydroxymethylglutaryl-CoA lyase, mitochondrial'	'Cholesterol Metabolism'
'A:ICDHxm'	'Isocitrate dehydrogenase (NAD+)'	'Citrate Cycle (TCA)'
'A:ICDHy'	'isocitrate dehydrogenase (NADP)'	'Citrate Cycle (TCA)'
'A:ICDHym'	'Isocitrate dehydrogenase (NADP+)'	'Citrate Cycle (TCA)'
'A:ILETAm'	'isoleucine transaminase, mitochondrial'	'Valine, Leucine, and Isoleucine Metabolism'
'A:IMPC'	'IMP cyclohydrolase'	'Nucleotide Metabolism'
'A:IMPD'	'IMP dehydrogenase'	'Nucleotide Metabolism'
'A:IPDDIp'	'isopentenyl-diphosphate D-isomerase, peroxisomal'	'Cholesterol Metabolism'
'A:L-LACt2b'	'L-lactate reversible transport via proton symport'	'Transport, Extracellular'
'A:LATHSTOxer'	'lathosterol oxidase (NAD), endoplasmic reticulum'	'Cholesterol Biosynthesis'
'A:LATHSTOyer'	'lathosterol oxidase (NADP), endoplasmic reticulum'	'Cholesterol Biosynthesis'
'A:LDH_L'	'L-lactate dehydrogenase'	'Glycolysis/Gluconeogenesis'
'A:LEUTAm'	'leucine transaminase, mitochondrial'	'Valine, Leucine, and Isoleucine Metabolism'
'A:LEUtb'	'L-leucine transport via diffusion, blood'	'Transport, Extracellular'
'A:LNSTLSer'	'lanosterol synthase, endoplasmic reticulum'	'Cholesterol Metabolism'
'A:LSTO1er'	'Lathosterol oxidase'	'Cholesterol Biosynthesis'
'A:MAGH_Hsa_Adp'	'monoacylglycerol hydrolase, human adipocyte'	'Triglycerol Degradation'
'A:MALAKGtm'	'malate-alphaketoglutarate transporter'	'Transport, Mitochondrial'
'A:MCCCm'	'methylcrotonoyl-CoA carboxylase, mitochondrial'	'Valine, Leucine, and Isoleucine Degradation'
'A:MCPST'	'3-mercaptopyruvate sulfurtransferase'	'Cysteine Metabolism'
'A:MDH'	'malate dehydrogenase'	'Citrate Cycle (TCA)'
'A:MDHm'	'malate dehydrogenase, mitochondrial'	'Citrate Cycle (TCA)'
'A:ME1m'	'malic enzyme (NAD), mitochondrial'	'Pyruvate Metabolism'
'A:ME2r'	'malic enzyme (NADP)'	'Pyruvate Metabolism'
'A:ME2rm'	'malic enzyme (NADP)'	'Pyruvate Metabolism'
'A:METAT'	'methionine adenosyltransferase'	'Glycine, Serine, and Threonine Metabolism'
'A:METS'	'methionine synthase'	'Methionine Metabolism'
'A:METt4rb'	'L-methionine transport in via sodium symport, blood'	'Transport, Extracellular'
'A:MGCHm'	'methylglutaconyl-CoA hydratase'	'Valine, Leucine, and Isoleucine Degradation'
'A:MI1PP'	'myo-inositol 1-phosphatase'	'Inositol Phosphate Metabolism'
'A:MMEm'	'methylmalonyl-CoA epimerase, mitochondrial'	'Valine, Leucine, and Isoleucine Degradation'
'A:MMMrm'	'methylmalonyl-CoA mutase'	'Valine, Leucine, and Isoleucine Degradation'
'A:MTHFCm'	'methenyltetrahydrofolate cyclohydrolase, mitochondrial'	''
'A:MTHFD2m'	'methylenetetrahydrofolate dehydrogenase (NAD), mitochondrial'	''
'A:MTHFDm'	'methylenetetrahydrofolate dehydrogenase (NADP), mitochondrial'	''
'A:NAt7b'	'sodium transport in/out via proton antiport (one H+), blood'	'Transport, Extracellular'
'A:NDP6'	'nucleoside-diphosphatase (dCDP)'	'Nucleotide Metabolism'
'A:NDP8'	'nucleoside-diphosphatase (dUDP)'	'Nucleotide Metabolism'
'A:NDPK1'	'nucleoside-diphosphate kinase (ATP:GDP)'	'Nucleotide Metabolism'
'A:NDPK1m'	'nucleoside-diphosphate kinase (ATP:GDP)'	'Nucleotide Metabolism'
'A:NDPK2'	'nucleoside-diphosphate kinase (ATP:UDP)'	'Nucleotide Metabolism'
'A:NDPK3'	'nucleoside-diphosphate kinase (ATP:CDP)'	'Nucleotide Metabolism'
'A:NDPK3m'	'nucleoside-diphosphate kinase (ATP:CDP), mitochondrial'	'Nucleotide Metabolism'
'A:NDPK4'	'nucleoside-diphosphate kinase (ATP:dTDP)'	'Nucleotide Metabolism'
'A:NDPK5'	'nucleoside-diphosphate kinase (ATP:dGDP)'	'Nucleotide Metabolism'
'A:NDPK7'	'nucleoside-diphosphate kinase (ATP:dCDP)'	'Nucleotide Metabolism'
'A:NDPK8'	'nucleoside-diphosphate kinase (ATP:dADP)'	'Nucleotide Metabolism'
'A:NTD7'	'5''-nucleotidase (AMP)'	'Nucleotide Metabolism'
'A:OCOAT1rm'	'3-oxoacid CoA-transferase'	'Valine, Leucine, and Isoleucine Degradation'
'A:OMPDC'	'orotidine-5''-phosphate decarboxylase'	'Nucleotide Metabolism'
'A:ORNTAm'	'ornithine transaminase, mitochondrial'	'Arginine and Proline Metabolism'
'A:ORPT'	'orotate phosphoribosyltransferase'	'Nucleotide Metabolism'
'A:P5CDm'	'1-pyrroline-5-carboxylate dehydrogenase, mitochondrial'	'Arginine and Proline Metabolism'
'A:P5CRx'	'pyrroline-5-carboxylate reductase'	'Proline Metabolism'
'A:P5CRy'	'pyrroline-5-carboxylate reductase'	'Amino Acid Metabolism'
'A:PCm'	'pyruvate carboxylase, mitochondrial'	'Pyruvate Metabolism'
'A:PDE1'	'3'',5''-cyclic-nucleotide phosphodiesterase'	'Nucleotide Metabolism'
'A:PDE4'	'3'',5''-cyclic-nucleotide phosphodiesterase'	'Nucleotide Metabolism'
'A:PDHm'	'pyruvate dehydrogenase, mitochondrial'	'Citrate Cycle (TCA)'
'A:PFK'	'phosphofructokinase'	'Glycolysis/Gluconeogenesis'
'A:PFK26'	'6-phosphofructo-2-kinase'	'Fructose and Mannose Metabolism'
'A:PGDH'	'phosphogluconate dehydrogenase'	'Pentose Phosphate Pathway'
'A:PGI'	'glucose-6-phosphate isomerase'	'Glycolysis/Gluconeogenesis'
'A:PGK'	'phosphoglycerate kinase'	'Glycolysis/Gluconeogenesis'
'A:PGL'	'6-phosphogluconolactonase'	'Pentose Phosphate Pathway'
'A:PGLer'	'6-phosphogluconolactonase, endoplasmic reticulum'	'Pentose Phosphate Pathway'
'A:PGM'	'phosphoglycerate mutase'	'Glycolysis/Gluconeogenesis'
'A:PGMT'	'phosphoglucomutase'	'Glycogen Metabolism'
'A:PIt6b'	'phosphate transport in/out via proton symporter'	'Transport, Extracellular'
'A:PMEVKrp'	'phosphomevalonate kinase, reversible, peroxisome'	'Cholesterol Metabolism'
'A:PNTK'	'pantothenate kinase'	'Purine and Pyrimidine Biosynthesis'
'A:PNTOt4b'	'Pantothenate sodium symporter, blood'	'Transport, Extracellular'
'A:PPA'	'inorganic diphosphatase'	'Other'
'A:PPAer'	'inorganic diphosphatase, endoplasmic reticulum'	'Other'
'A:PPAm'	'inorganic pyrophosphatase'	'Oxidative Phosphorylation'
'A:PPCKG'	'phosphoenolpyruvate carboxykinase (GTP)'	'Pyruvate Metabolism'
'A:PPCKGm'	'Phosphoenolpyruvate carboxykinase (GTP), mitochondrial'	'Pyruvate Metabolism'
'A:PPCOACrm'	'Propionyl-CoA carboxylase, mitochondrial'	'Phospholipid Metabolism'
'A:PPNCL'	'phosphopantothenate-cysteine ligase'	'CoA Biosynthesis'
'A:PRAGS'	'phosphoribosylglycinamide synthetase'	'Nucleotide Metabolism'
'A:PRAIS'	'phosphoribosylaminoimidazole synthetase'	'Nucleotide Metabolism'
'A:PRASCS'	'phosphoribosylaminoimidazolesuccinocarboxamide synthase'	'Nucleotide Metabolism'
'A:PRFGS'	'phosphoribosylformylglycinamidine synthase'	'Nucleotide Metabolism'
'A:PROt4rb'	'Na+/Proline-L symporter, blood'	'Transport, Extracellular'
'A:PRPPS'	'phosphoribosylpyrophosphate synthetase'	'Nucleotide Metabolism'
'A:PSERD_Hsa_Adp'	'phosphatidylserine decarboxylase, human adipocyte'	'Phospholipid Metabolism'
'A:PTDSS1_Hsa_Adp'	'Phosphatidylserine synthase 1, human adipocyte'	'Phospholipid Metabolism'
'A:PTHPS'	'6-pyruvoyltetrahydropterin synthase'	'Folate Metabolism'
'A:PTPAT'	'pantetheine-phosphate adenylyltransferase'	'CoA Biosynthesis'
'A:PYK'	'pyruvate kinase'	'Glycolysis/Gluconeogenesis'
'A:PYRtim'	'pyruvate transport, mitochondrial'	'Pyruvate Metabolism'
'A:RPE'	'ribulose 5-phosphate 3-epimerase'	'Pentose Phosphate Pathway'
'A:RPI'	'ribose-5-phosphate isomerase'	'Pentose Phosphate Pathway'
'A:SERPT'	'serine C-palmitoyltransferase'	'Sphingolipid Metabolism'
'A:SERt4rb'	'L-serine via sodium symport, blood'	'Transport, Extracellular'
'A:SOD'	'superoxide dismutase'	'Other'
'A:SODm'	'superoxide dismutase, mitochondrial'	'Other'
'A:SPRr'	'sepiapterin reductase, reversible'	'Folate Metabolism'
'A:SQLSer'	'Squalene synthase, endoplasmic reticulum'	'Cholesterol Metabolism'
'A:STRR2er'	'delta24-sterol reductase'	'Cholesterol Metabolism'
'A:STRR3er'	'delta24-sterol reductase'	'Cholesterol Metabolism'
'A:STRRer'	'delta24-sterol reductase'	'Cholesterol Metabolism'
'A:SUCD1m-ubq10'	'succinate dehydrogenase'	'Citrate Cycle (TCA)'
'A:SUCOASAm'	'Succinate--CoA ligase (ADP-forming)'	'Citrate Cycle (TCA)'
'A:SUCOASGm'	'Succinate--CoA ligase (GDP-forming)'	'Citrate Cycle (TCA)'
'A:TAL'	'transaldolase'	'Pentose Phosphate Pathway'
'A:THD1im'	'NAD(P) transhydrogenase'	'NAD Metabolism'
'A:THRt4rb'	'L-threonine via sodium symport, blood'	'Transport, Extracellular'
'A:TKT1'	'transketolase'	'Pentose Phosphate Pathway'
'A:TKT2'	'transketolase'	'Pentose Phosphate Pathway'
'A:TRDRr'	'thioredoxin reductase (NADPH)'	'Tyrosine metabolism'
'A:TRIGS_Hsa_Adp'	'triglycerol synthesis, endoplasmic reticulum, adipocyte'	'Triacylglycerol Synthesis'
'A:UMPK'	'UMP kinase'	'Nucleotides'
'A:URIDK3'	'uridylate kinase (dUMP)'	'Nucleotide Metabolism'
'A:URIK3'	'uridine kinase (ITP:Uridine)'	'Pyrimidine Metabolism'
'A:VALTAm'	'valine transaminase, mitochondrial'	'Valine, Leucine, and Isoleucine Metabolism'
'H:3SALAASPm'	'cysteinesulfinate-aspartate mitochondrial shuttle'	'Transport, Mitochondrial'
'H:3SALAASPtim'	'cysteinesulfinate-aspartate mitochondrial shuttle'	'Transport, Mitochondrial'
'H:AASAD3m'	'L-aminoadipate-semialdehyde dehydrogenase (NADH), mitochondrial'	'Lysine Degradation'
'H:ABTArm'	'4-aminobutyrate transaminase, reversible (mitochondrial)'	'Glutamate Metabolism'
'H:ABUTD'	'aminobutyraldehyde dehydrogenase'	'Valine, Leucine, and Isoleucine Degradation'
'H:ACACT10rm'	'acetyl-CoA C-acetyltransferase, mitochondrial'	'Valine, Leucine, and Isoleucine Degradation'
'H:ACACT1r'	'acetyl-CoA C-acetyltransferase'	'Valine, Leucine, and Isoleucine Degradation'
'H:ACACT1rm'	'acetyl-CoA C-acetyltransferase, mitochondrial'	'Valine, Leucine, and Isoleucine Degradation'
'H:ACACt2b'	'acetoacetate transport via proton symport, blood'	'Transport, Extracellular'
'H:ACCOAC'	'acetyl-CoA carboxylase'	'Fatty Acid Biosynthesis'
'H:ACOAD1m'	'acyl-CoA dehydrogenase, mitochondrial'	'Valine, Leucine, and Isoleucine Degradation'
'H:ACOAD2m'	'acyl-CoA dehydrogenase, mitochondrial'	'Valine, Leucine, and Isoleucine Degradation'
'H:ACOAD3m'	'acyl-CoA dehydrogenase, mitochondrial'	'Valine, Leucine, and Isoleucine Degradation'
'H:ACONT'	'aconitase'	'Citric Acid Cycle'
'H:ACONTm'	'Aconitate hydratase'	'Citrate Cycle (TCA)'
'H:ACOX2p'	'acyl-Coenzyme A oxidase 2, branched chain'	'Bile Acid Biosynthesis'
'H:ACt6bl'	'acetate transport in/out via proton symport'	'Transport, Extracellular'
'H:ADK1m'	'adenylate kinase, mitochondrial'	'Nucleotides'
'H:ADNCYC'	'adenylate cyclase'	'Nucleotides'
'H:ADNK1'	'adenosine kinase'	'Purine Metabolism'
'H:ADSL1r'	'adenylsuccinate lyase'	'Purine Metabolism'
'H:ADSL2r'	'adenylosuccinate lyase'	'Purine Metabolism'
'H:AGAT_Hsa_Hep'	'1-Acyl-glycerol-3-phosphate acyltransferase, hepatocyte specific'	'Phospholipid Biosynthesis'
'H:AHC'	'adenosylhomocysteinase'	'Methionine Metabolism'
'H:AICART'	'phosphoribosylaminoimidazolecarboxamide formyltransferase'	'Purine Metabolism'
'H:AIRCr'	'phosphoribosylaminoimidazole carboxylase'	'Purine Metabolism'
'H:AKR1C42'	'aldo-keto reductase family 1, member C4 (chlordecone reductase; 3-alpha hydroxysteroid dehydrogenase, type I; dihydrodiol dehydrogenase 4)'	'Bile Acid Biosynthesis'
'H:AKR1D2'	'aldo-keto reductase family 1, member D1 (delta 4-3-ketosteroid-5-beta-reductase)'	'Bile Acid Biosynthesis'
'H:ALASm'	'5-aminolevulinate synthase'	'Glycine, Serine, and Threonine Metabolism'
'H:ALAt4rb'	'Alanine-Sodium symporter, blood'	'Transport, Extracellular'
'H:ALCD2if'	'alcohol dehydrogenase, forward rxn (ethanol -> acetaldehyde)'	'Pyruvate Metabolism'
'H:ALCD2yf'	'alcohol dehydrogenase (ethanol, NADP), forward reaction'	'Cholesterol Biosynthesis'
'H:ALDD2x'	'aldehyde dehydrogenase (acetaldehyde, NAD)'	'Pyruvate Metabolism'
'H:ALDD4xm'	'aldehyde dehydrogenase (NAD), mitochondrial'	'Valine, Leucine, and Isoleucine Degradation'
'H:ALDOX1'	'aldehyde oxidase'	'Valine, Leucine, and Isoleucine Degradation'
'H:AMACRp'	'alpha-methylacyl-CoA racemase'	'Bile Acid Biosynthesis'
'H:ARGN'	'arginase'	'Urea Cycle'
'H:ARGSL'	'argininosuccinate lyase'	'Urea Cycle'
'H:ARGSS'	'argininosuccinate synthase'	'Urea Cycle'
'H:ARGtrb'	'Arginine transport, blood'	'Transport, Extracellular'
'H:ASNt4rb'	'L-asparagine transport in via sodium symport, blood'	'Transport, Extracellular'
'H:ASPTA1'	'aspartate transaminase'	'Alanine and Aspartate Metabolism'
'H:ASPTA1m'	'aspartate transaminase, mitochondrial'	'Alanine and Aspartate Metabolism'
'H:ASPTA3'	'aspartate transaminase'	'Cysteine Metabolism'
'H:ASPTA3m'	'aspartate transaminase, mitochondrial'	'Cysteine Metabolism'
'H:ASPTA4'	'aspartate transaminase'	'Cysteine Metabolism'
'H:ASPTA5m'	'aspartate transaminase, mitochondrial'	'Tyrosine metabolism'
'H:ASPt4rb'	'L-aspartate transport, blood'	'Transport, Extracellular'
'H:ATP/ADPtm'	'ATP/ADP transport, mitochondrial'	'Transport, Mitochondrial'
'H:ATPS4m'	'ATP synthase, mitochondrial'	'Oxidative Phosphorylation'
'H:BAAT1'	'bile acid Coenzyme A: amino acid N-acyltransferase'	'Bile Acid Biosynthesis'
'H:BAAT2'	'bile acid Coenzyme A: amino acid N-acyltransferase'	'Bile Acid Biosynthesis'
'H:BDHm'	'(R)-3-Hydroxybutanoate:NAD+ oxidoreductase'	'Ketone Body Synthesis'
'H:C14STRer'	'C-14 sterol reductase, endoplasmic reticulum'	'Cholesterol Biosynthesis'
'H:C3STKR2er'	'C-3 sterol keto reductase (zymosterol), endoplasmic reticulum'	'Cholesterol Biosynthesis'
'H:C4STMO1er'	'C-4 sterol methyl oxidase (4,4-dimethylzymosterol), endoplasmic reticulum'	'Cholesterol Biosynthesis'
'H:C4STMO2xer'	'C-4 methyl sterol oxidase NADH'	'Cholesterol Biosynthesis'
'H:C4STMO2yer'	'C-4 methyl sterol oxidase NADPH'	'Cholesterol Biosynthesis'
'H:CATp'	'catalase'	'Other'
'H:CBPSAm'	'carbamoyl-phosphate synthase (ammonia)'	'Glutamate Metabolism'
'H:CDO'	'cysteine dioxygenase'	'Cysteine Metabolism'
'H:CERS_Hsa_Hep'	'Ceramide synthase, hepatocyte'	'Sphingolipid Metabolism'
'H:CHOLK'	'Choline kinase'	'Glycerophospholipid Metabolism'
'H:CHSTNIer'	'cholestenol delta-isomerase'	'Cholesterol Biosynthesis'
'H:CITMALtm'	'citrate transport, mitochondrial'	'Transport, Mitochondrial'
'H:CPPPGO'	'coproporphyrinogen oxidase'	'Heme Biosynthesis'
'H:CRNDDT'	'carnitine dodecanoyltransferase (C12:0Crn)'	'Carnitine Shuttle'
'H:CRNDDm'	'carnitine dodecanoyltransferase (C12:0Crn), mitochondria'	'Carnitine Shuttle'
'H:CRNDSH3'	'carnitine docosahexaenoyltransferase (C22:6Crn, n3)'	'Carnitine Shuttle'
'H:CRNDSH3m'	'carnitine docosahexaenoyltransferase (C22:6Crn, n3), mitochondrial'	'Carnitine Shuttle'
'H:CRNDSH3tm'	'docosahexaenoyl carnitine transport (C22:6Crn, n3)'	'Carnitine Shuttle'
'H:CRNDSP3'	'carnitine docosapentaenoyltransferase (C22:5Crn, n3)'	'Carnitine Shuttle'
'H:CRNDSP3m'	'carnitine docosapentaenoyltransferase (C22:5Crn, n3), mitochondrial'	'Carnitine Shuttle'
'H:CRNDSP3tm'	'docosapentaenoyl carnitine transport (C22:5Crn, n3)'	'Carnitine Shuttle'
'H:CRNDSP6'	'carnitine docosapentaenoyltransferase (C22:5Crn, n6)'	'Carnitine Shuttle'
'H:CRNDSP6m'	'carnitine docosapentaenoyltransferase (C22:5Crn, n6), mitochondrial'	'Carnitine Shuttle'
'H:CRNDSP6tm'	'docosapentaenoyl carnitine transport (C22:5Crn, n6)'	'Carnitine Shuttle'
'H:CRNDTtm'	'dodecanoyl carnitine transport (C12:0Crn)'	'Carnitine Shuttle'
'H:CRNES9'	'carnitine eicosenoyltransferase (C20:1Crn, n9)'	'Carnitine Shuttle'
'H:CRNES9m'	'carnitine eicosenoyltransferase (C20:1Crn, n9), mitochondrial'	'Carnitine Shuttle'
'H:CRNES9tm'	'eicosenoyl carnitine transport (C20:1Crn, n9)'	'Carnitine Shuttle'
'H:CRNESP3'	'carnitine eicosatetraenoyltransferase (C20:5Crn, n3)'	'Carnitine Shuttle'
'H:CRNESP3m'	'carnitine eicosatetraenoyltransferase (C20:5Crn, n3), mitochondrial'	'Carnitine Shuttle'
'H:CRNESP3tm'	'eicosatetraenoyl carnitine transport (C20:5Crn, n3)'	'Carnitine Shuttle'
'H:CRNESR6'	'carnitine eicosatetraenoyltransferase (C20:4Crn, n6)'	'Carnitine Shuttle'
'H:CRNESR6m'	'carnitine eicosatetraenoyltransferase (C20:4Crn, n6), mitochondrial'	'Carnitine Shuttle'
'H:CRNESR6tm'	'eicosatetraenoyl carnitine transport (C20:4Crn, n6)'	'Carnitine Shuttle'
'H:CRNEST6'	'carnitine eicosatrienoyltransferase (C20:3Crn, n6)'	'Carnitine Shuttle'
'H:CRNEST6m'	'carnitine eicosatrienoyltransferase (C20:3Crn, n6), mitochondrial'	'Carnitine Shuttle'
'H:CRNEST6tm'	'eicosatrienoyl carnitine transport (C20:3Crn, n6)'	'Carnitine Shuttle'
'H:CRNEST9'	'carnitine eicosatrienoyltransferase (C20:3Crn, n9)'	'Carnitine Shuttle'
'H:CRNEST9m'	'carnitine eicosatrienoyltransferase (C20:3Crn, n9), mitochondrial'	'Carnitine Shuttle'
'H:CRNEST9tm'	'eicosatrienoyl carnitine transport (C20:3Crn, n9)'	'Carnitine Shuttle'
'H:CRNET'	'carnitine eicosanoyltransferase (C20:0Crn)'	'Carnitine Shuttle'
'H:CRNETm'	'carnitine eicosanoyltransferase (C20:0Crn), mitochondria'	'Carnitine Shuttle'
'H:CRNETtm'	'eicosanoyl carnitine transport (C20:0Crn)'	'Carnitine Shuttle'
'H:CRNHD7'	'carnitine hexadecenoyltransferase (C16:1Crn, n7)'	'Carnitine Shuttle'
'H:CRNHD7m'	'carnitine hexadecenoyltransferase (C16:1Crn, n7), mitochondrial'	'Carnitine Shuttle'
'H:CRNHD7tm'	'hexadecenoyl carnitine transprot (C16:1Crn, n7)'	'Carnitine Shuttle'
'H:CRNHPD'	'carnitine pentadecanoyltransferase (C17:0Crn)'	'Carnitine Shuttle'
'H:CRNHPDm'	'carnitine pentadecanoyltransferase (C17:0CoA), mitochondrial'	'Carnitine Shuttle'
'H:CRNHPDtm'	'pentadecanoyl carnitine transferase (C17:0CoA), mitochondrial'	'Carnitine Shuttle'
'H:CRNOD9'	'carnitine octadecenoyltransferase (C18:1Crn, n9)'	'Carnitine Shuttle'
'H:CRNOD9m'	'carnitine octadecenoyltransferase (C18:1Crn, n9), mitochondrial'	'Carnitine Shuttle'
'H:CRNOD9tm'	'octadecenoyl carnitine transport (C18:1Crn, n9)'	'Carnitine Shuttle'
'H:CRNODD6'	'carnitine octadecadienoyltransferase (C18:2Crn, n6)'	'Carnitine Shuttle'
'H:CRNODD6m'	'carnitine octadecadienoyltransferase (C18:2Crn, n6), mitochondrial'	'Carnitine Shuttle'
'H:CRNODD6tm'	'octadecadienoyl carnitine transferase (C18:2Crn, n6)'	'Carnitine Shuttle'
'H:CRNODT3'	'carnitine octadecatrienoyltransferase (C18:3Crn, n3)'	'Carnitine Shuttle'
'H:CRNODT3m'	'carnitine octadecatrienoyltransferase (C18:3Crn, n3), mitochondrial'	'Carnitine Shuttle'
'H:CRNODT3tm'	'octadecatrienoyl carnitine transferase (C18:3Crn, n3)'	'Carnitine Shuttle'
'H:CRNODT6'	'carnitine octadecatrienoyltransferase (C18:3Crn, n6)'	'Carnitine Shuttle'
'H:CRNODT6m'	'carnitine octadecatrienoyltransferase (C18:3Crn, n6), mitochondrial'	'Carnitine Shuttle'
'H:CRNODT6tm'	'octadecatrienoyl carnitine transferase (C18:3Crn, n6)'	'Carnitine Shuttle'
'H:CRNOSR9'	'carnitine ocosatetraenoyltransferase (C22:4Crn, n6)'	'Carnitine Shuttle'
'H:CRNOSR9m'	'carnitine ocosatetraenoyltransferase (C22:4Crn, n6), mitochondrial'	'Carnitine Shuttle'
'H:CRNOSR9tm'	'ocosatetraenoyl carnitine transport (C22:4Crn, n6)'	'Carnitine Shuttle'
'H:CRNOT'	'carnitine octadecanoyltransferase (C18:0Crn)'	'Carnitine Shuttle'
'H:CRNOTm'	'carnitine octadecanoyltransferase (C18:0Crn), mitochondria'	'Carnitine Shuttle'
'H:CRNOTtm'	'octadecanoyl carnitine transport (C18:0Crn)'	'Carnitine Shuttle'
'H:CRNPDT'	'carnitine pentadecanoyltransferase (C15:0Crn)'	'Carnitine Shuttle'
'H:CRNPDTm'	'carnitine pentadecanoyltransferase (C15:0Crn), mitochondria'	'Carnitine Shuttle'
'H:CRNPDTtm'	'pentadecanoyl carnitine transport (C15:0Crn)'	'Carnitine Shuttle'
'H:CRNPT'	'carnitine O-palmitoyltransferase (C16:0Crn)'	'Carnitine Shuttle'
'H:CRNPTm'	'carnitine palmitoyltransferase (C16:0Crn), mitochondrial'	'Carnitine Shuttle'
'H:CRNPTtm'	'Palmitoylcarnitine shuttle (C16:0Crn), mitochondrial'	'Carnitine Shuttle'
'H:CRNTD7'	'carnitine tetradecenoyltransferase (C14:1Crn, n7)'	'Carnitine Shuttle'
'H:CRNTD7m'	'carnitine tetradecenoyltransferase (C14:1Crn, n7), mitochondrial'	'Carnitine Shuttle'
'H:CRNTD7tm'	'tetradecenoyl carnitine transport (C14:1Crn, n7)'	'Carnitine Shuttle'
'H:CRNTDT'	'carnitine tetradecanoyltransferase (C14:0Crn)'	'Carnitine Shuttle'
'H:CRNTDm'	'carnitine tetradecanoyltransferase (C14:0Crn, mitochondria'	'Carnitine Shuttle'
'H:CRNTTtm'	'tetradecanoyl carnitine transport (C14:0Crn)'	'Carnitine Shuttle'
'H:CSNAT2m'	'carnitine O-aceyltransferase, mitochondrial'	'Carnitine Shuttle'
'H:CSNAT3p'	'carnitine O-aceyltransferase, peroxisomal'	'Carnitine Shuttle'
'H:CSm'	'citrate synthase'	'Citric Acid Cycle'
'H:CYOO4m'	'cytochrome c oxidase (mitochondrial 4 protons/4 cyto)'	'Oxidative Phosphorylation'
'H:CYSTGL'	'cystathionine g-lyase'	'Serine metabolism'
'H:CYSTS'	'cystathionine b-synthase'	'Cysteine Metabolism'
'H:CYSt4rb'	'L-cysteine reversible transport via sodium symport, reversible, blood'	'Transport, Extracellular'
'H:CYTD'	'cytidine deaminase'	'Pyrimidine Catabolism'
'H:CYTK1'	'cytidylate kinase (CMP)'	'Nucleotide Metabolism'
'H:D-LACt2b'	'D-lactate transport via proton symport, blood'	'Transport, Extracellular'
'H:DAGCPT_Hsa_Hep'	'diacylglycerol cholinephosphotransferase, human hepatocyte'	'Phospholipid Biosynthesis'
'H:DAGK_Hsa_Hep'	'diacylglycerol kinase'	'Phospholipid Metabolism'
'H:DAGPYP_Hsa_Hep'	'diacylglycerol pyrophosphate phosphatase, human hepatocyte'	'Phospholipid Biosynthesis'
'H:DCMPDA2ir'	'dCMP deaminase'	'Pyrimidine Catabolism'
'H:DCYTD'	'deoxycytidine deaminase'	'Pyrimidine Catabolism'
'H:DESAT161n7'	'Palmitoyl-CoA desaturase (n-C16:0CoA -> C16:1CoA, n-7)'	'Fatty Acid Synthesis'
'H:DESAT181n9'	'stearoyl-CoA desaturase (n-C18:0CoA -> C18:1CoA, n-9), adipocyte'	'Fatty Acid Synthesis'
'H:DESAT182n9'	'linoleoyl-CoA desaturase (C18:1CoA,n-9 -> C18:2CoA,n-9)'	'Fatty Acid Synthesis'
'H:DESAT183n6'	'Oleoyl-CoA desaturase (C18:2CoA, n6 -> C18:3CoA, n6)'	'Fatty Acid Synthesis'
'H:DESAT184n3'	'stearoyl-CoA desaturase (C18:3CoA, n3 -> C18:4CoA, n3)'	'Fatty Acid Synthesis'
'H:DESAT203n9'	'eicosadienoyl-CoA desaturase (C20:2CoA,n-9 -> C20:3CoA,n-9)'	'Fatty Acid Synthesis'
'H:DESAT204n6'	'fatty acyl-CoA desaturase (C20:3CoA, n6 -> C20:4CoA, n6)'	'Fatty Acid Synthesis'
'H:DESAT205n3'	'fatty acyl-CoA desaturase (C20:4CoA, n3 -> C20:5CoA, n3)'	'Fatty Acid Synthesis'
'H:DHCR71er'	'7-dehydrocholesterol reductase'	'Cholesterol Biosynthesis'
'H:DHCR72er'	'7-dehydrocholesterol reductase'	'Cholesterol Biosynthesis'
'H:DHFR'	'dihydrofolate reductase'	'Vitamins & Cofactor Biosynthesis'
'H:DHPRx'	'dihydropteridine reductase'	'Tyrosine metabolism'
'H:DMATT'	'dimethylallyltranstransferase'	'Cholesterol Biosynthesis'
'H:EBP2rer'	'3-beta-hydroxysteroid-delta(8),delta(7)-isomerase'	'Cholesterol Biosynthesis'
'H:ECOAH1am'	'3-hydroxyacyl-CoA dehydratase (3-hydroxybutanoyl-CoA)'	'Tryptophan metabolism'
'H:ECOAH3m'	'enoyl-CoA hydratase, mitochondrial'	'Isoleucine degradation'
'H:ENO'	'enolase'	'Glycolysis/Gluconeogenesis'
'H:FACOAL120'	'fatty-acid--CoA ligase (dodecanoate, C12:0)'	'Fatty Acid Synthesis'
'H:FACOAL140'	'fatty-acid--CoA ligase (tetradecanoate)'	'Fatty Acid Synthesis'
'H:FACOAL141n7'	'fatty-acid--CoA ligase (tetradecenoate, C14:1 n-7)'	'Fatty Acid Synthesis'
'H:FACOAL150'	'fatty-acid--CoA ligase (heptadecanoate, C15:0)'	'Fatty Acid Synthesis'
'H:FACOAL160'	'fatty-acid--CoA ligase (hexadecanoate)'	'Fatty Acid Synthesis'
'H:FACOAL161n7'	'fatty-acid--CoA ligase (hexadecenoate, C16:1 n-7)'	'Fatty Acid Synthesis'
'H:FACOAL170(n)r'	'fatty-acid--CoA ligase (heptadecanoate, C17:0)'	'Fatty Acid Synthesis'
'H:FACOAL180'	'fatty-acid--CoA ligase (octadecanoate)'	'Fatty Acid Synthesis'
'H:FACOAL181n9'	'fatty-acid--CoA ligase (octadecenoate, C18:1 n-9)'	'Fatty Acid Synthesis'
'H:FACOAL182n6'	'fatty-acid--CoA ligase (octadecadienoate, C18:2 n-6)'	'Fatty Acid Synthesis'
'H:FACOAL182n9'	'fatty-acid--CoA ligase (isolinoleate, C18:2 n-9)'	'Fatty Acid Synthesis'
'H:FACOAL183n3'	'fatty-acid--CoA ligase (octadecadienoate, C18:3 n-3), hepatocyte'	'Fatty Acid Synthesis'
'H:FACOAL183n6'	'fatty-acid--CoA ligase (octadecadienoate, C18:3 n-6)'	'Fatty Acid Synthesis'
'H:FACOAL200'	'fatty-acid--CoA ligase (eicosanoate, C20:0)'	'Fatty acid activation'
'H:FACOAL201n9'	'fatty-acid--CoA ligase (eicosenoate, C20:1 n-9)'	'Fatty Acid Synthesis'
'H:FACOAL202n9'	'fatty-acid--CoA ligase (eicosadienoate, C20:2 n-9)'	'Fatty Acid Synthesis'
'H:FACOAL203n6'	'fatty-acid--CoA ligase (eicosatrienoate, C20:3 n-6), hepatocyte'	'Fatty Acid Synthesis'
'H:FACOAL203n9'	'fatty-acid--CoA ligase (eicosatrienoate, C20:3 n-9)'	'Fatty Acid Synthesis'
'H:FACOAL204n3'	'fatty-acid--CoA ligase (eicosatetraenoate, C20:4 n-3)'	'Fatty Acid Synthesis'
'H:FACOAL204n6'	'fatty-acid--CoA ligase (eicosatetraenoate, C20:4 n-6)'	'Fatty Acid Synthesis'
'H:FACOAL205n3'	'fatty-acid--CoA ligase (eicosapentaenoate, C20:5 n-3)'	'Fatty Acid Synthesis'
'H:FACOAL220'	'fatty-acid--CoA ligase (docosanoate, C22:0)'	'Fatty Acid Synthesis'
'H:FACOAL224n6'	'fatty-acid--CoA ligase (ocosatetraenoate, C22:4 n-6)'	'Fatty Acid Synthesis'
'H:FACOAL225n3'	'fatty-acid--CoA ligase (docosapentaenoate, C22:5 n-3)'	'Fatty Acid Synthesis'
'H:FACOAL225n6'	'fatty-acid--CoA ligase (C22:5 n-6)'	'Fatty Acid Synthesis'
'H:FACOAL226n3'	'fatty-acid--CoA ligase (docosahexaenoate, C22:6 n-3)'	'Fatty Acid Synthesis'
'H:FACOAavg_Hsa_Hep'	'Average fatty acyl-coa, hepatocyte'	'Fatty Acid Synthesis'
'H:FAOXC100m'	'Beta oxidation of fatty acid'	'Fatty acid oxidation'
'H:FAOXC110m'	'Beta oxidation of odd chain fatty acid'	'Fatty acid oxidation'
'H:FAOXC120m'	'Beta oxidation of fatty acid'	'Fatty acid oxidation'
'H:FAOXC130m'	'Beta oxidation of odd chain fatty acid'	'Fatty acid oxidation'
'H:FAOXC140m'	'Beta oxidation of long chain fatty acid'	'Fatty acid oxidation'
'H:FAOXC141n7m'	'Beta oxidation of fatty acid'	'Fatty acid oxidation'
'H:FAOXC150m'	'Beta oxidation of odd chain fatty acid'	'Fatty acid oxidation'
'H:FAOXC160m'	'Beta oxidation of long chain fatty acid'	'Fatty acid oxidation'
'H:FAOXC161n7m'	'Beta oxidation of fatty acid'	'Fatty acid oxidation'
'H:FAOXC170m'	'Beta oxidation of odd chain fatty acid'	'Fatty acid oxidation'
'H:FAOXC180m'	'Beta oxidation of long chain fatty acid'	'Fatty acid oxidation'
'H:FAOXC181n9m'	'Beta oxidation of fatty acid'	'Fatty acid oxidation'
'H:FAOXC182n6m'	'Beta oxidation of fatty acid'	'Fatty acid oxidation'
'H:FAOXC183n3m'	'Beta oxidation of fatty acid'	'Fatty acid oxidation'
'H:FAOXC183n6m'	'Beta oxidation of fatty acid'	'Fatty acid oxidation'
'H:FAOXC200m'	'Beta oxidation of long chain fatty acid'	'Fatty acid oxidation'
'H:FAOXC201n9m'	'Beta oxidation of fatty acid'	'Fatty acid oxidation'
'H:FAOXC203n6m'	'Beta oxidation of fatty acid'	'Fatty acid oxidation'
'H:FAOXC203n9m'	'Beta oxidation of fatty acid'	'Fatty acid oxidation'
'H:FAOXC204n6m'	'Beta oxidation of fatty acid'	'Fatty acid oxidation'
'H:FAOXC205n3m'	'Beta oxidation of fatty acid'	'Fatty acid oxidation'
'H:FAOXC224n6m'	'Beta oxidation of fatty acid'	'Fatty acid oxidation'
'H:FAOXC225n3m'	'Beta oxidation of fatty acid'	'Fatty acid oxidation'
'H:FAOXC225n6m'	'Beta oxidation of fatty acid'	'Fatty acid oxidation'
'H:FAOXC226n3m'	'Beta oxidation of fatty acid'	'Fatty acid oxidation'
'H:FAOXC40m'	'Beta oxidation of fatty acid'	'Fatty acid oxidation'
'H:FAOXC50m'	'Beta oxidation of odd chain fatty acid'	'Fatty acid oxidation'
'H:FAOXC60m'	'Beta oxidation of fatty acid'	'Fatty acid oxidation'
'H:FAOXC70m'	'Beta oxidation of odd chain fatty acid'	'Fatty acid oxidation'
'H:FAOXC80m'	'Beta oxidation of fatty acid'	'Fatty acid oxidation'
'H:FAOXC90m'	'Beta oxidation of odd chain fatty acid'	'Fatty acid oxidation'
'H:FAS100'	'fatty acid synthase (n-C10:0)'	'Fatty acid activation'
'H:FAS120'	'fatty acid synthase (n-C12:0)'	'Fatty Acid Biosynthesis'
'H:FAS140'	'fatty acid synthase (n-C14:0)'	'Fatty Acid Biosynthesis'
'H:FAS150'	'fatty acid synthase (C15:0), cytosol'	'Fatty acid activation'
'H:FAS160'	'fatty acid synthase (n-C16:0)'	'Fatty Acid Biosynthesis'
'H:FAS170'	'fatty acid synthase (C17:0), cytosol'	'Fatty acid activation'
'H:FAS180'	'fatty acid synthase (n-C18:0)'	'Fatty acid elongation'
'H:FAS200'	'fatty acid synthase (n-C20:0)'	'Fatty acid activation'
'H:FAS220'	'fatty acid synthase (n-C22:0)'	'Fatty acid elongation'
'H:FAS40'	'fatty acid synthase (n-C6:0)'	'Fatty acid elongation'
'H:FAS60'	'fatty acid synthase (n-C6:0)'	'Fatty acid elongation'
'H:FAS80'	'fatty acid synthase (n-C8:0)'	'Fatty acid elongation'
'H:FBA'	'fructose-bisphosphate aldolase'	'Glycolysis/Gluconeogenesis'
'H:FBA2'	'D-Fructose 1-phosphate D-glyceraldehyde-3-phosphate-lyase'	'Fructose and Mannose Metabolism'
'H:FBP'	'fructose-bisphosphatase'	'Glycolysis/Gluconeogenesis'
'H:FBP26'	'Fructose-2,6-bisphosphate 2-phosphatase'	'Central Metabolism'
'H:FCLTm'	'Ferrochelatase, mitochondrial'	'Heme Biosynthesis'
'H:FGLUTH'	'S-Formylglutathione hydrolase'	'Tyrosine metabolism'
'H:FMETDH'	'formyltetrahydrofolate dehydrogenase'	'Vitamins & Cofactor Biosynthesis'
'H:FORTHFC'	'formimidoyltetrahydrofolate cyclodeaminase'	'Histidine Degradation'
'H:FRUt1b'	'fructose transport (uniport: facilitated diffusion)'	'Transport, Extracellular'
'H:FTHFLm'	'formate-tetrahydrofolate ligase, mitochondrial'	'Vitamins & Cofactor Biosynthesis'
'H:FUM'	'fumarase'	'Citrate Cycle (TCA)'
'H:FUMACA'	'fumarylacetoacetase'	'Tyrosine metabolism'
'H:FUMm'	'fumarase, mitochondrial'	'Citrate Cycle (TCA)'
'H:G3PD1'	'glycerol-3-phosphate dehydrogenase (NAD)'	'Glycerophospholipid Metabolism'
'H:G6PASEer'	'glucose-6-phosphatase'	'Glycolysis/Gluconeogenesis'
'H:G6PDH2er'	'glucose 6-phosphate dehydrogenase, endoplasmic reticulum'	'Pentose Phosphate Pathway'
'H:G6Pter'	'glucose 6-phosphate endoplasmic reticular transport via diffusion'	'Transport, Endoplasmic Reticular'
'H:GACm'	'glutamate aspartate carrier, cytosolic/mitochondrial'	'Transport, Mitochondrial'
'H:GALU'	'UTP-glucose-1-phosphate uridylyltransferase'	'Glycogen Metabolism'
'H:GALt1br'	'galactose transport (uniport)'	'Transport, Extracellular'
'H:GAPD'	'glyceraldehyde-3-phosphate dehydrogenase (NAD)'	'Glycolysis/Gluconeogenesis'
'H:GCOADrm'	'glutaryl-CoA dehydrogenase, mitochondrial'	'Tryptophan metabolism'
'H:GHMT'	'glycine hydroxymethyltransferase'	'Serine metabolism'
'H:GK1'	'guanylate kinase (GMP:ATP)'	'Nucleotides'
'H:GLCP'	'glycogen phosphorylase'	'Starch and Sucrose Metabolism'
'H:GLCt1b'	'glucose transport (uniport: facilitated diffusion)'	'Transport, Extracellular'
'H:GLNS'	'glutamine synthetase'	'Glutamate metabolism'
'H:GLNt4rb'	'L-glutamine reversible transport via sodium symport, blood'	'Transport, Extracellular'
'H:GLUDxm'	'glutamate dehydrogenase (NAD), mitochondrial'	'Glutamate metabolism'
'H:GLUDym'	'glutamate dehydrogenase (NADP), mitochondrial'	'Glutamate metabolism'
'H:GLUFT'	'glutamate formimidoyltransferase'	'Folate Metabolism'
'H:GLUNm'	'glutaminase, mitochondrial'	'Glutamate metabolism'
'H:GLUt2m'	'L-glutamate reversible transport via proton symport, mitochondrial'	'Transport, Mitochondrial'
'H:GLUt4b'	'L-glutamate:Na+ symporter, blood'	'Transport, Extracellular'
'H:GLYCLm'	'glycine cleavage system, mitochondrial'	'Glycine, Serine, and Threonine Metabolism'
'H:GLYCt5b'	'glycerol transport in/out via diffusion reversible'	'Transport, Extracellular'
'H:GLYK'	'glycerol kinase'	'Glycerophospholipid Metabolism'
'H:GLYOX'	'hydroxyacylglutathione hydrolase'	'Pyruvate Metabolism'
'H:GLYt4rb'	'glycine reversible transport via sodium symport, blood'	'Transport, Extracellular'
'H:GMTR'	'glycine N-methyltransferase'	'Glycine, Serine, and Threonine Metabolism'
'H:GRTT'	'geranyltranstransferase'	'Cholesterol Biosynthesis'
'H:GTHSr'	'glutathione synthase, reversible'	'Glutathione Metabolism'
'H:GTPCI'	'GTP cyclohydrolase I'	'Tetrahydrobiopterin'
'H:GUACYC'	'guanylate cyclase'	'Nucleotides'
'H:H2Ot5b'	'H2O transport via diffusion'	'Transport, Extracellular'
'H:HACD1m'	'3-hydroxyacyl-CoA dehydrogenase (acetoacetyl-CoA) mitochondrial'	'Tryptophan metabolism'
'H:HACD8m'	'3-hydroxyacyl-CoA dehydrogenase (2-Methylacetoacetyl-CoA), mitochondrial'	'Valine, Leucine, and Isoleucine Metabolism'
'H:HANTHDOr'	'3-hydroxyanthranilate 3,4-dioxygenase'	'Tryptophan metabolism'
'H:HBUTt6b'	'3-hydroxybutyrate transport in/out via proton symport, blood'	'Transport, Extracellular'
'H:HCO3E'	'carbonate dehydratase (HCO3 equilibration reaction)'	'Other'
'H:HCO3Em'	'HCO3 equilibration reaction, mitochondrial'	'Central Metabolism'
'H:HGENDO'	'homogentisate 1,2-dioxygenase'	'Tyrosine metabolism'
'H:HIBHm'	'3-hydroxyisobutyryl-CoA hydrolase, mitochondrial'	'Valine degradation'
'H:HISD1r'	'histidase'	'Histidine Degradation'
'H:HISt4b'	'L-histidine transport in via sodium symport, blood'	'Transport, Extracellular'
'H:HMGCOASi'	'Hydroxymethylglutaryl CoA synthase'	'Cholesterol Biosynthesis'
'H:HMGCOASim'	'Hydroxymethylglutaryl CoA synthase (ir)'	'Cholesterol Biosynthesis'
'H:HMGDxr'	'S-(hydroxymethyl)glutathione dehydrogenase'	'Tyrosine metabolism'
'H:HMGLm'	'hydroxymethylglutaryl-CoA lyase, mitochondrial'	'Cholesterol Biosynthesis'
'H:HPPDO1'	'4-hydroxyphenylpyruvate dioxygenase'	'Tyrosine metabolism'
'H:HPPDO2'	'4-hydroxyphenylpyruvate dioxygenase'	'Phenylalanine metabolism'
'H:HSD17B4p'	'hydroxysteroid (17-beta) dehydrogenase 4'	'Bile Acid Biosynthesis'
'H:ICDHy'	'isocitrate dehydrogenase (NADP)'	'Citrate Cycle (TCA)'
'H:ICDHym'	'Isocitrate dehydrogenase (NADP+)'	'Citric Acid Cycle'
'H:ILEt5b'	'L-isoleucine transport via diffusion, blood'	'Transport, Extracellular'
'H:IMPC'	'IMP cyclohydrolase'	'Purine and Pyrimidine Biosynthesis'
'H:IMPD'	'IMP dehydrogenase'	'Nucleotides'
'H:IPDDIp'	'isopentenyl-diphosphate D-isomerase, peroxisomal'	'Cholesterol Biosynthesis'
'H:KHK'	'ketohexokinase'	'Fructose and Mannose Metabolism'
'H:KYNASE3'	'kynureninase'	'Tryptophan metabolism'
'H:KYNMOr'	'kynurenine 3-monooxygenase'	'Tryptophan metabolism'
'H:L-LACt2b'	'L-lactate reversible transport via proton symport'	'Transport, Extracellular'
'H:LATHSTOxer'	'lathosterol oxidase (NAD), endoplasmic reticulum'	'Cholesterol Biosynthesis'
'H:LATHSTOyer'	'lathosterol oxidase (NADP), endoplasmic reticulum'	'Cholesterol Biosynthesis'
'H:LDH_L'	'L-lactate dehydrogenase'	'Glycolysis/Gluconeogenesis'
'H:LEUtb'	'L-leucine transport via diffusion, blood'	'Transport, Extracellular'
'H:LGTHL'	'lactoylglutathione lyase'	'Pyruvate Metabolism'
'H:LNS14DMer'	'cytochrome P450 lanosterol 14-alpha-demethylase'	'Cholesterol Biosynthesis'
'H:LNSTLSer'	'lanosterol synthase, endoplasmic reticulum'	'Cholesterol Biosynthesis'
'H:LSTO1er'	'Lathosterol oxidase'	'Cholesterol Biosynthesis'
'H:LYStb'	'L-lysine transport via diffusion, blood'	'Transport, Extracellular'
'H:LYStm'	'Lysine mitochondrial transport via ornithine carrier'	'Transport, Mitochondrial'
'H:MALAKGtm'	'malate-alphaketoglutarate transporter'	'Transport, Mitochondrial'
'H:MANt1br'	'mannose transport (uniport)'	'Transport, Extracellular'
'H:MCCCm'	'methylcrotonoyl-CoA carboxylase, mitochondrial'	'Valine, Leucine, and Isoleucine Degradation'
'H:MCPST'	'3-mercaptopyruvate sulfurtransferase'	'Cysteine Metabolism'
'H:MDH'	'malate dehydrogenase'	'Citrate Cycle (TCA)'
'H:MDHm'	'malate dehydrogenase, mitochondrial'	'Citric Acid Cycle'
'H:METAT'	'methionine adenosyltransferase'	'Glycine and Serine Metabolism'
'H:METt4rb'	'L-methionine transport in via sodium symport, blood'	'Transport, Extracellular'
'H:MEVK1p'	'mevalonate kinase (atp)'	'Cholesterol Biosynthesis'
'H:MI1PP'	'myo-inositol 1-phosphatase'	'Inositol Phosphate Metabolism'
'H:MLACI'	'maleylacetoacetate isomerase'	'Tyrosine metabolism'
'H:MMMrm'	'methylmalonyl-CoA mutase'	'Valine, Leucine, and Isoleucine Metabolism'
'H:MTHFCm'	'methenyltetrahydrofolate cyclohydrolase, mitochondrial'	'Folate Metabolism'
'H:MTHFDm'	'methylenetetrahydrofolate dehydrogenase (NADP), mitochondrial'	'Folate Metabolism'
'H:NDP8'	'nucleoside-diphosphatase (dUDP)'	'Nucleotides'
'H:NDPK1'	'nucleoside-diphosphate kinase (ATP:GDP)'	'Nucleotides'
'H:NDPK1m'	'nucleoside-diphosphate kinase (ATP:GDP)'	'Purine and Pyrimidine Metabolism'
'H:NDPK2'	'nucleoside-diphosphate kinase (ATP:UDP)'	'Nucleotides'
'H:NDPK3'	'nucleoside-diphosphate kinase (ATP:CDP)'	'Nucleotides'
'H:NDPK3m'	'nucleoside-diphosphate kinase (ATP:CDP), mitochondrial'	'Purine and Pyrimidine Metabolism'
'H:NDPK4'	'nucleoside-diphosphate kinase (ATP:dTDP)'	'Nucleotides'
'H:NDPK5'	'nucleoside-diphosphate kinase (ATP:dGDP)'	'Nucleotides'
'H:NDPK6'	'nucleoside-diphosphate kinase (ATP:dUDP)'	'Nucleotides'
'H:NDPK7'	'nucleoside-diphosphate kinase (ATP:dCDP)'	'Nucleotides'
'H:NDPK8'	'nucleoside-diphosphate kinase (ATP:dADP)'	'Nucleotides'
'H:NDPK9'	'nucleoside-diphophate kinase (ATP:IDP)'	'Pyrimidine Metabolism'
'H:OCBTm'	'ornithine carbamoyltransferase, mitochondrial'	'Urea Cycle'
'H:ORNCITRtm'	'Ornithine/citrulline antiport, mitocondiral'	'Transport, Mitochondrial'
'H:ORNLtb'	'ornithine transport via diffusion, blood'	'Transport, Extracellular'
'H:ORNtrm'	'ornithine transport, mitochondrial'	'Transport, Mitochondrial'
'H:P45027A11m'	'5-beta-cholestane-3-alpha,7-alpha,12-alpha-triol 27-hydroxylase'	'Bile Acid Biosynthesis'
'H:P5CDm'	'1-pyrroline-5-carboxylate dehydrogenase, mitochondrial'	'Arginine and Proline Metabolism'
'H:PCm'	'pyruvate carboxylase, mitochondrial'	'Pyruvate Metabolism'
'H:PDE1'	'3'',5''-cyclic-nucleotide phosphodiesterase'	'Nucleotides'
'H:PDE4'	'3'',5''-cyclic-nucleotide phosphodiesterase'	'Nucleotides'
'H:PFK'	'phosphofructokinase'	'Glycolysis/Gluconeogenesis'
'H:PGCDr'	'phosphoglycerate dehydrogenase'	'Amino Acid Metabolism'
'H:PGI'	'glucose-6-phosphate isomerase'	'Glycolysis/Gluconeogenesis'
'H:PGK'	'phosphoglycerate kinase'	'Glycolysis/Gluconeogenesis'
'H:PGL'	'6-phosphogluconolactonase'	'Pentose Phosphate Pathway'
'H:PGLer'	'6-phosphogluconolactonase, endoplasmic reticulum'	'Pentose Phosphate Pathway'
'H:PGM'	'phosphoglycerate mutase'	'Glycolysis/Gluconeogenesis'
'H:PGMT'	'phosphoglucomutase'	'Glycolysis/Gluconeogenesis'
'H:PHE4MO'	'phenylalanine 4-monooxygenase'	'Phenylalanine metabolism'
'H:PHETA1'	'phenylalanine transaminase'	'Phenylalanine metabolism'
'H:PHEtb'	'L-phenylalanine transport via diffusion (extracellular to cytosol)'	'Transport, Extracellular'
'H:PINOS_Hsa_Hep'	'phosphatidylinositol synthase, human hepatocyte'	'Phospholipid Biosynthesis'
'H:PItm'	'phosphate transporter, mitochondrial'	'Transport, Mitochondrial'
'H:PMEVKrp'	'phosphomevalonate kinase, reversible, peroxisome'	'Cholesterol Biosynthesis'
'H:PPA'	'inorganic diphosphatase'	'Oxidative Phosphorylation'
'H:PPAer'	'inorganic diphosphatase, endoplasmic reticulum'	'Other'
'H:PPAm'	'inorganic pyrophosphatase'	'Oxidative Phosphorylation'
'H:PPBNGS'	'porphobilinogen synthase'	'Heme Biosynthesis'
'H:PPCKG'	'phosphoenolpyruvate carboxykinase (GTP)'	'Glycolysis/Gluconeogenesis'
'H:PPCKGm'	'Phosphoenolpyruvate carboxykinase (GTP), mitochondrial'	'Glycolysis/Gluconeogenesis'
'H:PPCOACrm'	'Propionyl-CoA carboxylase, mitochondrial'	'Valine, Leucine, and Isoleucine Degradation'
'H:PPNCL'	'phosphopantothenate-cysteine ligase'	'CoA Biosynthesis'
'H:PPP9tm'	'protoporphyrin transport, mitochondrial'	'Transport, Mitochondrial'
'H:PRASCS'	'phosphoribosylaminoimidazolesuccinocarboxamide synthase'	'Purine and Pyrimidine Biosynthesis'
'H:PROt4rb'	'Na+/Proline-L symporter, blood'	'Transport, Extracellular'
'H:PRPPS'	'phosphoribosylpyrophosphate synthetase'	'Pentose Phosphate Pathway'
'H:PTDSS1_Hsa_Hep'	'Phosphatidylserine synthase 1, human hepatocyte'	'Phospholipid Biosynthesis'
'H:PTHPS'	'6-pyruvoyltetrahydropterin synthase'	'Folate Metabolism'
'H:PYK'	'pyruvate kinase'	'Glycolysis/Gluconeogenesis'
'H:PYRt2b'	'pyruvate reversible transport via proton symport, blood'	'Transport, Extracellular'
'H:SACCDGm'	'saccharopine dehydrogenase (NAD, L-glutamate-forming), mitochondrial'	'Lysine Degradation'
'H:SARCOp'	'sarcosine oxidase'	'Glycine, Serine, and Threonine Metabolism'
'H:SCPp'	'peroxisomal thiolase 2'	'Bile Acid Biosynthesis'
'H:SERD_L'	'L-serine deaminase'	'Glycine and Serine Metabolism'
'H:SERt4rb'	'L-serine via sodium symport, blood'	'Transport, Extracellular'
'H:SOD'	'superoxide dismutase'	'ROS Detoxification'
'H:SODm'	'superoxide dismutase, mitochondrial'	'ROS Detoxification'
'H:SPRr'	'sepiapterin reductase, reversible'	'Folate Metabolism'
'H:SQLSer'	'Squalene synthase, endoplasmic reticulum'	'Cholesterol Biosynthesis'
'H:SSALxm'	'succinate-semialdehyde dehydrogenase, mitochondrial'	'Valine, Leucine, and Isoleucine Degradation'
'H:STRR2er'	'delta24-sterol reductase'	'Cholesterol Biosynthesis'
'H:STRR3er'	'delta24-sterol reductase'	'Cholesterol Biosynthesis'
'H:STRRer'	'delta24-sterol reductase'	'Cholesterol Biosynthesis'
'H:SUCD1m-ubq10'	'succinate dehydrogenase'	'Citrate Cycle (TCA)'
'H:SUCD3m-ubq10'	'succinate dehydrogenase cytochrome b'	'Oxidative Phosphorylation'
'H:SUCOASGm'	'Succinate--CoA ligase (GDP-forming)'	'Citrate Cycle (TCA)'
'H:TAL'	'transaldolase'	'Pentose Phosphate Pathway'
'H:THRD_L'	'L-threonine deaminase'	'Glycine, Serine, and Threonine Metabolism'
'H:THRt4rb'	'L-threonine via sodium symport, blood'	'Transport, Extracellular'
'H:TKT1'	'transketolase'	'Pentose Phosphate Pathway'
'H:TKT2'	'transketolase'	'Pentose Phosphate Pathway'
'H:TPI'	'triose-phosphate isomerase'	'Glycolysis/Gluconeogenesis'
'H:TRPO2'	'L-Tryptophan:oxygen 2,3-oxidoreductase (decyclizing)'	'Tryptophan metabolism'
'H:TRPtb'	'L-tryptophan transport, blood'	'Transport, Extracellular'
'H:TYRTA'	'tyrosine transaminase'	'Tyrosine metabolism'
'H:TYRtb'	'L-tyrosine transport'	'Transport, Extracellular'
'H:UDPG4E'	'UDPglucose 4-epimerase'	'Galactose Metabolism'
'H:UGLT'	'UDPglucose--hexose-1-phosphate uridylyltransferase'	'Galactose Metabolism'
'H:UMPK'	'UMP kinase'	'Nucleotide Metabolism'
'H:UPPDC1'	'uroporphyrinogen decarboxylase (uroporphyrinogen III)'	'Heme Biosynthesis'
'H:UREAtb'	'Urea transport via facilitate diffusion, blood'	'Transport, Extracellular'
'H:URIDK3'	'uridylate kinase (dUMP)'	'Nucleotide Metabolism'
'H:VALtb'	'L-valine transport via diffusion, blood'	'Transport, Extracellular'
'H:VLCSp'	'Very-long-chain-fatty-acid-CoA ligase'	'Bile Acid Biosynthesis'
'M:3HMPt2b'	'3-Hydroxy-2-methylpropanoate, proton symporter'	'Transport, Extracellular'
'M:3HMPt2m'	'3-Hydroxy-2-methylpropanoate, proton symporter'	'Transport, Mitochondrial'
'M:3SALAASPm'	'cysteinesulfinate-aspartate mitochondrial shuttle'	'Transport, Mitochondrial'
'M:3SALAASPtim'	'cysteinesulfinate-aspartate mitochondrial shuttle'	'Transport, Mitochondrial'
'M:AACTOOR'	'Aminoacetone:oxygen oxidoreductase(deaminating)(flavin-containing)'	'Glycine, Serine, and Threonine Metabolism'
'M:ABUTD'	'aminobutyraldehyde dehydrogenase'	'Arginine and Proline Metabolism'
'M:ACACT1rm'	'acetyl-CoA C-acetyltransferase, mitochondrial'	'Ketone Body Utilization'
'M:ACACt2b'	'acetoacetate transport via proton symport, blood'	'Transport, Extracellular'
'M:ACACt2m'	'acetoacetate transport via proton symport, mitochondrial'	'Transport, Mitochondrial'
'M:ACCOAC'	'acetyl-CoA carboxylase'	'Fatty Acid Metabolism'
'M:ACGK_Hsa_Myc'	'acylglycerol kinase'	'Phospholipid Metabolism'
'M:ACOAD1m'	'acyl-CoA dehydrogenase, mitochondrial'	'Leucine degradation'
'M:ACOAD2m'	'acyl-CoA dehydrogenase, mitochondrial'	'Valine degradation'
'M:ACOAD3m'	'acyl-CoA dehydrogenase, mitochondrial'	'Isoleucine degradation'
'M:ACOAD4m'	'acyl-CoA dehydrogenase (butanoyl-CoA C4:0CoA)'	'Butanoate Metabolism'
'M:ACONT'	'aconitase'	'Citric Acid Cycle'
'M:ACONTm'	'Aconitate hydratase'	'Citric Acid Cycle'
'M:ACS'	'acetyl-CoA synthetase'	'Glycolysis/Gluconeogenesis'
'M:ACYP'	'acylphosphatase'	'Glycolysis/Gluconeogenesis'
'M:ACt6bl'	'acetate transport in/out via proton symport'	''
'M:ADK1'	'adenylate kinase'	'Purine Metabolism'
'M:ADMDCi'	'adenosylmethionine decarboxylase'	'Arginine Metabolism'
'M:ADNCYC'	'adenylate cyclase'	'Nucleotides'
'M:ADNK1'	'adenosine kinase'	'Nucleotides'
'M:ADSL1r'	'adenylsuccinate lyase'	'Purine Nucleotide Cycle'
'M:ADSL2r'	'adenylosuccinate lyase'	'Purine Metabolism'
'M:ADSS'	'adenylosuccinate synthetase'	'Purine Nucleotide Cycle'
'M:AGAT_Hsa_Myc'	'1-Acyl-glycerol-3-phosphate acyltransferase, myocyte specific'	'Phospholipid Metabolism'
'M:AGMTm'	'agmatinase (m)'	'Arginine and Proline Metabolism'
'M:AHC'	'adenosylhomocysteinase'	'Methionine Metabolism'
'M:AICART'	'phosphoribosylaminoimidazolecarboxamide formyltransferase'	'Purine Metabolism'
'M:AIRCr'	'phosphoribosylaminoimidazole carboxylase'	'Purine Metabolism'
'M:ALACYSexb'	'L-alanine/L-cysteine exchange, blood'	'Transport, Extracellular'
'M:ALASERexb'	'L-alanine/L-serine exchange, blood'	'Transport, Extracellular'
'M:ALASm'	'5-aminolevulinate synthase'	'Heme Biosynthesis'
'M:ALATA_L'	'L-alanine transaminase'	'Anaplerotic reactions'
'M:ALAt4rb'	'Alanine-Sodium symporter, blood'	'Transport, Extracellular'
'M:ALCD2yf'	'alcohol dehydrogenase (ethanol, NADP), forward reaction'	'Glycolysis/ Gluconeogeneis'
'M:ALDD2x'	'aldehyde dehydrogenase (acetaldehyde, NAD)'	'Glycolysis/Gluconeogenesis'
'M:ALDD4xm'	'aldehyde dehydrogenase (NAD), mitochondrial'	'Valine degradation'
'M:AMPDA'	'Adenosine monophosphate deaminase'	'Purine Nucleotide Cycle'
'M:ARGSS'	'argininosuccinate synthase'	'Arginine Metabolism'
'M:ARGtrb'	'Arginine transport, blood'	'Transport, Extracellular'
'M:AR_01787'	'aldehyde reductase (sorbitol: R01787)'	'Fructose and Mannose Metabolism'
'M:ASNt4rb'	'L-asparagine transport in via sodium symport, blood'	'Transport, Extracellular'
'M:ASPTA1'	'aspartate transaminase'	'Aspartate Degradation'
'M:ASPTA1m'	'aspartate transaminase, mitochondrial'	'Aspartate Degradation'
'M:ASPTA3'	'aspartate transaminase'	'Cysteine Metabolism'
'M:ASPTA3m'	'aspartate transaminase, mitochondrial'	'Cysteine Metabolism'
'M:ASPTA4'	'aspartate transaminase'	'Cysteine Metabolism'
'M:ASPt4rb'	'L-aspartate transport, blood'	'Transport, Extracellular'
'M:ATP/ADPtm'	'ATP/ADP transport, mitochondrial'	'Transport, Mitochondrial'
'M:ATPS4m'	'ATP synthase, mitochondrial'	'Oxidative Phosphorylation'
'M:BDHm'	'(R)-3-Hydroxybutanoate:NAD+ oxidoreductase'	'Ketone Body Utilization'
'M:C3STKR2er'	'C-3 sterol keto reductase (zymosterol), endoplasmic reticulum'	'Cholesterol Metabolism'
'M:C4STMO1er'	'C-4 sterol methyl oxidase (4,4-dimethylzymosterol), endoplasmic reticulum'	'Cholesterol Metabolism'
'M:C4STMO2xer'	'C-4 methyl sterol oxidase NADH'	'Cholesterol Metabolism'
'M:C4STMO2yer'	'C-4 methyl sterol oxidase NADPH'	'Cholesterol Metabolism'
'M:CERPT2_Hsa_Myc'	'Ceramide cholinephosphotransferase, human myocyte'	'Sphingolipid Metabolism'
'M:CERS_Hsa_Myc'	'Ceramide synthase, myocyte'	'Sphingomyelin'
'M:CHLPCTD'	'choline phosphate cytididyltransferase'	'Phospholipid Metabolism'
'M:CHOLtb'	'Choline transport, blood'	'Transport, Extracellular'
'M:CHSTEROLt2b'	'cholesterol efflux (ATP depedent), blood'	'Transport, Extracellular'
'M:CITL2'	'Citrate lyase (ATP-requiring)'	'Glycolysis/Gluconeogenesis'
'M:CPPPGO'	'coproporphyrinogen oxidase'	'Heme Biosynthesis'
'M:CREATK'	'creatine kinase'	'Creatine Biosynthesis'
'M:CREATKm'	'creatine kinase, mitochondrial'	'Creatine Biosynthesis'
'M:CREATt2b'	'Creatine Na+ symporter, blood to cytosol'	'Creatine Biosynthesis'
'M:CRNDSH3'	'carnitine docosahexaenoyltransferase (C22:6Crn, n3)'	'Carnitine Shuttle'
'M:CRNDSH3m'	'carnitine docosahexaenoyltransferase (C22:6Crn, n3), mitochondrial'	'Carnitine Shuttle'
'M:CRNDSH3tm'	'docosahexaenoyl carnitine transport (C22:6Crn, n3)'	'Transport, Mitochondrial'
'M:CRNDSP3'	'carnitine docosapentaenoyltransferase (C22:5Crn, n3)'	'Carnitine Shuttle'
'M:CRNDSP3m'	'carnitine docosapentaenoyltransferase (C22:5Crn, n3), mitochondrial'	'Carnitine Shuttle'
'M:CRNDSP3tm'	'docosapentaenoyl carnitine transport (C22:5Crn, n3)'	'Transport, Mitochondrial'
'M:CRNESP3'	'carnitine eicosatetraenoyltransferase (C20:5Crn, n3)'	'Carnitine Shuttle'
'M:CRNESP3m'	'carnitine eicosatetraenoyltransferase (C20:5Crn, n3), mitochondrial'	'Carnitine Shuttle'
'M:CRNESP3tm'	'eicosatetraenoyl carnitine transport (C20:5Crn, n3)'	'Transport, Mitochondrial'
'M:CRNESR6'	'carnitine eicosatetraenoyltransferase (C20:4Crn, n6)'	'Carnitine Shuttle'
'M:CRNESR6m'	'carnitine eicosatetraenoyltransferase (C20:4Crn, n6), mitochondrial'	'Carnitine Shuttle'
'M:CRNESR6tm'	'eicosatetraenoyl carnitine transport (C20:4Crn, n6)'	'Transport, Mitochondrial'
'M:CRNEST6'	'carnitine eicosatrienoyltransferase (C20:3Crn, n6)'	'Carnitine Shuttle'
'M:CRNEST6m'	'carnitine eicosatrienoyltransferase (C20:3Crn, n6), mitochondrial'	'Carnitine Shuttle'
'M:CRNEST6tm'	'eicosatrienoyl carnitine transport (C20:3Crn, n6)'	'Transport, Mitochondrial'
'M:CRNHD7'	'carnitine hexadecenoyltransferase (C16:1Crn, n7)'	'Carnitine Shuttle'
'M:CRNHD7m'	'carnitine hexadecenoyltransferase (C16:1Crn, n7), mitochondrial'	'Carnitine Shuttle'
'M:CRNHD7tm'	'hexadecenoyl carnitine transprot (C16:1Crn, n7)'	'Transport, Mitochondrial'
'M:CRNHPD'	'carnitine pentadecanoyltransferase (C17:0Crn)'	'Carnitine Shuttle'
'M:CRNHPDm'	'carnitine pentadecanoyltransferase (C17:0CoA), mitochondrial'	'Carnitine Shuttle'
'M:CRNHPDtm'	'pentadecanoyl carnitine transferase (C17:0CoA), mitochondrial'	'Transport, Mitochondrial'
'M:CRNOD9'	'carnitine octadecenoyltransferase (C18:1Crn, n9)'	'Carnitine Shuttle'
'M:CRNOD9m'	'carnitine octadecenoyltransferase (C18:1Crn, n9), mitochondrial'	'Carnitine Shuttle'
'M:CRNOD9tm'	'octadecenoyl carnitine transport (C18:1Crn, n9)'	'Transport, Mitochondrial'
'M:CRNODD6'	'carnitine octadecadienoyltransferase (C18:2Crn, n6)'	'Carnitine Shuttle'
'M:CRNODD6m'	'carnitine octadecadienoyltransferase (C18:2Crn, n6), mitochondrial'	'Carnitine Shuttle'
'M:CRNODD6tm'	'octadecadienoyl carnitine transferase (C18:2Crn, n6)'	'Transport, Mitochondrial'
'M:CRNODT3'	'carnitine octadecatrienoyltransferase (C18:3Crn, n3)'	'Carnitine Shuttle'
'M:CRNODT3m'	'carnitine octadecatrienoyltransferase (C18:3Crn, n3), mitochondrial'	'Carnitine Shuttle'
'M:CRNODT3tm'	'octadecatrienoyl carnitine transferase (C18:3Crn, n3)'	'Transport, Mitochondrial'
'M:CRNOT'	'carnitine octadecanoyltransferase (C18:0Crn)'	'Carnitine Shuttle'
'M:CRNOTm'	'carnitine octadecanoyltransferase (C18:0Crn), mitochondria'	'Carnitine Shuttle'
'M:CRNOTtm'	'octadecanoyl carnitine transport (C18:0Crn)'	'Transport, Mitochondrial'
'M:CRNPDT'	'carnitine pentadecanoyltransferase (C15:0Crn)'	'Carnitine Shuttle'
'M:CRNPDTm'	'carnitine pentadecanoyltransferase (C15:0Crn), mitochondria'	'Carnitine Shuttle'
'M:CRNPDTtm'	'pentadecanoyl carnitine transport (C15:0Crn)'	'Transport, Mitochondrial'
'M:CRNPT'	'carnitine O-palmitoyltransferase (C16:0Crn)'	'Carnitine Shuttle'
'M:CRNPTm'	'carnitine palmitoyltransferase (C16:0Crn), mitochondrial'	'Carnitine Shuttle'
'M:CRNPTtm'	'Palmitoylcarnitine shuttle (C16:0Crn), mitochondrial'	'Transport, Mitochondrial'
'M:CRNTDT'	'carnitine tetradecanoyltransferase (C14:0Crn)'	'Carnitine Shuttle'
'M:CRNTDm'	'carnitine tetradecanoyltransferase (C14:0Crn, mitochondria'	'Carnitine Shuttle'
'M:CRNTTtm'	'tetradecanoyl carnitine transport (C14:0Crn)'	'Transport, Mitochondrial'
'M:CRNtuNab'	'L-carnitine inward transport by Na+ symport'	'Transport, Extracellular'
'M:CRTNtirb'	'creatinine transport, blood'	'Transport, Extracellular'
'M:CSm'	'citrate synthase'	'Citric Acid Cycle'
'M:CYOO4m'	'cytochrome c oxidase (mitochondrial 4 protons/4 cyto)'	'Oxidative Phosphorylation'
'M:CYSt4rb'	'L-cysteine reversible transport via sodium symport, reversible, blood'	'Transport, Extracellular'
'M:CYTDK1'	'cytidine kinase (ATP)'	'Pyrimidine Metabolism'
'M:CYTK1'	'cytidylate kinase (CMP)'	'Pyrimidine Metabolism'
'M:CYTK1m'	'cytidylate kinase (CMP), mitochondrial'	'Phospholipid Metabolism'
'M:D-LACt2b'	'D-lactate transport via proton symport, blood'	'Transport, Extracellular'
'M:D-LACtm'	'D-lactate transport, mitochondrial'	'Transport, Mitochondrial'
'M:DAGCPT_Hsa_Myc'	'diacylglycerol cholinephosphotransferase, human myocyte'	'Phospholipid Metabolism'
'M:DAGK_Hsa_Myc'	'diacylglycerol kinase'	'Phospholipid Metabolism'
'M:DAGPYP_Hsa_Myc'	'diacylglycerol pyrophosphate phosphatase, human myocyte'	'Phospholipid Metabolism'
'M:DCERDS_Hsa_Myc'	'Dihydroceramide desaturase, myocyte'	'Sphingomyelin'
'M:DGK1'	'deoxyguanylate kinase (dGMP:ATP)'	'Purine Metabolism'
'M:DHPRx'	'dihydropteridine reductase'	'Tetrahydrobiopterin'
'M:DMATT'	'dimethylallyltranstransferase'	'Cholesterol Metabolism'
'M:DPCOAK'	'dephospho-CoA kinase'	'CoA Biosynthesis'
'M:DPGM'	'Diphosphoglyceromutase'	'Glycolysis/Gluconeogenesis'
'M:DPGase'	'Diphosphoglycerate phosphatase'	'Glycolysis/Gluconeogenesis'
'M:ECOAH1am'	'3-hydroxyacyl-CoA dehydratase (3-hydroxybutanoyl-CoA)'	'Lysine Degradation'
'M:ECOAH3m'	'enoyl-CoA hydratase, mitochondrial'	'Isoleucine degradation'
'M:ENO'	'enolase'	'Glycolysis/Gluconeogenesis'
'M:FACOAL140'	'fatty-acid--CoA ligase (tetradecanoate)'	'Fatty Acid Biosynthesis'
'M:FACOAL150'	'fatty-acid--CoA ligase (heptadecanoate, C15:0)'	'Fatty Acid Biosynthesis'
'M:FACOAL160'	'fatty-acid--CoA ligase (hexadecanoate)'	'Fatty Acid Biosynthesis'
'M:FACOAL161n7'	'fatty-acid--CoA ligase (hexadecenoate, C16:1 n-7)'	'Fatty Acid Biosynthesis'
'M:FACOAL170(n)r'	'fatty-acid--CoA ligase (heptadecanoate, C17:0)'	'Fatty acid activation'
'M:FACOAL180'	'fatty-acid--CoA ligase (octadecanoate)'	'Fatty Acid Biosynthesis'
'M:FACOAL181n9'	'fatty-acid--CoA ligase (octadecenoate, C18:1 n-9)'	'Fatty Acid Biosynthesis'
'M:FACOAL182n6'	'fatty-acid--CoA ligase (octadecadienoate, C18:2 n-6)'	'Fatty Acid Biosynthesis'
'M:FACOAL183n3'	'fatty-acid--CoA ligase (octadecadienoate, C18:3 n-3), hepatocyte'	'Fatty Acid Biosynthesis'
'M:FACOAL203n6'	'fatty-acid--CoA ligase (eicosatrienoate, C20:3 n-6), hepatocyte'	'Fatty Acid Biosynthesis'
'M:FACOAL204n6'	'fatty-acid--CoA ligase (eicosatetraenoate, C20:4 n-6)'	'Fatty Acid Biosynthesis'
'M:FACOAL205n3'	'fatty-acid--CoA ligase (eicosapentaenoate, C20:5 n-3)'	'Fatty Acid Biosynthesis'
'M:FACOAL225n3'	'fatty-acid--CoA ligase (docosapentaenoate, C22:5 n-3)'	'Fatty Acid Biosynthesis'
'M:FACOAL226n3'	'fatty-acid--CoA ligase (docosahexaenoate, C22:6 n-3)'	'Fatty Acid Synthesis'
'M:FACOAavg_Hsa_Myc'	'Average fatty acyl-coa, human myocyte'	'Sphingomyelin'
'M:FAOXC100m'	'Beta oxidation of fatty acid'	'Fatty Acid Degradation'
'M:FAOXC110m'	'Beta oxidation of odd chain fatty acid'	'Fatty Acid Degradation'
'M:FAOXC120m'	'Beta oxidation of fatty acid'	'Fatty Acid Degradation'
'M:FAOXC130m'	'Beta oxidation of odd chain fatty acid'	'Fatty Acid Degradation'
'M:FAOXC140m'	'Beta oxidation of long chain fatty acid'	'Fatty Acid Degradation'
'M:FAOXC150m'	'Beta oxidation of odd chain fatty acid'	'Fatty Acid Degradation'
'M:FAOXC160m'	'Beta oxidation of long chain fatty acid'	'Fatty Acid Degradation'
'M:FAOXC161n7m'	'Beta oxidation of fatty acid'	'Fatty Acid Degradation'
'M:FAOXC170m'	'Beta oxidation of odd chain fatty acid'	'Fatty Acid Degradation'
'M:FAOXC180m'	'Beta oxidation of long chain fatty acid'	'Fatty Acid Degradation'
'M:FAOXC181n9m'	'Beta oxidation of fatty acid'	'Fatty Acid Degradation'
'M:FAOXC182n6m'	'Beta oxidation of fatty acid'	'Fatty Acid Degradation'
'M:FAOXC183n3m'	'Beta oxidation of fatty acid'	'Fatty Acid Degradation'
'M:FAOXC203n6m'	'Beta oxidation of fatty acid'	'Fatty Acid Degradation'
'M:FAOXC204n6m'	'Beta oxidation of fatty acid'	'Fatty Acid Degradation'
'M:FAOXC205n3m'	'Beta oxidation of fatty acid'	'Fatty Acid Degradation'
'M:FAOXC225n3m'	'Beta oxidation of fatty acid'	'Fatty Acid Degradation'
'M:FAOXC226n3m'	'Beta oxidation of fatty acid'	'Fatty Acid Degradation'
'M:FAOXC40m'	'Beta oxidation of fatty acid'	'Fatty Acid Degradation'
'M:FAOXC50m'	'Beta oxidation of odd chain fatty acid'	'Fatty Acid Degradation'
'M:FAOXC60m'	'Beta oxidation of fatty acid'	'Fatty Acid Degradation'
'M:FAOXC70m'	'Beta oxidation of odd chain fatty acid'	'Fatty Acid Degradation'
'M:FAOXC80m'	'Beta oxidation of fatty acid'	'Fatty Acid Degradation'
'M:FAOXC90m'	'Beta oxidation of odd chain fatty acid'	'Fatty Acid Degradation'
'M:FBA'	'fructose-bisphosphate aldolase'	'Glycolysis/Gluconeogenesis'
'M:FBP'	'fructose-bisphosphatase'	'Glycolysis/Gluconeogenesis'
'M:FBP26'	'Fructose-2,6-bisphosphate 2-phosphatase'	'Fructose and Mannose Metabolism'
'M:FCLTm'	'Ferrochelatase, mitochondrial'	'Heme Biosynthesis'
'M:FE2tb'	'iron (II) transport, blood'	'Transport, Extracellular'
'M:FE2trm'	'iron (II) transport'	'Transport, Mitochondrial'
'M:FRUt1b'	'fructose transport (uniport: facilitated diffusion)'	'Transport, Extracellular'
'M:FTHFLm'	'formate-tetrahydrofolate ligase, mitochondrial'	'Folate Metabolism'
'M:FUM'	'fumarase'	'Arginine Metabolism'
'M:FUMACA'	'fumarylacetoacetase'	'Tyrosine metabolism'
'M:FUMm'	'fumarase, mitochondrial'	'Citric Acid Cycle'
'M:G3PD1'	'glycerol-3-phosphate dehydrogenase (NAD)'	'Glycerophospholipid Metabolism'
'M:G3PDcm'	'glycerol-3-phosphate dehydrogenase (FAD), mitochondrial'	'Glycerophospholipid Metabolism'
'M:G6PASEer'	'glucose-6-phosphatase'	'Pentose Phosphate Pathway'
'M:G6PDH2er'	'glucose 6-phosphate dehydrogenase, endoplasmic reticulum'	'Pentose Phosphate Pathway'
'M:GACMTR'	'guanidinoacetate N-methyltransferase'	'Creatine Biosynthesis'
'M:GACm'	'glutamate aspartate carrier, cytosolic/mitochondrial'	'Transport, Mitochondrial'
'M:GALU'	'UTP-glucose-1-phosphate uridylyltransferase'	'Glycogen Metabolism'
'M:GAPD'	'glyceraldehyde-3-phosphate dehydrogenase (NAD)'	'Glycolysis/Gluconeogenesis'
'M:GAT_Hsa_Myc'	'glycerol 3-phosphate acyltransferase, myocyte specific'	'Phospholipid Metabolism'
'M:GHMT'	'glycine hydroxymethyltransferase'	'Glycine and Serine Metabolism'
'M:GK1'	'guanylate kinase (GMP:ATP)'	'Purine Metabolism'
'M:GLCP'	'glycogen phosphorylase'	'Glycogen Metabolism'
'M:GLCt1b'	'glucose transport (uniport: facilitated diffusion)'	'Transport, Extracellular'
'M:GLNS'	'glutamine synthetase'	'Glutamate Metabolism'
'M:GLUCYSL'	'glutamate-cysteine ligase'	'Glutathione Metabolism'
'M:GLUDxm'	'glutamate dehydrogenase (NAD), mitochondrial'	'Anaplerotic reactions'
'M:GLUDym'	'glutamate dehydrogenase (NADP), mitochondrial'	'Anaplerotic reactions'
'M:GLUNm'	'glutaminase, mitochondrial'	'Glutamate metabolism'
'M:GLUt4b'	'L-glutamate:Na+ symporter, blood'	'Transport, Extracellular'
'M:GLYATF'	'glycine amidinotransferase'	'Creatine Biosynthesis'
'M:GLYGS'	'glycogen synthase (UDPGlc)'	'Glycogen Metabolism'
'M:GLYOX'	'hydroxyacylglutathione hydrolase'	'Glutathione Metabolism'
'M:GLYt4rb'	'glycine reversible transport via sodium symport, blood'	'Transport, Extracellular'
'M:GMPR'	'GMP reductase'	'Purine Metabolism'
'M:GMPS2'	'GMP synthase (glutamine-hydrolysing)'	'Purine Metabolism'
'M:GRTT'	'geranyltranstransferase'	'Cholesterol Metabolism'
'M:GTHSr'	'glutathione synthase, reversible'	'Glutathione Metabolism'
'M:GUACYC'	'guanylate cyclase'	'Nucleotides'
'M:H2Ot5b'	'H2O transport via diffusion'	'Transport, Extracellular'
'M:HACD1m'	'3-hydroxyacyl-CoA dehydrogenase (acetoacetyl-CoA) mitochondrial'	'Lysine Degradation'
'M:HACD8m'	'3-hydroxyacyl-CoA dehydrogenase (2-Methylacetoacetyl-CoA), mitochondrial'	'Isoleucine degradation'
'M:HBUTt6b'	'3-hydroxybutyrate transport in/out via proton symport, blood'	'Transport, Extracellular'
'M:HBUTtm'	'(R)-3-Hydroxybutanoate mitochondrial transport via H+ symport'	'Transport, Mitochondrial'
'M:HCO3E'	'carbonate dehydratase (HCO3 equilibration reaction)'	'Miscellaneous'
'M:HCO3_NAtb'	'bicarbonate transport (Na/HCO3 cotransport), blood'	'Transport, Extracellular'
'M:HEX1'	'hexokinase (D-glucose:ATP)'	'Glycolysis/Gluconeogenesis'
'M:HIBDm'	'3-hydroxyisobutyrate dehydrogenase, mitochondrial'	'Valine degradation'
'M:HIBHm'	'3-hydroxyisobutyryl-CoA hydrolase, mitochondrial'	'Valine degradation'
'M:HISt4b'	'L-histidine transport in via sodium symport, blood'	'Transport, Extracellular'
'M:HMBS'	'hydroxymethylbilane synthase'	'Heme Biosynthesis'
'M:HMGLm'	'hydroxymethylglutaryl-CoA lyase, mitochondrial'	'Leucine degradation'
'M:ICDHxm'	'Isocitrate dehydrogenase (NAD+)'	'Citric Acid Cycle'
'M:ICDHy'	'isocitrate dehydrogenase (NADP)'	'Citric Acid Cycle'
'M:ICDHym'	'Isocitrate dehydrogenase (NADP+)'	'Citric Acid Cycle'
'M:ILETAm'	'isoleucine transaminase, mitochondrial'	'Isoleucine degradation'
'M:ILEt5b'	'L-isoleucine transport via diffusion, blood'	'Transport, Extracellular'
'M:IMPC'	'IMP cyclohydrolase'	'Purine Metabolism'
'M:IMPD'	'IMP dehydrogenase'	'Purine Metabolism'
'M:IPDDIp'	'isopentenyl-diphosphate D-isomerase, peroxisomal'	'Cholesterol Metabolism'
'M:L-LACt2b'	'L-lactate reversible transport via proton symport'	'Transport, Extracellular'
'M:LDH_L'	'L-lactate dehydrogenase'	'Pyruvate Metabolism'
'M:LEUTAm'	'leucine transaminase, mitochondrial'	'Leucine degradation'
'M:LEUtb'	'L-leucine transport via diffusion, blood'	'Transport, Extracellular'
'M:LGTHL'	'lactoylglutathione lyase'	'Pyruvate Metabolism'
'M:LNSTLSer'	'lanosterol synthase, endoplasmic reticulum'	'Cholesterol Metabolism'
'M:LYStb'	'L-lysine transport via diffusion, blood'	'Transport, Extracellular'
'M:MAGH_Hsa_Myc'	'monoacylglycerol hydrolase, human myocyte'	'Phospholipid Metabolism'
'M:MALAKGtm'	'malate-alphaketoglutarate transporter'	'Transport, Mitochondrial'
'M:MALCODC'	'malonyl-CoA decarboxylase'	'Fatty Acid Biosynthesis'
'M:MCCCm'	'methylcrotonoyl-CoA carboxylase, mitochondrial'	'Leucine degradation'
'M:MCPST'	'3-mercaptopyruvate sulfurtransferase'	'Cysteine Metabolism'
'M:MDH'	'malate dehydrogenase'	'Aspartate Degradation'
'M:MDHm'	'malate dehydrogenase, mitochondrial'	'Citric Acid Cycle'
'M:ME1m'	'malic enzyme (NAD), mitochondrial'	'Anaplerotic reactions'
'M:ME2r'	'malic enzyme (NADP)'	'Anaplerotic reactions'
'M:ME2rm'	'malic enzyme (NADP)'	'Aspartate Degradation'
'M:METAT'	'methionine adenosyltransferase'	'Methionine Metabolism'
'M:METFR'	'methylenetetrahydrofolate reductase (NADPH2)'	'Folate Metabolism'
'M:METS'	'methionine synthase'	'Methionine Metabolism'
'M:METt4rb'	'L-methionine transport in via sodium symport, blood'	'Transport, Extracellular'
'M:MGCHm'	'methylglutaconyl-CoA hydratase'	'Leucine degradation'
'M:MI1PP'	'myo-inositol 1-phosphatase'	'Phospholipid Metabolism'
'M:MLACI'	'maleylacetoacetate isomerase'	'Tyrosine metabolism'
'M:MMEm'	'methylmalonyl-CoA epimerase, mitochondrial'	'Anaplerotic reactions'
'M:MMMrm'	'methylmalonyl-CoA mutase'	'Anaplerotic reactions'
'M:MMSDHim'	'methylmalonate-semialdehyde dehydrogenase (acylating)'	'Valine degradation'
'M:MTHFCm'	'methenyltetrahydrofolate cyclohydrolase, mitochondrial'	'Folate Metabolism'
'M:MTHFD2m'	'methylenetetrahydrofolate dehydrogenase (NAD), mitochondrial'	'Folate Metabolism'
'M:MTHFDm'	'methylenetetrahydrofolate dehydrogenase (NADP), mitochondrial'	'Folate Metabolism'
'M:NDP6'	'nucleoside-diphosphatase (dCDP)'	'Pyrimidine Metabolism'
'M:NDP8'	'nucleoside-diphosphatase (dUDP)'	'Pyrimidine Metabolism'
'M:NDPK1'	'nucleoside-diphosphate kinase (ATP:GDP)'	'Purine Metabolism'
'M:NDPK1m'	'nucleoside-diphosphate kinase (ATP:GDP)'	'Citric Acid Cycle'
'M:NDPK2'	'nucleoside-diphosphate kinase (ATP:UDP)'	'Pyrimidine Metabolism'
'M:NDPK3'	'nucleoside-diphosphate kinase (ATP:CDP)'	'Pyrimidine Metabolism'
'M:NDPK3m'	'nucleoside-diphosphate kinase (ATP:CDP), mitochondrial'	'Phospholipid Metabolism'
'M:NDPK4'	'nucleoside-diphosphate kinase (ATP:dTDP)'	'Pyrimidine Metabolism'
'M:NDPK5'	'nucleoside-diphosphate kinase (ATP:dGDP)'	'Purine Metabolism'
'M:NDPK6'	'nucleoside-diphosphate kinase (ATP:dUDP)'	'Pyrimidine Metabolism'
'M:NDPK7'	'nucleoside-diphosphate kinase (ATP:dCDP)'	'Pyrimidine Metabolism'
'M:NDPK8'	'nucleoside-diphosphate kinase (ATP:dADP)'	'Purine Metabolism'
'M:NTD7'	'5''-nucleotidase (AMP)'	'Nucleotides'
'M:ORNDC'	'ornithine decarboxylase'	'Arginine Metabolism'
'M:ORNTAm'	'ornithine transaminase, mitochondrial'	'Arginine Metabolism'
'M:P5CRx'	'pyrroline-5-carboxylate reductase'	'Proline Metabolism'
'M:P5CRy'	'pyrroline-5-carboxylate reductase'	'Proline Metabolism'
'M:PDE1'	'3'',5''-cyclic-nucleotide phosphodiesterase'	'Nucleotides'
'M:PDHm'	'pyruvate dehydrogenase, mitochondrial'	'Pyruvate Metabolism'
'M:PFK'	'phosphofructokinase'	'Glycolysis/Gluconeogenesis'
'M:PFK26'	'6-phosphofructo-2-kinase'	'Fructose and Mannose Metabolism'
'M:PGI'	'glucose-6-phosphate isomerase'	'Glycolysis/Gluconeogenesis'
'M:PGK'	'phosphoglycerate kinase'	'Glycolysis/Gluconeogenesis'
'M:PGLer'	'6-phosphogluconolactonase, endoplasmic reticulum'	'Pentose Phosphate Pathway'
'M:PGM'	'phosphoglycerate mutase'	'Glycolysis/Gluconeogenesis'
'M:PGMT'	'phosphoglucomutase'	'Glycogen Metabolism'
'M:PHETA1'	'phenylalanine transaminase'	'Phenylalanine metabolism'
'M:PHEtb'	'L-phenylalanine transport via diffusion (extracellular to cytosol)'	'Transport, Extracellular'
'M:PIt6b'	'phosphate transport in/out via proton symporter'	'Transport, Extracellular'
'M:PLIPA1_Hsa_Myc'	'Phospholipase A (phosphatidylcholine), human myocyte specific'	'Phospholipid Metabolism'
'M:PMEVKrp'	'phosphomevalonate kinase, reversible, peroxisome'	'Cholesterol Metabolism'
'M:PNTK'	'pantothenate kinase'	'CoA Biosynthesis'
'M:PPA'	'inorganic diphosphatase'	'Purine Metabolism'
'M:PPAer'	'inorganic diphosphatase, endoplasmic reticulum'	'Cholesterol Metabolism'
'M:PPAm'	'inorganic pyrophosphatase'	'Oxidative Phosphorylation'
'M:PPBNGS'	'porphobilinogen synthase'	'Heme Biosynthesis'
'M:PPCOACrm'	'Propionyl-CoA carboxylase, mitochondrial'	'Anaplerotic reactions'
'M:PPNCL'	'phosphopantothenate-cysteine ligase'	'CoA Biosynthesis'
'M:PPNCL3'	'phosphopantothenate-cysteine ligase'	'CoA Biosynthesis'
'M:PPP9tm'	'protoporphyrin transport, mitochondrial'	'Transport, Mitochondrial'
'M:PRASCS'	'phosphoribosylaminoimidazolesuccinocarboxamide synthase'	'Purine Metabolism'
'M:PRO1xm'	'proline oxidase (NAD), mitochondrial'	'Proline Metabolism'
'M:PROt4rb'	'Na+/Proline-L symporter, blood'	'Transport, Extracellular'
'M:PRPPS'	'phosphoribosylpyrophosphate synthetase'	'Purine Metabolism'
'M:PTDSS1_Hsa_Myc'	'Phosphatidylserine synthase 1, human myocyte'	'Phospholipid Metabolism'
'M:PTHPS'	'6-pyruvoyltetrahydropterin synthase'	'Tetrahydrobiopterin'
'M:PTPAT'	'pantetheine-phosphate adenylyltransferase'	'CoA Biosynthesis'
'M:PYK'	'pyruvate kinase'	'Glycolysis/Gluconeogenesis'
'M:PYRt2b'	'pyruvate reversible transport via proton symport, blood'	'Transport, Extracellular'
'M:PYRtim'	'pyruvate transport, mitochondrial'	'Transport, Mitochondrial'
'M:RPI'	'ribose-5-phosphate isomerase'	'Pentose Phosphate Pathway'
'M:SACCDGm'	'saccharopine dehydrogenase (NAD, L-glutamate-forming), mitochondrial'	'Lysine Degradation'
'M:SERCYSexb'	'L-serine/L-cysteine exchange, blood'	'Transport, Extracellular'
'M:SERt4rb'	'L-serine via sodium symport, blood'	'Transport, Extracellular'
'M:SOD'	'superoxide dismutase'	'ROS Detoxification'
'M:SODm'	'superoxide dismutase, mitochondrial'	'ROS Detoxification'
'M:SPMS'	'spermidine synthase'	'Arginine Metabolism'
'M:SPRr'	'sepiapterin reductase, reversible'	'Tetrahydrobiopterin'
'M:SQLSer'	'Squalene synthase, endoplasmic reticulum'	'Cholesterol Metabolism'
'M:SSALxm'	'succinate-semialdehyde dehydrogenase, mitochondrial'	'Glutamate Metabolism'
'M:STRR2er'	'delta24-sterol reductase'	'Cholesterol Metabolism'
'M:STRR3er'	'delta24-sterol reductase'	'Cholesterol Metabolism'
'M:STRRer'	'delta24-sterol reductase'	'Cholesterol Metabolism'
'M:SUCD1m-ubq10'	'succinate dehydrogenase'	'Citric Acid Cycle'
'M:SUCOASAm'	'Succinate--CoA ligase (ADP-forming)'	'Citric Acid Cycle'
'M:SUCOASGm'	'Succinate--CoA ligase (GDP-forming)'	'Citric Acid Cycle'
'M:TAL'	'transaldolase'	'Pentose Phosphate Pathway'
'M:THD1im'	'NAD(P) transhydrogenase'	'Other'
'M:THRt4rb'	'L-threonine via sodium symport, blood'	'Transport, Extracellular'
'M:TRDRr'	'thioredoxin reductase (NADPH)'	'Pyrimidine Metabolism'
'M:TRIGS_Hsa_Myc'	'triglycerol synthesis, human myocyte'	'Triglycerol Synthesis'
'M:TRPtb'	'L-tryptophan transport, blood'	'Transport, Extracellular'
'M:TYRTA'	'tyrosine transaminase'	'Tyrosine metabolism'
'M:TYRtb'	'L-tyrosine transport'	'Transport, Extracellular'
'M:UMPK'	'UMP kinase'	'Pyrimidine Metabolism'
'M:UPP3S'	'uroporphyrinogen-III synthase'	'Heme Biosynthesis'
'M:UPPDC1'	'uroporphyrinogen decarboxylase (uroporphyrinogen III)'	'Heme Biosynthesis'
'M:URIK1'	'uridine kinase (ATP:Uridine)'	'Pyrimidine Metabolism'
'M:URIK2'	'uridine kinase (GTP:Uridine)'	'Pyrimidine Metabolism'
'M:VALTAm'	'valine transaminase, mitochondrial'	'Valine degradation'
'M:VALtb'	'L-valine transport via diffusion, blood'	'Transport, Extracellular'

## Sheet: Gimme PS solution
Expressed Both	Reaction Name	Subsystem		Expressed Diabetic	Reaction Name	Subsystem		Expressed Non-Diabetic	Reaction Name	Subsystem
'A:Biomass_Hsa_Adp_1GAM'	'Biomass Demand, Human Adipocyte (biosynthetic GAM)'	''		'A:AHC'	'adenosylhomocysteinase'	'Glycine, Serine, and Threonine Metabolism'		'T:EX_lac-D(e)'	'D-lactate exchange'	''
'A:DM_triglyc_Hsa_Adp(c)'	'triglycerol demand,adipocyte cytosol'	''		'A:CAT'	'catalase'	'Other'		'A:ASPTA1'	'aspartate transaminase'	'Alanine and Aspartate Metabolism'
'M:Biomass_Hsa_Myc_35GAM'	'Biomass Demand, Human Myocyte (biosynthetic GAM)'	''		'A:CATm'	'catalase, mitochondrial'	'Other'		'A:ASPTA3'	'aspartate transaminase'	'Asparagine Metabolism'
'M:DM_ala-L(c)'	'L-Alanine demand'	''		'A:CATp'	'catalase'	'Other'		'A:CDO'	'cysteine dioxygenase'	'Cysteine Metabolism'
'M:DM_arg-L(c)'	'L-Arginine demand'	''		'A:CRNDDT'	'carnitine dodecanoyltransferase (C12:0Crn)'	'Carnitine Shuttle'		'A:CITMALtm'	'citrate transport, mitochondrial'	'Transport, Mitochondrial'
'M:DM_asn-L(c)'	'L-Asparagine demand'	''		'A:CRNDDm'	'carnitine dodecanoyltransferase (C12:0Crn), mitochondria'	'Carnitine Shuttle'		'A:SO3t2b'	'sulfate sodium symport, blood'	'Transport, Extracellular'
'M:DM_asp-L(c)'	'L-Aspartate demand'	''		'A:CRNDSH3'	'carnitine docosahexaenoyltransferase (C22:6Crn, n3)'	'Carnitine Shuttle'		'A:SPYR'	'non-enzymatic reaction'	'Cysteine Metabolism'
'M:DM_gln-L(c)'	'L-Glutamine demand'	''		'A:CRNDSH3m'	'carnitine docosahexaenoyltransferase (C22:6Crn, n3), mitochondrial'	'Carnitine Shuttle'		'H:D-LACDcm'	'D-lactate dehydrogenase, cytosolic/mitochondrial'	'Pyruvate Metabolism'
'M:DM_glu-L(c)'	'L-Glutamate demand'	''		'A:CRNDSH3tm'	'docosahexaenoyl carnitine transport (C22:6Crn, n3)'	'Carnitine Shuttle'		'H:D-LACt2b'	'D-lactate transport via proton symport, blood'	'Transport, Extracellular'
'M:DM_gly(c)'	'Glycine demand'	''		'A:CRNDSP3'	'carnitine docosapentaenoyltransferase (C22:5Crn, n3)'	'Carnitine Shuttle'		'H:G5SADsm'	'L-glutamate 5-semialdehyde dehydratase (spontaneous) mitochondrial'	'Proline Biosynthesis'
'M:DM_his-L(c)'	'L-Histidine demand'	''		'A:CRNDSP3m'	'carnitine docosapentaenoyltransferase (C22:5Crn, n3), mitochondrial'	'Carnitine Shuttle'		'H:NTD7'	'5''-nucleotidase (AMP)'	'Nucleotides'
'M:DM_ile-L(c)'	'L-Isoleucine demand'	''		'A:CRNDSP3tm'	'docosapentaenoyl carnitine transport (C22:5Crn, n3)'	'Carnitine Shuttle'		'H:ORNTAm'	'ornithine transaminase, mitochondrial'	'Arginine and Proline Metabolism'
'M:DM_leu-L(c)'	'L-Leucine demand'	''		'A:CRNDTtm'	'dodecanoyl carnitine transport (C12:0Crn)'	'Carnitine Shuttle'		'M:AACTOOR'	'Aminoacetone:oxygen oxidoreductase(deaminating)(flavin-containing)'	'Glycine, Serine, and Threonine Metabolism'
'M:DM_lys-L(c)'	'L-Lysine demand'	''		'A:CRNES9'	'carnitine eicosenoyltransferase (C20:1Crn, n9)'	'Carnitine Shuttle'		'M:AACTtm'	'Aminoacetone transport (mitochondrial)'	'Transport, Mitochondrial'
'M:DM_met-L(c)'	'MET demand'	''		'A:CRNES9m'	'carnitine eicosenoyltransferase (C20:1Crn, n9), mitochondrial'	'Carnitine Shuttle'		'M:AOBUTDsm'	'L-2-amino-3-oxobutanoate decarboxylation, mitochondrial'	'Threonine Degradation'
'M:DM_phe-L(c)'	'L-Phenylalanine demand'	''		'A:CRNES9tm'	'eicosenoyl carnitine transport (C20:1Crn, n9)'	'Carnitine Shuttle'		'M:CAT'	'catalase'	'ROS Detoxification'
'M:DM_pro-L(c)'	'L-Proline demand'	''		'A:CRNESR6'	'carnitine eicosatetraenoyltransferase (C20:4Crn, n6)'	'Carnitine Shuttle'		'M:CATm'	'catalase, mitochondrial'	'ROS Detoxification'
'M:DM_ser-L(c)'	'L-Serine demand'	''		'A:CRNESR6m'	'carnitine eicosatetraenoyltransferase (C20:4Crn, n6), mitochondrial'	'Carnitine Shuttle'		'M:D-LACt2b'	'D-lactate transport via proton symport, blood'	'Transport, Extracellular'
'M:DM_thr-L(c)'	'L-Threonine demand'	''		'A:CRNESR6tm'	'eicosatetraenoyl carnitine transport (C20:4Crn, n6)'	'Carnitine Shuttle'		'M:D-LACtm'	'D-lactate transport, mitochondrial'	'Transport, Mitochondrial'
'M:DM_tyr-L(c)'	'L-Tyrosine demand'	''		'A:CRNEST6'	'carnitine eicosatrienoyltransferase (C20:3Crn, n6)'	'Carnitine Shuttle'		'M:GLYATm'	'glycine C-acetyltransferase, mitochondrial'	'Threonine Degradation'
'M:DM_val-L(c)'	'L-Valine demand'	''		'A:CRNEST6m'	'carnitine eicosatrienoyltransferase (C20:3Crn, n6), mitochondrial'	'Carnitine Shuttle'		'M:GLYOX'	'hydroxyacylglutathione hydrolase'	'Glutathione Metabolism'
'EX_3hbut-R(bl)'	'(R)-3-Hydroxybutanoate exchange'	''		'A:CRNEST6tm'	'eicosatrienoyl carnitine transport (C20:3Crn, n6)'	'Carnitine Shuttle'		'M:GLYtm'	'glycine passive transport to mitochondria'	'Transport, Mitochondrial'
'EX_acac(bl)'	'Acetoacetate exchange'	''		'A:CRNET'	'carnitine eicosanoyltransferase (C20:0Crn)'	'Carnitine Shuttle'		'M:H2O2tm'	'hydrogen peroxide mitochondrial transport'	'Transport, Mitochondrial'
'EX_glc-D(bl)'	'D-Glucose exchange'	''		'A:CRNETm'	'carnitine eicosanoyltransferase (C20:0Crn), mitochondria'	'Carnitine Shuttle'		'M:HMGLm'	'hydroxymethylglutaryl-CoA lyase, mitochondrial'	'Leucine degradation'
'EX_hpdcea8(bl)'	'heptadecenoate (C17:1, n-8) exchange'	''		'A:CRNETtm'	'eicosanoyl carnitine transport (C20:0Crn)'	'Carnitine Shuttle'		'M:LDH_Dm'	'D-lactate dehydrogenase'	'Pyruvate Metabolism'
'EX_na1(bl)'	'Sodium exchange'	''		'A:CRNODD6'	'carnitine octadecadienoyltransferase (C18:2Crn, n6)'	'Carnitine Shuttle'		'M:LGTHL'	'lactoylglutathione lyase'	'Pyruvate Metabolism'
'T:EX_3hbut-R(e)'	'(R)-3-Hydroxybutanoate exchange'	''		'A:CRNODD6m'	'carnitine octadecadienoyltransferase (C18:2Crn, n6), mitochondrial'	'Carnitine Shuttle'		'M:OCOAT1rm'	'3-oxoacid CoA-transferase'	'Leucine degradation'
'T:EX_acac(e)'	'Acetoacetate exchange'	''		'A:CRNODD6tm'	'octadecadienoyl carnitine transferase (C18:2Crn, n6)'	'Carnitine Shuttle'		'M:P5CDm'	'1-pyrroline-5-carboxylate dehydrogenase, mitochondrial'	'Glutamate metabolism'
'T:EX_ala-L(e)'	'L-Alanine exchange'	''		'A:CRNODT3'	'carnitine octadecatrienoyltransferase (C18:3Crn, n3)'	'Carnitine Shuttle'		'T:D-LACt2be'	'D-lactate transport via proton symport, blood'	''
'T:EX_arg-L(e)'	'L-Arginine exchange'	''		'A:CRNODT3m'	'carnitine octadecatrienoyltransferase (C18:3Crn, n3), mitochondrial'	'Carnitine Shuttle'
'T:EX_asn-L(e)'	'L-Asparagine exchange'	''		'A:CRNODT3tm'	'octadecatrienoyl carnitine transferase (C18:3Crn, n3)'	'Carnitine Shuttle'
'T:EX_asp-L(e)'	'L-Aspartate exchange'	''		'A:CRNOSR9'	'carnitine ocosatetraenoyltransferase (C22:4Crn, n6)'	'Carnitine Shuttle'
'T:EX_chol(e)'	'Choline exchange'	''		'A:CRNOSR9m'	'carnitine ocosatetraenoyltransferase (C22:4Crn, n6), mitochondrial'	'Carnitine Shuttle'
'T:EX_chsterol(e)'	'Cholesterol exchange'	''		'A:CRNOSR9tm'	'ocosatetraenoyl carnitine transport (C22:4Crn, n6)'	'Carnitine Shuttle'
'T:EX_co2(e)'	'CO2 exchange'	''		'A:CRNOT'	'carnitine octadecanoyltransferase (C18:0Crn)'	'Carnitine Shuttle'
'T:EX_crtn(e)'	'Creatinine exchange'	''		'A:CRNOTm'	'carnitine octadecanoyltransferase (C18:0Crn), mitochondria'	'Carnitine Shuttle'
'T:EX_cys-L(e)'	'L-Cysteine exchange'	''		'A:CRNOTtm'	'octadecanoyl carnitine transport (C18:0Crn)'	'Carnitine Shuttle'
'T:EX_glc(e)'	'D-Glucose exchange'	''		'A:CRNPDT'	'carnitine pentadecanoyltransferase (C15:0Crn)'	'Carnitine Shuttle'
'T:EX_gln-L(e)'	'L-Glutamine exchange'	''		'A:CRNPDTm'	'carnitine pentadecanoyltransferase (C15:0Crn), mitochondria'	'Carnitine Shuttle'
'T:EX_glu-L(e)'	'L-Glutamate exchange'	''		'A:CRNPDTtm'	'pentadecanoyl carnitine transport (C15:0Crn)'	'Carnitine Shuttle'
'T:EX_gly(e)'	'Glycine exchange'	''		'A:CRNPT'	'carnitine O-palmitoyltransferase (C16:0Crn)'	'Carnitine Shuttle'
'T:EX_glyc(e)'	'Glycerol exchange'	''		'A:CRNPTm'	'carnitine palmitoyltransferase (C16:0Crn), mitochondrial'	'Carnitine Shuttle'
'T:EX_h(e)'	'H+ exchange'	''		'A:CRNPTtm'	'Palmitoylcarnitine shuttle (C16:0Crn), mitochondrial'	'Carnitine Shuttle'
'T:EX_h2o(e)'	'H2O exchange'	''		'A:CRNTDT'	'carnitine tetradecanoyltransferase (C14:0Crn)'	'Carnitine Shuttle'
'T:EX_hco3(e)'	'HCO3 exchange'	''		'A:CRNTDm'	'carnitine tetradecanoyltransferase (C14:0Crn, mitochondria'	'Carnitine Shuttle'
'T:EX_his-L(e)'	'L-Histidine exchange'	''		'A:CRNTTtm'	'tetradecanoyl carnitine transport (C14:0Crn)'	'Carnitine Shuttle'
'T:EX_ile-L(e)'	'L-Isoleucine exchange'	''		'A:DESAT204n6'	'fatty acyl-CoA desaturase (C20:3CoA, n6 -> C20:4CoA, n6)'	'Fatty Acid Synthesis'
'T:EX_lac-L(e)'	'L-Lactate exchange'	''		'A:FALDtp'	'formaldehyde transport, peroxisomal'	'Glycine and Serine Metabolism'
'T:EX_leu-L(e)'	'L-Leucine exchange'	''		'A:FAOXC100m'	'Beta oxidation of fatty acid'	'Fatty acid oxidation'
'T:EX_lys-L(e)'	'L-Lysine exchange'	''		'A:FAOXC110m'	'Beta oxidation of odd chain fatty acid'	'Fatty acid oxidation'
'T:EX_met-L(e)'	'L-Methionine exchange'	''		'A:FAOXC120m'	'Beta oxidation of fatty acid'	'Fatty acid oxidation'
'T:EX_na1(e)'	'Sodium exchange'	''		'A:FAOXC130m'	'Beta oxidation of odd chain fatty acid'	'Fatty acid oxidation'
'T:EX_nh4(e)'	'Ammonium exchange'	''		'A:FAOXC140m'	'Beta oxidation of long chain fatty acid'	'Fatty acid oxidation'
'T:EX_o2(e)'	'O2 exchange'	''		'A:FAOXC150m'	'Beta oxidation of odd chain fatty acid'	'Fatty acid oxidation'
'T:EX_ocsttea_6(e)'	'ocosatetraenoate (C22:4, n-6) exchange'	''		'A:FAOXC160m'	'Beta oxidation of long chain fatty acid'	'Fatty acid oxidation'
'T:EX_orn-L(e)'	'Ornithine exchange'	''		'A:FAOXC180m'	'Beta oxidation of long chain fatty acid'	'Fatty acid oxidation'
'T:EX_phe-L(e)'	'L-Phenylalanine exchange'	''		'A:FAOXC182n6m'	'Beta oxidation of fatty acid'	'Fatty acid oxidation'
'T:EX_pi(e)'	'Phosphate exchange'	''		'A:FAOXC183n3m'	'Beta oxidation of fatty acid'	'Fatty acid oxidation'
'T:EX_pro-L(e)'	'L-Proline exchange'	''		'A:FAOXC200m'	'Beta oxidation of long chain fatty acid'	'Fatty acid oxidation'
'T:EX_ser-L(e)'	'Exchange for Serine'	''		'A:FAOXC201n9m'	'Beta oxidation of fatty acid'	'Fatty acid oxidation'
'T:EX_so3(e)'	'Sulfite exchange'	''		'A:FAOXC203n6m'	'Beta oxidation of fatty acid'	'Fatty acid oxidation'
'T:EX_thr-L(e)'	'L-Threonine exchange'	''		'A:FAOXC204n6m'	'Beta oxidation of fatty acid'	'Fatty acid oxidation'
'T:EX_trp-L(e)'	'L-Tryptophan exchange'	''		'A:FAOXC224n6m'	'Beta oxidation of fatty acid'	'Fatty acid oxidation'
'T:EX_tyr-L(e)'	'L-Tyrosine exchange'	''		'A:FAOXC225n3m'	'Beta oxidation of fatty acid'	'Fatty acid oxidation'
'T:EX_urea(e)'	'Urea exchange'	''		'A:FAOXC226n3m'	'Beta oxidation of fatty acid'	'Fatty acid oxidation'
'T:EX_val-L(e)'	'L-Valine exchange'	''		'A:FAOXC40m'	'Beta oxidation of fatty acid'	'Fatty acid oxidation'
'A:3DSPHR'	'3-Dehydrosphinganine reductase'	'Sphingolipid Metabolism'		'A:FAOXC50m'	'Beta oxidation of odd chain fatty acid'	'Fatty acid oxidation'
'A:6PGCter'	'6-Phospho-D-gluconate transport in/out via proton symport'	'Transport, Endoplasmic Reticular'		'A:FAOXC60m'	'Beta oxidation of fatty acid'	'Fatty acid oxidation'
'A:ACACT1r'	'acetyl-CoA C-acetyltransferase'	'Tryptophan metabolism'		'A:FAOXC70m'	'Beta oxidation of odd chain fatty acid'	'Fatty acid oxidation'
'A:ACACT1rm'	'acetyl-CoA C-acetyltransferase, mitochondrial'	'Tryptophan metabolism'		'A:FAOXC80m'	'Beta oxidation of fatty acid'	'Fatty acid oxidation'
'A:ACCOAC'	'acetyl-CoA carboxylase'	'Citrate Cycle (TCA)'		'A:FAOXC90m'	'Beta oxidation of odd chain fatty acid'	'Fatty acid oxidation'
'A:ACOAD1m'	'acyl-CoA dehydrogenase, mitochondrial'	'Valine, Leucine, and Isoleucine Degradation'		'A:FGLUTH'	'S-Formylglutathione hydrolase'	'Tyrosine metabolism'
'A:ACOAHm'	'acetyl-CoA hydrolase, mitochondrial'	'Pyruvate Metabolism'		'A:FldAct'	'Formaldehyde activation (spontaneous)'	'Vitamins & Cofactor Biosynthesis'
'A:ACONT'	'aconitase'	'Citrate Cycle (TCA)'		'A:GLYtp'	'glycine transport, peroxisomal'	'Glycine and Serine Metabolism'
'A:ACONTm'	'Aconitate hydratase'	'Citrate Cycle (TCA)'		'A:GMTR'	'glycine N-methyltransferase'	'Glycine, Serine, and Threonine Metabolism'
'A:ACS'	'acetyl-CoA synthetase'	'Pyruvate Metabolism'		'A:H2O2tm'	'hydrogen peroxide mitochondrial transport'	'Transport, Mitochondrial'
'A:ACt2m'	'acetate mitochondrial transport via proton symport'	'Transport, Mitochondrial'		'A:H2O2tp'	'H2O2 transport, peroxisomal'	'Transport, Peroxisomal'
'A:ACt6bl'	'acetate transport in/out via proton symport'	'Transport, Extracellular'		'A:H2Otp'	'H2O transport, peroxisomal'	'Transport, Peroxisomal'
'A:ADK1'	'adenylate kinase'	'Nucleotide Metabolism'		'A:HMGDxr'	'S-(hydroxymethyl)glutathione dehydrogenase'	'Tyrosine metabolism'
'A:ADK1m'	'adenylate kinase, mitochondrial'	'Nucleotide Metabolism'		'A:HMGSs'	'S-(hydroxymethyl)glutathione synthase'	'Tyrosine metabolism'
'A:ADNCYC'	'adenylate cyclase'	'Nucleotide Metabolism'		'A:METAT'	'methionine adenosyltransferase'	'Glycine, Serine, and Threonine Metabolism'
'A:ADNK1'	'adenosine kinase'	'Nucleotide Metabolism'		'A:METFR'	'methylenetetrahydrofolate reductase (NADPH2)'	'Folate Metabolism'
'A:ADRNtb'	'fatty acid transport via diffusion, blood'	'Transport, Extracellular'		'A:METS'	'methionine synthase'	'Methionine Metabolism'
'A:ADSL1r'	'adenylsuccinate lyase'	'Nucleotide Metabolism'		'A:O2tp'	'O2 transport, peroxisomal'	'Transport, Peroxisomal'
'A:ADSL2r'	'adenylosuccinate lyase'	'Nucleotide Metabolism'		'A:SARCOp'	'sarcosine oxidase'	'Glycine and Serine Metabolism'
'A:ADSS'	'adenylosuccinate synthetase'	'Nucleotide Metabolism'		'A:SARCStrp'	'Sarcosine transport (peroxisomal)'	'Glycine and Serine Metabolism'
'A:AGAT_Hsa_Adp'	'1-Acyl-glycerol-3-phosphate acyltransferase, adipocyte specific'	'Phospholipid Metabolism'		'A:VALTAm'	'valine transaminase, mitochondrial'	'Valine, Leucine, and Isoleucine Metabolism'
'A:AICART'	'phosphoribosylaminoimidazolecarboxamide formyltransferase'	'Nucleotide Metabolism'		'A:VALtm'	'Valine transport, Homo Sapiens passive diffusion'	'Transport, Mitochondrial'
'A:AIRCr'	'phosphoribosylaminoimidazole carboxylase'	'Nucleotide Metabolism'		'H:ALATA_L'	'L-alanine transaminase'	'Alanine and Aspartate Metabolism'
'A:AKGDm'	'2-oxoglutarate dehydrogenase, mitochondrial'	'Citrate Cycle (TCA)'		'M:DESAT161n7'	'Palmitoyl-CoA desaturase (n-C16:0CoA -> C16:1CoA, n-7)'	'Fatty Acid Biosynthesis'
'A:ALATA_L'	'L-alanine transaminase'	'Alanine and Aspartate Metabolism'		'M:DESAT181n9'	'stearoyl-CoA desaturase (n-C18:0CoA -> C18:1CoA, n-9), adipocyte'	'Fatty Acid Biosynthesis'
'A:ALAt4rb'	'Alanine-Sodium symporter, blood'	'Transport, Extracellular'		'M:DESAT183n6'	'Oleoyl-CoA desaturase (C18:2CoA, n6 -> C18:3CoA, n6)'	'Fatty Acid Biosynthesis'
'A:ARGtrb'	'Arginine transport, blood'	'Transport, Extracellular'		'M:FAEL203n6'	'fatty-acyl-CoA elongation (n-C20:3CoA, n6)'	'Fatty Acid Biosynthesis'
'A:ASNS1'	'asparagine synthase (glutamine-hydrolysing)'	'Alanine and Aspartate Metabolism'		'M:FAS170'	'fatty acid synthase (C17:0), cytosol'	'Fatty Acid Biosynthesis'
'A:ASNt4rb'	'L-asparagine transport in via sodium symport, blood'	'Transport, Extracellular'
'A:ASPCTr'	'aspartate carbamoyltransferase (reversible)'	'Nucleotide Metabolism'
'A:ASPTA1m'	'aspartate transaminase, mitochondrial'	'Amino Acid Metabolism'
'A:ASPt4rb'	'L-aspartate transport, blood'	'Transport, Extracellular'
'A:ATP/ADPtm'	'ATP/ADP transport, mitochondrial'	'Transport, Mitochondrial'
'A:ATP/ADPtp'	'ATP/ADP transport, peroxisome'	'Transport, Peroxisomal'
'A:ATPM'	'ATP maintenance requirment'	'Other'
'A:ATPS4m'	'ATP synthase, mitochondrial'	'Oxidative Phosphorylation'
'A:ATPSb'	'ATPase, cytosolic'	'Other'
'A:C14STRer'	'C-14 sterol reductase, endoplasmic reticulum'	'Cholesterol Biosynthesis'
'A:C3STDH1yer'	'C-3 sterol dehydrogenase NADPH, (4-methylzymosterol)'	'Cholesterol Biosynthesis'
'A:C3STKR2er'	'C-3 sterol keto reductase (zymosterol), endoplasmic reticulum'	'Cholesterol Biosynthesis'
'A:C4STMO1er'	'C-4 sterol methyl oxidase (4,4-dimethylzymosterol), endoplasmic reticulum'	'Cholesterol Biosynthesis'
'A:C4STMO2yer'	'C-4 methyl sterol oxidase NADPH'	'Cholesterol Biosynthesis'
'A:CBPS'	'carbamoyl-phosphate synthase (glutamine-hydrolysing)'	'Nucleotide Metabolism'
'A:CDPDGPm_Hsa_Adp'	'CDP-diacylglycerol--serine O-phosphatidyltransferae, mitochondrial, human adipoctye'	'Phospholipid Metabolism'
'A:CERPT_Hsa_Adp'	'Ceramide cholinephosphotransferase, adipocyte'	'Sphingolipid Metabolism'
'A:CERS_Hsa_Adp'	'Ceramide synthase, adipocyte'	'Sphingolipid Metabolism'
'A:CHLPCTD'	'choline phosphate cytididyltransferase'	'Fatty Acid Synthesis'
'A:CHOLK'	'Choline kinase'	'Phospholipid Metabolism'
'A:CHOLtb'	'Choline transport, blood'	'Transport, Extracellular'
'A:CHSTEROLter'	'Cholesterol transport, endoplasmic reticulum'	'Transport, Endoplasmic Reticular'
'A:CHSTNIer'	'cholestenol delta-isomerase'	'Cholesterol Biosynthesis'
'A:CITL2'	'Citrate lyase (ATP-requiring)'	'Central Metabolism'
'A:CLPNtm_Hsa_Adp'	'cardiolipin reversible transport, mitochondria, adipocyte'	'Transport, Mitochondrial'
'A:CLSm_Hsa_Adp'	'cardiolipin synthase, mitochondrial adipocyte'	'Glycerophospholipid Metabolism'
'A:CO2tb'	'CO2 transport out via diffusion'	'Transport, Extracellular'
'A:CO2ter'	'CO2 transport, endoplasmic reticulum'	'Transport, Endoplasmic Reticular'
'A:CO2tm'	'CO2 transport (diffusion), mitochondrial'	'Transport, Mitochondrial'
'A:CO2tp'	'CO2 peroxisomal transport'	'Transport, Peroxisomal'
'A:CRNDS9'	'carnitine docosenoyltransferase (C22:1Crn, n9)'	'Carnitine Shuttle'
'A:CRNDS9m'	'carnitine docosenoyltransferase (C22:1Crn, n9), mitochondria'	'Carnitine Shuttle'
'A:CRNDS9tm'	'docosenoyl carnitine transport (C22:1Crn, n9)'	'Carnitine Shuttle'
'A:CRNES11'	'carnitine eicosenoyltransferase (C20:1Crn, n11)'	'Carnitine Shuttle'
'A:CRNES11m'	'carnitine eicosenoyltransferase (C20:1Crn, n11), mitochondrial'	'Carnitine Shuttle'
'A:CRNES11tm'	'eicosenoyl carnitine transport (C20:1Crn, n11)'	'Carnitine Shuttle'
'A:CRNESD6'	'carnitine eicosadienoyltransferase (C20:2Crn, n6)'	'Carnitine Shuttle'
'A:CRNESD6m'	'carnitine eicosadienoyltransferase (C20:2Crn, n6), mitochondrial'	'Carnitine Shuttle'
'A:CRNESD6tm'	'eicosadienoyl carnitine transport (C20:2Crn, n6)'	'Carnitine Shuttle'
'A:CRNHD7'	'carnitine hexadecenoyltransferase (C16:1Crn, n7)'	'Carnitine Shuttle'
'A:CRNHD7m'	'carnitine hexadecenoyltransferase (C16:1Crn, n7), mitochondrial'	'Carnitine Shuttle'
'A:CRNHD7tm'	'hexadecenoyl carnitine transprot (C16:1Crn, n7)'	'Carnitine Shuttle'
'A:CRNHD9'	'carnitine hexadecenoyltransferase (C16:1Crn, n9)'	'Carnitine Shuttle'
'A:CRNHD9m'	'carnitine hexadecenoyltransferase (C16:1Crn, n9), mitochondrial'	'Carnitine Shuttle'
'A:CRNHD9tm'	'hexadecenoyl carnitinetransport (C16:1Crn, n9)'	'Carnitine Shuttle'
'A:CRNOD5'	'carnitine octadecenoyltransferase (C18:1Crn, n5)'	'Carnitine Shuttle'
'A:CRNOD5m'	'carnitine octadecenoyltransferase (C18:1Crn, n5), mitochondrial'	'Carnitine Shuttle'
'A:CRNOD5tm'	'octadecenoyl carnitine transport (C18:1Crn, n5)'	'Carnitine Shuttle'
'A:CRNOD7'	'carnitine octadecenoyltransferase (C18:1Crn, n7)'	'Carnitine Shuttle'
'A:CRNOD7m'	'carnitine octadecenoyltransferase (C18:1Crn, n7), mitochondrial'	'Carnitine Shuttle'
'A:CRNOD7tm'	'octadecenoyl carnitine transferase (C18:1Crn, n7)'	'Carnitine Shuttle'
'A:CRNOD9'	'carnitine octadecenoyltransferase (C18:1Crn, n9)'	'Carnitine Shuttle'
'A:CRNOD9m'	'carnitine octadecenoyltransferase (C18:1Crn, n9), mitochondrial'	'Carnitine Shuttle'
'A:CRNOD9tm'	'octadecenoyl carnitine transport (C18:1Crn, n9)'	'Carnitine Shuttle'
'A:CRNPPT'	'carnitine propionyltransferase'	'Transport, Mitochondrial'
'A:CRNPPTtm'	'carnitine propionyltransferase'	'Transport, Mitochondrial'
'A:CRNTD5'	'carnitine tetradecenoyltransferase (C14:1Crn, n5)'	'Carnitine Shuttle'
'A:CRNTD5m'	'carnitine tetradecenoyltransferase (C14:1Crn, n5), mitochondrial'	'Carnitine Shuttle'
'A:CRNTD5tm'	'tetradecenoyl carnitine transport (C14:1Crn, n5)'	'Carnitine Shuttle'
'A:CSNAT2m'	'carnitine O-aceyltransferase, mitochondrial'	'Carnitine Shuttle'
'A:CSNATm'	'carnitine O-aceyltransferase, mitochondrial'	'Carnitine Shuttle'
'A:CSNATr'	'carnitine O-acetyltransferase'	'Carnitine Shuttle'
'A:CSNATtm'	'carnitine O-acetyltransferase'	'Transport, Mitochondrial'
'A:CSm'	'citrate synthase'	'Citrate Cycle (TCA)'
'A:CTPS2'	'CTP synthase (glutamine)'	'Pyrimidine Biosynthesis'
'A:CYOO4m'	'cytochrome c oxidase (mitochondrial 4 protons/4 cyto)'	'Oxidative Phosphorylation'
'A:CYOR4m-ubq10'	'ubiquinol-6 cytochrome c reductase, Complex III'	'Oxidative Phosphorylation'
'A:CYSt4rb'	'L-cysteine reversible transport via sodium symport, reversible, blood'	'Transport, Extracellular'
'A:CYTK1'	'cytidylate kinase (CMP)'	'Nucleotide Metabolism'
'A:CYTK1m'	'cytidylate kinase (CMP), mitochondrial'	'Nucleotide Metabolism'
'A:CYTK3'	'cytidylate kinase (CMP)(GTP)'	'Nucleotide Metabolism'
'A:DAGCPT_Hsa_Adp'	'diacylglycerol cholinephosphotransferase, human adipocyte'	'Phospholipid Metabolism'
'A:DAGH_Hsa_Adp'	'diacylglycerol hydrolase, human adipocyte'	'Triglycerol Degradation'
'A:DAGPYP_Hsa_Adp'	'diacylglycerol pyrophosphate phosphatase, human adipocyte'	'Phospholipid Metabolism'
'A:DASYN_Hsa_Adp'	'CDP-Diacylglycerol synthetase, human adipocyte'	'Phospholipid Metabolism'
'A:DASYNm_Hsa_Adp'	'CDP-Diacylglycerol synthetase, mitochondrial, human adipocyte'	'Phospholipid Metabolism'
'A:DCERDS_Hsa_Adp'	'Dihydroceramide desaturase, adipocyte'	'Phospholipid Metabolism'
'A:DCMPDA2ir'	'dCMP deaminase'	'Nucleotide Metabolism'
'A:DCSHEA3tb'	'docosahexaenoate (C22:6, n-3) transport'	'Transport, Extracellular'
'A:DCSPEA3tb'	'Docosapentaenoate (C22:5, n-3)'	'Transport, Extracellular'
'A:DDCAtb'	'dodecanoate (C12:0) mammalian cell transport'	'Transport, Extracellular'
'A:DESAT141n5'	'Myristicoyl-CoA desaturase (n-C14:0CoA -> C14:1CoA, n-5)'	'Fatty Acid Desaturation'
'A:DESAT161n7'	'Palmitoyl-CoA desaturase (n-C16:0CoA -> C16:1CoA, n-7)'	'Fatty Acid Desaturation'
'A:DESAT161n9'	'Palmitoyl-CoA desaturase (n-C16:0CoA -> C16:1CoA, n-9)'	'Fatty Acid Desaturation'
'A:DESAT171n8'	'Palmitoyl-CoA desaturase (n-C17:0CoA -> C17:1CoA, n-8)'	'Fatty Acid Desaturation'
'A:DESAT181n5'	'stearoyl-CoA desaturase (n-C18:0CoA -> C18:1CoA, n-5)'	'Fatty Acid Desaturation'
'A:DESAT181n7'	'stearoyl-CoA desaturase (n-C18:0CoA -> C18:1CoA, n-7)'	'Fatty Acid Desaturation'
'A:DESAT181n9'	'stearoyl-CoA desaturase (n-C18:0CoA -> C18:1CoA, n-9), adipocyte'	'Fatty Acid Desaturation'
'A:DESAT183n6'	'Oleoyl-CoA desaturase (C18:2CoA, n6 -> C18:3CoA, n6)'	'Fatty Acid Synthesis'
'A:DESAT184n3'	'stearoyl-CoA desaturase (C18:3CoA, n3 -> C18:4CoA, n3)'	'Fatty Acid Synthesis'
'A:DESAT201n11'	'stearoyl-CoA desaturase (n-C20:0CoA -> C20:1CoA, n-11)'	'Fatty Acid Desaturation'
'A:DESAT201n9'	'stearoyl-CoA desaturase (n-C20:0CoA -> C20:1CoA, n-9)'	'Fatty Acid Synthesis'
'A:DESAT205n3'	'fatty acyl-CoA desaturase (C20:4CoA, n3 -> C20:5CoA, n3)'	'Fatty Acid Synthesis'
'A:DESAT221n9'	'stearoyl-CoA desaturase (n-C22:0CoA -> C22:1CoA, n-9)'	'Fatty Acid Desaturation'
'A:DESAT226n3'	'fatty acyl-CoA desaturase (C22:5CoA, n3 -> C22:6CoA, n3)'	'Fatty Acid Synthesis'
'A:DHCR71er'	'7-dehydrocholesterol reductase'	'Cholesterol Metabolism'
'A:DHFR'	'dihydrofolate reductase'	'Folate Metabolism'
'A:DHORD3m-ubq10'	'dihydroorotate dehydrogenase (mitochondrial)'	'Nucleotide Metabolism'
'A:DHORTS'	'dihydroorotase'	'Nucleotide Metabolism'
'A:DHPRx'	'dihydropteridine reductase'	'Tyrosine metabolism'
'A:DMATT'	'dimethylallyltranstransferase'	'Cholesterol Biosynthesis'
'A:DMPPtp'	'dimethylallyl diphosphate transport, peroxisome'	'Transport, Peroxisomal'
'A:DPMVDp'	'diphosphomevalonate decarboxylase'	'Cholesterol Metabolism'
'A:DTMPK'	'dTMP kinase'	'Nucleotide Metabolism'
'A:ECSEA9tb'	'eicosenoate (C20:1, n-9) transport'	'Transport, Extracellular'
'A:ECSFAtb'	'eicosanoate transport (n-C20:0), cytosol to blood'	'Transport, Extracellular'
'A:ECSTEA6tb'	'Eicosatrienoate (C20:3, n-6) transport'	'Transport, Extracellular'
'A:ECSTTEA6tb'	'Eicosatetraenoate (C20:4, n-6) transport'	'Transport, Extracellular'
'A:ENO'	'enolase'	'Glycolysis/Gluconeogenesis'
'A:FACOAL120'	'fatty-acid--CoA ligase (dodecanoate, C12:0)'	'Fatty acid activation'
'A:FACOAL140'	'fatty-acid--CoA ligase (tetradecanoate)'	'Fatty acid activation'
'A:FACOAL141n5'	'fatty-acid--CoA ligase (tetradecenoate, C14:1 n-5)'	'Fatty acid activation'
'A:FACOAL150'	'fatty-acid--CoA ligase (heptadecanoate, C15:0)'	'Fatty Acid Synthesis'
'A:FACOAL160'	'fatty-acid--CoA ligase (hexadecanoate)'	'Fatty acid activation'
'A:FACOAL161n7'	'fatty-acid--CoA ligase (hexadecenoate, C16:1 n-7)'	'Fatty acid activation'
'A:FACOAL161n9'	'fatty-acid--CoA ligase (hexadecenoate, C16:1 n-9)'	'Fatty acid activation'
'A:FACOAL170(n)r'	'fatty-acid--CoA ligase (heptadecanoate, C17:0)'	'Fatty acid activation'
'A:FACOAL171_8'	'fatty-acid--CoA ligase (heptadecenoate, C17:1 n-8)'	'Fatty acid activation'
'A:FACOAL180'	'fatty-acid--CoA ligase (octadecanoate)'	'Fatty acid activation'
'A:FACOAL181n5'	'fatty-acid--CoA ligase (octadecenoate, C18:1 n-5)'	'Fatty acid activation'
'A:FACOAL181n7'	'fatty-acid--CoA ligase (octadecenoate, C18:1 n-7)'	'Fatty acid activation'
'A:FACOAL181n9'	'fatty-acid--CoA ligase (octadecenoate, C18:1 n-9)'	'Fatty acid activation'
'A:FACOAL182n6'	'fatty-acid--CoA ligase (octadecadienoate, C18:2 n-6)'	'Fatty acid activation'
'A:FACOAL183n3'	'fatty-acid--CoA ligase (octadecadienoate, C18:3 n-3), hepatocyte'	'Fatty Acid Synthesis'
'A:FACOAL200'	'fatty-acid--CoA ligase (eicosanoate, C20:0)'	'Fatty acid activation'
'A:FACOAL201n11'	'fatty-acid--CoA ligase (eicosenoate, C20:1 n-11)'	'Fatty acid activation'
'A:FACOAL201n9'	'fatty-acid--CoA ligase (eicosenoate, C20:1 n-9)'	'Fatty acid activation'
'A:FACOAL202_6'	'fatty-acid--CoA ligase (eicosadienoate, C20:2 n-6), hepatocyte'	'Fatty Acid Synthesis'
'A:FACOAL203n6'	'fatty-acid--CoA ligase (eicosatrienoate, C20:3 n-6), hepatocyte'	'Fatty Acid Synthesis'
'A:FACOAL204n6'	'fatty-acid--CoA ligase (eicosatetraenoate, C20:4 n-6)'	'Fatty Acid Synthesis'
'A:FACOAL220'	'fatty-acid--CoA ligase (docosanoate, C22:0)'	'Fatty Acid Metabolism'
'A:FACOAL221n9'	'fatty-acid--CoA ligase (docosenoate, C22:1 n-9)'	'Fatty Acid Synthesis'
'A:FACOAL224n6'	'fatty-acid--CoA ligase (ocosatetraenoate, C22:4 n-6)'	'Fatty Acid Synthesis'
'A:FACOAL225n3'	'fatty-acid--CoA ligase (docosapentaenoate, C22:5 n-3)'	'Fatty Acid Synthesis'
'A:FACOAL226n3'	'fatty-acid--CoA ligase (docosahexaenoate, C22:6 n-3)'	'Fatty acid activation'
'A:FACOAavg_Hsa_Adp'	'Average fatty acyl-coa, human adipocyte'	'Fatty Acid Biosynthesis'
'A:FAEL202n6'	'fatty-acyl-CoA elongation (n-C20:2CoA, n6)'	'Fatty acid elongation'
'A:FAEL203n6'	'fatty-acyl-CoA elongation (n-C20:3CoA, n6)'	'Fatty Acid Synthesis'
'A:FAEL204n3'	'fatty-acyl-CoA elongation (C20:4CoA, n3)'	'Fatty Acid Synthesis'
'A:FAEL224n6'	'fatty-acyl-CoA elongation (C22:4CoA, n6)'	'Fatty Acid Synthesis'
'A:FAEL225n3'	'fatty-acyl-CoA elongation (C22:5CoA, n3)'	'Fatty Acid Synthesis'
'A:FAOXC141n5m'	'Beta oxidation of fatty acid'	'Fatty acid oxidation'
'A:FAOXC161n7m'	'Beta oxidation of fatty acid'	'Fatty acid oxidation'
'A:FAOXC161n9m'	'Beta oxidation of fatty acid'	'Fatty acid oxidation'
'A:FAOXC181n5m'	'Beta oxidation of fatty acid'	'Fatty acid oxidation'
'A:FAOXC181n7m'	'Beta oxidation of fatty acid'	'Fatty acid oxidation'
'A:FAOXC181n9m'	'Beta oxidation of fatty acid'	'Fatty acid oxidation'
'A:FAOXC201n11m'	'Beta oxidation of fatty acid'	'Fatty acid oxidation'
'A:FAOXC202n6m'	'Beta oxidation of fatty acid'	'Fatty acid oxidation'
'A:FAOXC221n9m'	'Beta oxidation of fatty acid'	'Fatty acid oxidation'
'A:FAS100'	'fatty acid synthase (n-C10:0)'	'Fatty acid activation'
'A:FAS120'	'fatty acid synthase (n-C12:0)'	'Fatty Acid Biosynthesis'
'A:FAS140'	'fatty acid synthase (n-C14:0)'	'Fatty Acid Biosynthesis'
'A:FAS150'	'fatty acid synthase (C15:0), cytosol'	'Fatty acid activation'
'A:FAS160'	'fatty acid synthase (n-C16:0)'	'Fatty Acid Biosynthesis'
'A:FAS170'	'fatty acid synthase (C17:0), cytosol'	'Fatty acid activation'
'A:FAS180'	'fatty acid synthase (n-C18:0)'	'Fatty acid elongation'
'A:FAS200'	'fatty acid synthase (n-C20:0)'	'Fatty acid activation'
'A:FAS220'	'fatty acid synthase (n-C22:0)'	'Fatty acid elongation'
'A:FAS40'	'fatty acid synthase (n-C6:0)'	'Fatty acid elongation'
'A:FAS60'	'fatty acid synthase (n-C6:0)'	'Fatty acid elongation'
'A:FAS80'	'fatty acid synthase (n-C8:0)'	'Fatty acid elongation'
'A:FAVGPA_Hsa_Adp'	'Average fatty acid pseudoabstractase'	'Triglycerol Degradation'
'A:FBA'	'fructose-bisphosphate aldolase'	'Glycolysis/Gluconeogenesis'
'A:FBP'	'fructose-bisphosphatase'	'Glycolysis/Gluconeogenesis'
'A:FBP26'	'Fructose-2,6-bisphosphate 2-phosphatase'	'Fructose and Mannose Metabolism'
'A:FMETDH'	'formyltetrahydrofolate dehydrogenase'	'Folate Metabolism'
'A:FORter'	'formate transport via diffusion'	'Transport, Endoplasmic Reticular'
'A:FRDPter'	'Farnesyl diphosphate transport'	'Cholesterol Biosynthesis'
'A:FTHFLr'	'formate-tetrahydrofolate ligase'	'Folate Metabolism'
'A:FUM'	'fumarase'	'Citrate Cycle (TCA)'
'A:FUMm'	'fumarase, mitochondrial'	'Citrate Cycle (TCA)'
'A:FUMtm'	'fumarate transport, mitochondrial'	'Transport, Mitochondrial'
'A:G3PD1'	'glycerol-3-phosphate dehydrogenase (NAD)'	'Glycerophospholipid Metabolism'
'A:G3PDcm'	'glycerol-3-phosphate dehydrogenase (FAD), mitochondrial'	'Glycerophospholipid Metabolism'
'A:G5SADs'	'L-glutamate 5-semialdehyde dehydratase (spontaneous)'	'Proline Metabolism'
'A:G5SADsm'	'L-glutamate 5-semialdehyde dehydratase (spontaneous) mitochondrial'	'Proline Biosynthesis'
'A:G5SDm'	'glutamate-5-semialdehyde dehydrogenase, mitochondrial'	'Arginine and Proline Metabolism'
'A:G6PASEer'	'glucose-6-phosphatase'	'Pentose Phosphate Pathway'
'A:G6PDH2er'	'glucose 6-phosphate dehydrogenase, endoplasmic reticulum'	'Pentose Phosphate Pathway'
'A:G6Pter'	'glucose 6-phosphate endoplasmic reticular transport via diffusion'	'Transport, Endoplasmic Reticular'
'A:GACm'	'glutamate aspartate carrier, cytosolic/mitochondrial'	'Transport, Mitochondrial'
'A:GALU'	'UTP-glucose-1-phosphate uridylyltransferase'	'Glycogen Metabolism'
'A:GAPD'	'glyceraldehyde-3-phosphate dehydrogenase (NAD)'	'Glycolysis/Gluconeogenesis'
'A:GARFTi'	'phosphoribosylglycinamide formyltransferase, irreversible'	'Nucleotide Metabolism'
'A:GAT_Hsa_Adp'	'glycerol 3-phosphate acyltransferase, adipocyte specific'	'Phospholipid Metabolism'
'A:GHMT'	'glycine hydroxymethyltransferase'	'Serine metabolism'
'A:GK1'	'guanylate kinase (GMP:ATP)'	'Nucleotide Metabolism'
'A:GL3Ptrm'	'glycerol-3-phosphate transport, mitochondrial'	'Transport, Mitochondrial'
'A:GLCP'	'glycogen phosphorylase'	'Glycogen Metabolism'
'A:GLCter'	'glucose transport, endoplasmic reticulum'	'Transport, Endoplasmic Reticular'
'A:GLNS'	'glutamine synthetase'	'Glutamine Metabolism'
'A:GLNt4rb'	'L-glutamine reversible transport via sodium symport, blood'	'Transport, Extracellular'
'A:GLNtrm'	'Glutamine transport, proton coupled, mitochondria'	'Transport, Mitochondrial'
'A:GLU5Km'	'glutamate 5-kinase, mitochondrial'	'Arginine and Proline Metabolism'
'A:GLUDxm'	'glutamate dehydrogenase (NAD), mitochondrial'	'Glutamate Metabolism'
'A:GLUDym'	'glutamate dehydrogenase (NADP), mitochondrial'	'Glutamate Metabolism'
'A:GLUNm'	'glutaminase, mitochondrial'	'Glutamate Metabolism'
'A:GLUPRT'	'glutamine phosphoribosyldiphosphate amidotransferase'	'Purine and Pyrimidine Biosynthesis'
'A:GLUSAtm'	'L-Glutamate 5-semialdehyde transport, mitochondrial'	'Proline Biosynthesis'
'A:GLUt2m'	'L-glutamate reversible transport via proton symport, mitochondrial'	'Transport, Mitochondrial'
'A:GLUt4b'	'L-glutamate:Na+ symporter, blood'	'Transport, Extracellular'
'A:GLYCt5b'	'glycerol transport in/out via diffusion reversible'	'Transport, Extracellular'
'A:GLYGS'	'glycogen synthase (UDPGlc)'	'Glycogen Metabolism'
'A:GLYK'	'glycerol kinase'	'Glycerophospholipid Metabolism'
'A:GLYt4rb'	'glycine reversible transport via sodium symport, blood'	'Transport, Extracellular'
'A:GMPS2'	'GMP synthase (glutamine-hydrolysing)'	'Nucleotide Metabolism'
'A:GRTT'	'geranyltranstransferase'	'Cholesterol Biosynthesis'
'A:GUACYC'	'guanylate cyclase'	'Nucleotide Metabolism'
'A:H2Ot5b'	'H2O transport via diffusion'	'Transport, Extracellular'
'A:H2Oter'	'H2O endoplasmic reticulum transport'	'Transport, Endoplasmic Reticular'
'A:HCO3E'	'carbonate dehydratase (HCO3 equilibration reaction)'	'Other'
'A:HCO3Em'	'HCO3 equilibration reaction, mitochondrial'	'Central Metabolism'
'A:HCO3_NAtb'	'bicarbonate transport (Na/HCO3 cotransport), blood'	'Transport, Extracellular'
'A:HDCAtb'	'hexadecanoate (C16:0) transport'	'Transport, Extracellular'
'A:HDCEA7tb'	'hexadecenoate (C16:1, n-7) transport'	'Transport, Extracellular'
'A:HEX1'	'hexokinase (D-glucose:ATP)'	'Glycolysis/Gluconeogenesis'
'A:HISt4b'	'L-histidine transport in via sodium symport, blood'	'Transport, Extracellular'
'A:HMGCOAR'	'Hydroxymethylglutaryl CoA reductase'	'Cholesterol Biosynthesis'
'A:HMGCOASi'	'Hydroxymethylglutaryl CoA synthase'	'Cholesterol Metabolism'
'A:HMGCOAtm'	'Hydroxymethylglutaryl-CoA reversible mitochondrial transport'	'Transport, Mitochondrial'
'A:HMGLm'	'hydroxymethylglutaryl-CoA lyase, mitochondrial'	'Cholesterol Metabolism'
'A:HPDCAtb'	'fatty acid transport via diffusion, blood'	'Transport, Extracellular'
'A:HPDCEA8tb'	'heptadecenoate (C17:1, n-8) transport'	'Transport, Extracellular'
'A:ICDHxm'	'Isocitrate dehydrogenase (NAD+)'	'Citrate Cycle (TCA)'
'A:ICDHy'	'isocitrate dehydrogenase (NADP)'	'Citrate Cycle (TCA)'
'A:ICDHym'	'Isocitrate dehydrogenase (NADP+)'	'Citrate Cycle (TCA)'
'A:IMPC'	'IMP cyclohydrolase'	'Nucleotide Metabolism'
'A:IMPD'	'IMP dehydrogenase'	'Nucleotide Metabolism'
'A:IPDDIp'	'isopentenyl-diphosphate D-isomerase, peroxisomal'	'Cholesterol Metabolism'
'A:IPDPtp'	'isopentenyl diphosphate transport, peroxisome'	'Transport, Peroxisomal'
'A:L-LACt2b'	'L-lactate reversible transport via proton symport'	'Transport, Extracellular'
'A:LDH_L'	'L-lactate dehydrogenase'	'Glycolysis/Gluconeogenesis'
'A:LEUTAm'	'leucine transaminase, mitochondrial'	'Valine, Leucine, and Isoleucine Metabolism'
'A:LEUtb'	'L-leucine transport via diffusion, blood'	'Transport, Extracellular'
'A:LEUtm'	'Leucine transport, Homo Sapiens mitochondria'	'Transport, Mitochondrial'
'A:LNS14DMer'	'cytochrome P450 lanosterol 14-alpha-demethylase'	'Cholesterol Biosynthesis'
'A:LNSTLSer'	'lanosterol synthase, endoplasmic reticulum'	'Cholesterol Metabolism'
'A:LSTO1er'	'Lathosterol oxidase'	'Cholesterol Biosynthesis'
'A:LYStb'	'L-lysine transport via diffusion, blood'	'Transport, Extracellular'
'A:MAGH_Hsa_Adp'	'monoacylglycerol hydrolase, human adipocyte'	'Triglycerol Degradation'
'A:MALAKGtm'	'malate-alphaketoglutarate transporter'	'Transport, Mitochondrial'
'A:MALOAtm'	'malate oxaloacetate shuttle, mitochondrial'	'Transport, Mitochondrial'
'A:MALtm'	'malate transport, mitochondrial'	'Transport, Mitochondrial'
'A:MCCCm'	'methylcrotonoyl-CoA carboxylase, mitochondrial'	'Valine, Leucine, and Isoleucine Degradation'
'A:MDH'	'malate dehydrogenase'	'Citrate Cycle (TCA)'
'A:MDHm'	'malate dehydrogenase, mitochondrial'	'Citrate Cycle (TCA)'
'A:ME1m'	'malic enzyme (NAD), mitochondrial'	'Pyruvate Metabolism'
'A:ME2r'	'malic enzyme (NADP)'	'Pyruvate Metabolism'
'A:ME2rm'	'malic enzyme (NADP)'	'Pyruvate Metabolism'
'A:METt4rb'	'L-methionine transport in via sodium symport, blood'	'Transport, Extracellular'
'A:MEVK1p'	'mevalonate kinase (atp)'	'Cholesterol Metabolism'
'A:MEVtp'	'mevalonate transport, peroxisome'	'Transport, Peroxisomal'
'A:MGCHm'	'methylglutaconyl-CoA hydratase'	'Valine, Leucine, and Isoleucine Degradation'
'A:MI1PP'	'myo-inositol 1-phosphatase'	'Inositol Phosphate Metabolism'
'A:MI1PS'	'myo-Inositol-1-phosphate synthase'	'Inositol Phosphate Metabolism'
'A:MLTHFtm'	'5,10-Methylenetetrahydrofolate transport, diffusion, mitochondrial'	'Transport, Mitochondrial'
'A:MMEm'	'methylmalonyl-CoA epimerase, mitochondrial'	'Valine, Leucine, and Isoleucine Degradation'
'A:MMMrm'	'methylmalonyl-CoA mutase'	'Valine, Leucine, and Isoleucine Degradation'
'A:MOBD1m'	'3-Methyl-2-oxobutanoate dehydrogenase, mitochondrial'	'Valine, Leucine, and Isoleucine Degradation'
'A:MTHFC'	'methenyltetrahydrofolate cyclohydrolase'	'Folate Metabolism'
'A:MTHFD'	'methylenetetrahydrofolate dehydrogenase (NADP)'	'Folate Metabolism'
'A:MTHFD2m'	'methylenetetrahydrofolate dehydrogenase (NAD), mitochondrial'	''
'A:MTHFDm'	'methylenetetrahydrofolate dehydrogenase (NADP), mitochondrial'	''
'A:NADH4-u10m'	'NADH dehydrogenase, mitochondrial'	'Oxidative Phosphorylation'
'A:NAt7b'	'sodium transport in/out via proton antiport (one H+), blood'	'Transport, Extracellular'
'A:NDP6'	'nucleoside-diphosphatase (dCDP)'	'Nucleotide Metabolism'
'A:NDP8'	'nucleoside-diphosphatase (dUDP)'	'Nucleotide Metabolism'
'A:NDPK1'	'nucleoside-diphosphate kinase (ATP:GDP)'	'Nucleotide Metabolism'
'A:NDPK1m'	'nucleoside-diphosphate kinase (ATP:GDP)'	'Nucleotide Metabolism'
'A:NDPK2'	'nucleoside-diphosphate kinase (ATP:UDP)'	'Nucleotide Metabolism'
'A:NDPK3'	'nucleoside-diphosphate kinase (ATP:CDP)'	'Nucleotide Metabolism'
'A:NDPK3m'	'nucleoside-diphosphate kinase (ATP:CDP), mitochondrial'	'Nucleotide Metabolism'
'A:NDPK4'	'nucleoside-diphosphate kinase (ATP:dTDP)'	'Nucleotide Metabolism'
'A:NDPK5'	'nucleoside-diphosphate kinase (ATP:dGDP)'	'Nucleotide Metabolism'
'A:NDPK7'	'nucleoside-diphosphate kinase (ATP:dCDP)'	'Nucleotide Metabolism'
'A:NDPK8'	'nucleoside-diphosphate kinase (ATP:dADP)'	'Nucleotide Metabolism'
'A:NH4tb'	'ammonium transport via diffusion'	'Transport, Extracellular'
'A:NH4tm'	'NH3 mitochondrial transport'	'Transport, Mitochondrial'
'A:NTD7'	'5''-nucleotidase (AMP)'	'Nucleotide Metabolism'
'A:NTPP6m'	'Nucleoside triphosphate pyrophosphorylase (atp)'	'Nucleotide Metabolism'
'A:O2tb'	'O2 transport in via diffusion'	'Transport, Extracellular'
'A:O2ter'	'O2 endoplamic reticulum transport'	'Transport, Endoplasmic Reticular'
'A:O2trm'	'O2 transport (diffusion)'	'Transport, Mitochondrial'
'A:OCDCAtb'	'Octadecanoate (n-C18:0) transport in via uniport'	'Transport, Extracellular'
'A:OCDCEA9tb'	'octadecenoate (C18:1, n-9)transport'	'Transport, Extracellular'
'A:OCDCTRA3tb'	'Octadecatrienoate (C18:3, n-3) transport'	'Transport, Extracellular'
'A:OCDDEA6tb'	'Octadecadienoate (C18:2, n-6) transport'	'Transport, Extracellular'
'A:OCOAT1rm'	'3-oxoacid CoA-transferase'	'Valine, Leucine, and Isoleucine Degradation'
'A:OMPDC'	'orotidine-5''-phosphate decarboxylase'	'Nucleotide Metabolism'
'A:ORPT'	'orotate phosphoribosyltransferase'	'Nucleotide Metabolism'
'A:P5CDm'	'1-pyrroline-5-carboxylate dehydrogenase, mitochondrial'	'Arginine and Proline Metabolism'
'A:P5CRx'	'pyrroline-5-carboxylate reductase'	'Proline Metabolism'
'A:P5CRy'	'pyrroline-5-carboxylate reductase'	'Amino Acid Metabolism'
'A:PAtm_Hsa_Adp'	'phosphatidate reversible transport, mitochondrial, adipocyte'	'Transport, Peroxisomal'
'A:PCm'	'pyruvate carboxylase, mitochondrial'	'Pyruvate Metabolism'
'A:PDE1'	'3'',5''-cyclic-nucleotide phosphodiesterase'	'Nucleotide Metabolism'
'A:PDE4'	'3'',5''-cyclic-nucleotide phosphodiesterase'	'Nucleotide Metabolism'
'A:PDHm'	'pyruvate dehydrogenase, mitochondrial'	'Citrate Cycle (TCA)'
'A:PFK'	'phosphofructokinase'	'Glycolysis/Gluconeogenesis'
'A:PFK26'	'6-phosphofructo-2-kinase'	'Fructose and Mannose Metabolism'
'A:PGCDr'	'phosphoglycerate dehydrogenase'	'Amino Acid Metabolism'
'A:PGDH'	'phosphogluconate dehydrogenase'	'Pentose Phosphate Pathway'
'A:PGI'	'glucose-6-phosphate isomerase'	'Glycolysis/Gluconeogenesis'
'A:PGK'	'phosphoglycerate kinase'	'Glycolysis/Gluconeogenesis'
'A:PGLer'	'6-phosphogluconolactonase, endoplasmic reticulum'	'Pentose Phosphate Pathway'
'A:PGM'	'phosphoglycerate mutase'	'Glycolysis/Gluconeogenesis'
'A:PGMT'	'phosphoglucomutase'	'Glycogen Metabolism'
'A:PGPPAm_Hsa_Adp'	'phosphatidylglycerol phosphate phosphatase A, mitochondrial, human adipocyte'	'Phospholipid Metabolism'
'A:PHE4MO'	'phenylalanine 4-monooxygenase'	'Phenylalanine, Tyrosine, and Tryptophan Biosynthesis'
'A:PINOS_Hsa_Adp'	'phosphatidylinositol synthase, human adipocyte'	'Phospholipid Metabolism'
'A:PIt2p'	'phosphate peroxisomal transport via proton symport'	'Transport, Peroxisomal'
'A:PIt6b'	'phosphate transport in/out via proton symporter'	'Transport, Extracellular'
'A:PIter'	'phosphate transporter, endoplasmic reticulum'	'Transport, Endoplasmic Reticular'
'A:PItm'	'phosphate transporter, mitochondrial'	'Transport, Mitochondrial'
'A:PMEVKrp'	'phosphomevalonate kinase, reversible, peroxisome'	'Cholesterol Metabolism'
'A:PPA'	'inorganic diphosphatase'	'Other'
'A:PPAer'	'inorganic diphosphatase, endoplasmic reticulum'	'Other'
'A:PPAm'	'inorganic pyrophosphatase'	'Oxidative Phosphorylation'
'A:PPCKG'	'phosphoenolpyruvate carboxykinase (GTP)'	'Pyruvate Metabolism'
'A:PPCOACrm'	'Propionyl-CoA carboxylase, mitochondrial'	'Phospholipid Metabolism'
'A:PRAGS'	'phosphoribosylglycinamide synthetase'	'Nucleotide Metabolism'
'A:PRAIS'	'phosphoribosylaminoimidazole synthetase'	'Nucleotide Metabolism'
'A:PRASCS'	'phosphoribosylaminoimidazolesuccinocarboxamide synthase'	'Nucleotide Metabolism'
'A:PRFGS'	'phosphoribosylformylglycinamidine synthase'	'Nucleotide Metabolism'
'A:PROt4rb'	'Na+/Proline-L symporter, blood'	'Transport, Extracellular'
'A:PRPPS'	'phosphoribosylpyrophosphate synthetase'	'Nucleotide Metabolism'
'A:PSERD_Hsa_Adp'	'phosphatidylserine decarboxylase, human adipocyte'	'Phospholipid Metabolism'
'A:PSERTr'	'3-phosphoserine aminotransferase'	'Glycine, Serine, and Threonine Metabolism'
'A:PSP_L'	'phosphoserine phosphatase (L-serine)'	'Glycine, Serine, and Threonine Metabolism'
'A:PTDCAtb'	'fatty acid transport via diffusion'	'Transport, Extracellular'
'A:PTDSS1_Hsa_Adp'	'Phosphatidylserine synthase 1, human adipocyte'	'Phospholipid Metabolism'
'A:PYK'	'pyruvate kinase'	'Glycolysis/Gluconeogenesis'
'A:PYRtim'	'pyruvate transport, mitochondrial'	'Pyruvate Metabolism'
'A:RNDR1'	'ribonucleoside-diphosphate reductase (ADP)'	'Nucleotide Metabolism'
'A:RNDR2'	'ribonucleoside-diphosphate reductase (GDP)'	'Nucleotide Metabolism'
'A:RNDR3'	'ribonucleoside-diphosphate reductase (CDP)'	'Nucleotide Metabolism'
'A:RNDR4'	'ribonucleoside-diphosphate reductase (UDP)'	'Nucleotide Metabolism'
'A:RPE'	'ribulose 5-phosphate 3-epimerase'	'Pentose Phosphate Pathway'
'A:RPI'	'ribose-5-phosphate isomerase'	'Pentose Phosphate Pathway'
'A:SERPT'	'serine C-palmitoyltransferase'	'Sphingolipid Metabolism'
'A:SERt4rb'	'L-serine via sodium symport, blood'	'Transport, Extracellular'
'A:SQLEer'	'Squalene epoxidase, endoplasmic reticular'	'Cholesterol Metabolism'
'A:SQLSer'	'Squalene synthase, endoplasmic reticulum'	'Cholesterol Metabolism'
'A:STRR3er'	'delta24-sterol reductase'	'Cholesterol Metabolism'
'A:SUCD1m-ubq10'	'succinate dehydrogenase'	'Citrate Cycle (TCA)'
'A:SUCD3m-ubq10'	'succinate dehydrogenase cytochrome b'	'Oxidative Phosphorylation'
'A:SUCOASAm'	'Succinate--CoA ligase (ADP-forming)'	'Citrate Cycle (TCA)'
'A:SUCOASGm'	'Succinate--CoA ligase (GDP-forming)'	'Citrate Cycle (TCA)'
'A:TAL'	'transaldolase'	'Pentose Phosphate Pathway'
'A:THD1im'	'NAD(P) transhydrogenase'	'NAD Metabolism'
'A:THRt4rb'	'L-threonine via sodium symport, blood'	'Transport, Extracellular'
'A:TKT1'	'transketolase'	'Pentose Phosphate Pathway'
'A:TKT2'	'transketolase'	'Pentose Phosphate Pathway'
'A:TMDSr'	'thymidylate synthase'	'Nucleotide Metabolism'
'A:TPI'	'triose-phosphate isomerase'	'Glycolysis/Gluconeogenesis'
'A:TRDRr'	'thioredoxin reductase (NADPH)'	'Tyrosine metabolism'
'A:TRIGH_Hsa_Adp'	'triacylglycerol hydrolase, human myocyte'	'Triglycerol Degradation'
'A:TRIGS_Hsa_Adp'	'triglycerol synthesis, endoplasmic reticulum, adipocyte'	'Triacylglycerol Synthesis'
'A:TRPtb'	'L-tryptophan transport, blood'	'Transport, Extracellular'
'A:TTDCAtb'	'Tetradecanoate (n-C14:0) transport in via uniport'	'Transport, Extracellular'
'A:UMPK'	'UMP kinase'	'Nucleotides'
'A:URIDK3'	'uridylate kinase (dUMP)'	'Nucleotide Metabolism'
'H:34HPPt2m'	'3-(4-hydroxyphenyl)pyruvate mitochondrial transport via proton symport'	'Tyrosine metabolism'
'H:3DSPHR'	'3-Dehydrosphinganine reductase'	'Sphingolipid Metabolism'
'H:3SALAASPm'	'cysteinesulfinate-aspartate mitochondrial shuttle'	'Transport, Mitochondrial'
'H:3SALAASPtim'	'cysteinesulfinate-aspartate mitochondrial shuttle'	'Transport, Mitochondrial'
'H:6PGCter'	'6-Phospho-D-gluconate transport in/out via proton symport'	'Transport, Endoplasmic Reticular'
'H:AASAD3m'	'L-aminoadipate-semialdehyde dehydrogenase (NADH), mitochondrial'	'Lysine Degradation'
'H:ACACT1r'	'acetyl-CoA C-acetyltransferase'	'Valine, Leucine, and Isoleucine Degradation'
'H:ACACT1rm'	'acetyl-CoA C-acetyltransferase, mitochondrial'	'Valine, Leucine, and Isoleucine Degradation'
'H:ACACt2b'	'acetoacetate transport via proton symport, blood'	'Transport, Extracellular'
'H:ACACt2m'	'acetoacetate transport via proton symport, mitochondrial'	'Transport, Mitochondrial'
'H:ACAT_Hsa_Hep'	'acyl-coA cholesterol acyltransferase, Hepatocyte'	'Cholesterol Metabolism'
'H:ACCOAC'	'acetyl-CoA carboxylase'	'Fatty Acid Biosynthesis'
'H:ACOAH'	'acetyl-CoA hydrolase'	'Pyruvate Metabolism'
'H:ACOAHm'	'acetyl-CoA hydrolase, mitochondrial'	'Pyruvate Metabolism'
'H:ACONT'	'aconitase'	'Citric Acid Cycle'
'H:ACONTm'	'Aconitate hydratase'	'Citrate Cycle (TCA)'
'H:ACSm'	'acetyl-CoA synthetase'	'Pyruvate Metabolism'
'H:ACt2m'	'acetate mitochondrial transport via proton symport'	'Transport, Mitochondrial'
'H:ACt6bl'	'acetate transport in/out via proton symport'	'Transport, Extracellular'
'H:ADK1'	'adenylate kinase'	'Purine Metabolism'
'H:ADK1m'	'adenylate kinase, mitochondrial'	'Nucleotides'
'H:ADNCYC'	'adenylate cyclase'	'Nucleotides'
'H:ADNK1'	'adenosine kinase'	'Purine Metabolism'
'H:ADRNtb'	'fatty acid transport via diffusion, blood'	'Transport, Extracellular'
'H:ADSL1r'	'adenylsuccinate lyase'	'Purine Metabolism'
'H:ADSL2r'	'adenylosuccinate lyase'	'Purine Metabolism'
'H:ADSS'	'adenylosuccinate synthetase'	'Purine Metabolism'
'H:AGAT_Hsa_Hep'	'1-Acyl-glycerol-3-phosphate acyltransferase, hepatocyte specific'	'Phospholipid Biosynthesis'
'H:AHC'	'adenosylhomocysteinase'	'Methionine Metabolism'
'H:AICART'	'phosphoribosylaminoimidazolecarboxamide formyltransferase'	'Purine Metabolism'
'H:AIRCr'	'phosphoribosylaminoimidazole carboxylase'	'Purine Metabolism'
'H:AKBDHm'	'alphaketobutyrate dehydrogenase (mitochondrial)'	'Cysteine Metabolism'
'H:AKBtm'	'alphaketobutyrate transport (mitochondrial)'	'Transport, Mitochondrial'
'H:AKGD2m'	'2-Oxoglutarate dehydrogenase complex, mitochondrial'	'Lysine Degradation'
'H:ALAt4rb'	'Alanine-Sodium symporter, blood'	'Transport, Extracellular'
'H:ALDD2x'	'aldehyde dehydrogenase (acetaldehyde, NAD)'	'Pyruvate Metabolism'
'H:ARGN'	'arginase'	'Urea Cycle'
'H:ARGSL'	'argininosuccinate lyase'	'Urea Cycle'
'H:ARGSS'	'argininosuccinate synthase'	'Urea Cycle'
'H:ARGtrb'	'Arginine transport, blood'	'Transport, Extracellular'
'H:ASNt4rb'	'L-asparagine transport in via sodium symport, blood'	'Transport, Extracellular'
'H:ASPCTr'	'aspartate carbamoyltransferase (reversible)'	'Pyrimidine Biosynthesis'
'H:ASPTA1'	'aspartate transaminase'	'Alanine and Aspartate Metabolism'
'H:ASPTA1m'	'aspartate transaminase, mitochondrial'	'Alanine and Aspartate Metabolism'
'H:ASPTA3'	'aspartate transaminase'	'Cysteine Metabolism'
'H:ASPTA5m'	'aspartate transaminase, mitochondrial'	'Tyrosine metabolism'
'H:ASPt4rb'	'L-aspartate transport, blood'	'Transport, Extracellular'
'H:ATP/ADPtm'	'ATP/ADP transport, mitochondrial'	'Transport, Mitochondrial'
'H:ATP/ADPtp'	'ATP/ADP transport, peroxisome'	'Transport, Peroxisomal'
'H:ATPM'	'ATP maintenance requirment'	'Other'
'H:ATPS4m'	'ATP synthase, mitochondrial'	'Oxidative Phosphorylation'
'H:ATPSb'	'ATPase, cytosolic'	'Other'
'H:BDHm'	'(R)-3-Hydroxybutanoate:NAD+ oxidoreductase'	'Ketone Body Synthesis'
'H:C14STRer'	'C-14 sterol reductase, endoplasmic reticulum'	'Cholesterol Biosynthesis'
'H:C3STDH1yer'	'C-3 sterol dehydrogenase NADPH, (4-methylzymosterol)'	'Cholesterol Biosynthesis'
'H:C3STKR2er'	'C-3 sterol keto reductase (zymosterol), endoplasmic reticulum'	'Cholesterol Biosynthesis'
'H:C4STMO1er'	'C-4 sterol methyl oxidase (4,4-dimethylzymosterol), endoplasmic reticulum'	'Cholesterol Biosynthesis'
'H:C4STMO2xer'	'C-4 methyl sterol oxidase NADH'	'Cholesterol Biosynthesis'
'H:C4STMO2yer'	'C-4 methyl sterol oxidase NADPH'	'Cholesterol Biosynthesis'
'H:CAT'	'catalase'	'Other'
'H:CATm'	'catalase, mitochondrial'	'Other'
'H:CATp'	'catalase'	'Other'
'H:CBPS'	'carbamoyl-phosphate synthase (glutamine-hydrolysing)'	'Pyrimidine Biosynthesis'
'H:CBPSAm'	'carbamoyl-phosphate synthase (ammonia)'	'Glutamate Metabolism'
'H:CDO'	'cysteine dioxygenase'	'Cysteine Metabolism'
'H:CDPDGPm_Hsa_Hep'	'CDP-diacylglycerol--serine O-phosphatidyltransferae, mitochondrial, human hepatocyte'	'Phospholipid Biosynthesis'
'H:CERPT_Hsa_Hep'	'Ceramide cholinephosphotransferase, hepatocyte'	'Sphingolipid Metabolism'
'H:CERS_Hsa_Hep'	'Ceramide synthase, hepatocyte'	'Sphingolipid Metabolism'
'H:CHLPCTD'	'choline phosphate cytididyltransferase'	'Fatty Acid Synthesis'
'H:CHOLK'	'Choline kinase'	'Glycerophospholipid Metabolism'
'H:CHOLSE_Hsa_Hep'	'cholesterol esterase, hepatocyte'	'Sterol Biosynthesis'
'H:CHSTEROLter'	'Cholesterol transport, endoplasmic reticulum'	'Cholesterol Biosynthesis'
'H:CHSTNIer'	'cholestenol delta-isomerase'	'Cholesterol Biosynthesis'
'H:CITL2'	'Citrate lyase (ATP-requiring)'	'Citric Acid Cycle'
'H:CITMALtm'	'citrate transport, mitochondrial'	'Transport, Mitochondrial'
'H:CLPNtm_Hsa_Hep'	'cardiolipin reversible transport, mitochondria, hepatocyte'	'Transport, Mitochondrial'
'H:CLSm_Hsa_Hep'	'cardiolipin synthase, hepatocyte'	'Glycerophospholipid Metabolism'
'H:CO2tb'	'CO2 transport out via diffusion'	'Transport, Extracellular'
'H:CO2ter'	'CO2 transport, endoplasmic reticulum'	'Transport, Endoplasmic Reticular'
'H:CO2tm'	'CO2 transport (diffusion), mitochondrial'	'Transport, Mitochondrial'
'H:CO2tp'	'CO2 peroxisomal transport'	'Transport, Peroxisomal'
'H:CRNDDT'	'carnitine dodecanoyltransferase (C12:0Crn)'	'Carnitine Shuttle'
'H:CRNDDm'	'carnitine dodecanoyltransferase (C12:0Crn), mitochondria'	'Carnitine Shuttle'
'H:CRNDSH3'	'carnitine docosahexaenoyltransferase (C22:6Crn, n3)'	'Carnitine Shuttle'
'H:CRNDSH3m'	'carnitine docosahexaenoyltransferase (C22:6Crn, n3), mitochondrial'	'Carnitine Shuttle'
'H:CRNDSH3tm'	'docosahexaenoyl carnitine transport (C22:6Crn, n3)'	'Carnitine Shuttle'
'H:CRNDSP3'	'carnitine docosapentaenoyltransferase (C22:5Crn, n3)'	'Carnitine Shuttle'
'H:CRNDSP3m'	'carnitine docosapentaenoyltransferase (C22:5Crn, n3), mitochondrial'	'Carnitine Shuttle'
'H:CRNDSP3tm'	'docosapentaenoyl carnitine transport (C22:5Crn, n3)'	'Carnitine Shuttle'
'H:CRNDSP6'	'carnitine docosapentaenoyltransferase (C22:5Crn, n6)'	'Carnitine Shuttle'
'H:CRNDSP6m'	'carnitine docosapentaenoyltransferase (C22:5Crn, n6), mitochondrial'	'Carnitine Shuttle'
'H:CRNDSP6tm'	'docosapentaenoyl carnitine transport (C22:5Crn, n6)'	'Carnitine Shuttle'
'H:CRNDTtm'	'dodecanoyl carnitine transport (C12:0Crn)'	'Carnitine Shuttle'
'H:CRNES9'	'carnitine eicosenoyltransferase (C20:1Crn, n9)'	'Carnitine Shuttle'
'H:CRNES9m'	'carnitine eicosenoyltransferase (C20:1Crn, n9), mitochondrial'	'Carnitine Shuttle'
'H:CRNES9tm'	'eicosenoyl carnitine transport (C20:1Crn, n9)'	'Carnitine Shuttle'
'H:CRNESP3'	'carnitine eicosatetraenoyltransferase (C20:5Crn, n3)'	'Carnitine Shuttle'
'H:CRNESP3m'	'carnitine eicosatetraenoyltransferase (C20:5Crn, n3), mitochondrial'	'Carnitine Shuttle'
'H:CRNESP3tm'	'eicosatetraenoyl carnitine transport (C20:5Crn, n3)'	'Carnitine Shuttle'
'H:CRNESR6'	'carnitine eicosatetraenoyltransferase (C20:4Crn, n6)'	'Carnitine Shuttle'
'H:CRNESR6m'	'carnitine eicosatetraenoyltransferase (C20:4Crn, n6), mitochondrial'	'Carnitine Shuttle'
'H:CRNESR6tm'	'eicosatetraenoyl carnitine transport (C20:4Crn, n6)'	'Carnitine Shuttle'
'H:CRNEST6'	'carnitine eicosatrienoyltransferase (C20:3Crn, n6)'	'Carnitine Shuttle'
'H:CRNEST6m'	'carnitine eicosatrienoyltransferase (C20:3Crn, n6), mitochondrial'	'Carnitine Shuttle'
'H:CRNEST6tm'	'eicosatrienoyl carnitine transport (C20:3Crn, n6)'	'Carnitine Shuttle'
'H:CRNEST9'	'carnitine eicosatrienoyltransferase (C20:3Crn, n9)'	'Carnitine Shuttle'
'H:CRNEST9m'	'carnitine eicosatrienoyltransferase (C20:3Crn, n9), mitochondrial'	'Carnitine Shuttle'
'H:CRNEST9tm'	'eicosatrienoyl carnitine transport (C20:3Crn, n9)'	'Carnitine Shuttle'
'H:CRNET'	'carnitine eicosanoyltransferase (C20:0Crn)'	'Carnitine Shuttle'
'H:CRNETm'	'carnitine eicosanoyltransferase (C20:0Crn), mitochondria'	'Carnitine Shuttle'
'H:CRNETtm'	'eicosanoyl carnitine transport (C20:0Crn)'	'Carnitine Shuttle'
'H:CRNHD7'	'carnitine hexadecenoyltransferase (C16:1Crn, n7)'	'Carnitine Shuttle'
'H:CRNHD7m'	'carnitine hexadecenoyltransferase (C16:1Crn, n7), mitochondrial'	'Carnitine Shuttle'
'H:CRNHD7tm'	'hexadecenoyl carnitine transprot (C16:1Crn, n7)'	'Carnitine Shuttle'
'H:CRNHPD'	'carnitine pentadecanoyltransferase (C17:0Crn)'	'Carnitine Shuttle'
'H:CRNHPDm'	'carnitine pentadecanoyltransferase (C17:0CoA), mitochondrial'	'Carnitine Shuttle'
'H:CRNHPDtm'	'pentadecanoyl carnitine transferase (C17:0CoA), mitochondrial'	'Carnitine Shuttle'
'H:CRNOD9'	'carnitine octadecenoyltransferase (C18:1Crn, n9)'	'Carnitine Shuttle'
'H:CRNOD9m'	'carnitine octadecenoyltransferase (C18:1Crn, n9), mitochondrial'	'Carnitine Shuttle'
'H:CRNOD9tm'	'octadecenoyl carnitine transport (C18:1Crn, n9)'	'Carnitine Shuttle'
'H:CRNODD6'	'carnitine octadecadienoyltransferase (C18:2Crn, n6)'	'Carnitine Shuttle'
'H:CRNODD6m'	'carnitine octadecadienoyltransferase (C18:2Crn, n6), mitochondrial'	'Carnitine Shuttle'
'H:CRNODD6tm'	'octadecadienoyl carnitine transferase (C18:2Crn, n6)'	'Carnitine Shuttle'
'H:CRNODT3'	'carnitine octadecatrienoyltransferase (C18:3Crn, n3)'	'Carnitine Shuttle'
'H:CRNODT3m'	'carnitine octadecatrienoyltransferase (C18:3Crn, n3), mitochondrial'	'Carnitine Shuttle'
'H:CRNODT3tm'	'octadecatrienoyl carnitine transferase (C18:3Crn, n3)'	'Carnitine Shuttle'
'H:CRNODT6'	'carnitine octadecatrienoyltransferase (C18:3Crn, n6)'	'Carnitine Shuttle'
'H:CRNODT6m'	'carnitine octadecatrienoyltransferase (C18:3Crn, n6), mitochondrial'	'Carnitine Shuttle'
'H:CRNODT6tm'	'octadecatrienoyl carnitine transferase (C18:3Crn, n6)'	'Carnitine Shuttle'
'H:CRNOSR9'	'carnitine ocosatetraenoyltransferase (C22:4Crn, n6)'	'Carnitine Shuttle'
'H:CRNOSR9m'	'carnitine ocosatetraenoyltransferase (C22:4Crn, n6), mitochondrial'	'Carnitine Shuttle'
'H:CRNOSR9tm'	'ocosatetraenoyl carnitine transport (C22:4Crn, n6)'	'Carnitine Shuttle'
'H:CRNOT'	'carnitine octadecanoyltransferase (C18:0Crn)'	'Carnitine Shuttle'
'H:CRNOTm'	'carnitine octadecanoyltransferase (C18:0Crn), mitochondria'	'Carnitine Shuttle'
'H:CRNOTtm'	'octadecanoyl carnitine transport (C18:0Crn)'	'Carnitine Shuttle'
'H:CRNPDT'	'carnitine pentadecanoyltransferase (C15:0Crn)'	'Carnitine Shuttle'
'H:CRNPDTm'	'carnitine pentadecanoyltransferase (C15:0Crn), mitochondria'	'Carnitine Shuttle'
'H:CRNPDTtm'	'pentadecanoyl carnitine transport (C15:0Crn)'	'Carnitine Shuttle'
'H:CRNPPT'	'carnitine propionyltransferase'	'Carnitine Shuttle'
'H:CRNPPTtm'	'carnitine propionyltransferase'	'Carnitine Shuttle'
'H:CRNPT'	'carnitine O-palmitoyltransferase (C16:0Crn)'	'Carnitine Shuttle'
'H:CRNPTm'	'carnitine palmitoyltransferase (C16:0Crn), mitochondrial'	'Carnitine Shuttle'
'H:CRNPTtm'	'Palmitoylcarnitine shuttle (C16:0Crn), mitochondrial'	'Carnitine Shuttle'
'H:CRNTD7'	'carnitine tetradecenoyltransferase (C14:1Crn, n7)'	'Carnitine Shuttle'
'H:CRNTD7m'	'carnitine tetradecenoyltransferase (C14:1Crn, n7), mitochondrial'	'Carnitine Shuttle'
'H:CRNTD7tm'	'tetradecenoyl carnitine transport (C14:1Crn, n7)'	'Carnitine Shuttle'
'H:CRNTDT'	'carnitine tetradecanoyltransferase (C14:0Crn)'	'Carnitine Shuttle'
'H:CRNTDm'	'carnitine tetradecanoyltransferase (C14:0Crn, mitochondria'	'Carnitine Shuttle'
'H:CRNTTtm'	'tetradecanoyl carnitine transport (C14:0Crn)'	'Carnitine Shuttle'
'H:CSNAT2m'	'carnitine O-aceyltransferase, mitochondrial'	'Carnitine Shuttle'
'H:CSm'	'citrate synthase'	'Citric Acid Cycle'
'H:CTPS1'	'CTP synthase (NH3)'	'Nucleotides'
'H:CYOO4m'	'cytochrome c oxidase (mitochondrial 4 protons/4 cyto)'	'Oxidative Phosphorylation'
'H:CYOR4m-ubq10'	'ubiquinol-6 cytochrome c reductase, Complex III'	'Oxidative Phosphorylation'
'H:CYSTGL'	'cystathionine g-lyase'	'Serine metabolism'
'H:CYSTS'	'cystathionine b-synthase'	'Cysteine Metabolism'
'H:CYSt4rb'	'L-cysteine reversible transport via sodium symport, reversible, blood'	'Transport, Extracellular'
'H:CYTK1'	'cytidylate kinase (CMP)'	'Nucleotide Metabolism'
'H:CYTK1m'	'cytidylate kinase (CMP), mitochondrial'	'Nucleotides'
'H:CYTK3'	'cytidylate kinase (CMP)(GTP)'	'Nucleotide Metabolism'
'H:DAGCPT_Hsa_Hep'	'diacylglycerol cholinephosphotransferase, human hepatocyte'	'Phospholipid Biosynthesis'
'H:DAGK_Hsa_Hep'	'diacylglycerol kinase'	'Phospholipid Metabolism'
'H:DAGPYP_Hsa_Hep'	'diacylglycerol pyrophosphate phosphatase, human hepatocyte'	'Phospholipid Biosynthesis'
'H:DASYN_Hsa_Hep'	'CDP-Diacylglycerol synthetase, human hepatocyte'	'Phospholipid Biosynthesis'
'H:DASYNm_Hsa_Hep'	'CDP-Diacylglycerol synthetase, mitochondrial, human hepatocyte'	'Phospholipid Biosynthesis'
'H:DCERDS_Hsa_Hep'	'Dihydroceramide desaturase, hepatocyte'	'Sphingolipid Metabolism'
'H:DCSHEA3tb'	'docosahexaenoate (C22:6, n-3) transport'	'Transport, Extracellular'
'H:DCSPEA3tb'	'Docosapentaenoate (C22:5, n-3)'	'Transport, Extracellular'
'H:DDCAtb'	'dodecanoate (C12:0) mammalian cell transport'	'Transport, Extracellular'
'H:DESAT141n7'	'Myristoyl-CoA desaturase (n-C14:0CoA -> C14:1CoA, n-7)'	'Fatty Acid Synthesis'
'H:DESAT161n7'	'Palmitoyl-CoA desaturase (n-C16:0CoA -> C16:1CoA, n-7)'	'Fatty Acid Synthesis'
'H:DESAT181n9'	'stearoyl-CoA desaturase (n-C18:0CoA -> C18:1CoA, n-9), adipocyte'	'Fatty Acid Synthesis'
'H:DESAT182n9'	'linoleoyl-CoA desaturase (C18:1CoA,n-9 -> C18:2CoA,n-9)'	'Fatty Acid Synthesis'
'H:DESAT183n6'	'Oleoyl-CoA desaturase (C18:2CoA, n6 -> C18:3CoA, n6)'	'Fatty Acid Synthesis'
'H:DESAT184n3'	'stearoyl-CoA desaturase (C18:3CoA, n3 -> C18:4CoA, n3)'	'Fatty Acid Synthesis'
'H:DESAT201n9'	'stearoyl-CoA desaturase (n-C20:0CoA -> C20:1CoA, n-9)'	'Fatty Acid Synthesis'
'H:DESAT203n9'	'eicosadienoyl-CoA desaturase (C20:2CoA,n-9 -> C20:3CoA,n-9)'	'Fatty Acid Synthesis'
'H:DESAT204n6'	'fatty acyl-CoA desaturase (C20:3CoA, n6 -> C20:4CoA, n6)'	'Fatty Acid Synthesis'
'H:DESAT205n3'	'fatty acyl-CoA desaturase (C20:4CoA, n3 -> C20:5CoA, n3)'	'Fatty Acid Synthesis'
'H:DESAT225n6'	'fatty acyl-CoA desaturase (C22:4CoA, n6 -> C22:5CoA, n6)'	'Fatty Acid Synthesis'
'H:DESAT226n3'	'fatty acyl-CoA desaturase (C22:5CoA, n3 -> C22:6CoA, n3)'	'Fatty Acid Synthesis'
'H:DHCR71er'	'7-dehydrocholesterol reductase'	'Cholesterol Biosynthesis'
'H:DHCR72er'	'7-dehydrocholesterol reductase'	'Cholesterol Biosynthesis'
'H:DHFR'	'dihydrofolate reductase'	'Vitamins & Cofactor Biosynthesis'
'H:DHORD3m-ubq10'	'dihydroorotate dehydrogenase (mitochondrial)'	'Nucleotide Metabolism'
'H:DHORTS'	'dihydroorotase'	'Pyrimidine Biosynthesis'
'H:DHPRx'	'dihydropteridine reductase'	'Tyrosine metabolism'
'H:DMATT'	'dimethylallyltranstransferase'	'Cholesterol Biosynthesis'
'H:DMPPtp'	'dimethylallyl diphosphate transport, peroxisome'	'Transport, Peroxisomal'
'H:DPMVDp'	'diphosphomevalonate decarboxylase'	'Cholesterol Biosynthesis'
'H:DTMPK'	'dTMP kinase'	'Nucleotides'
'H:EBP2rer'	'3-beta-hydroxysteroid-delta(8),delta(7)-isomerase'	'Cholesterol Biosynthesis'
'H:ECOAH1am'	'3-hydroxyacyl-CoA dehydratase (3-hydroxybutanoyl-CoA)'	'Tryptophan metabolism'
'H:ECSEA9tb'	'eicosenoate (C20:1, n-9) transport'	'Transport, Extracellular'
'H:ECSFAtb'	'eicosanoate transport (n-C20:0), cytosol to blood'	'Transport, Extracellular'
'H:ECSPEA3tb'	'Eicosapentaenoate (C20:5, n-3) transport'	'Transport, Extracellular'
'H:ECSTEA6tb'	'Eicosatrienoate (C20:3, n-6) transport'	'Transport, Extracellular'
'H:ECSTTEA6tb'	'Eicosatetraenoate (C20:4, n-6) transport'	'Transport, Extracellular'
'H:ENO'	'enolase'	'Glycolysis/Gluconeogenesis'
'H:FACOAL120'	'fatty-acid--CoA ligase (dodecanoate, C12:0)'	'Fatty Acid Synthesis'
'H:FACOAL140'	'fatty-acid--CoA ligase (tetradecanoate)'	'Fatty Acid Synthesis'
'H:FACOAL141n7'	'fatty-acid--CoA ligase (tetradecenoate, C14:1 n-7)'	'Fatty Acid Synthesis'
'H:FACOAL150'	'fatty-acid--CoA ligase (heptadecanoate, C15:0)'	'Fatty Acid Synthesis'
'H:FACOAL160'	'fatty-acid--CoA ligase (hexadecanoate)'	'Fatty Acid Synthesis'
'H:FACOAL161n7'	'fatty-acid--CoA ligase (hexadecenoate, C16:1 n-7)'	'Fatty Acid Synthesis'
'H:FACOAL170(n)r'	'fatty-acid--CoA ligase (heptadecanoate, C17:0)'	'Fatty Acid Synthesis'
'H:FACOAL180'	'fatty-acid--CoA ligase (octadecanoate)'	'Fatty Acid Synthesis'
'H:FACOAL181n9'	'fatty-acid--CoA ligase (octadecenoate, C18:1 n-9)'	'Fatty Acid Synthesis'
'H:FACOAL182n6'	'fatty-acid--CoA ligase (octadecadienoate, C18:2 n-6)'	'Fatty Acid Synthesis'
'H:FACOAL183n3'	'fatty-acid--CoA ligase (octadecadienoate, C18:3 n-3), hepatocyte'	'Fatty Acid Synthesis'
'H:FACOAL183n6'	'fatty-acid--CoA ligase (octadecadienoate, C18:3 n-6)'	'Fatty Acid Synthesis'
'H:FACOAL200'	'fatty-acid--CoA ligase (eicosanoate, C20:0)'	'Fatty acid activation'
'H:FACOAL201n9'	'fatty-acid--CoA ligase (eicosenoate, C20:1 n-9)'	'Fatty Acid Synthesis'
'H:FACOAL203n6'	'fatty-acid--CoA ligase (eicosatrienoate, C20:3 n-6), hepatocyte'	'Fatty Acid Synthesis'
'H:FACOAL203n9'	'fatty-acid--CoA ligase (eicosatrienoate, C20:3 n-9)'	'Fatty Acid Synthesis'
'H:FACOAL204n6'	'fatty-acid--CoA ligase (eicosatetraenoate, C20:4 n-6)'	'Fatty Acid Synthesis'
'H:FACOAL205n3'	'fatty-acid--CoA ligase (eicosapentaenoate, C20:5 n-3)'	'Fatty Acid Synthesis'
'H:FACOAL224n6'	'fatty-acid--CoA ligase (ocosatetraenoate, C22:4 n-6)'	'Fatty Acid Synthesis'
'H:FACOAL225n3'	'fatty-acid--CoA ligase (docosapentaenoate, C22:5 n-3)'	'Fatty Acid Synthesis'
'H:FACOAL225n6'	'fatty-acid--CoA ligase (C22:5 n-6)'	'Fatty Acid Synthesis'
'H:FACOAL226n3'	'fatty-acid--CoA ligase (docosahexaenoate, C22:6 n-3)'	'Fatty Acid Synthesis'
'H:FACOAavg_Hsa_Hep'	'Average fatty acyl-coa, hepatocyte'	'Fatty Acid Synthesis'
'H:FAEL202n9'	'fatty-acyl-CoA elongation (C20:2CoA, n9)'	'Fatty Acid Synthesis'
'H:FAEL203n6'	'fatty-acyl-CoA elongation (n-C20:3CoA, n6)'	'Fatty Acid Synthesis'
'H:FAEL204n3'	'fatty-acyl-CoA elongation (C20:4CoA, n3)'	'Fatty Acid Synthesis'
'H:FAEL224n6'	'fatty-acyl-CoA elongation (C22:4CoA, n6)'	'Fatty Acid Synthesis'
'H:FAEL225n3'	'fatty-acyl-CoA elongation (C22:5CoA, n3)'	'Fatty Acid Synthesis'
'H:FALDtp'	'formaldehyde transport, peroxisomal'	'Transport, Peroxisomal'
'H:FAOXC100m'	'Beta oxidation of fatty acid'	'Fatty acid oxidation'
'H:FAOXC110m'	'Beta oxidation of odd chain fatty acid'	'Fatty acid oxidation'
'H:FAOXC120m'	'Beta oxidation of fatty acid'	'Fatty acid oxidation'
'H:FAOXC130m'	'Beta oxidation of odd chain fatty acid'	'Fatty acid oxidation'
'H:FAOXC140m'	'Beta oxidation of long chain fatty acid'	'Fatty acid oxidation'
'H:FAOXC141n7m'	'Beta oxidation of fatty acid'	'Fatty acid oxidation'
'H:FAOXC150m'	'Beta oxidation of odd chain fatty acid'	'Fatty acid oxidation'
'H:FAOXC160m'	'Beta oxidation of long chain fatty acid'	'Fatty acid oxidation'
'H:FAOXC161n7m'	'Beta oxidation of fatty acid'	'Fatty acid oxidation'
'H:FAOXC170m'	'Beta oxidation of odd chain fatty acid'	'Fatty acid oxidation'
'H:FAOXC180m'	'Beta oxidation of long chain fatty acid'	'Fatty acid oxidation'
'H:FAOXC181n9m'	'Beta oxidation of fatty acid'	'Fatty acid oxidation'
'H:FAOXC182n6m'	'Beta oxidation of fatty acid'	'Fatty acid oxidation'
'H:FAOXC183n3m'	'Beta oxidation of fatty acid'	'Fatty acid oxidation'
'H:FAOXC183n6m'	'Beta oxidation of fatty acid'	'Fatty acid oxidation'
'H:FAOXC200m'	'Beta oxidation of long chain fatty acid'	'Fatty acid oxidation'
'H:FAOXC201n9m'	'Beta oxidation of fatty acid'	'Fatty acid oxidation'
'H:FAOXC203n6m'	'Beta oxidation of fatty acid'	'Fatty acid oxidation'
'H:FAOXC203n9m'	'Beta oxidation of fatty acid'	'Fatty acid oxidation'
'H:FAOXC204n6m'	'Beta oxidation of fatty acid'	'Fatty acid oxidation'
'H:FAOXC205n3m'	'Beta oxidation of fatty acid'	'Fatty acid oxidation'
'H:FAOXC224n6m'	'Beta oxidation of fatty acid'	'Fatty acid oxidation'
'H:FAOXC225n3m'	'Beta oxidation of fatty acid'	'Fatty acid oxidation'
'H:FAOXC225n6m'	'Beta oxidation of fatty acid'	'Fatty acid oxidation'
'H:FAOXC226n3m'	'Beta oxidation of fatty acid'	'Fatty acid oxidation'
'H:FAOXC40m'	'Beta oxidation of fatty acid'	'Fatty acid oxidation'
'H:FAOXC50m'	'Beta oxidation of odd chain fatty acid'	'Fatty acid oxidation'
'H:FAOXC60m'	'Beta oxidation of fatty acid'	'Fatty acid oxidation'
'H:FAOXC70m'	'Beta oxidation of odd chain fatty acid'	'Fatty acid oxidation'
'H:FAOXC80m'	'Beta oxidation of fatty acid'	'Fatty acid oxidation'
'H:FAOXC90m'	'Beta oxidation of odd chain fatty acid'	'Fatty acid oxidation'
'H:FAS100'	'fatty acid synthase (n-C10:0)'	'Fatty acid activation'
'H:FAS120'	'fatty acid synthase (n-C12:0)'	'Fatty Acid Biosynthesis'
'H:FAS140'	'fatty acid synthase (n-C14:0)'	'Fatty Acid Biosynthesis'
'H:FAS150'	'fatty acid synthase (C15:0), cytosol'	'Fatty acid activation'
'H:FAS160'	'fatty acid synthase (n-C16:0)'	'Fatty Acid Biosynthesis'
'H:FAS170'	'fatty acid synthase (C17:0), cytosol'	'Fatty acid activation'
'H:FAS180'	'fatty acid synthase (n-C18:0)'	'Fatty acid elongation'
'H:FAS200'	'fatty acid synthase (n-C20:0)'	'Fatty acid activation'
'H:FAS40'	'fatty acid synthase (n-C6:0)'	'Fatty acid elongation'
'H:FAS60'	'fatty acid synthase (n-C6:0)'	'Fatty acid elongation'
'H:FAS80'	'fatty acid synthase (n-C8:0)'	'Fatty acid elongation'
'H:FBA'	'fructose-bisphosphate aldolase'	'Glycolysis/Gluconeogenesis'
'H:FBP'	'fructose-bisphosphatase'	'Glycolysis/Gluconeogenesis'
'H:FGLUTH'	'S-Formylglutathione hydrolase'	'Tyrosine metabolism'
'H:FMETDH'	'formyltetrahydrofolate dehydrogenase'	'Vitamins & Cofactor Biosynthesis'
'H:FORTHFC'	'formimidoyltetrahydrofolate cyclodeaminase'	'Histidine Degradation'
'H:FORter'	'formate transport via diffusion'	'Cholesterol Biosynthesis'
'H:FRDPter'	'Farnesyl diphosphate transport'	'Cholesterol Biosynthesis'
'H:FTHFLr'	'formate-tetrahydrofolate ligase'	'Vitamins & Cofactor Biosynthesis'
'H:FUM'	'fumarase'	'Citrate Cycle (TCA)'
'H:FUMACA'	'fumarylacetoacetase'	'Tyrosine metabolism'
'H:FUMm'	'fumarase, mitochondrial'	'Citrate Cycle (TCA)'
'H:FUMtm'	'fumarate transport, mitochondrial'	'Transport, Mitochondrial'
'H:FldAct'	'Formaldehyde activation (spontaneous)'	'Vitamins & Cofactor Biosynthesis'
'H:G3PD1'	'glycerol-3-phosphate dehydrogenase (NAD)'	'Glycerophospholipid Metabolism'
'H:G6PASEer'	'glucose-6-phosphatase'	'Glycolysis/Gluconeogenesis'
'H:G6PDH2er'	'glucose 6-phosphate dehydrogenase, endoplasmic reticulum'	'Pentose Phosphate Pathway'
'H:G6Pter'	'glucose 6-phosphate endoplasmic reticular transport via diffusion'	'Transport, Endoplasmic Reticular'
'H:GACm'	'glutamate aspartate carrier, cytosolic/mitochondrial'	'Transport, Mitochondrial'
'H:GALU'	'UTP-glucose-1-phosphate uridylyltransferase'	'Glycogen Metabolism'
'H:GAPD'	'glyceraldehyde-3-phosphate dehydrogenase (NAD)'	'Glycolysis/Gluconeogenesis'
'H:GARFTi'	'phosphoribosylglycinamide formyltransferase, irreversible'	'Nucleotide Metabolism'
'H:GAT_Hsa_Hep'	'glycerol 3-phosphate acyltransferase, hepatocyte specific'	'Phospholipid Biosynthesis'
'H:GCOADrm'	'glutaryl-CoA dehydrogenase, mitochondrial'	'Tryptophan metabolism'
'H:GHMT'	'glycine hydroxymethyltransferase'	'Serine metabolism'
'H:GK1'	'guanylate kinase (GMP:ATP)'	'Nucleotides'
'H:GL3Ptrm'	'glycerol-3-phosphate transport, mitochondrial'	'Transport, Mitochondrial'
'H:GLCP'	'glycogen phosphorylase'	'Starch and Sucrose Metabolism'
'H:GLCt1b'	'glucose transport (uniport: facilitated diffusion)'	'Transport, Extracellular'
'H:GLCter'	'glucose transport, endoplasmic reticulum'	'Glycolysis/Gluconeogenesis'
'H:GLNS'	'glutamine synthetase'	'Glutamate metabolism'
'H:GLNt4rb'	'L-glutamine reversible transport via sodium symport, blood'	'Transport, Extracellular'
'H:GLNtrm'	'Glutamine transport, proton coupled, mitochondria'	'Transport, Mitochondrial'
'H:GLUDxm'	'glutamate dehydrogenase (NAD), mitochondrial'	'Glutamate metabolism'
'H:GLUDym'	'glutamate dehydrogenase (NADP), mitochondrial'	'Glutamate metabolism'
'H:GLUFT'	'glutamate formimidoyltransferase'	'Folate Metabolism'
'H:GLUNm'	'glutaminase, mitochondrial'	'Glutamate metabolism'
'H:GLUPRT'	'glutamine phosphoribosyldiphosphate amidotransferase'	'Purine and Pyrimidine Biosynthesis'
'H:GLUt2m'	'L-glutamate reversible transport via proton symport, mitochondrial'	'Transport, Mitochondrial'
'H:GLUt4b'	'L-glutamate:Na+ symporter, blood'	'Transport, Extracellular'
'H:GLYCLm'	'glycine cleavage system, mitochondrial'	'Glycine, Serine, and Threonine Metabolism'
'H:GLYCt5b'	'glycerol transport in/out via diffusion reversible'	'Transport, Extracellular'
'H:GLYGS'	'glycogen synthase (UDPGlc)'	'Glycogen Metabolism'
'H:GLYK'	'glycerol kinase'	'Glycerophospholipid Metabolism'
'H:GLYt4rb'	'glycine reversible transport via sodium symport, blood'	'Transport, Extracellular'
'H:GLYtm'	'glycine passive transport to mitochondria'	'Transport, Mitochondrial'
'H:GLYtp'	'glycine transport, peroxisomal'	'Transport, Peroxisomal'
'H:GMPS2'	'GMP synthase (glutamine-hydrolysing)'	'Nucleotides'
'H:GMTR'	'glycine N-methyltransferase'	'Glycine, Serine, and Threonine Metabolism'
'H:GRTT'	'geranyltranstransferase'	'Cholesterol Biosynthesis'
'H:GUACYC'	'guanylate cyclase'	'Nucleotides'
'H:H2O2tm'	'hydrogen peroxide mitochondrial transport'	'Transport, Mitochondrial'
'H:H2O2tp'	'H2O2 transport, peroxisomal'	'Transport, Peroxisomal'
'H:H2Ot5b'	'H2O transport via diffusion'	'Transport, Extracellular'
'H:H2Oter'	'H2O endoplasmic reticulum transport'	'Transport, Endoplasmic Reticular'
'H:H2Otm'	'H2O transport, mitochondrial'	'Transport, Mitochondrial'
'H:H2Otp'	'H2O transport, peroxisomal'	'Transport, Peroxisomal'
'H:HACD1m'	'3-hydroxyacyl-CoA dehydrogenase (acetoacetyl-CoA) mitochondrial'	'Tryptophan metabolism'
'H:HBUTt6b'	'3-hydroxybutyrate transport in/out via proton symport, blood'	'Transport, Extracellular'
'H:HBUTtm'	'(R)-3-Hydroxybutanoate mitochondrial transport via H+ symport'	'Transport, Mitochondrial'
'H:HCO3E'	'carbonate dehydratase (HCO3 equilibration reaction)'	'Other'
'H:HCO3Em'	'HCO3 equilibration reaction, mitochondrial'	'Central Metabolism'
'H:HDCAtb'	'hexadecanoate (C16:0) transport'	'Transport, Extracellular'
'H:HDCEA7tb'	'hexadecenoate (C16:1, n-7) transport'	'Transport, Extracellular'
'H:HEX1'	'hexokinase (D-glucose:ATP)'	'Glycolysis/Gluconeogenesis'
'H:HGENDO'	'homogentisate 1,2-dioxygenase'	'Tyrosine metabolism'
'H:HISD1r'	'histidase'	'Histidine Degradation'
'H:HISt4b'	'L-histidine transport in via sodium symport, blood'	'Transport, Extracellular'
'H:HMGCOAR'	'Hydroxymethylglutaryl CoA reductase'	'Cholesterol Biosynthesis'
'H:HMGCOASi'	'Hydroxymethylglutaryl CoA synthase'	'Cholesterol Biosynthesis'
'H:HMGCOASim'	'Hydroxymethylglutaryl CoA synthase (ir)'	'Cholesterol Biosynthesis'
'H:HMGCOAtm'	'Hydroxymethylglutaryl-CoA reversible mitochondrial transport'	'Transport, Mitochondrial'
'H:HMGDxr'	'S-(hydroxymethyl)glutathione dehydrogenase'	'Tyrosine metabolism'
'H:HMGLm'	'hydroxymethylglutaryl-CoA lyase, mitochondrial'	'Cholesterol Biosynthesis'
'H:HMGSs'	'S-(hydroxymethyl)glutathione synthase'	'Tyrosine metabolism'
'H:HPDCAtb'	'fatty acid transport via diffusion, blood'	'Transport, Extracellular'
'H:HPPDO1'	'4-hydroxyphenylpyruvate dioxygenase'	'Tyrosine metabolism'
'H:ICDHy'	'isocitrate dehydrogenase (NADP)'	'Citrate Cycle (TCA)'
'H:ICDHym'	'Isocitrate dehydrogenase (NADP+)'	'Citric Acid Cycle'
'H:ILEt5b'	'L-isoleucine transport via diffusion, blood'	'Transport, Extracellular'
'H:IMPC'	'IMP cyclohydrolase'	'Purine and Pyrimidine Biosynthesis'
'H:IMPD'	'IMP dehydrogenase'	'Nucleotides'
'H:IPDDIp'	'isopentenyl-diphosphate D-isomerase, peroxisomal'	'Cholesterol Biosynthesis'
'H:IPDPtp'	'isopentenyl diphosphate transport, peroxisome'	'Transport, Peroxisomal'
'H:IZPN'	'imidazolonepropionase'	'Histidine Metabolism'
'H:L-LACt2b'	'L-lactate reversible transport via proton symport'	'Transport, Extracellular'
'H:LATHSTOxer'	'lathosterol oxidase (NAD), endoplasmic reticulum'	'Cholesterol Biosynthesis'
'H:LATHSTOyer'	'lathosterol oxidase (NADP), endoplasmic reticulum'	'Cholesterol Biosynthesis'
'H:LDH_L'	'L-lactate dehydrogenase'	'Glycolysis/Gluconeogenesis'
'H:LEUtb'	'L-leucine transport via diffusion, blood'	'Transport, Extracellular'
'H:LNS14DMer'	'cytochrome P450 lanosterol 14-alpha-demethylase'	'Cholesterol Biosynthesis'
'H:LNSTLSer'	'lanosterol synthase, endoplasmic reticulum'	'Cholesterol Biosynthesis'
'H:LSTO1er'	'Lathosterol oxidase'	'Cholesterol Biosynthesis'
'H:LYStb'	'L-lysine transport via diffusion, blood'	'Transport, Extracellular'
'H:LYStm'	'Lysine mitochondrial transport via ornithine carrier'	'Transport, Mitochondrial'
'H:MALAKGtm'	'malate-alphaketoglutarate transporter'	'Transport, Mitochondrial'
'H:MALOAtm'	'malate oxaloacetate shuttle, mitochondrial'	'Transport, Mitochondrial'
'H:MDH'	'malate dehydrogenase'	'Citrate Cycle (TCA)'
'H:MDHm'	'malate dehydrogenase, mitochondrial'	'Citric Acid Cycle'
'H:ME2r'	'malic enzyme (NADP)'	'Pyruvate Metabolism'
'H:METAT'	'methionine adenosyltransferase'	'Glycine and Serine Metabolism'
'H:METt4rb'	'L-methionine transport in via sodium symport, blood'	'Transport, Extracellular'
'H:MEVK1p'	'mevalonate kinase (atp)'	'Cholesterol Biosynthesis'
'H:MEVtp'	'mevalonate transport, peroxisome'	'Transport, Peroxisomal'
'H:MI1PP'	'myo-inositol 1-phosphatase'	'Inositol Phosphate Metabolism'
'H:MI1PS'	'myo-Inositol-1-phosphate synthase'	'Inositol Phosphate Metabolism'
'H:MLACI'	'maleylacetoacetate isomerase'	'Tyrosine metabolism'
'H:MLTHFtm'	'5,10-Methylenetetrahydrofolate transport, diffusion, mitochondrial'	'Glycine, Serine, and Threonine Metabolism'
'H:MMEm'	'methylmalonyl-CoA epimerase, mitochondrial'	'Valine, Leucine, and Isoleucine Metabolism'
'H:MMMrm'	'methylmalonyl-CoA mutase'	'Valine, Leucine, and Isoleucine Metabolism'
'H:MTHFC'	'methenyltetrahydrofolate cyclohydrolase'	'Vitamins & Cofactor Biosynthesis'
'H:MTHFD'	'methylenetetrahydrofolate dehydrogenase (NADP)'	'Vitamins & Cofactor Biosynthesis'
'H:NADH4-u10m'	'NADH dehydrogenase, mitochondrial'	'Oxidative Phosphorylation'
'H:NDP8'	'nucleoside-diphosphatase (dUDP)'	'Nucleotides'
'H:NDPK1'	'nucleoside-diphosphate kinase (ATP:GDP)'	'Nucleotides'
'H:NDPK1m'	'nucleoside-diphosphate kinase (ATP:GDP)'	'Purine and Pyrimidine Metabolism'
'H:NDPK2'	'nucleoside-diphosphate kinase (ATP:UDP)'	'Nucleotides'
'H:NDPK3'	'nucleoside-diphosphate kinase (ATP:CDP)'	'Nucleotides'
'H:NDPK3m'	'nucleoside-diphosphate kinase (ATP:CDP), mitochondrial'	'Purine and Pyrimidine Metabolism'
'H:NDPK4'	'nucleoside-diphosphate kinase (ATP:dTDP)'	'Nucleotides'
'H:NDPK5'	'nucleoside-diphosphate kinase (ATP:dGDP)'	'Nucleotides'
'H:NDPK7'	'nucleoside-diphosphate kinase (ATP:dCDP)'	'Nucleotides'
'H:NDPK8'	'nucleoside-diphosphate kinase (ATP:dADP)'	'Nucleotides'
'H:NH4tm'	'NH3 mitochondrial transport'	'Transport, Mitochondrial'
'H:NTPP6m'	'Nucleoside triphosphate pyrophosphorylase (atp)'	'Nucleotide Metabolism'
'H:O2tb'	'O2 transport in via diffusion'	'Transport, Extracellular'
'H:O2ter'	'O2 endoplamic reticulum transport'	'Cholesterol Biosynthesis'
'H:O2tp'	'O2 transport, peroxisomal'	'Transport, Peroxisomal'
'H:O2trm'	'O2 transport (diffusion)'	'Transport, Mitochondrial'
'H:OCBTm'	'ornithine carbamoyltransferase, mitochondrial'	'Urea Cycle'
'H:OCDCAtb'	'Octadecanoate (n-C18:0) transport in via uniport'	'Transport, Extracellular'
'H:OCDCEA9tb'	'octadecenoate (C18:1, n-9)transport'	'Transport, Extracellular'
'H:OCDCTRA3tb'	'Octadecatrienoate (C18:3, n-3) transport'	'Transport, Extracellular'
'H:OCDDEA6tb'	'Octadecadienoate (C18:2, n-6) transport'	'Transport, Extracellular'
'H:OMPDC'	'orotidine-5''-phosphate decarboxylase'	'Pyrimidine Biosynthesis'
'H:ORNCITRtm'	'Ornithine/citrulline antiport, mitocondiral'	'Transport, Mitochondrial'
'H:ORNLtb'	'ornithine transport via diffusion, blood'	'Transport, Extracellular'
'H:ORNtrm'	'ornithine transport, mitochondrial'	'Transport, Mitochondrial'
'H:ORPT'	'orotate phosphoribosyltransferase'	'Pyrimidine Biosynthesis'
'H:OXOATm'	'2-oxoadipate transaminase, mitochondrial'	'Citric Acid Cycle'
'H:P5CDm'	'1-pyrroline-5-carboxylate dehydrogenase, mitochondrial'	'Arginine and Proline Metabolism'
'H:PAtm_Hsa_Hep'	'phosphatidate reversible transport, mitochondrial, hepatocyte'	'Transport, Mitochondrial'
'H:PDE1'	'3'',5''-cyclic-nucleotide phosphodiesterase'	'Nucleotides'
'H:PDE4'	'3'',5''-cyclic-nucleotide phosphodiesterase'	'Nucleotides'
'H:PFK'	'phosphofructokinase'	'Glycolysis/Gluconeogenesis'
'H:PGDH'	'phosphogluconate dehydrogenase'	'Pentose Phosphate Pathway'
'H:PGI'	'glucose-6-phosphate isomerase'	'Glycolysis/Gluconeogenesis'
'H:PGK'	'phosphoglycerate kinase'	'Glycolysis/Gluconeogenesis'
'H:PGLer'	'6-phosphogluconolactonase, endoplasmic reticulum'	'Pentose Phosphate Pathway'
'H:PGM'	'phosphoglycerate mutase'	'Glycolysis/Gluconeogenesis'
'H:PGMT'	'phosphoglucomutase'	'Glycolysis/Gluconeogenesis'
'H:PGPPAm_Hsa_Hep'	'phosphatidylglycerol phosphate phosphatase A, mitochondrial, human hepatocyte'	'Phospholipid Biosynthesis'
'H:PHE4MO'	'phenylalanine 4-monooxygenase'	'Phenylalanine metabolism'
'H:PHEtb'	'L-phenylalanine transport via diffusion (extracellular to cytosol)'	'Transport, Extracellular'
'H:PINOS_Hsa_Hep'	'phosphatidylinositol synthase, human hepatocyte'	'Phospholipid Biosynthesis'
'H:PIt2p'	'phosphate peroxisomal transport via proton symport'	'Transport, Peroxisomal'
'H:PIt6b'	'phosphate transport in/out via proton symporter'	'Transport, Extracellular'
'H:PIter'	'phosphate transporter, endoplasmic reticulum'	'Transport, Endoplasmic Reticular'
'H:PItm'	'phosphate transporter, mitochondrial'	'Transport, Mitochondrial'
'H:PMEVKrp'	'phosphomevalonate kinase, reversible, peroxisome'	'Cholesterol Biosynthesis'
'H:PPA'	'inorganic diphosphatase'	'Oxidative Phosphorylation'
'H:PPAer'	'inorganic diphosphatase, endoplasmic reticulum'	'Other'
'H:PPAm'	'inorganic pyrophosphatase'	'Oxidative Phosphorylation'
'H:PPCKG'	'phosphoenolpyruvate carboxykinase (GTP)'	'Glycolysis/Gluconeogenesis'
'H:PPCOACrm'	'Propionyl-CoA carboxylase, mitochondrial'	'Valine, Leucine, and Isoleucine Degradation'
'H:PRAGS'	'phosphoribosylglycinamide synthetase'	'Nucleotide Metabolism'
'H:PRAIS'	'phosphoribosylaminoimidazole synthetase'	'Purine and Pyrimidine Biosynthesis'
'H:PRASCS'	'phosphoribosylaminoimidazolesuccinocarboxamide synthase'	'Purine and Pyrimidine Biosynthesis'
'H:PRFGS'	'phosphoribosylformylglycinamidine synthase'	'Purine and Pyrimidine Biosynthesis'
'H:PRO1xm'	'proline oxidase (NAD), mitochondrial'	'Amino Acid Metabolism'
'H:PROt4rb'	'Na+/Proline-L symporter, blood'	'Transport, Extracellular'
'H:PROtm'	'L-proline transport, diffusion, mitochondrial'	'Transport, Mitochondrial'
'H:PRPPS'	'phosphoribosylpyrophosphate synthetase'	'Pentose Phosphate Pathway'
'H:PSERD_Hsa_Hep'	'phosphatidylserine decarboxylase, human hepatocyte'	'Phospholipid Biosynthesis'
'H:PTDCAtb'	'fatty acid transport via diffusion'	'Transport, Extracellular'
'H:PTDSS1_Hsa_Hep'	'Phosphatidylserine synthase 1, human hepatocyte'	'Phospholipid Biosynthesis'
'H:PYK'	'pyruvate kinase'	'Glycolysis/Gluconeogenesis'
'H:RNDR1'	'ribonucleoside-diphosphate reductase (ADP)'	'Nucleotides'
'H:RNDR2'	'ribonucleoside-diphosphate reductase (GDP)'	'Nucleotides'
'H:RNDR3'	'ribonucleoside-diphosphate reductase (CDP)'	'Nucleotides'
'H:RNDR4'	'ribonucleoside-diphosphate reductase (UDP)'	'Nucleotides'
'H:RPE'	'ribulose 5-phosphate 3-epimerase'	'Pentose Phosphate Pathway'
'H:RPI'	'ribose-5-phosphate isomerase'	'Pentose Phosphate Pathway'
'H:SACCDGm'	'saccharopine dehydrogenase (NAD, L-glutamate-forming), mitochondrial'	'Lysine Degradation'
'H:SACCDym'	'saccharopine dehydrogenase (NADP, L-lysine-forming), mitochondrial'	'Lysine Degradation'
'H:SARCOp'	'sarcosine oxidase'	'Glycine, Serine, and Threonine Metabolism'
'H:SARCStrp'	'Sarcosine transport (peroxisomal)'	'Transport, Peroxisomal'
'H:SERD_L'	'L-serine deaminase'	'Glycine and Serine Metabolism'
'H:SERPT'	'serine C-palmitoyltransferase'	'Sphingolipid Metabolism'
'H:SERt4rb'	'L-serine via sodium symport, blood'	'Transport, Extracellular'
'H:SO3t2b'	'sulfate sodium symport, blood'	'Transport, Extracellular'
'H:SPYR'	'non-enzymatic reaction'	'Cysteine Metabolism'
'H:SQLEer'	'Squalene epoxidase, endoplasmic reticular'	'Cholesterol Biosynthesis'
'H:SQLSer'	'Squalene synthase, endoplasmic reticulum'	'Cholesterol Biosynthesis'
'H:STRR2er'	'delta24-sterol reductase'	'Cholesterol Biosynthesis'
'H:STRR3er'	'delta24-sterol reductase'	'Cholesterol Biosynthesis'
'H:STRRer'	'delta24-sterol reductase'	'Cholesterol Biosynthesis'
'H:SUCD1m-ubq10'	'succinate dehydrogenase'	'Citrate Cycle (TCA)'
'H:SUCD3m-ubq10'	'succinate dehydrogenase cytochrome b'	'Oxidative Phosphorylation'
'H:SUCOASGm'	'Succinate--CoA ligase (GDP-forming)'	'Citrate Cycle (TCA)'
'H:TAL'	'transaldolase'	'Pentose Phosphate Pathway'
'H:THFtm'	'5,6,7,8-Tetrahydrofolate transport, diffusion, mitochondrial'	'Transport, Mitochondrial'
'H:THRA'	'threonine aldolase'	'Glycine, Serine, and Threonine Metabolism'
'H:THRD_L'	'L-threonine deaminase'	'Glycine, Serine, and Threonine Metabolism'
'H:THRt4rb'	'L-threonine via sodium symport, blood'	'Transport, Extracellular'
'H:TKT1'	'transketolase'	'Pentose Phosphate Pathway'
'H:TKT2'	'transketolase'	'Pentose Phosphate Pathway'
'H:TMDSr'	'thymidylate synthase'	'Nucleotides'
'H:TPI'	'triose-phosphate isomerase'	'Glycolysis/Gluconeogenesis'
'H:TRDRr'	'thioredoxin reductase (NADPH)'	'Tyrosine metabolism'
'H:TRIGS_Hsa_Hep'	'triglycerol synthesis, hepatocyte'	'Triacylglycerol Synthesis'
'H:TRPtb'	'L-tryptophan transport, blood'	'Transport, Extracellular'
'H:TTDCAtb'	'Tetradecanoate (n-C14:0) transport in via uniport'	'Transport, Extracellular'
'H:TYRTA'	'tyrosine transaminase'	'Tyrosine metabolism'
'H:TYRt6m'	'tyrosine mitochondrial transport via proton symport'	'Tyrosine metabolism'
'H:TYRtb'	'L-tyrosine transport'	'Transport, Extracellular'
'H:UMPK'	'UMP kinase'	'Nucleotide Metabolism'
'H:URCN'	'urocanase'	'Histidine Metabolism'
'H:UREAtb'	'Urea transport via facilitate diffusion, blood'	'Transport, Extracellular'
'H:URIDK3'	'uridylate kinase (dUMP)'	'Nucleotide Metabolism'
'H:VALtb'	'L-valine transport via diffusion, blood'	'Transport, Extracellular'
'H:VATPASEr'	'Vesicular ATPase, endoplasmic reticulum'	'Transport, Endoplasmic Reticular'
'HCO3E_blood'	'carbonate dehydratase (HCO3 equilibration reaction), blood'	''
'M:3DSPHR'	'3-Dehydrosphinganine reductase'	'Sphingolipid Metabolism'
'M:3SALAASPm'	'cysteinesulfinate-aspartate mitochondrial shuttle'	'Transport, Mitochondrial'
'M:3SALAASPtim'	'cysteinesulfinate-aspartate mitochondrial shuttle'	'Transport, Mitochondrial'
'M:6PGCter'	'6-Phospho-D-gluconate transport in/out via proton symport'	'Transport, Endoplasmic Reticular '
'M:ACACT1r'	'acetyl-CoA C-acetyltransferase'	'Tryptophan metabolism'
'M:ACACT1rm'	'acetyl-CoA C-acetyltransferase, mitochondrial'	'Ketone Body Utilization'
'M:ACCOAC'	'acetyl-CoA carboxylase'	'Fatty Acid Metabolism'
'M:ACOAD4m'	'acyl-CoA dehydrogenase (butanoyl-CoA C4:0CoA)'	'Butanoate Metabolism'
'M:ACOAHm'	'acetyl-CoA hydrolase, mitochondrial'	'Glycolysis/Gluconeogenesis'
'M:ACONT'	'aconitase'	'Citric Acid Cycle'
'M:ACONTm'	'Aconitate hydratase'	'Citric Acid Cycle'
'M:ACS'	'acetyl-CoA synthetase'	'Glycolysis/Gluconeogenesis'
'M:ACYP'	'acylphosphatase'	'Glycolysis/Gluconeogenesis'
'M:ACt2m'	'acetate mitochondrial transport via proton symport'	'Transport, Mitochondrial'
'M:ACt6bl'	'acetate transport in/out via proton symport'	''
'M:ADK1'	'adenylate kinase'	'Purine Metabolism'
'M:ADNCYC'	'adenylate cyclase'	'Nucleotides'
'M:ADNK1'	'adenosine kinase'	'Nucleotides'
'M:ADSL1r'	'adenylsuccinate lyase'	'Purine Nucleotide Cycle'
'M:ADSL2r'	'adenylosuccinate lyase'	'Purine Metabolism'
'M:ADSS'	'adenylosuccinate synthetase'	'Purine Nucleotide Cycle'
'M:AGAT_Hsa_Myc'	'1-Acyl-glycerol-3-phosphate acyltransferase, myocyte specific'	'Phospholipid Metabolism'
'M:AHC'	'adenosylhomocysteinase'	'Methionine Metabolism'
'M:AICART'	'phosphoribosylaminoimidazolecarboxamide formyltransferase'	'Purine Metabolism'
'M:AIRCr'	'phosphoribosylaminoimidazole carboxylase'	'Purine Metabolism'
'M:AKBDHm'	'alphaketobutyrate dehydrogenase (mitochondrial)'	'Threonine Degradation'
'M:AKBtm'	'alphaketobutyrate transport (mitochondrial)'	'Transport, Extracellular'
'M:AKGDm'	'2-oxoglutarate dehydrogenase, mitochondrial'	'Citric Acid Cycle'
'M:ALATA_L'	'L-alanine transaminase'	'Anaplerotic reactions'
'M:ALAt4rb'	'Alanine-Sodium symporter, blood'	'Transport, Extracellular'
'M:ALDD2x'	'aldehyde dehydrogenase (acetaldehyde, NAD)'	'Glycolysis/Gluconeogenesis'
'M:AMPDA'	'Adenosine monophosphate deaminase'	'Purine Nucleotide Cycle'
'M:ARGN'	'arginase'	'Arginine Metabolism'
'M:ARGSL'	'argininosuccinate lyase'	'Arginine Metabolism'
'M:ARGSS'	'argininosuccinate synthase'	'Arginine Metabolism'
'M:ARGtrb'	'Arginine transport, blood'	'Transport, Extracellular'
'M:ASNS1'	'asparagine synthase (glutamine-hydrolysing)'	'Asparagine metabolism'
'M:ASPCTr'	'aspartate carbamoyltransferase (reversible)'	'Pyrimidine Metabolism'
'M:ASPTA1'	'aspartate transaminase'	'Aspartate Degradation'
'M:ASPTA1m'	'aspartate transaminase, mitochondrial'	'Aspartate Degradation'
'M:ASPTA3'	'aspartate transaminase'	'Cysteine Metabolism'
'M:ASPTA3m'	'aspartate transaminase, mitochondrial'	'Cysteine Metabolism'
'M:ATP/ADPtm'	'ATP/ADP transport, mitochondrial'	'Transport, Mitochondrial'
'M:ATP/ADPtp'	'ATP/ADP transport, peroxisome'	'Transport, Peroxisomal'
'M:ATPM'	'ATP maintenance requirment'	'Other'
'M:ATPS4m'	'ATP synthase, mitochondrial'	'Oxidative Phosphorylation'
'M:ATPSb'	'ATPase, cytosolic'	'Transport, Extracellular'
'M:C14STRer'	'C-14 sterol reductase, endoplasmic reticulum'	'Cholesterol Metabolism'
'M:C3STDH1yer'	'C-3 sterol dehydrogenase NADPH, (4-methylzymosterol)'	'Cholesterol Metabolism'
'M:C3STKR2er'	'C-3 sterol keto reductase (zymosterol), endoplasmic reticulum'	'Cholesterol Metabolism'
'M:C4STMO1er'	'C-4 sterol methyl oxidase (4,4-dimethylzymosterol), endoplasmic reticulum'	'Cholesterol Metabolism'
'M:C4STMO2yer'	'C-4 methyl sterol oxidase NADPH'	'Cholesterol Metabolism'
'M:CBPS'	'carbamoyl-phosphate synthase (glutamine-hydrolysing)'	'Pyrimidine Metabolism'
'M:CBPSAm'	'carbamoyl-phosphate synthase (ammonia)'	'Arginine Metabolism'
'M:CDO'	'cysteine dioxygenase'	'Cysteine Metabolism'
'M:CDPDGPm_Hsa_Myc'	'CDP-diacylglycerol--serine O-phosphatidyltransferase, mitochondrial, human myocyte'	'Phospholipid Metabolism'
'M:CERPT2_Hsa_Myc'	'Ceramide cholinephosphotransferase, human myocyte'	'Sphingolipid Metabolism'
'M:CERPT_Hsa_Myc'	'Ceramide cholinephosphotransferase, human myocyte'	'Sphingomyelin'
'M:CERS_Hsa_Myc'	'Ceramide synthase, myocyte'	'Sphingomyelin'
'M:CHLPCTD'	'choline phosphate cytididyltransferase'	'Phospholipid Metabolism'
'M:CHOLK'	'Choline kinase'	'Phospholipid Metabolism'
'M:CHOLSE_Hsa_Myc'	'cholesterol esterase, human myocyte'	'Cholesterol Metabolism'
'M:CHOLtb'	'Choline transport, blood'	'Transport, Extracellular'
'M:CHSTEROLt2b'	'cholesterol efflux (ATP depedent), blood'	'Transport, Extracellular'
'M:CHSTEROLtb'	'Cholesterol transport, blood'	'Transport, Extracellular'
'M:CHSTEROLter'	'Cholesterol transport, endoplasmic reticulum'	'Transport, Endoplasmic Reticular '
'M:CHSTNIer'	'cholestenol delta-isomerase'	'Cholesterol Metabolism'
'M:CITL2'	'Citrate lyase (ATP-requiring)'	'Glycolysis/Gluconeogenesis'
'M:CLPNtm_Hsa_Myc'	'cardiolipin reversible transport, mitochondria, myocyte'	'Transport, Mitochondrial'
'M:CLSm_Hsa_Myc'	'cardiolipin synthase, mitochondrial, myocyte'	'Phospholipid Metabolism'
'M:CO2tb'	'CO2 transport out via diffusion'	'Transport, Extracellular'
'M:CO2ter'	'CO2 transport, endoplasmic reticulum'	'Transport, Endoplasmic Reticular '
'M:CO2tm'	'CO2 transport (diffusion), mitochondrial'	'Transport, Mitochondrial'
'M:CO2tp'	'CO2 peroxisomal transport'	'Transport, Endoplasmic Reticular '
'M:CONTRACTION1'	'muscle contraction, myocyte cytosol'	'Contraction'
'M:CONTRACTION2'	'muscle contraction, myocyte cytosol'	'Contraction'
'M:CREATK'	'creatine kinase'	'Creatine Biosynthesis'
'M:CREATKm'	'creatine kinase, mitochondrial'	'Creatine Biosynthesis'
'M:CREATtm'	'Creatine transport to/from mitochondria via diffusion'	'Creatine Biosynthesis'
'M:CRNDSH3'	'carnitine docosahexaenoyltransferase (C22:6Crn, n3)'	'Carnitine Shuttle'
'M:CRNDSH3m'	'carnitine docosahexaenoyltransferase (C22:6Crn, n3), mitochondrial'	'Carnitine Shuttle'
'M:CRNDSH3tm'	'docosahexaenoyl carnitine transport (C22:6Crn, n3)'	'Transport, Mitochondrial'
'M:CRNDSP3'	'carnitine docosapentaenoyltransferase (C22:5Crn, n3)'	'Carnitine Shuttle'
'M:CRNDSP3m'	'carnitine docosapentaenoyltransferase (C22:5Crn, n3), mitochondrial'	'Carnitine Shuttle'
'M:CRNDSP3tm'	'docosapentaenoyl carnitine transport (C22:5Crn, n3)'	'Transport, Mitochondrial'
'M:CRNESP3'	'carnitine eicosatetraenoyltransferase (C20:5Crn, n3)'	'Carnitine Shuttle'
'M:CRNESP3m'	'carnitine eicosatetraenoyltransferase (C20:5Crn, n3), mitochondrial'	'Carnitine Shuttle'
'M:CRNESP3tm'	'eicosatetraenoyl carnitine transport (C20:5Crn, n3)'	'Transport, Mitochondrial'
'M:CRNESR6'	'carnitine eicosatetraenoyltransferase (C20:4Crn, n6)'	'Carnitine Shuttle'
'M:CRNESR6m'	'carnitine eicosatetraenoyltransferase (C20:4Crn, n6), mitochondrial'	'Carnitine Shuttle'
'M:CRNESR6tm'	'eicosatetraenoyl carnitine transport (C20:4Crn, n6)'	'Transport, Mitochondrial'
'M:CRNEST6'	'carnitine eicosatrienoyltransferase (C20:3Crn, n6)'	'Carnitine Shuttle'
'M:CRNEST6m'	'carnitine eicosatrienoyltransferase (C20:3Crn, n6), mitochondrial'	'Carnitine Shuttle'
'M:CRNEST6tm'	'eicosatrienoyl carnitine transport (C20:3Crn, n6)'	'Transport, Mitochondrial'
'M:CRNHD7'	'carnitine hexadecenoyltransferase (C16:1Crn, n7)'	'Carnitine Shuttle'
'M:CRNHD7m'	'carnitine hexadecenoyltransferase (C16:1Crn, n7), mitochondrial'	'Carnitine Shuttle'
'M:CRNHD7tm'	'hexadecenoyl carnitine transprot (C16:1Crn, n7)'	'Transport, Mitochondrial'
'M:CRNHPD'	'carnitine pentadecanoyltransferase (C17:0Crn)'	'Carnitine Shuttle'
'M:CRNHPDm'	'carnitine pentadecanoyltransferase (C17:0CoA), mitochondrial'	'Carnitine Shuttle'
'M:CRNHPDtm'	'pentadecanoyl carnitine transferase (C17:0CoA), mitochondrial'	'Transport, Mitochondrial'
'M:CRNOD9'	'carnitine octadecenoyltransferase (C18:1Crn, n9)'	'Carnitine Shuttle'
'M:CRNOD9m'	'carnitine octadecenoyltransferase (C18:1Crn, n9), mitochondrial'	'Carnitine Shuttle'
'M:CRNOD9tm'	'octadecenoyl carnitine transport (C18:1Crn, n9)'	'Transport, Mitochondrial'
'M:CRNODD6'	'carnitine octadecadienoyltransferase (C18:2Crn, n6)'	'Carnitine Shuttle'
'M:CRNODD6m'	'carnitine octadecadienoyltransferase (C18:2Crn, n6), mitochondrial'	'Carnitine Shuttle'
'M:CRNODD6tm'	'octadecadienoyl carnitine transferase (C18:2Crn, n6)'	'Transport, Mitochondrial'
'M:CRNODT3'	'carnitine octadecatrienoyltransferase (C18:3Crn, n3)'	'Carnitine Shuttle'
'M:CRNODT3m'	'carnitine octadecatrienoyltransferase (C18:3Crn, n3), mitochondrial'	'Carnitine Shuttle'
'M:CRNODT3tm'	'octadecatrienoyl carnitine transferase (C18:3Crn, n3)'	'Transport, Mitochondrial'
'M:CRNOT'	'carnitine octadecanoyltransferase (C18:0Crn)'	'Carnitine Shuttle'
'M:CRNOTm'	'carnitine octadecanoyltransferase (C18:0Crn), mitochondria'	'Carnitine Shuttle'
'M:CRNOTtm'	'octadecanoyl carnitine transport (C18:0Crn)'	'Transport, Mitochondrial'
'M:CRNPDT'	'carnitine pentadecanoyltransferase (C15:0Crn)'	'Carnitine Shuttle'
'M:CRNPDTm'	'carnitine pentadecanoyltransferase (C15:0Crn), mitochondria'	'Carnitine Shuttle'
'M:CRNPDTtm'	'pentadecanoyl carnitine transport (C15:0Crn)'	'Transport, Mitochondrial'
'M:CRNPPT'	'carnitine propionyltransferase'	'Carnitine Shuttle'
'M:CRNPPTtm'	'carnitine propionyltransferase'	'Carnitine Shuttle'
'M:CRNPT'	'carnitine O-palmitoyltransferase (C16:0Crn)'	'Carnitine Shuttle'
'M:CRNPTm'	'carnitine palmitoyltransferase (C16:0Crn), mitochondrial'	'Carnitine Shuttle'
'M:CRNPTtm'	'Palmitoylcarnitine shuttle (C16:0Crn), mitochondrial'	'Transport, Mitochondrial'
'M:CRNTDT'	'carnitine tetradecanoyltransferase (C14:0Crn)'	'Carnitine Shuttle'
'M:CRNTDm'	'carnitine tetradecanoyltransferase (C14:0Crn, mitochondria'	'Carnitine Shuttle'
'M:CRNTTtm'	'tetradecanoyl carnitine transport (C14:0Crn)'	'Transport, Mitochondrial'
'M:CRTNPD'	'creatine phosphate dephosphorylation, spontaneous'	'Creatine Biosynthesis'
'M:CRTNtirb'	'creatinine transport, blood'	'Transport, Extracellular'
'M:CSNAT2m'	'carnitine O-aceyltransferase, mitochondrial'	'Carnitine shuttle'
'M:CSNATm'	'carnitine O-aceyltransferase, mitochondrial'	'Carnitine Shuttle'
'M:CSNATr'	'carnitine O-acetyltransferase'	'Carnitine Shuttle'
'M:CSNATtm'	'carnitine O-acetyltransferase'	'Transport, Mitochondrial'
'M:CSm'	'citrate synthase'	'Citric Acid Cycle'
'M:CTPS1'	'CTP synthase (NH3)'	'Pyrimidine Metabolism'
'M:CYOO4m'	'cytochrome c oxidase (mitochondrial 4 protons/4 cyto)'	'Oxidative Phosphorylation'
'M:CYOR4m-ubq10'	'ubiquinol-6 cytochrome c reductase, Complex III'	'Oxidative Phosphorylation'
'M:CYSTGL'	'cystathionine g-lyase'	'Cysteine Metabolism'
'M:CYSTS'	'cystathionine b-synthase'	'Methionine Metabolism'
'M:CYSt4rb'	'L-cysteine reversible transport via sodium symport, reversible, blood'	'Transport, Extracellular'
'M:CYTDK1'	'cytidine kinase (ATP)'	'Pyrimidine Metabolism'
'M:CYTK1'	'cytidylate kinase (CMP)'	'Pyrimidine Metabolism'
'M:CYTK1m'	'cytidylate kinase (CMP), mitochondrial'	'Phospholipid Metabolism'
'M:CYTK3'	'cytidylate kinase (CMP)(GTP)'	'Pyrimidine Metabolism'
'M:DAGCPT_Hsa_Myc'	'diacylglycerol cholinephosphotransferase, human myocyte'	'Phospholipid Metabolism'
'M:DAGK_Hsa_Myc'	'diacylglycerol kinase'	'Phospholipid Metabolism'
'M:DAGPYP_Hsa_Myc'	'diacylglycerol pyrophosphate phosphatase, human myocyte'	'Phospholipid Metabolism'
'M:DASYN_Hsa_Myc'	'CDP-Diacylglycerol synthetase, human myocyte'	'Phospholipid Metabolism'
'M:DASYNm_Hsa_Myc'	'CDP-Diacylglycerol synthetase, updated human myocyte'	'Phospholipid Metabolism'
'M:DCERDS_Hsa_Myc'	'Dihydroceramide desaturase, myocyte'	'Sphingomyelin'
'M:DCSHEA3tb'	'docosahexaenoate (C22:6, n-3) transport'	'Transport, Extracellular'
'M:DCSPEA3tb'	'Docosapentaenoate (C22:5, n-3)'	'Transport, Extracellular'
'M:DESAT184n3'	'stearoyl-CoA desaturase (C18:3CoA, n3 -> C18:4CoA, n3)'	'Fatty Acid Biosynthesis'
'M:DESAT205n3'	'fatty acyl-CoA desaturase (C20:4CoA, n3 -> C20:5CoA, n3)'	'Fatty Acid Biosynthesis'
'M:DESAT226n3'	'fatty acyl-CoA desaturase (C22:5CoA, n3 -> C22:6CoA, n3)'	'Fatty Acid Biosynthesis'
'M:DHCR71er'	'7-dehydrocholesterol reductase'	'Cholesterol Metabolism'
'M:DHFR'	'dihydrofolate reductase'	'Folate Metabolism'
'M:DHORD3m-ubq10'	'dihydroorotate dehydrogenase (mitochondrial)'	'Pyrimidine Metabolism'
'M:DHORTS'	'dihydroorotase'	'Pyrimidine Metabolism'
'M:DMATT'	'dimethylallyltranstransferase'	'Cholesterol Metabolism'
'M:DMPPtp'	'dimethylallyl diphosphate transport, peroxisome'	'Transport, Peroxisomal'
'M:DPGM'	'Diphosphoglyceromutase'	'Glycolysis/Gluconeogenesis'
'M:DPGase'	'Diphosphoglycerate phosphatase'	'Glycolysis/Gluconeogenesis'
'M:DPMVDp'	'diphosphomevalonate decarboxylase'	'Cholesterol Metabolism'
'M:DTMPK'	'dTMP kinase'	'Pyrimidine Metabolism'
'M:ECOAH1am'	'3-hydroxyacyl-CoA dehydratase (3-hydroxybutanoyl-CoA)'	'Lysine Degradation'
'M:ECSPEA3tb'	'Eicosapentaenoate (C20:5, n-3) transport'	'Transport, Extracellular'
'M:ECSTEA6tb'	'Eicosatrienoate (C20:3, n-6) transport'	'Transport, Extracellular'
'M:ECSTTEA6tb'	'Eicosatetraenoate (C20:4, n-6) transport'	'Transport, Extracellular'
'M:ENO'	'enolase'	'Glycolysis/Gluconeogenesis'
'M:FACOAL140'	'fatty-acid--CoA ligase (tetradecanoate)'	'Fatty Acid Biosynthesis'
'M:FACOAL150'	'fatty-acid--CoA ligase (heptadecanoate, C15:0)'	'Fatty Acid Biosynthesis'
'M:FACOAL160'	'fatty-acid--CoA ligase (hexadecanoate)'	'Fatty Acid Biosynthesis'
'M:FACOAL161n7'	'fatty-acid--CoA ligase (hexadecenoate, C16:1 n-7)'	'Fatty Acid Biosynthesis'
'M:FACOAL170(n)r'	'fatty-acid--CoA ligase (heptadecanoate, C17:0)'	'Fatty acid activation'
'M:FACOAL180'	'fatty-acid--CoA ligase (octadecanoate)'	'Fatty Acid Biosynthesis'
'M:FACOAL181n9'	'fatty-acid--CoA ligase (octadecenoate, C18:1 n-9)'	'Fatty Acid Biosynthesis'
'M:FACOAL182n6'	'fatty-acid--CoA ligase (octadecadienoate, C18:2 n-6)'	'Fatty Acid Biosynthesis'
'M:FACOAL183n3'	'fatty-acid--CoA ligase (octadecadienoate, C18:3 n-3), hepatocyte'	'Fatty Acid Biosynthesis'
'M:FACOAL203n6'	'fatty-acid--CoA ligase (eicosatrienoate, C20:3 n-6), hepatocyte'	'Fatty Acid Biosynthesis'
'M:FACOAL204n6'	'fatty-acid--CoA ligase (eicosatetraenoate, C20:4 n-6)'	'Fatty Acid Biosynthesis'
'M:FACOAL205n3'	'fatty-acid--CoA ligase (eicosapentaenoate, C20:5 n-3)'	'Fatty Acid Biosynthesis'
'M:FACOAL225n3'	'fatty-acid--CoA ligase (docosapentaenoate, C22:5 n-3)'	'Fatty Acid Biosynthesis'
'M:FACOAL226n3'	'fatty-acid--CoA ligase (docosahexaenoate, C22:6 n-3)'	'Fatty Acid Synthesis'
'M:FACOAavg_Hsa_Myc'	'Average fatty acyl-coa, human myocyte'	'Sphingomyelin'
'M:FAEL204n3'	'fatty-acyl-CoA elongation (C20:4CoA, n3)'	'Fatty Acid Biosynthesis'
'M:FAEL225n3'	'fatty-acyl-CoA elongation (C22:5CoA, n3)'	'Fatty Acid Biosynthesis'
'M:FAOXC100m'	'Beta oxidation of fatty acid'	'Fatty Acid Degradation'
'M:FAOXC110m'	'Beta oxidation of odd chain fatty acid'	'Fatty Acid Degradation'
'M:FAOXC120m'	'Beta oxidation of fatty acid'	'Fatty Acid Degradation'
'M:FAOXC130m'	'Beta oxidation of odd chain fatty acid'	'Fatty Acid Degradation'
'M:FAOXC140m'	'Beta oxidation of long chain fatty acid'	'Fatty Acid Degradation'
'M:FAOXC150m'	'Beta oxidation of odd chain fatty acid'	'Fatty Acid Degradation'
'M:FAOXC160m'	'Beta oxidation of long chain fatty acid'	'Fatty Acid Degradation'
'M:FAOXC161n7m'	'Beta oxidation of fatty acid'	'Fatty Acid Degradation'
'M:FAOXC170m'	'Beta oxidation of odd chain fatty acid'	'Fatty Acid Degradation'
'M:FAOXC180m'	'Beta oxidation of long chain fatty acid'	'Fatty Acid Degradation'
'M:FAOXC181n9m'	'Beta oxidation of fatty acid'	'Fatty Acid Degradation'
'M:FAOXC182n6m'	'Beta oxidation of fatty acid'	'Fatty Acid Degradation'
'M:FAOXC183n3m'	'Beta oxidation of fatty acid'	'Fatty Acid Degradation'
'M:FAOXC203n6m'	'Beta oxidation of fatty acid'	'Fatty Acid Degradation'
'M:FAOXC204n6m'	'Beta oxidation of fatty acid'	'Fatty Acid Degradation'
'M:FAOXC205n3m'	'Beta oxidation of fatty acid'	'Fatty Acid Degradation'
'M:FAOXC225n3m'	'Beta oxidation of fatty acid'	'Fatty Acid Degradation'
'M:FAOXC226n3m'	'Beta oxidation of fatty acid'	'Fatty Acid Degradation'
'M:FAOXC40m'	'Beta oxidation of fatty acid'	'Fatty Acid Degradation'
'M:FAOXC50m'	'Beta oxidation of odd chain fatty acid'	'Fatty Acid Degradation'
'M:FAOXC60m'	'Beta oxidation of fatty acid'	'Fatty Acid Degradation'
'M:FAOXC70m'	'Beta oxidation of odd chain fatty acid'	'Fatty Acid Degradation'
'M:FAOXC80m'	'Beta oxidation of fatty acid'	'Fatty Acid Degradation'
'M:FAOXC90m'	'Beta oxidation of odd chain fatty acid'	'Fatty Acid Degradation'
'M:FAS150'	'fatty acid synthase (C15:0), cytosol'	'Fatty Acid Biosynthesis'
'M:FBA'	'fructose-bisphosphate aldolase'	'Glycolysis/Gluconeogenesis'
'M:FBP'	'fructose-bisphosphatase'	'Glycolysis/Gluconeogenesis'
'M:FBP26'	'Fructose-2,6-bisphosphate 2-phosphatase'	'Fructose and Mannose Metabolism'
'M:FMETDH'	'formyltetrahydrofolate dehydrogenase'	'Folate Metabolism'
'M:FORter'	'formate transport via diffusion'	'Transport, Endoplasmic Reticular '
'M:FRDPter'	'Farnesyl diphosphate transport'	'Transport, Endoplasmic Reticular '
'M:FTHFLr'	'formate-tetrahydrofolate ligase'	'Folate Metabolism'
'M:FUM'	'fumarase'	'Arginine Metabolism'
'M:FUM2tm'	'fumarate malate antiport, mitochondrial'	'Transport, Mitochondrial'
'M:FUMm'	'fumarase, mitochondrial'	'Citric Acid Cycle'
'M:G3PD1'	'glycerol-3-phosphate dehydrogenase (NAD)'	'Glycerophospholipid Metabolism'
'M:G3PDcm'	'glycerol-3-phosphate dehydrogenase (FAD), mitochondrial'	'Glycerophospholipid Metabolism'
'M:G5SADs'	'L-glutamate 5-semialdehyde dehydratase (spontaneous)'	'Glutamate Metabolism'
'M:G5SADsm'	'L-glutamate 5-semialdehyde dehydratase (spontaneous) mitochondrial'	'Glutamine Metabolism'
'M:G6PASEer'	'glucose-6-phosphatase'	'Pentose Phosphate Pathway'
'M:G6PDH2er'	'glucose 6-phosphate dehydrogenase, endoplasmic reticulum'	'Pentose Phosphate Pathway'
'M:G6Pter'	'glucose 6-phosphate endoplasmic reticular transport via diffusion'	'Transport, Endoplasmic Reticular '
'M:GACMTR'	'guanidinoacetate N-methyltransferase'	'Creatine Biosynthesis'
'M:GACm'	'glutamate aspartate carrier, cytosolic/mitochondrial'	'Transport, Mitochondrial'
'M:GALU'	'UTP-glucose-1-phosphate uridylyltransferase'	'Glycogen Metabolism'
'M:GAPD'	'glyceraldehyde-3-phosphate dehydrogenase (NAD)'	'Glycolysis/Gluconeogenesis'
'M:GARFTi'	'phosphoribosylglycinamide formyltransferase, irreversible'	'Purine Metabolism'
'M:GAT_Hsa_Myc'	'glycerol 3-phosphate acyltransferase, myocyte specific'	'Phospholipid Metabolism'
'M:GHMT'	'glycine hydroxymethyltransferase'	'Glycine and Serine Metabolism'
'M:GK1'	'guanylate kinase (GMP:ATP)'	'Purine Metabolism'
'M:GL3Ptrm'	'glycerol-3-phosphate transport, mitochondrial'	'Transport, Mitochondrial'
'M:GLCP'	'glycogen phosphorylase'	'Glycogen Metabolism'
'M:GLCter'	'glucose transport, endoplasmic reticulum'	'Transport, Endoplasmic Reticular '
'M:GLNS'	'glutamine synthetase'	'Glutamate Metabolism'
'M:GLNtrm'	'Glutamine transport, proton coupled, mitochondria'	'Transport, Mitochondrial'
'M:GLUDxm'	'glutamate dehydrogenase (NAD), mitochondrial'	'Anaplerotic reactions'
'M:GLUDym'	'glutamate dehydrogenase (NADP), mitochondrial'	'Anaplerotic reactions'
'M:GLUNm'	'glutaminase, mitochondrial'	'Glutamate metabolism'
'M:GLUPRT'	'glutamine phosphoribosyldiphosphate amidotransferase'	'Purine Metabolism'
'M:GLUSAtm'	'L-Glutamate 5-semialdehyde transport, mitochondrial'	'Transport, Mitochondrial'
'M:GLUt2m'	'L-glutamate reversible transport via proton symport, mitochondrial'	'Transport, Mitochondrial'
'M:GLYATF'	'glycine amidinotransferase'	'Creatine Biosynthesis'
'M:GLYCt5b'	'glycerol transport in/out via diffusion reversible'	'Transport, Extracellular'
'M:GLYGS'	'glycogen synthase (UDPGlc)'	'Glycogen Metabolism'
'M:GLYK'	'glycerol kinase'	'Glycerophospholipid Metabolism'
'M:GLYt4rb'	'glycine reversible transport via sodium symport, blood'	'Transport, Extracellular'
'M:GMPR'	'GMP reductase'	'Purine Metabolism'
'M:GMPS2'	'GMP synthase (glutamine-hydrolysing)'	'Purine Metabolism'
'M:GRTT'	'geranyltranstransferase'	'Cholesterol Metabolism'
'M:H2Ot5b'	'H2O transport via diffusion'	'Transport, Extracellular'
'M:H2Oter'	'H2O endoplasmic reticulum transport'	'Transport, Endoplasmic Reticular '
'M:HACD1m'	'3-hydroxyacyl-CoA dehydrogenase (acetoacetyl-CoA) mitochondrial'	'Lysine Degradation'
'M:HCO3E'	'carbonate dehydratase (HCO3 equilibration reaction)'	'Miscellaneous'
'M:HCO3Em'	'HCO3 equilibration reaction, mitochondrial'	'Arginine Metabolism'
'M:HCO3_NAtb'	'bicarbonate transport (Na/HCO3 cotransport), blood'	'Transport, Extracellular'
'M:HDCAtb'	'hexadecanoate (C16:0) transport'	'Transport, Extracellular'
'M:HDCEA7tb'	'hexadecenoate (C16:1, n-7) transport'	'Transport, Extracellular'
'M:HEX1'	'hexokinase (D-glucose:ATP)'	'Glycolysis/Gluconeogenesis'
'M:HISt4b'	'L-histidine transport in via sodium symport, blood'	'Transport, Extracellular'
'M:HMGCOAR'	'Hydroxymethylglutaryl CoA reductase'	'Cholesterol Metabolism'
'M:HMGCOASi'	'Hydroxymethylglutaryl CoA synthase'	'Cholesterol Metabolism'
'M:HMGCOASim'	'Hydroxymethylglutaryl CoA synthase (ir)'	'Cholesterol Metabolism'
'M:HMGCOAtm'	'Hydroxymethylglutaryl-CoA reversible mitochondrial transport'	'Transport, Mitochondrial'
'M:HPDCAtb'	'fatty acid transport via diffusion, blood'	'Transport, Extracellular'
'M:ICDHxm'	'Isocitrate dehydrogenase (NAD+)'	'Citric Acid Cycle'
'M:ICDHy'	'isocitrate dehydrogenase (NADP)'	'Citric Acid Cycle'
'M:ICDHym'	'Isocitrate dehydrogenase (NADP+)'	'Citric Acid Cycle'
'M:ILEt5b'	'L-isoleucine transport via diffusion, blood'	'Transport, Extracellular'
'M:IMPC'	'IMP cyclohydrolase'	'Purine Metabolism'
'M:IMPD'	'IMP dehydrogenase'	'Purine Metabolism'
'M:IPDDIp'	'isopentenyl-diphosphate D-isomerase, peroxisomal'	'Cholesterol Metabolism'
'M:IPDPtp'	'isopentenyl diphosphate transport, peroxisome'	'Transport, Peroxisomal'
'M:L-LACt2b'	'L-lactate reversible transport via proton symport'	'Transport, Extracellular'
'M:LDH_L'	'L-lactate dehydrogenase'	'Pyruvate Metabolism'
'M:LEUtb'	'L-leucine transport via diffusion, blood'	'Transport, Extracellular'
'M:LNS14DMer'	'cytochrome P450 lanosterol 14-alpha-demethylase'	'Cholesterol Metabolism'
'M:LNSTLSer'	'lanosterol synthase, endoplasmic reticulum'	'Cholesterol Metabolism'
'M:LSTO1er'	'Lathosterol oxidase'	'Cholesterol Biosynthesis'
'M:LYStb'	'L-lysine transport via diffusion, blood'	'Transport, Extracellular'
'M:MALAKGtm'	'malate-alphaketoglutarate transporter'	'Transport, Mitochondrial'
'M:MALCODC'	'malonyl-CoA decarboxylase'	'Fatty Acid Biosynthesis'
'M:MALOAtm'	'malate oxaloacetate shuttle, mitochondrial'	'Transport, Mitochondrial'
'M:MALSO3tm'	'Malate:sulfite antiport, mitochondrial'	'Transport, Mitochondrial'
'M:MALtm'	'malate transport, mitochondrial'	'Transport, Mitochondrial'
'M:MDH'	'malate dehydrogenase'	'Aspartate Degradation'
'M:MDHm'	'malate dehydrogenase, mitochondrial'	'Citric Acid Cycle'
'M:ME1m'	'malic enzyme (NAD), mitochondrial'	'Anaplerotic reactions'
'M:ME2r'	'malic enzyme (NADP)'	'Anaplerotic reactions'
'M:ME2rm'	'malic enzyme (NADP)'	'Aspartate Degradation'
'M:METAT'	'methionine adenosyltransferase'	'Methionine Metabolism'
'M:METFR'	'methylenetetrahydrofolate reductase (NADPH2)'	'Folate Metabolism'
'M:METS'	'methionine synthase'	'Methionine Metabolism'
'M:METt4rb'	'L-methionine transport in via sodium symport, blood'	'Transport, Extracellular'
'M:MEVK1p'	'mevalonate kinase (atp)'	'Cholesterol Metabolism'
'M:MEVtp'	'mevalonate transport, peroxisome'	'Transport, Peroxisomal'
'M:MI1PP'	'myo-inositol 1-phosphatase'	'Phospholipid Metabolism'
'M:MI1PS'	'myo-Inositol-1-phosphate synthase'	'Phospholipid Metabolism'
'M:MLTHFtm'	'5,10-Methylenetetrahydrofolate transport, diffusion, mitochondrial'	'Transport, Mitochondrial'
'M:MMEm'	'methylmalonyl-CoA epimerase, mitochondrial'	'Anaplerotic reactions'
'M:MMMrm'	'methylmalonyl-CoA mutase'	'Anaplerotic reactions'
'M:MTHFC'	'methenyltetrahydrofolate cyclohydrolase'	'Folate Metabolism'
'M:MTHFD'	'methylenetetrahydrofolate dehydrogenase (NADP)'	'Folate Metabolism'
'M:MTHFD2m'	'methylenetetrahydrofolate dehydrogenase (NAD), mitochondrial'	'Folate Metabolism'
'M:MTHFDm'	'methylenetetrahydrofolate dehydrogenase (NADP), mitochondrial'	'Folate Metabolism'
'M:MYOADPPIA'	'myosin-ADP-Pi attachment, myocyte cytosol'	'Contraction'
'M:MYOSINATPB'	'mysosin ATP binding, myocyte cytosol'	'Contraction'
'M:MYOSINATPH'	'myosin-ATP hydrolysis, myocyte cytosol'	'Contraction'
'M:NADH4-u10m'	'NADH dehydrogenase, mitochondrial'	'Oxidative Phosphorylation'
'M:NDP8'	'nucleoside-diphosphatase (dUDP)'	'Pyrimidine Metabolism'
'M:NDPK1'	'nucleoside-diphosphate kinase (ATP:GDP)'	'Purine Metabolism'
'M:NDPK1m'	'nucleoside-diphosphate kinase (ATP:GDP)'	'Citric Acid Cycle'
'M:NDPK2'	'nucleoside-diphosphate kinase (ATP:UDP)'	'Pyrimidine Metabolism'
'M:NDPK3'	'nucleoside-diphosphate kinase (ATP:CDP)'	'Pyrimidine Metabolism'
'M:NDPK3m'	'nucleoside-diphosphate kinase (ATP:CDP), mitochondrial'	'Phospholipid Metabolism'
'M:NDPK4'	'nucleoside-diphosphate kinase (ATP:dTDP)'	'Pyrimidine Metabolism'
'M:NDPK5'	'nucleoside-diphosphate kinase (ATP:dGDP)'	'Purine Metabolism'
'M:NDPK7'	'nucleoside-diphosphate kinase (ATP:dCDP)'	'Pyrimidine Metabolism'
'M:NDPK8'	'nucleoside-diphosphate kinase (ATP:dADP)'	'Purine Metabolism'
'M:NH4tb'	'ammonium transport via diffusion'	'Transport, Extracellular'
'M:NH4tm'	'NH3 mitochondrial transport'	'Transport, Mitochondrial'
'M:NTD2'	'5''-nucleotidase (UMP)'	'Pyrimidine Metabolism'
'M:NTD4'	'5''-nucleotidase (CMP)'	'Pyrimidine Metabolism'
'M:NTD7'	'5''-nucleotidase (AMP)'	'Nucleotides'
'M:O2tb'	'O2 transport in via diffusion'	'Transport, Extracellular'
'M:O2ter'	'O2 endoplamic reticulum transport'	'Transport, Endoplasmic Reticular '
'M:O2trm'	'O2 transport (diffusion)'	'Transport, Mitochondrial'
'M:OCBTm'	'ornithine carbamoyltransferase, mitochondrial'	'Arginine Metabolism'
'M:OCDCAtb'	'Octadecanoate (n-C18:0) transport in via uniport'	'Transport, Extracellular'
'M:OCDCEA9tb'	'octadecenoate (C18:1, n-9)transport'	'Transport, Extracellular'
'M:OCDCTRA3tb'	'Octadecatrienoate (C18:3, n-3) transport'	'Transport, Extracellular'
'M:OCDDEA6tb'	'Octadecadienoate (C18:2, n-6) transport'	'Transport, Extracellular'
'M:OMPDC'	'orotidine-5''-phosphate decarboxylase'	'Pyrimidine Metabolism'
'M:ORNCITRtm'	'Ornithine/citrulline antiport, mitocondiral'	'Transport, Mitochondrial'
'M:ORPT'	'orotate phosphoribosyltransferase'	'Pyrimidine Metabolism'
'M:P5CRx'	'pyrroline-5-carboxylate reductase'	'Proline Metabolism'
'M:P5CRy'	'pyrroline-5-carboxylate reductase'	'Proline Metabolism'
'M:PAtm_Hsa_Myc'	'phosphatidate reversible transport, mitochondrial, myocyte'	'Phospholipid Metabolism'
'M:PCREATtm'	'Phosphocreatine transport to/from mitochondria via diffusion'	'Transport, Mitochondrial'
'M:PDE1'	'3'',5''-cyclic-nucleotide phosphodiesterase'	'Nucleotides'
'M:PDHm'	'pyruvate dehydrogenase, mitochondrial'	'Pyruvate Metabolism'
'M:PFK'	'phosphofructokinase'	'Glycolysis/Gluconeogenesis'
'M:PFK26'	'6-phosphofructo-2-kinase'	'Fructose and Mannose Metabolism'
'M:PGDH'	'phosphogluconate dehydrogenase'	'Pentose Phosphate Pathway'
'M:PGI'	'glucose-6-phosphate isomerase'	'Glycolysis/Gluconeogenesis'
'M:PGK'	'phosphoglycerate kinase'	'Glycolysis/Gluconeogenesis'
'M:PGLer'	'6-phosphogluconolactonase, endoplasmic reticulum'	'Pentose Phosphate Pathway'
'M:PGM'	'phosphoglycerate mutase'	'Glycolysis/Gluconeogenesis'
'M:PGMT'	'phosphoglucomutase'	'Glycogen Metabolism'
'M:PGPPAm_Hsa_Myc'	'phosphatidylglycerol phosphate phosphatase A, mitochondrial, human myocyte'	'Phospholipid Metabolism'
'M:PHEtb'	'L-phenylalanine transport via diffusion (extracellular to cytosol)'	'Transport, Extracellular'
'M:PINOSr_Hsa_Myc'	'phosphatidylinositol synthase, human myocyte'	'Phospholipid Biosynthesis'
'M:PIt2p'	'phosphate peroxisomal transport via proton symport'	'Transport, Peroxisomal'
'M:PIt6b'	'phosphate transport in/out via proton symporter'	'Transport, Extracellular'
'M:PIter'	'phosphate transporter, endoplasmic reticulum'	'Transport, Peroxisomal'
'M:PItm'	'phosphate transporter, mitochondrial'	'Transport, Mitochondrial'
'M:PMEVKrp'	'phosphomevalonate kinase, reversible, peroxisome'	'Cholesterol Metabolism'
'M:PPA'	'inorganic diphosphatase'	'Purine Metabolism'
'M:PPAer'	'inorganic diphosphatase, endoplasmic reticulum'	'Cholesterol Metabolism'
'M:PPAm'	'inorganic pyrophosphatase'	'Oxidative Phosphorylation'
'M:PPCOACrm'	'Propionyl-CoA carboxylase, mitochondrial'	'Anaplerotic reactions'
'M:PRAGS'	'phosphoribosylglycinamide synthetase'	'Purine Metabolism'
'M:PRAIS'	'phosphoribosylaminoimidazole synthetase'	'Purine Metabolism'
'M:PRASCS'	'phosphoribosylaminoimidazolesuccinocarboxamide synthase'	'Purine Metabolism'
'M:PRFGS'	'phosphoribosylformylglycinamidine synthase'	'Purine Metabolism'
'M:PRO1xm'	'proline oxidase (NAD), mitochondrial'	'Proline Metabolism'
'M:PROt4rb'	'Na+/Proline-L symporter, blood'	'Transport, Extracellular'
'M:PROtm'	'L-proline transport, diffusion, mitochondrial'	'Transport, Mitochondrial'
'M:PRPPS'	'phosphoribosylpyrophosphate synthetase'	'Purine Metabolism'
'M:PSERD_Hsa_Myc'	'phosphatidylserine decarboxylase, human myocyte'	'Phospholipid Metabolism'
'M:PTDCAtb'	'fatty acid transport via diffusion'	'Transport, Extracellular'
'M:PTDSS1_Hsa_Myc'	'Phosphatidylserine synthase 1, human myocyte'	'Phospholipid Metabolism'
'M:PYK'	'pyruvate kinase'	'Glycolysis/Gluconeogenesis'
'M:PYRtim'	'pyruvate transport, mitochondrial'	'Transport, Mitochondrial'
'M:RNDR1'	'ribonucleoside-diphosphate reductase (ADP)'	'Purine Metabolism'
'M:RNDR2'	'ribonucleoside-diphosphate reductase (GDP)'	'Purine Metabolism'
'M:RNDR3'	'ribonucleoside-diphosphate reductase (CDP)'	'Pyrimidine Metabolism'
'M:RNDR4'	'ribonucleoside-diphosphate reductase (UDP)'	'Pyrimidine Metabolism'
'M:RPE'	'ribulose 5-phosphate 3-epimerase'	'Pentose Phosphate Pathway'
'M:RPI'	'ribose-5-phosphate isomerase'	'Pentose Phosphate Pathway'
'M:SERPT'	'serine C-palmitoyltransferase'	'Sphingomyelin'
'M:SERt4rb'	'L-serine via sodium symport, blood'	'Transport, Extracellular'
'M:SO3t2b'	'sulfate sodium symport, blood'	'Transport, Extracellular'
'M:SPYR'	'non-enzymatic reaction'	'Cysteine Metabolism'
'M:SPYRm'	'non-enzymatic reaction, mitochondrial'	'Cysteine Metabolism'
'M:SQLEer'	'Squalene epoxidase, endoplasmic reticular'	'Cholesterol Metabolism'
'M:SQLSer'	'Squalene synthase, endoplasmic reticulum'	'Cholesterol Metabolism'
'M:STRR3er'	'delta24-sterol reductase'	'Cholesterol Metabolism'
'M:SUCD1m-ubq10'	'succinate dehydrogenase'	'Citric Acid Cycle'
'M:SUCD3m-ubq10'	'succinate dehydrogenase cytochrome b'	'Oxidative Phosphorylation'
'M:SUCOASAm'	'Succinate--CoA ligase (ADP-forming)'	'Citric Acid Cycle'
'M:SUCOASGm'	'Succinate--CoA ligase (GDP-forming)'	'Citric Acid Cycle'
'M:TAL'	'transaldolase'	'Pentose Phosphate Pathway'
'M:THD1im'	'NAD(P) transhydrogenase'	'Other'
'M:THRA'	'threonine aldolase'	'Threonine Degradation'
'M:THRt4rb'	'L-threonine via sodium symport, blood'	'Transport, Extracellular'
'M:TKT1'	'transketolase'	'Pentose Phosphate Pathway'
'M:TKT2'	'transketolase'	'Pentose Phosphate Pathway'
'M:TMDSr'	'thymidylate synthase'	'Pyrimidine Metabolism'
'M:TPI'	'triose-phosphate isomerase'	'Glycolysis/Gluconeogenesis'
'M:TRDRr'	'thioredoxin reductase (NADPH)'	'Pyrimidine Metabolism'
'M:TRIGH_Hsa_Myc'	'triacylglycerol hydrolase, human myocyte'	'Triglycerol Degradation'
'M:TRIGS_Hsa_Myc'	'triglycerol synthesis, human myocyte'	'Triglycerol Synthesis'
'M:TRPtb'	'L-tryptophan transport, blood'	'Transport, Extracellular'
'M:TTDCAtb'	'Tetradecanoate (n-C14:0) transport in via uniport'	'Transport, Extracellular'
'M:TYRtb'	'L-tyrosine transport'	'Transport, Extracellular'
'M:UMPK'	'UMP kinase'	'Pyrimidine Metabolism'
'M:UREAtb'	'Urea transport via facilitate diffusion, blood'	'Transport, Extracellular'
'M:URIK1'	'uridine kinase (ATP:Uridine)'	'Pyrimidine Metabolism'
'M:URIK2'	'uridine kinase (GTP:Uridine)'	'Pyrimidine Metabolism'
'M:VALtb'	'L-valine transport via diffusion, blood'	'Transport, Extracellular'
'T:ACACt2be'	'acetoacetate transport via proton symport, blood'	''
'T:ADRNtbe'	'fatty acid transport via diffusion, extrasystem'	''
'T:ALAt4be'	'Alanine-Sodium symporter, blood'	''
'T:ARGtbe'	'Arginine transport, blood'	''
'T:ASNt4be'	'L-asparagine transport in via sodium symport, blood'	''
'T:ASPt4be'	'L-aspartate transport, blood'	''
'T:CHOLtbe'	'Choline transport, blood'	''
'T:CHSTEROLtbe'	'Cholesterol transport, blood'	''
'T:CO2t_blood'	'CO2 transport out via diffusion, exchange w blood'	''
'T:CRTNtbe'	'creatinine transport, blood'	''
'T:CYSt4be'	'L-cysteine reversible transport via sodium symport, reversible, blood'	''
'T:GLCtbe'	'glucose transport (uniport: facilitated diffusion)'	''
'T:GLNt4be'	'L-glutamine reversible transport via sodium symport, blood'	''
'T:GLUt4be'	'L-glutamate:Na+ symporter, blood'	''
'T:GLYCt5be'	'glycerol transport in/out via diffusion reversible'	''
'T:GLYt4be'	'glycine reversible transport via sodium symport, blood'	''
'T:H2Ot_blood'	'H2O transport, adipocyte mitochondrial'	''
'T:HBUTt6be'	'3-hydroxybutyrate transport in/out via proton symport, blood'	''
'T:HCO3_NAtbe'	'bicarbonate transport (Na/HCO3 cotransport), blood'	''
'T:HISt4be'	'L-histidine transport in via sodium symport, blood'	''
'T:ILEt5be'	'L-isoleucine transport via diffusion, blood'	''
'T:L-LACt2be'	'L-lactate reversible transport via proton symport'	''
'T:LEUtbe'	'L-leucine transport via diffusion, blood'	''
'T:LYStbe'	'L-lysine transport via diffusion, blood'	''
'T:METt4be'	'L-methionine transport in via sodium symport, blood'	''
'T:NAt7be'	'sodium transport in/out via proton antiport (one H+), blood'	''
'T:NH4tbe'	'ammonium transport via diffusion'	''
'T:O2tbe'	'O2 transport in via diffusion'	''
'T:ORNLtbe'	'ornithine transport via diffusion, blood'	''
'T:PHEtbe'	'L-phenylalanine transport via diffusion (extracellular to cytosol)'	''
'T:PIt6be'	'phosphate transport in/out via proton symporter'	''
'T:PROt4be'	'Na+/Proline-L symporter, blood'	''
'T:SERt4be'	'L-serine via sodium symport, blood'	''
'T:SO3t2be'	'sulfate sodium symport, blood'	''
'T:THRt4be'	'L-threonine via sodium symport, blood'	''
'T:TRPtbe'	'L-tryptophan transport, blood'	''
'T:TYRtbe'	'L-tyrosine transport'	''
'T:UREAtbe'	'Urea transport via facilitate diffusion, blood'	''
'T:VALtbe'	'L-valine transport via diffusion, blood'	''
'DM_ile-L[a,c]'	''	''
'DM_phe-L[a,c]'	''	''
'DM_trp-L[a,c]'	''	''
'DM_val-L[a,c]'	''	''
'DM_chol[m,c]'	''	''
'DM_chol[a,c]'	''	''
'DM_chol[h,c]'	''	''
'DM_trp-L[h,c]'	''	''
'H:Biomass_Hsa_Hep_26GAM'	''	''
'DM_trp-L[h,c]'	''	''
