# Supplementary material for: A multi-tissue type genome-scale metabolic network for analysis of whole-body systems physiology
Source: BMC Syst Biol. 2011 Oct 31;5:180. doi: 10.1186/1752-0509-5-180 (PMC3219569; doi:10.1186/1752-0509-5-180)
Supplement: Additional file 8 — Expression Data Sensitivity Analysis. Sensitivity analysis involving removing random permutations of patient samples from each group to determine robustness of expression data. [file 1752-0509-5-180-S8.XLSX]

## Sheet: Adipocyte
Diabetic
Samples	5
Add/Remove	1,2
		Avg Change	Stdev	Avg+Stdev	Avg-Stdev
	2 removed	0.0186441	0.00674353	0.0253876	0.0119005
	1 removed	0.0079096	0.00491991	0.0128295	0.0029897
	Total	0.0150659	0.00797404	0.02304	0.00709187
Non Diabetic
Samples	10
Add/Remove	1,2,3,4,5
		Avg Change	Stdev	Avg+Stdev	Avg-Stdev
	5 removed	0.0194	0.0086	0.028	0.0108
	4 removed	0.014	0.0072	0.0212	0.0068
	3 removed	0.0097	0.006	0.0157	0.0037
	2 removed	0.006	0.0047	0.0107	0.0013
	1 removed	0.0028	0.0033	0.0061	0
	Total	0.0146	0.0087	0.0233	0.0059

## Sheet: Hepatocyte
Diabetic
Samples	9
Add/Remove	1,2,3,4
	Avg Change	Stdev	Avg+Stdev	Avg-Stdev
4 removed	0.0173	0.0105407	0.0278407	0.00675931
3 removed	0.0118	0.00905467	0.0208547	0.00274533
2 removed	0.0072	0.00735043	0.0145504	-0.000150427
1 removed	0.0034	0.00539119	0.00879119	-0.00199119
Total	0.0136	0.0103529	0.0239529	0.00324707
Non Diabetic
Samples	4
Add/Remove	1,2
	Avg Change	Stdev	Avg+Stdev	Avg-Stdev
2 removed	0.0303887	0.0175402	0.0479289	0.0128485
1 removed	0.0134276	0.0139803	0.0274079	-0.000552754
Total	0.0236042	0.0176857	0.04129	0.0059185

## Sheet: Myocyte
Diabetic
Samples	8
Add/Remove	1,2,3,4
	Avg Change	Stdev	Avg+Stdev	Avg-Stdev
4 removed	0.0155	0.00864904	0.024149	0.00685096
3 removed	0.0104	0.00696148	0.0173615	0.00343852
2 removed	0.0063	0.00536225	0.0116622	0.000937754
1 removed	0.0029	0.00379331	0.00669331	-0.000893314
Total	0.0116	0.00836301	0.019963	0.00323699
Non Diabetic
Samples	8
Add/Remove	1,2,3,4
	Avg Change	Stdev	Avg+Stdev	Avg-Stdev
4 removed	0.0143	0.00543512	0.0197351	0.00886488
3 removed	0.0097	0.00405267	0.0137527	0.00564733
2 removed	0.006	0.00284778	0.00884778	0.00315222
1 removed	0.0028	0.00177162	0.00457162	0.00102838
Total	0.0107	0.00571855	0.0164186	0.00498145
